# Supplementary material for: Comparative interactomics for virus–human protein–protein interactions: DNA viruses versus RNA viruses
Source: FEBS Open Bio. 2017 Jan 4;7(1):96–107. doi: 10.1002/2211-5463.12167 (PMC5221455; doi:10.1002/2211-5463.12167)
Supplement: Supplementary file 1 — Data S1. DNA viruses–human PHI data. [file FEB4-7-96-s001.xlsx]

## Sheet: Adeno
Pathogen	Taxonomy ID	Uniprot ID	Pathogen Protein	Uniprot ID	Human Protein	Experimental Method	Pubmed ID		Pathogen	Taxonomy ID	PHI	PHI	Uniprot ID	Pathogen Protein	Uniprot ID	Human Protein
Fowl adenovirus 1	10553	Q64770	GAM1_ADEG1	Q13547	HDAC1_HUMAN	anti tag coimmunoprecipitation	12730668		Fowl adenovirus 1	10553	Q64770-Q13547	GAM1_ADEG1-HDAC1_HUMAN	Q64770	GAM1_ADEG1	Q13547	HDAC1_HUMAN
Fowl adenovirus 1	10553	Q64770	GAM1_ADEG1	Q66K89	E4F1_HUMAN	two hybrid	12730668		Human adenovirus 1	10533	Q64770-Q66K89	GAM1_ADEG1-E4F1_HUMAN	Q6JGH3	Q6JGH3_ADE01	Q66K89	E4F1_HUMAN
Fowl adenovirus 1	10553	Q64770	GAM1_ADEG1	Q66K89	E4F1_HUMAN	pull down	12730668		Human adenovirus 12	28282	Q6JGH3-Q13363	Q6JGH3_ADE01-CTBP1_HUMAN	P03259	E1A_ADE12	Q13363	CTBP1_HUMAN
Fowl adenovirus 1	10553	Q64770	GAM1_ADEG1	Q66K89	E4F1_HUMAN	anti tag coimmunoprecipitation	12730668		Human adenovirus 2	10515	P03259-P62195	E1A_ADE12-PRS8_HUMAN	P04492	E1BS_ADE12	P62195	PRS8_HUMAN
Fowl adenovirus 1	10553	Q64770	GAM1_ADEG1	Q66K89	E4F1_HUMAN	coimmunoprecipitation	12730668		Human adenovirus 3	45659	P03259-Q92793	E1A_ADE12-CBP_HUMAN	P04491	E1BL_ADE12	Q92793	CBP_HUMAN
Human adenovirus 1	10533	Q6JGH3	Q6JGH3_ADE01	Q13363	CTBP1_HUMAN	coimmunoprecipitation	15592428		Human adenovirus 31	10529	P03259-P16220	E1A_ADE12-CREB1_HUMAN	P36711	SPIKE_ADE12	P16220	CREB1_HUMAN
Human adenovirus 12	28282	P03259	E1A_ADE12	P62195	PRS8_HUMAN	anti bait coimmunoprecipitation	9927201		Human adenovirus 5	28285	P03259-P18846	E1A_ADE12-ATF1_HUMAN	P36710	E434_ADE12	P18846	ATF1_HUMAN
Human adenovirus 12	28282	P03259	E1A_ADE12	Q92793	CBP_HUMAN	anti bait coimmunoprecipitation	10722738		Human adenovirus 7	10519	P03259-P10644	E1A_ADE12-KAP0_HUMAN	P03254	E1A_ADE02	P10644	KAP0_HUMAN
Human adenovirus 12	28282	P03259	E1A_ADE12	P16220	CREB1_HUMAN	anti bait coimmunoprecipitation	10722738		Human adenovirus 9	10527	P03259-P13861	E1A_ADE12-KAP2_HUMAN	P03261	DPOL_ADE02	P13861	KAP2_HUMAN
Human adenovirus 12	28282	P03259	E1A_ADE12	P18846	ATF1_HUMAN	anti bait coimmunoprecipitation	10722738		Human adenovirus E	130308	P04492-Q13323	E1BS_ADE12-BIK_HUMAN	P03244	E1B55_ADE02	Q13323	BIK_HUMAN
Human adenovirus 12	28282	P03259	E1A_ADE12	P10644	KAP0_HUMAN	anti bait coimmunoprecipitation	11414803		Human adenovirus F	130309	P04492-Q07812	E1BS_ADE12-BAX_HUMAN	P03247	E1BS_ADE02	Q07812	BAX_HUMAN
Human adenovirus 12	28282	P03259	E1A_ADE12	P13861	KAP2_HUMAN	anti bait coimmunoprecipitation	11414803		Human mastadenovirus C	129951	P04492-Q16611	E1BS_ADE12-BAK_HUMAN	P24935	ADP_ADE02	Q16611	BAK_HUMAN
Human adenovirus 12	28282	P04492	E1BS_ADE12	Q13323	BIK_HUMAN	two hybrid	8816500		Murine adenovirus 1	10530	P04491-Q9UER7	E1BL_ADE12-DAXX_HUMAN	P03264	DNB2_ADE02	Q9UER7	DAXX_HUMAN
Human adenovirus 12	28282	P04492	E1BS_ADE12	Q07812	BAX_HUMAN	two hybrid	8600029				P36711-P78310	SPIKE_ADE12-CXAR_HUMAN	P03239	E434_ADE02	P78310	CXAR_HUMAN
Human adenovirus 12	28282	P04492	E1BS_ADE12	Q16611	BAK_HUMAN	two hybrid	7715729				P04491-P04637	E1BL_ADE12-P53_HUMAN	Q779E8	Q779E8_ADE02	P04637	P53_HUMAN
Human adenovirus 12	28282	P04491	E1BL_ADE12	Q9UER7	DAXX_HUMAN	two hybrid	14557665				P03259-P25490	E1A_ADE12-TYY1_HUMAN	P03238	E4RF5_ADE02	P25490	TYY1_HUMAN
Human adenovirus 12	28282	P03259	E1A_ADE12	P10644	KAP0_HUMAN	two hybrid	11414803				P03259-Q01860	E1A_ADE12-PO5F1_HUMAN	P27311	E312_ADE02	Q01860	PO5F1_HUMAN
Human adenovirus 12	28282	P03259	E1A_ADE12	P13861	KAP2_HUMAN	two hybrid	11414803				P03259-Q09472	E1A_ADE12-EP300_HUMAN	P03267	CORE5_ADE02	Q09472	EP300_HUMAN
Human adenovirus 12	28282	P36711	SPIKE_ADE12	P78310	CXAR_HUMAN	x-ray crystallography	10567268				P03259-Q99966	E1A_ADE12-CITE1_HUMAN	P03275	SPIKE_ADE02	Q99966	CITE1_HUMAN
Human adenovirus 12	28282	P03259	E1A_ADE12	P62195	PRS8_HUMAN	enzyme linked immunosorbent assay	9927201				P03259-P31323	E1A_ADE12-KAP3_HUMAN	Q8JSK4	Q8JSK4_ADE03	P31323	KAP3_HUMAN
Human adenovirus 12	28282	P04491	E1BL_ADE12	P04637	P53_HUMAN	imaging technique	14557665				P03259-B2R5T5	E1A_ADE12-B2R5T5_HUMAN	Q6JGG5	Q6JGG5_ADE31	B2R5T5	B2R5T5_HUMAN
Human adenovirus 12	28282	P04491	E1BL_ADE12	Q9UER7	DAXX_HUMAN	imaging technique	14557665				P03259-D2IYK3	E1A_ADE12-D2IYK3_HUMAN	P03255	E1A_ADE05	D2IYK3	D2IYK3_HUMAN
Human adenovirus 12	28282	P03259	E1A_ADE12	P25490	TYY1_HUMAN	far western blotting	7853498				P04492-Q12982	E1BS_ADE12-BNIP2_HUMAN	P68951	NP_ADE05	Q12982	BNIP2_HUMAN
Human adenovirus 12	28282	P03259	E1A_ADE12	Q01860	PO5F1_HUMAN	filamentous phage display	11099378				P03259-P46527	E1A_ADE12-CDN1B_HUMAN	P03243	E1BL_ADE05	P46527	CDN1B_HUMAN
Human adenovirus 12	28282	P03259	E1A_ADE12	Q01860	PO5F1_HUMAN	competition binding	11099378				P04492-Q12981	E1BS_ADE12-SEC20_HUMAN	P24938	CORE5_ADE05	Q12981	SEC20_HUMAN
Human adenovirus 12	28282	P03259	E1A_ADE12	Q09472	EP300_HUMAN	two hybrid	10049825				P04492-Q12983	E1BS_ADE12-BNIP3_HUMAN	P04489	E411_ADE05	Q12983	BNIP3_HUMAN
Human adenovirus 12	28282	P03259	E1A_ADE12	Q09472	EP300_HUMAN	pull down	10049825				P36710-Q12983	E434_ADE12-BNIP3_HUMAN	P03246	E1BS_ADE05	P62826	RAN_HUMAN
Human adenovirus 12	28282	P03259	E1A_ADE12	Q09472	EP300_HUMAN	pull down	9018065				P03254-P62826	E1A_ADE02-RAN_HUMAN	P04499	TERM_ADE05	P06400	RB_HUMAN
Human adenovirus 12	28282	P03259	E1A_ADE12	Q92793	CBP_HUMAN	pull down	10049825				P03254-P06400	E1A_ADE02-RB_HUMAN	P03265	DNB2_ADE05	Q12857	NFIA_HUMAN
Human adenovirus 12	28282	P03259	E1A_ADE12	Q92793	CBP_HUMAN	pull down	10196247				P03261-Q12857	DPOL_ADE02-NFIA_HUMAN	P03281	CAP9_ADE05	O60238	BNI3L_HUMAN
Human adenovirus 12	28282	P03259	E1A_ADE12	Q92793	CBP_HUMAN	pull down	9018065				P03244-Q9UER7	E1B55_ADE02-DAXX_HUMAN	P04133	CAPSH_ADE05	P02545	LMNA_HUMAN
Human adenovirus 12	28282	P03259	E1A_ADE12	Q99966	CITE1_HUMAN	pull down	10327051				P03247-O60238	E1BS_ADE02-BNI3L_HUMAN	P24933	SHUT_ADE05	Q9UI95	MD2L2_HUMAN
Human adenovirus 12	28282	P03259	E1A_ADE12	P10644	KAP0_HUMAN	pull down	11414803				P03247-Q12983	E1BS_ADE02-BNIP3_HUMAN	Q2KS29	Q2KS29_ADE05	Q6ZRS2	SRCAP_HUMAN
Human adenovirus 12	28282	P03259	E1A_ADE12	P10644	KAP0_HUMAN	imaging technique	11414803				P03247-P02545	E1BS_ADE02-LMNA_HUMAN	Q2KRY7	Q2KRY7_ADE05	P78527	PRKDC_HUMAN
Human adenovirus 12	28282	P03259	E1A_ADE12	P13861	KAP2_HUMAN	pull down	11414803				P03247-Q16611	E1BS_ADE02-BAK_HUMAN	Q2KRY6	Q2KRY6_ADE05	P06493	CDK1_HUMAN
Human adenovirus 12	28282	P03259	E1A_ADE12	P16220	CREB1_HUMAN	pull down	10722738				P03247-Q12982	E1BS_ADE02-BNIP2_HUMAN	P04494	E3GL_ADE05	P15336	ATF2_HUMAN
Human adenovirus 12	28282	P03259	E1A_ADE12	P18846	ATF1_HUMAN	pull down	10722738				P24935-Q9UI95	ADP_ADE02-MD2L2_HUMAN	Q540N5	Q540N5_ADE05	P18847	ATF3_HUMAN
Human adenovirus 12	28282	P03259	E1A_ADE12	P31323	KAP3_HUMAN	pull down	11414803				P03264-Q6ZRS2	DNB2_ADE02-SRCAP_HUMAN	P03256	E1A_ADE07	P45984	MK09_HUMAN
Human adenovirus 12	28282	P03259	E1A_ADE12	Q92793	CBP_HUMAN	pull down	10722738				P03239-P04637	E434_ADE02-P53_HUMAN	P89079	E4OR1_ADE09	P22415	USF1_HUMAN
Human adenovirus 12	28282	P03259	E1A_ADE12	P25490	TYY1_HUMAN	two hybrid	7853498				P03239-P78527	E434_ADE02-PRKDC_HUMAN	Q6H1D8	Q6H1D8_9ADEN	P08047	SP1_HUMAN
Human adenovirus 12	28282	P03259	E1A_ADE12	P25490	TYY1_HUMAN	pull down	7853498				P03244-Q13547	E1B55_ADE02-HDAC1_HUMAN	Q64866	Q64866_9ADEN	P21675	TAF1_HUMAN
Human adenovirus 12	28282	P03259	E1A_ADE12	Q92793	CBP_HUMAN	competition binding	10196247				P03261-P06493	DPOL_ADE02-CDK1_HUMAN	J9Z5B4	J9Z5B4_9ADEN	P20226	TBP_HUMAN
Human adenovirus 12	28282	P04491	E1BL_ADE12	Q9UER7	DAXX_HUMAN	coimmunoprecipitation	14557665				P03254-P18846	E1A_ADE02-ATF1_HUMAN	P12533	E111_ADEM1	P10826	RARB_HUMAN
Human adenovirus 12	28282	P03259	E1A_ADE12	P13861	KAP2_HUMAN	affinity chromatography technology	11414803				P03254-P15336	E1A_ADE02-ATF2_HUMAN			Q93086	P2RX5_HUMAN
Human adenovirus 12	28282	P03259	E1A_ADE12	P13861	KAP2_HUMAN	coimmunoprecipitation	11414803				P03254-P18847	E1A_ADE02-ATF3_HUMAN			Q07021	C1QBP_HUMAN
Human adenovirus 12	28282	P03259	E1A_ADE12	P13861	KAP2_HUMAN	competition binding	11414803				P03254-P45984	E1A_ADE02-MK09_HUMAN			P08651	NFIC_HUMAN
Human adenovirus 12	28282	P03259	E1A_ADE12	B2R5T5	B2R5T5_HUMAN	affinity chromatography technology	11414803				P03254-P22415	E1A_ADE02-USF1_HUMAN			Q92830	KAT2A_HUMAN
Human adenovirus 12	28282	P03259	E1A_ADE12	B2R5T5	B2R5T5_HUMAN	two hybrid	11414803				P03254-P08047	E1A_ADE02-SP1_HUMAN			Q9Y4A5	TRRAP_HUMAN
Human adenovirus 12	28282	P03259	E1A_ADE12	B2R5T5	B2R5T5_HUMAN	coimmunoprecipitation	11414803				P03254-P21675	E1A_ADE02-TAF1_HUMAN			Q92831	KAT2B_HUMAN
Human adenovirus 12	28282	P03259	E1A_ADE12	D2IYK3	D2IYK3_HUMAN	filamentous phage display	11099378				P03254-P20226	E1A_ADE02-TBP_HUMAN			P06748	NPM_HUMAN
Human adenovirus 12	28282	P03259	E1A_ADE12	D2IYK3	D2IYK3_HUMAN	competition binding	11099378				P03244-P04637	E1B55_ADE02-P53_HUMAN			Q15326	ZMY11_HUMAN
Human adenovirus 12	28282	P03259	E1A_ADE12	P13861	KAP2_HUMAN	fluorescence microscopy	11414803				P03264-Q12857	DNB2_ADE02-NFIA_HUMAN			P42224	STAT1_HUMAN
Human adenovirus 12	28282	P36711	SPIKE_ADE12	P78310	CXAR_HUMAN	yeast display	12716886				Q779E8-Q9UI95	Q779E8_ADE02-MD2L2_HUMAN			P17980	PRS6A_HUMAN
Human adenovirus 12	28282	P04492	E1BS_ADE12	Q12982	BNIP2_HUMAN	two hybrid	7954800				P03254-Q13363	E1A_ADE02-CTBP1_HUMAN			Q13200	PSMD2_HUMAN
Human adenovirus 12	28282	P03259	E1A_ADE12	P46527	CDN1B_HUMAN	coimmunoprecipitation	9632134				P03254-P10826	E1A_ADE02-RARB_HUMAN			P62333	PRS10_HUMAN
Human adenovirus 12	28282	P04492	E1BS_ADE12	Q12981	SEC20_HUMAN	two hybrid	7954800				P03238-P04637	E4RF5_ADE02-P53_HUMAN			Q01105	SET_HUMAN
Human adenovirus 12	28282	P04492	E1BS_ADE12	Q07812	BAX_HUMAN	two hybrid	8816500				P27311-Q93086	E312_ADE02-P2RX5_HUMAN			O15151	MDM4_HUMAN
Human adenovirus 12	28282	P04492	E1BS_ADE12	Q12983	BNIP3_HUMAN	two hybrid	7954800				P03267-Q07021	CORE5_ADE02-C1QBP_HUMAN			P29590	PML_HUMAN
Human adenovirus 12	28282	P36711	SPIKE_ADE12	P78310	CXAR_HUMAN	fluorescent resonance energy transfer	12716886				P03254-P46527	E1A_ADE02-CDN1B_HUMAN			Q9NYF8	BCLF1_HUMAN
Human adenovirus 12	28282	P36710	E434_ADE12	Q12983	BNIP3_HUMAN	coimmunoprecipitation	14534539				P03275-P78310	SPIKE_ADE02-CXAR_HUMAN			P14859	PO2F1_HUMAN
Human adenovirus 2	10515	P03254	E1A_ADE02	P62826	RAN_HUMAN	anti bait coimmunoprecipitation	12649209				P03261-P08651	DPOL_ADE02-NFIC_HUMAN			P27708	PYR1_HUMAN
Human adenovirus 2	10515	P03254	E1A_ADE02	P06400	RB_HUMAN	anti bait coimmunoprecipitation	10958676				Q8JSK4-P06400	Q8JSK4_ADE03-RB_HUMAN			P00742	FA10_HUMAN
Human adenovirus 2	10515	P03261	DPOL_ADE02	Q12857	NFIA_HUMAN	anti bait coimmunoprecipitation	2211726				Q8JSK4-P20226	Q8JSK4_ADE03-TBP_HUMAN			P08709	FA7_HUMAN
Human adenovirus 2	10515	P03244	E1B55_ADE02	Q9UER7	DAXX_HUMAN	anti bait coimmunoprecipitation	14557665				Q8JSK4-P25490	Q8JSK4_ADE03-TYY1_HUMAN			P10144	GRAB_HUMAN
Human adenovirus 2	10515	P03247	E1BS_ADE02	O60238	BNI3L_HUMAN	beta galactosidase complementation	10381623				Q8JSK4-Q01860	Q8JSK4_ADE03-PO5F1_HUMAN			P20718	GRAH_HUMAN
Human adenovirus 2	10515	P03247	E1BS_ADE02	Q12983	BNIP3_HUMAN	beta galactosidase complementation	10381623				Q8JSK4-D2IYK3	Q8JSK4_ADE03-D2IYK3_HUMAN			Q01094	E2F1_HUMAN
Human adenovirus 2	10515	P03247	E1BS_ADE02	O60238	BNI3L_HUMAN	two hybrid	10381623				Q6JGG5-P20226	Q6JGG5_ADE31-TBP_HUMAN			P28749	RBL1_HUMAN
Human adenovirus 2	10515	P03247	E1BS_ADE02	Q12983	BNIP3_HUMAN	two hybrid	10381623				P03255-P06400	E1A_ADE05-RB_HUMAN			P78396	CCNA1_HUMAN
Human adenovirus 2	10515	P03247	E1BS_ADE02	P02545	LMNA_HUMAN	two hybrid	10381623				P03255-Q92830	E1A_ADE05-KAT2A_HUMAN			Q08999	RBL2_HUMAN
Human adenovirus 2	10515	P03247	E1BS_ADE02	Q16611	BAK_HUMAN	two hybrid	10381623				P03255-Q09472	E1A_ADE05-EP300_HUMAN			Q9H204	MED28_HUMAN
Human adenovirus 2	10515	P03247	E1BS_ADE02	Q12982	BNIP2_HUMAN	two hybrid	10381623				P03255-Q9Y4A5	E1A_ADE05-TRRAP_HUMAN			P63244	GBLP_HUMAN
Human adenovirus 2	10515	P03254	E1A_ADE02	P62826	RAN_HUMAN	two hybrid	12649209				P03255-Q92831	E1A_ADE05-KAT2B_HUMAN			Q8WXE1	ATRIP_HUMAN
Human adenovirus 2	10515	P03244	E1B55_ADE02	Q9UER7	DAXX_HUMAN	two hybrid	14557665				P03255-Q92793	E1A_ADE05-CBP_HUMAN			Q92547	TOPB1_HUMAN
Human adenovirus 2	10515	P24935	ADP_ADE02	Q9UI95	MD2L2_HUMAN	two hybrid	12951035				P68951-P06748	NP_ADE05-NPM_HUMAN			P15927	RFA2_HUMAN
Human adenovirus 2	10515	P03264	DNB2_ADE02	Q6ZRS2	SRCAP_HUMAN	coimmunoprecipitation	11581372				P03255-P10826	E1A_ADE05-RARB_HUMAN			Q13535	ATR_HUMAN
Human adenovirus 2	10515	P03239	E434_ADE02	P04637	P53_HUMAN	coimmunoprecipitation	10747932				P03243-Q9UER7	E1BL_ADE05-DAXX_HUMAN			Q9Y463	DYR1B_HUMAN
Human adenovirus 2	10515	P03239	E434_ADE02	P78527	PRKDC_HUMAN	coimmunoprecipitation	10544104				P03255-Q15326	E1A_ADE05-ZMY11_HUMAN			E9KL35	E9KL35_HUMAN
Human adenovirus 2	10515	P03244	E1B55_ADE02	Q13547	HDAC1_HUMAN	coimmunoprecipitation	10913622				P03255-P42224	E1A_ADE05-STAT1_HUMAN			Q9BUJ2	HNRL1_HUMAN
Human adenovirus 2	10515	P03261	DPOL_ADE02	P06493	CDK1_HUMAN	coimmunoprecipitation	8349626				P03255-P17980	E1A_ADE05-PRS6A_HUMAN			F1D8S6	F1D8S6_HUMAN
Human adenovirus 2	10515	P24935	ADP_ADE02	Q9UI95	MD2L2_HUMAN	coimmunoprecipitation	12951035				P03255-P62195	E1A_ADE05-PRS8_HUMAN			O60934	NBN_HUMAN
Human adenovirus 2	10515	P03254	E1A_ADE02	P06400	RB_HUMAN	experimental interaction detection	8139685				P03255-Q13200	E1A_ADE05-PSMD2_HUMAN			Q9UJX2	CDC23_HUMAN
Human adenovirus 2	10515	P03254	E1A_ADE02	P18846	ATF1_HUMAN	experimental interaction detection	8139685				P03255-P62333	E1A_ADE05-PRS10_HUMAN			Q92530	PSMF1_HUMAN
Human adenovirus 2	10515	P03254	E1A_ADE02	P15336	ATF2_HUMAN	experimental interaction detection	8139685				P24938-P06748	CORE5_ADE05-NPM_HUMAN			P53801	PTTG_HUMAN
Human adenovirus 2	10515	P03254	E1A_ADE02	P18847	ATF3_HUMAN	experimental interaction detection	8139685				P68951-Q01105	NP_ADE05-SET_HUMAN			Q9H2V7	SPNS1_HUMAN
Human adenovirus 2	10515	P03254	E1A_ADE02	P45984	MK09_HUMAN	experimental interaction detection	8139685				P03255-O15151	E1A_ADE05-MDM4_HUMAN			Q96AQ6	PBIP1_HUMAN
Human adenovirus 2	10515	P03254	E1A_ADE02	P22415	USF1_HUMAN	experimental interaction detection	8139685				P04489-P29590	E411_ADE05-PML_HUMAN			Q8WWY3	PRP31_HUMAN
Human adenovirus 2	10515	P03254	E1A_ADE02	P08047	SP1_HUMAN	experimental interaction detection	8139685				P03255-Q13363	E1A_ADE05-CTBP1_HUMAN			O14558	HSPB6_HUMAN
Human adenovirus 2	10515	P03254	E1A_ADE02	P21675	TAF1_HUMAN	experimental interaction detection	7565781				P03246-Q9NYF8	E1BS_ADE05-BCLF1_HUMAN			Q9H4G4	GAPR1_HUMAN
Human adenovirus 2	10515	P03254	E1A_ADE02	P06400	RB_HUMAN	molecular sieving	8139685				P04499-P14859	TERM_ADE05-PO2F1_HUMAN			O43927	CXL13_HUMAN
Human adenovirus 2	10515	P03254	E1A_ADE02	P18846	ATF1_HUMAN	molecular sieving	8139685				P04499-P27708	TERM_ADE05-PYR1_HUMAN			P56545	CTBP2_HUMAN
Human adenovirus 2	10515	P03254	E1A_ADE02	P15336	ATF2_HUMAN	molecular sieving	8139685				P03255-P20226	E1A_ADE05-TBP_HUMAN			Q9UMS0	NFU1_HUMAN
Human adenovirus 2	10515	P03254	E1A_ADE02	P18847	ATF3_HUMAN	molecular sieving	8139685				P03265-Q6ZRS2	DNB2_ADE05-SRCAP_HUMAN			Q9Y5V3	MAGD1_HUMAN
Human adenovirus 2	10515	P03254	E1A_ADE02	P45984	MK09_HUMAN	molecular sieving	8139685				P03281-P00742	CAP9_ADE05-FA10_HUMAN			Q15434	RBMS2_HUMAN
Human adenovirus 2	10515	P03254	E1A_ADE02	P22415	USF1_HUMAN	molecular sieving	8139685				P03255-Q01860	E1A_ADE05-PO5F1_HUMAN			Q9BTV4	TMM43_HUMAN
Human adenovirus 2	10515	P03254	E1A_ADE02	P08047	SP1_HUMAN	molecular sieving	8139685				P04133-P00742	CAPSH_ADE05-FA10_HUMAN			Q13724	MOGS_HUMAN
Human adenovirus 2	10515	P03247	E1BS_ADE02	O60238	BNI3L_HUMAN	pull down	9973195				P04133-P08709	CAPSH_ADE05-FA7_HUMAN			P02751	FINC_HUMAN
Human adenovirus 2	10515	P03254	E1A_ADE02	P62826	RAN_HUMAN	pull down	12649209				P03265-P10144	DNB2_ADE05-GRAB_HUMAN			A4FU69	EFCB5_HUMAN
Human adenovirus 2	10515	P03254	E1A_ADE02	P20226	TBP_HUMAN	pull down	7666533				P24933-P20718	SHUT_ADE05-GRAH_HUMAN			Q9Y6N5	SQRD_HUMAN
Human adenovirus 2	10515	P24935	ADP_ADE02	Q9UI95	MD2L2_HUMAN	pull down	12951035				P03255-Q01094	E1A_ADE05-E2F1_HUMAN			Q13586	STIM1_HUMAN
Human adenovirus 2	10515	P03254	E1A_ADE02	P06400	RB_HUMAN	comigration in non denaturing gel electrophoresis	8139685				P03255-P21675	E1A_ADE05-TAF1_HUMAN			Q9NQC3	RTN4_HUMAN
Human adenovirus 2	10515	P03254	E1A_ADE02	P18846	ATF1_HUMAN	comigration in non denaturing gel electrophoresis	8139685				P03255-P28749	E1A_ADE05-RBL1_HUMAN			Q0VD86	INCA1_HUMAN
Human adenovirus 2	10515	P03254	E1A_ADE02	P15336	ATF2_HUMAN	comigration in non denaturing gel electrophoresis	8139685				P03255-P78396	E1A_ADE05-CCNA1_HUMAN			Q1MSJ5	CSPP1_HUMAN
Human adenovirus 2	10515	P03254	E1A_ADE02	P18847	ATF3_HUMAN	comigration in non denaturing gel electrophoresis	8139685				P03255-Q08999	E1A_ADE05-RBL2_HUMAN			P26196	DDX6_HUMAN
Human adenovirus 2	10515	P03254	E1A_ADE02	P45984	MK09_HUMAN	comigration in non denaturing gel electrophoresis	8139685				P03255-Q9H204	E1A_ADE05-MED28_HUMAN			Q9HC07	TM165_HUMAN
Human adenovirus 2	10515	P03254	E1A_ADE02	P22415	USF1_HUMAN	comigration in non denaturing gel electrophoresis	8139685				P03255-P62826	E1A_ADE05-RAN_HUMAN			Q9HAT0	ROP1A_HUMAN
Human adenovirus 2	10515	P03254	E1A_ADE02	P08047	SP1_HUMAN	comigration in non denaturing gel electrophoresis	8139685				P03255-P63244	E1A_ADE05-GBLP_HUMAN			P10827	THA_HUMAN
Human adenovirus 2	10515	P03244	E1B55_ADE02	P04637	P53_HUMAN	pull down	14527689				P03265-Q8WXE1	DNB2_ADE05-ATRIP_HUMAN			P09619	PGFRB_HUMAN
Human adenovirus 2	10515	P03264	DNB2_ADE02	Q12857	NFIA_HUMAN	footprinting	2767055				P03265-Q92547	DNB2_ADE05-TOPB1_HUMAN			O14773	TPP1_HUMAN
Human adenovirus 2	10515	P03244	E1B55_ADE02	Q9UER7	DAXX_HUMAN	coimmunoprecipitation	14557665				P03265-P15927	DNB2_ADE05-RFA2_HUMAN			P29558	RBMS1_HUMAN
Human adenovirus 2	10515	P24935	ADP_ADE02	Q9UI95	MD2L2_HUMAN	affinity chromatography technology	12951035				P04489-P15927	E411_ADE05-RFA2_HUMAN			P35613	BASI_HUMAN
Human adenovirus 2	10515	Q779E8	Q779E8_ADE02	Q9UI95	MD2L2_HUMAN	two hybrid*	12951035				P03265-Q13535	DNB2_ADE05-ATR_HUMAN			Q14108	SCRB2_HUMAN
Human adenovirus 2	10515	Q779E8	Q779E8_ADE02	Q9UI95	MD2L2_HUMAN	coimmunoprecipitation*	12951035				P03255-Q9Y463	E1A_ADE05-DYR1B_HUMAN			P50281	MMP14_HUMAN
Human adenovirus 2	10515	Q779E8	Q779E8_ADE02	Q9UI95	MD2L2_HUMAN	pull down*	12951035				Q2KS29-P06400	Q2KS29_ADE05-RB_HUMAN			Q6PIU2	NCEH1_HUMAN
Human adenovirus 2	10515	P03254	E1A_ADE02	Q13363	CTBP1_HUMAN	two hybrid	7479821				Q2KS29-Q92830	Q2KS29_ADE05-KAT2A_HUMAN			Q8N2K0	ABD12_HUMAN
Human adenovirus 2	10515	P03254	E1A_ADE02	P10826	RARB_HUMAN	coimmunoprecipitation	7565739				Q2KS29-P62195	Q2KS29_ADE05-PRS8_HUMAN			Q9Y5M8	SRPRB_HUMAN
Human adenovirus 2	10515	P03244	E1B55_ADE02	P04637	P53_HUMAN	coimmunoprecipitation	14527689				Q2KS29-E9KL35	Q2KS29_ADE05-E9KL35_HUMAN			Q13308	PTK7_HUMAN
Human adenovirus 2	10515	P03238	E4RF5_ADE02	P04637	P53_HUMAN	coimmunoprecipitation	11070042				Q2KS29-Q92831	Q2KS29_ADE05-KAT2B_HUMAN			Q9BZG1	RAB34_HUMAN
Human adenovirus 2	10515	P03244	E1B55_ADE02	Q9UER7	DAXX_HUMAN	affinity chromatography technology	14557665				P03243-P29590	E1BL_ADE05-PML_HUMAN			O00483	NDUA4_HUMAN
Human adenovirus 2	10515	P27311	E312_ADE02	Q93086	P2RX5_HUMAN	two hybrid	12951035				Q2KS29-Q09472	Q2KS29_ADE05-EP300_HUMAN			P16070	CD44_HUMAN
Human adenovirus 2	10515	P03267	CORE5_ADE02	Q07021	C1QBP_HUMAN	two hybrid	9680131				Q2KS29-P17980	Q2KS29_ADE05-PRS6A_HUMAN			O15533	TPSN_HUMAN
Human adenovirus 2	10515	P03254	E1A_ADE02	Q13363	CTBP1_HUMAN	coimmunoprecipitation	7479821				P03255-D2IYK3	E1A_ADE05-D2IYK3_HUMAN			P29966	MARCS_HUMAN
Human adenovirus 2	10515	P03254	E1A_ADE02	P46527	CDN1B_HUMAN	affinity chromatography technology	8637577				Q2KS29-Q9Y4A5	Q2KS29_ADE05-TRRAP_HUMAN			P48643	TCPE_HUMAN
Human adenovirus 2	10515	P03275	SPIKE_ADE02	P78310	CXAR_HUMAN	fluorescent resonance energy transfer	12716886				P03243-Q9BUJ2	E1BL_ADE05-HNRL1_HUMAN			P16615	AT2A2_HUMAN
Human adenovirus 2	10515	P03261	DPOL_ADE02	P08651	NFIC_HUMAN	coimmunoprecipitation	2211726				Q2KS29-Q9Y463	Q2KS29_ADE05-DYR1B_HUMAN			P48060	GLIP1_HUMAN
Human adenovirus 2	10515	P03254	E1A_ADE02	P46527	CDN1B_HUMAN	coimmunoprecipitation	8637577				Q2KS29-O15151	Q2KS29_ADE05-MDM4_HUMAN			Q9NP72	RAB18_HUMAN
Human adenovirus 3	45659	Q8JSK4	Q8JSK4_ADE03	P06400	RB_HUMAN	far western blotting	7853498				Q2KS29-P62826	Q2KS29_ADE05-RAN_HUMAN			P09543	CN37_HUMAN
Human adenovirus 3	45659	Q8JSK4	Q8JSK4_ADE03	P20226	TBP_HUMAN	far western blotting	7853498				Q2KS29-P42224	Q2KS29_ADE05-STAT1_HUMAN			P50402	EMD_HUMAN
Human adenovirus 3	45659	Q8JSK4	Q8JSK4_ADE03	P25490	TYY1_HUMAN	pull down	7853498				Q2KS29-Q15326	Q2KS29_ADE05-ZMY11_HUMAN			Q8IUC0	KR131_HUMAN
Human adenovirus 3	45659	Q8JSK4	Q8JSK4_ADE03	P25490	TYY1_HUMAN	two hybrid	7853498				Q2KS29-Q92793	Q2KS29_ADE05-CBP_HUMAN			P00519	ABL1_HUMAN
Human adenovirus 3	45659	Q8JSK4	Q8JSK4_ADE03	P25490	TYY1_HUMAN	cosedimentation through density gradient	7853498				P03255-F1D8S6	E1A_ADE05-F1D8S6_HUMAN			Q9NTJ5	SAC1_HUMAN
Human adenovirus 3	45659	Q8JSK4	Q8JSK4_ADE03	P25490	TYY1_HUMAN	far western blotting	7853498				P04489-O60934	E411_ADE05-NBN_HUMAN			Q99523	SORT_HUMAN
Human adenovirus 3	45659	Q8JSK4	Q8JSK4_ADE03	Q01860	PO5F1_HUMAN	filamentous phage display	11099378				Q2KRY7-Q9UJX2	Q2KRY7_ADE05-CDC23_HUMAN			Q969E2	SCAM4_HUMAN
Human adenovirus 3	45659	Q8JSK4	Q8JSK4_ADE03	Q01860	PO5F1_HUMAN	competition binding	11099378				Q2KRY6-Q92530	Q2KRY6_ADE05-PSMF1_HUMAN			P31040	SDHA_HUMAN
Human adenovirus 3	45659	Q8JSK4	Q8JSK4_ADE03	D2IYK3	D2IYK3_HUMAN	filamentous phage display	11099378				P03246-P53801	E1BS_ADE05-PTTG_HUMAN			O00273	DFFA_HUMAN
Human adenovirus 3	45659	Q8JSK4	Q8JSK4_ADE03	D2IYK3	D2IYK3_HUMAN	competition binding	11099378				P03246-Q9H2V7	E1BS_ADE05-SPNS1_HUMAN			C9JLW8	F195B_HUMAN
Human adenovirus 31	10529	Q6JGG5	Q6JGG5_ADE31	P20226	TBP_HUMAN	pull down	8551580				P03246-Q96AQ6	E1BS_ADE05-PBIP1_HUMAN			Q96IX5	USMG5_HUMAN
Human adenovirus 5	28285	P03255	E1A_ADE05	P06400	RB_HUMAN	anti bait coimmunoprecipitation	12743606				Q2KRY7-Q8WWY3	Q2KRY7_ADE05-PRP31_HUMAN			O75396	SC22B_HUMAN
Human adenovirus 5	28285	P03255	E1A_ADE05	P06400	RB_HUMAN	anti bait coimmunoprecipitation	9881977				Q2KRY6-O14558	Q2KRY6_ADE05-HSPB6_HUMAN			Q96KC8	DNJC1_HUMAN
Human adenovirus 5	28285	P03255	E1A_ADE05	Q92830	KAT2A_HUMAN	anti bait coimmunoprecipitation	12743606				P03246-Q9H4G4	E1BS_ADE05-GAPR1_HUMAN			Q9HCU5	PREB_HUMAN
Human adenovirus 5	28285	P03255	E1A_ADE05	Q09472	EP300_HUMAN	anti bait coimmunoprecipitation	12743606				Q2KRY7-O43927	Q2KRY7_ADE05-CXL13_HUMAN			Q9HBH5	RDH14_HUMAN
Human adenovirus 5	28285	P03255	E1A_ADE05	Q09472	EP300_HUMAN	anti bait coimmunoprecipitation	9881977				P03255-P56545	E1A_ADE05-CTBP2_HUMAN			Q9NVL8	CN105_HUMAN
Human adenovirus 5	28285	P03255	E1A_ADE05	Q9Y4A5	TRRAP_HUMAN	anti bait coimmunoprecipitation	12743606				Q2KRY7-Q9UMS0	Q2KRY7_ADE05-NFU1_HUMAN			Q149M6	Q149M6_HUMAN
Human adenovirus 5	28285	P03255	E1A_ADE05	Q92831	KAT2B_HUMAN	anti bait coimmunoprecipitation	12743606				Q2KRY6-Q9Y5V3	Q2KRY6_ADE05-MAGD1_HUMAN			Q9Y639	NPTN_HUMAN
Human adenovirus 5	28285	P03255	E1A_ADE05	Q92831	KAT2B_HUMAN	anti bait coimmunoprecipitation	9687513				Q2KRY6-Q15434	Q2KRY6_ADE05-RBMS2_HUMAN			Q9Y6C9	MTCH2_HUMAN
Human adenovirus 5	28285	P03255	E1A_ADE05	Q92793	CBP_HUMAN	anti bait coimmunoprecipitation	12743606				P03246-Q9BTV4	E1BS_ADE05-TMM43_HUMAN			P11166	GTR1_HUMAN
Human adenovirus 5	28285	P68951	NP_ADE05	P06748	NPM_HUMAN	anti bait coimmunoprecipitation	17602943				P03246-Q13724	E1BS_ADE05-MOGS_HUMAN			O95297	MPZL1_HUMAN
Human adenovirus 5	28285	P03255	E1A_ADE05	P10826	RARB_HUMAN	anti bait coimmunoprecipitation	7565739				P04494-P02751	E3GL_ADE05-FINC_HUMAN			Q9P0L0	VAPA_HUMAN
Human adenovirus 5	28285	P03243	E1BL_ADE05	Q9UER7	DAXX_HUMAN	anti bait coimmunoprecipitation	14557665				P03246-A4FU69	E1BS_ADE05-EFCB5_HUMAN			Q6UVK1	CSPG4_HUMAN
Human adenovirus 5	28285	P03255	E1A_ADE05	Q15326	ZMY11_HUMAN	anti bait coimmunoprecipitation	11733528				Q2KRY6-Q9Y6N5	Q2KRY6_ADE05-SQRD_HUMAN			Q9BPX1	DHB14_HUMAN
Human adenovirus 5	28285	P03255	E1A_ADE05	Q15326	ZMY11_HUMAN	anti bait coimmunoprecipitation	10734313				P03246-Q13586	E1BS_ADE05-STIM1_HUMAN			O00560	SDCB1_HUMAN
Human adenovirus 5	28285	P03255	E1A_ADE05	P42224	STAT1_HUMAN	anti bait coimmunoprecipitation	9881977				P03246-Q9NQC3	E1BS_ADE05-RTN4_HUMAN			Q9Y2J4	AMOL2_HUMAN
Human adenovirus 5	28285	P03255	E1A_ADE05	P17980	PRS6A_HUMAN	anti bait coimmunoprecipitation	16763564				Q2KRY7-Q0VD86	Q2KRY7_ADE05-INCA1_HUMAN			P35813	PPM1A_HUMAN
Human adenovirus 5	28285	P03255	E1A_ADE05	P62195	PRS8_HUMAN	anti bait coimmunoprecipitation	16763564				P03246-Q1MSJ5	E1BS_ADE05-CSPP1_HUMAN			Q01534	TSPY1_HUMAN
Human adenovirus 5	28285	P03255	E1A_ADE05	P62195	PRS8_HUMAN	anti bait coimmunoprecipitation	9927201				Q2KRY6-P26196	Q2KRY6_ADE05-DDX6_HUMAN			O75688	PPM1B_HUMAN
Human adenovirus 5	28285	P03255	E1A_ADE05	Q13200	PSMD2_HUMAN	anti bait coimmunoprecipitation	16763564				P03246-Q9HC07	E1BS_ADE05-TM165_HUMAN			O00425	IF2B3_HUMAN
Human adenovirus 5	28285	P03255	E1A_ADE05	P62333	PRS10_HUMAN	anti bait coimmunoprecipitation	16763564				P24933-P10144	SHUT_ADE05-GRAB_HUMAN			Q9NZI8	IF2B1_HUMAN
Human adenovirus 5	28285	P24938	CORE5_ADE05	P06748	NPM_HUMAN	anti bait coimmunoprecipitation	17602943				P03255-Q9HAT0	E1A_ADE05-ROP1A_HUMAN			Q93062	RBPMS_HUMAN
Human adenovirus 5	28285	P68951	NP_ADE05	Q01105	SET_HUMAN	anti bait coimmunoprecipitation	17602943				P03255-P10827	E1A_ADE05-THA_HUMAN			Q14699	RFTN1_HUMAN
Human adenovirus 5	28285	P03255	E1A_ADE05	O15151	MDM4_HUMAN	anti tag coimmunoprecipitation	15604276				P03246-P09619	E1BS_ADE05-PGFRB_HUMAN			P46977	STT3A_HUMAN
Human adenovirus 5	28285	P03255	E1A_ADE05	Q92831	KAT2B_HUMAN	anti tag coimmunoprecipitation	9687513				P03246-O14773	E1BS_ADE05-TPP1_HUMAN			P41182	BCL6_HUMAN
Human adenovirus 5	28285	P04489	E411_ADE05	P29590	PML_HUMAN	anti tag coimmunoprecipitation	16501113				Q2KRY6-P29558	Q2KRY6_ADE05-RBMS1_HUMAN			Q96JJ7	TMX3_HUMAN
Human adenovirus 5	28285	P03255	E1A_ADE05	Q13363	CTBP1_HUMAN	beta lactamase complementation	7479821				P03246-P35613	E1BS_ADE05-BASI_HUMAN			P42166	LAP2A_HUMAN
Human adenovirus 5	28285	P03255	E1A_ADE05	O15151	MDM4_HUMAN	two hybrid	15604276				P03246-Q14108	E1BS_ADE05-SCRB2_HUMAN			Q96I24	FUBP3_HUMAN
Human adenovirus 5	28285	P03255	E1A_ADE05	Q92831	KAT2B_HUMAN	two hybrid	9687513				P03246-P50281	E1BS_ADE05-MMP14_HUMAN			P55795	HNRH2_HUMAN
Human adenovirus 5	28285	P03246	E1BS_ADE05	Q9NYF8	BCLF1_HUMAN	two hybrid	10330179				P03246-Q6PIU2	E1BS_ADE05-NCEH1_HUMAN			Q969X5	ERGI1_HUMAN
Human adenovirus 5	28285	P03255	E1A_ADE05	P42224	STAT1_HUMAN	two hybrid	9881977				P03246-Q8N2K0	E1BS_ADE05-ABD12_HUMAN			O00264	PGRC1_HUMAN
Human adenovirus 5	28285	P03246	E1BS_ADE05	Q9NYF8	BCLF1_HUMAN	coimmunoprecipitation	10330179				P03246-Q9Y5M8	E1BS_ADE05-SRPRB_HUMAN			Q8NI38	IKBD_HUMAN
Human adenovirus 5	28285	P04499	TERM_ADE05	P14859	PO2F1_HUMAN	coimmunoprecipitation	9525610				P03246-Q13308	E1BS_ADE05-PTK7_HUMAN			Q70UQ0	IKIP_HUMAN
Human adenovirus 5	28285	P04499	TERM_ADE05	P27708	PYR1_HUMAN	coimmunoprecipitation	9525610				P03246-Q9BZG1	E1BS_ADE05-RAB34_HUMAN			Q96L91	EP400_HUMAN
Human adenovirus 5	28285	P03255	E1A_ADE05	Q13363	CTBP1_HUMAN	coimmunoprecipitation	7479821				P03246-O00483	E1BS_ADE05-NDUA4_HUMAN			P25445	TNR6_HUMAN
Human adenovirus 5	28285	P03255	E1A_ADE05	P20226	TBP_HUMAN	coimmunoprecipitation	8146144				P03246-P16070	E1BS_ADE05-CD44_HUMAN			Q71RC2	LARP4_HUMAN
Human adenovirus 5	28285	P03255	E1A_ADE05	P42224	STAT1_HUMAN	coimmunoprecipitation	9881977				P03246-O15533	E1BS_ADE05-TPSN_HUMAN			Q147U7	SMCO1_HUMAN
Human adenovirus 5	28285	P03265	DNB2_ADE05	Q6ZRS2	SRCAP_HUMAN	coimmunoprecipitation	11581372				P03246-P29966	E1BS_ADE05-MARCS_HUMAN			P39656	OST48_HUMAN
Human adenovirus 5	28285	P04499	TERM_ADE05	P27708	PYR1_HUMAN	experimental interaction detection	9525610				Q2KRY6-P48643	Q2KRY6_ADE05-TCPE_HUMAN			Q14CM0	FRPD4_HUMAN
Human adenovirus 5	28285	P03281	CAP9_ADE05	P00742	FA10_HUMAN	molecular sieving	18391209				P03246-Q16611	E1BS_ADE05-BAK_HUMAN			O75695	XRP2_HUMAN
Human adenovirus 5	28285	P03255	E1A_ADE05	Q01860	PO5F1_HUMAN	pull down	10082529				P04494-P16615	E3GL_ADE05-AT2A2_HUMAN			P05556	ITB1_HUMAN
Human adenovirus 5	28285	P03255	E1A_ADE05	Q13363	CTBP1_HUMAN	pull down	7479821				P03246-P48060	E1BS_ADE05-GLIP1_HUMAN			P17302	CXA1_HUMAN
Human adenovirus 5	28285	P03281	CAP9_ADE05	P00742	FA10_HUMAN	pull down	18391209				P03246-Q9NP72	E1BS_ADE05-RAB18_HUMAN			Q08117	AES_HUMAN
Human adenovirus 5	28285	P04133	CAPSH_ADE05	P00742	FA10_HUMAN	surface plasmon resonance	18267072				P03246-Q07812	E1BS_ADE05-BAX_HUMAN			Q9H5V8	CDCP1_HUMAN
Human adenovirus 5	28285	P04133	CAPSH_ADE05	P08709	FA7_HUMAN	surface plasmon resonance	18267072				P03246-P09543	E1BS_ADE05-CN37_HUMAN			Q969R5	LMBL2_HUMAN
Human adenovirus 5	28285	P03265	DNB2_ADE05	P10144	GRAB_HUMAN	enzymatic study	17363894				P03246-P50402	E1BS_ADE05-EMD_HUMAN			Q8N5T2	TBC19_HUMAN
Human adenovirus 5	28285	P24933	SHUT_ADE05	P20718	GRAH_HUMAN	enzymatic study	17363894				Q2KRY7-Q8IUC0	Q2KRY7_ADE05-KR131_HUMAN			P51659	DHB4_HUMAN
Human adenovirus 5	28285	P03243	E1BL_ADE05	Q9UER7	DAXX_HUMAN	fluorescence microscopy	14557665				Q2KRY6-P00519	Q2KRY6_ADE05-ABL1_HUMAN			Q8NA61	SPERT_HUMAN
Human adenovirus 5	28285	P03255	E1A_ADE05	P06400	RB_HUMAN	anti bait coimmunoprecipitation	19249677				P03246-Q9NTJ5	E1BS_ADE05-SAC1_HUMAN			O15173	PGRC2_HUMAN
Human adenovirus 5	28285	P03255	E1A_ADE05	Q01094	E2F1_HUMAN	anti bait coimmunoprecipitation	19249677				P03246-Q99523	E1BS_ADE05-SORT_HUMAN			Q15599	NHRF2_HUMAN
Human adenovirus 5	28285	P03255	E1A_ADE05	P06400	RB_HUMAN	nuclear magnetic resonance	19651603				P03246-Q969E2	E1BS_ADE05-SCAM4_HUMAN			Q96KQ4	ASPP1_HUMAN
Human adenovirus 5	28285	P24938	CORE5_ADE05	P06748	NPM_HUMAN	cosedimentation through density gradient	17602943				P03246-P31040	E1BS_ADE05-SDHA_HUMAN			Q3B820	F161A_HUMAN
Human adenovirus 5	28285	P68951	NP_ADE05	P06748	NPM_HUMAN	cosedimentation through density gradient	17602943				P03246-O00273	E1BS_ADE05-DFFA_HUMAN			Q9NZM1	MYOF_HUMAN
Human adenovirus 5	28285	P03255	E1A_ADE05	P06400	RB_HUMAN	coimmunoprecipitation	10779361				Q2KRY6-C9JLW8	Q2KRY6_ADE05-F195B_HUMAN			Q04864	REL_HUMAN
Human adenovirus 5	28285	P03255	E1A_ADE05	P06400	RB_HUMAN	pull down	10779361				P03246-Q96IX5	E1BS_ADE05-USMG5_HUMAN			Q8TD31	CCHCR_HUMAN
Human adenovirus 5	28285	P03255	E1A_ADE05	P06400	RB_HUMAN	pull down	1331501				P03246-O75396	E1BS_ADE05-SC22B_HUMAN			P51148	RAB5C_HUMAN
Human adenovirus 5	28285	P03255	E1A_ADE05	P06400	RB_HUMAN	competition binding	1331501				P03246-Q96KC8	E1BS_ADE05-DNJC1_HUMAN			Q14165	MLEC_HUMAN
Human adenovirus 5	28285	P03255	E1A_ADE05	P10826	RARB_HUMAN	pull down	7565739				P03246-Q9HCU5	E1BS_ADE05-PREB_HUMAN			P40227	TCPZ_HUMAN
Human adenovirus 5	28285	P03255	E1A_ADE05	P20226	TBP_HUMAN	pull down	7565781				P03246-Q9HBH5	E1BS_ADE05-RDH14_HUMAN			P28300	LYOX_HUMAN
Human adenovirus 5	28285	P03255	E1A_ADE05	P21675	TAF1_HUMAN	pull down	7565781				Q2KRY7-Q9NVL8	Q2KRY7_ADE05-CN105_HUMAN			Q6IAA8	LTOR1_HUMAN
Human adenovirus 5	28285	P03255	E1A_ADE05	P28749	RBL1_HUMAN	pull down	1331501				Q2KRY7-Q149M6	Q2KRY7_ADE05-Q149M6_HUMAN			P62834	RAP1A_HUMAN
Human adenovirus 5	28285	P03255	E1A_ADE05	P28749	RBL1_HUMAN	competition binding	1331501				P03246-Q9Y639	E1BS_ADE05-NPTN_HUMAN			Q9Y5S1	TRPV2_HUMAN
Human adenovirus 5	28285	P03255	E1A_ADE05	P78396	CCNA1_HUMAN	pull down	1331501				P03246-Q9Y6C9	E1BS_ADE05-MTCH2_HUMAN			Q8N4L2	TM55A_HUMAN
Human adenovirus 5	28285	P03255	E1A_ADE05	Q08999	RBL2_HUMAN	pull down	1331501				P03246-P11166	E1BS_ADE05-GTR1_HUMAN			Q9Y6C2	EMIL1_HUMAN
Human adenovirus 5	28285	P03255	E1A_ADE05	Q09472	EP300_HUMAN	pull down	10330164				P03246-O95297	E1BS_ADE05-MPZL1_HUMAN			P06703	S10A6_HUMAN
Human adenovirus 5	28285	P03255	E1A_ADE05	Q92793	CBP_HUMAN	pull down	9018065				P03246-Q9P0L0	E1BS_ADE05-VAPA_HUMAN			Q15717	ELAV1_HUMAN
Human adenovirus 5	28285	P03255	E1A_ADE05	Q92831	KAT2B_HUMAN	pull down	9687513				P03246-Q6UVK1	E1BS_ADE05-CSPG4_HUMAN			P17813	EGLN_HUMAN
Human adenovirus 5	28285	P03255	E1A_ADE05	Q9H204	MED28_HUMAN	pull down	16763564				Q2KRY6-Q9BPX1	Q2KRY6_ADE05-DHB14_HUMAN			Q16891	MIC60_HUMAN
Human adenovirus 5	28285	P03255	E1A_ADE05	P06400	RB_HUMAN	pull down	16763564				Q2KRY7-O00560	Q2KRY7_ADE05-SDCB1_HUMAN			Q8TED1	GPX8_HUMAN
Human adenovirus 5	28285	P03255	E1A_ADE05	P17980	PRS6A_HUMAN	pull down	16763564				Q2KRY7-Q9Y2J4	Q2KRY7_ADE05-AMOL2_HUMAN			P05106	ITB3_HUMAN
Human adenovirus 5	28285	P03255	E1A_ADE05	P62195	PRS8_HUMAN	pull down	16763564				P03246-P35813	E1BS_ADE05-PPM1A_HUMAN			Q8IZ07	AN13A_HUMAN
Human adenovirus 5	28285	P03255	E1A_ADE05	P62826	RAN_HUMAN	pull down	16763564				Q540N5-O15151	Q540N5_ADE05-MDM4_HUMAN			P05023	AT1A1_HUMAN
Human adenovirus 5	28285	P03255	E1A_ADE05	O15151	MDM4_HUMAN	pull down	15604276				P03246-Q13323	E1BS_ADE05-BIK_HUMAN			Q9BQB6	VKOR1_HUMAN
Human adenovirus 5	28285	P03255	E1A_ADE05	P63244	GBLP_HUMAN	pull down	14978742				P04494-P56545	E3GL_ADE05-CTBP2_HUMAN			P11717	MPRI_HUMAN
Human adenovirus 5	28285	P03255	E1A_ADE05	P63244	GBLP_HUMAN	imaging technique	14978742				Q2KRY7-Q01534	Q2KRY7_ADE05-TSPY1_HUMAN			Q9BRK3	MXRA8_HUMAN
Human adenovirus 5	28285	P03265	DNB2_ADE05	Q8WXE1	ATRIP_HUMAN	fluorescence microscopy	19197236				P03255-Q99966	E1A_ADE05-CITE1_HUMAN			Q96N66	MBOA7_HUMAN
Human adenovirus 5	28285	P03265	DNB2_ADE05	Q92547	TOPB1_HUMAN	fluorescence microscopy	19197236				P03246-O75688	E1BS_ADE05-PPM1B_HUMAN			Q99700	ATX2_HUMAN
Human adenovirus 5	28285	P04489	E411_ADE05	P29590	PML_HUMAN	pull down	16501113				Q2KRY6-O00425	Q2KRY6_ADE05-IF2B3_HUMAN			P80404	GABT_HUMAN
Human adenovirus 5	28285	P04489	E411_ADE05	P29590	PML_HUMAN	imaging technique	16501113				Q2KRY6-Q9NZI8	Q2KRY6_ADE05-IF2B1_HUMAN			P62873	GBB1_HUMAN
Human adenovirus 5	28285	P24938	CORE5_ADE05	P06748	NPM_HUMAN	pull down	17602943				Q2KRY6-Q93062	Q2KRY6_ADE05-RBPMS_HUMAN			P59768	GBG2_HUMAN
Human adenovirus 5	28285	P68951	NP_ADE05	P06748	NPM_HUMAN	pull down	17602943				P03246-Q9Y6N5	E1BS_ADE05-SQRD_HUMAN			Q9Y6M1	IF2B2_HUMAN
Human adenovirus 5	28285	P03265	DNB2_ADE05	P15927	RFA2_HUMAN	fluorescence microscopy	19197236				P03246-Q14699	E1BS_ADE05-RFTN1_HUMAN			Q9NV96	CC50A_HUMAN
Human adenovirus 5	28285	P04489	E411_ADE05	P15927	RFA2_HUMAN	fluorescence microscopy	19197236				P03246-P46977	E1BS_ADE05-STT3A_HUMAN			Q92900	RENT1_HUMAN
Human adenovirus 5	28285	P03255	E1A_ADE05	P21675	TAF1_HUMAN	anti tag coimmunoprecipitation	7565781				Q2KRY7-P41182	Q2KRY7_ADE05-BCL6_HUMAN			Q8N9N5	BANP_HUMAN
Human adenovirus 5	28285	P03265	DNB2_ADE05	Q13535	ATR_HUMAN	fluorescence microscopy	19197236				P03246-Q96JJ7	E1BS_ADE05-TMX3_HUMAN			P60468	SC61B_HUMAN
Human adenovirus 5	28285	P03255	E1A_ADE05	Q15326	ZMY11_HUMAN	pull down	11733528				P03246-P42166	E1BS_ADE05-LAP2A_HUMAN			Q9BWT7	CAR10_HUMAN
Human adenovirus 5	28285	P03255	E1A_ADE05	Q92793	CBP_HUMAN	coimmunoprecipitation	10347196				Q2KRY6-Q96I24	Q2KRY6_ADE05-FUBP3_HUMAN			P49368	TCPG_HUMAN
Human adenovirus 5	28285	P03255	E1A_ADE05	Q92793	CBP_HUMAN	competition binding	10347196				Q2KRY7-P55795	Q2KRY7_ADE05-HNRH2_HUMAN			Q9NPA8	ENY2_HUMAN
Human adenovirus 5	28285	P03255	E1A_ADE05	Q9Y463	DYR1B_HUMAN	pull down	11251081				P03246-Q969X5	E1BS_ADE05-ERGI1_HUMAN			A0FGR8	ESYT2_HUMAN
Human adenovirus 5	28285	Q2KS29	Q2KS29_ADE05	P06400	RB_HUMAN	anti bait coimmunoprecipitation	12743606				P03246-O00264	E1BS_ADE05-PGRC1_HUMAN			P50479	PDLI4_HUMAN
Human adenovirus 5	28285	Q2KS29	Q2KS29_ADE05	P06400	RB_HUMAN	anti bait coimmunoprecipitation	9881977				Q2KRY7-Q8NI38	Q2KRY7_ADE05-IKBD_HUMAN			P08240	SRPR_HUMAN
Human adenovirus 5	28285	Q2KS29	Q2KS29_ADE05	P06400	RB_HUMAN	pull down	16763564				P03246-Q70UQ0	E1BS_ADE05-IKIP_HUMAN			O60831	PRAF2_HUMAN
Human adenovirus 5	28285	Q2KS29	Q2KS29_ADE05	Q92830	KAT2A_HUMAN	anti bait coimmunoprecipitation	12743606				P03255-Q96L91	E1A_ADE05-EP400_HUMAN			P26006	ITA3_HUMAN
Human adenovirus 5	28285	Q2KS29	Q2KS29_ADE05	P62195	PRS8_HUMAN	pull down	16763564				P03246-P25445	E1BS_ADE05-TNR6_HUMAN			P82932	RT06_HUMAN
Human adenovirus 5	28285	Q2KS29	Q2KS29_ADE05	E9KL35	E9KL35_HUMAN	pull down	14978742				Q2KRY6-Q71RC2	Q2KRY6_ADE05-LARP4_HUMAN			Q16527	CSRP2_HUMAN
Human adenovirus 5	28285	Q2KS29	Q2KS29_ADE05	E9KL35	E9KL35_HUMAN	imaging technique	14978742				Q2KRY7-Q147U7	Q2KRY7_ADE05-SMCO1_HUMAN			P52292	IMA1_HUMAN
Human adenovirus 5	28285	Q2KS29	Q2KS29_ADE05	Q92831	KAT2B_HUMAN	anti bait coimmunoprecipitation	12743606				P03246-P39656	E1BS_ADE05-OST48_HUMAN			Q12959	DLG1_HUMAN
Human adenovirus 5	28285	Q2KS29	Q2KS29_ADE05	Q92831	KAT2B_HUMAN	anti bait coimmunoprecipitation	9687513				Q2KRY7-Q14CM0	Q2KRY7_ADE05-FRPD4_HUMAN			P63151	2ABA_HUMAN
Human adenovirus 5	28285	Q2KS29	Q2KS29_ADE05	Q92831	KAT2B_HUMAN	anti tag coimmunoprecipitation	9687513				P03246-O75695	E1BS_ADE05-XRP2_HUMAN			Q9H7D0	DOCK5_HUMAN
Human adenovirus 5	28285	P03243	E1BL_ADE05	P29590	PML_HUMAN	confocal microscopy	20639899				P03246-P05556	E1BS_ADE05-ITB1_HUMAN			O00268	TAF4_HUMAN
Human adenovirus 5	28285	P03243	E1BL_ADE05	P29590	PML_HUMAN	anti bait coimmunoprecipitation	20639899				P03246-P17302	E1BS_ADE05-CXA1_HUMAN
Human adenovirus 5	28285	Q2KS29	Q2KS29_ADE05	Q09472	EP300_HUMAN	anti bait coimmunoprecipitation	12743606				Q2KRY7-Q08117	Q2KRY7_ADE05-AES_HUMAN
Human adenovirus 5	28285	Q2KS29	Q2KS29_ADE05	Q09472	EP300_HUMAN	anti bait coimmunoprecipitation	9881977				P03246-Q9H5V8	E1BS_ADE05-CDCP1_HUMAN
Human adenovirus 5	28285	Q2KS29	Q2KS29_ADE05	Q09472	EP300_HUMAN	pull down	10330164				P03255-Q969R5	E1A_ADE05-LMBL2_HUMAN
Human adenovirus 5	28285	P03255	E1A_ADE05	Q09472	EP300_HUMAN	coimmunoprecipitation	15741165				P03255-Q8N5T2	E1A_ADE05-TBC19_HUMAN
Human adenovirus 5	28285	P03255	E1A_ADE05	P06400	RB_HUMAN	coimmunoprecipitation	15741165				Q2KRY6-P51659	Q2KRY6_ADE05-DHB4_HUMAN
Human adenovirus 5	28285	Q2KS29	Q2KS29_ADE05	P17980	PRS6A_HUMAN	pull down	16763564				Q2KRY7-Q8NA61	Q2KRY7_ADE05-SPERT_HUMAN
Human adenovirus 5	28285	P03255	E1A_ADE05	D2IYK3	D2IYK3_HUMAN	pull down	10082529				P03246-O15173	E1BS_ADE05-PGRC2_HUMAN
Human adenovirus 5	28285	Q2KS29	Q2KS29_ADE05	Q9Y4A5	TRRAP_HUMAN	anti bait coimmunoprecipitation	12743606				P03246-Q15599	E1BS_ADE05-NHRF2_HUMAN
Human adenovirus 5	28285	P03243	E1BL_ADE05	Q9BUJ2	HNRL1_HUMAN	affinity chromatography technology	9733834				Q2KRY7-Q96KQ4	Q2KRY7_ADE05-ASPP1_HUMAN
Human adenovirus 5	28285	P03243	E1BL_ADE05	Q9BUJ2	HNRL1_HUMAN	coimmunoprecipitation	9733834				P03246-P16615	E1BS_ADE05-AT2A2_HUMAN
Human adenovirus 5	28285	P03243	E1BL_ADE05	Q9BUJ2	HNRL1_HUMAN	experimental interaction detection	9733834				Q2KRY7-Q3B820	Q2KRY7_ADE05-F161A_HUMAN
Human adenovirus 5	28285	P03243	E1BL_ADE05	Q9BUJ2	HNRL1_HUMAN	phage display	9733834				P03246-Q9NZM1	E1BS_ADE05-MYOF_HUMAN
Human adenovirus 5	28285	Q2KS29	Q2KS29_ADE05	Q9Y463	DYR1B_HUMAN	pull down	11251081				Q2KRY7-Q04864	Q2KRY7_ADE05-REL_HUMAN
Human adenovirus 5	28285	Q2KS29	Q2KS29_ADE05	O15151	MDM4_HUMAN	anti tag coimmunoprecipitation	15604276				Q2KRY7-Q8TD31	Q2KRY7_ADE05-CCHCR_HUMAN
Human adenovirus 5	28285	Q2KS29	Q2KS29_ADE05	O15151	MDM4_HUMAN	two hybrid	15604276				P03246-P51148	E1BS_ADE05-RAB5C_HUMAN
Human adenovirus 5	28285	Q2KS29	Q2KS29_ADE05	O15151	MDM4_HUMAN	pull down	15604276				P03246-Q14165	E1BS_ADE05-MLEC_HUMAN
Human adenovirus 5	28285	Q2KS29	Q2KS29_ADE05	P62826	RAN_HUMAN	pull down	16763564				Q2KRY6-P40227	Q2KRY6_ADE05-TCPZ_HUMAN
Human adenovirus 5	28285	Q2KS29	Q2KS29_ADE05	P42224	STAT1_HUMAN	anti bait coimmunoprecipitation	9881977				Q2KRY6-P28300	Q2KRY6_ADE05-LYOX_HUMAN
Human adenovirus 5	28285	Q2KS29	Q2KS29_ADE05	P42224	STAT1_HUMAN	coimmunoprecipitation	9881977				P03246-Q6IAA8	E1BS_ADE05-LTOR1_HUMAN
Human adenovirus 5	28285	Q2KS29	Q2KS29_ADE05	Q15326	ZMY11_HUMAN	anti bait coimmunoprecipitation	11733528				P03246-P62834	E1BS_ADE05-RAP1A_HUMAN
Human adenovirus 5	28285	Q2KS29	Q2KS29_ADE05	Q92793	CBP_HUMAN	anti bait coimmunoprecipitation	12743606				P04494-Q9Y5S1	E3GL_ADE05-TRPV2_HUMAN
Human adenovirus 5	28285	P03255	E1A_ADE05	F1D8S6	F1D8S6_HUMAN	anti bait coimmunoprecipitation	7565739				P03246-Q8N4L2	E1BS_ADE05-TM55A_HUMAN
Human adenovirus 5	28285	P03255	E1A_ADE05	F1D8S6	F1D8S6_HUMAN	pull down	7565739				P03281-Q9Y6C2	CAP9_ADE05-EMIL1_HUMAN
Human adenovirus 5	28285	P04489	E411_ADE05	O60934	NBN_HUMAN	confocal microscopy	23063122				P03246-P06703	E1BS_ADE05-S10A6_HUMAN
Human adenovirus 5	28285	Q2KRY7	Q2KRY7_ADE05	Q9UJX2	CDC23_HUMAN	two hybrid	22810586				Q2KRY6-Q15717	Q2KRY6_ADE05-ELAV1_HUMAN
Human adenovirus 5	28285	Q2KRY6	Q2KRY6_ADE05	Q92530	PSMF1_HUMAN	two hybrid	22810586				P03246-P17813	E1BS_ADE05-EGLN_HUMAN
Human adenovirus 5	28285	P03246	E1BS_ADE05	P53801	PTTG_HUMAN	tandem affinity purification	22810586				P03246-Q16891	E1BS_ADE05-MIC60_HUMAN
Human adenovirus 5	28285	P03246	E1BS_ADE05	Q9H2V7	SPNS1_HUMAN	tandem affinity purification	22810586				P03246-Q8TED1	E1BS_ADE05-GPX8_HUMAN
Human adenovirus 5	28285	P03246	E1BS_ADE05	Q96AQ6	PBIP1_HUMAN	tandem affinity purification	22810586				Q2KRY7-P05106	Q2KRY7_ADE05-ITB3_HUMAN
Human adenovirus 5	28285	Q2KRY7	Q2KRY7_ADE05	Q8WWY3	PRP31_HUMAN	two hybrid	22810586				P03246-Q8IZ07	E1BS_ADE05-AN13A_HUMAN
Human adenovirus 5	28285	Q2KRY6	Q2KRY6_ADE05	O14558	HSPB6_HUMAN	tandem affinity purification	22810586				P03246-P05023	E1BS_ADE05-AT1A1_HUMAN
Human adenovirus 5	28285	P03246	E1BS_ADE05	Q9H4G4	GAPR1_HUMAN	tandem affinity purification	22810586				P03246-Q9BQB6	E1BS_ADE05-VKOR1_HUMAN
Human adenovirus 5	28285	Q2KRY7	Q2KRY7_ADE05	O43927	CXL13_HUMAN	two hybrid	22810586				P03246-P11717	E1BS_ADE05-MPRI_HUMAN
Human adenovirus 5	28285	P03255	E1A_ADE05	P56545	CTBP2_HUMAN	two hybrid	22810586				P03246-Q9BRK3	E1BS_ADE05-MXRA8_HUMAN
Human adenovirus 5	28285	Q2KRY7	Q2KRY7_ADE05	Q9UMS0	NFU1_HUMAN	two hybrid	22810586				P03246-Q96N66	E1BS_ADE05-MBOA7_HUMAN
Human adenovirus 5	28285	Q2KRY6	Q2KRY6_ADE05	Q9Y5V3	MAGD1_HUMAN	tandem affinity purification	22810586				Q2KRY6-Q99700	Q2KRY6_ADE05-ATX2_HUMAN
Human adenovirus 5	28285	Q2KRY6	Q2KRY6_ADE05	Q15434	RBMS2_HUMAN	tandem affinity purification	22810586				P03246-P80404	E1BS_ADE05-GABT_HUMAN
Human adenovirus 5	28285	P03246	E1BS_ADE05	Q9BTV4	TMM43_HUMAN	tandem affinity purification	22810586				P03246-P62873	E1BS_ADE05-GBB1_HUMAN
Human adenovirus 5	28285	P03246	E1BS_ADE05	Q13724	MOGS_HUMAN	tandem affinity purification	22810586				P03246-P59768	E1BS_ADE05-GBG2_HUMAN
Human adenovirus 5	28285	P04494	E3GL_ADE05	P02751	FINC_HUMAN	tandem affinity purification	22810586				Q2KRY6-Q9Y6M1	Q2KRY6_ADE05-IF2B2_HUMAN
Human adenovirus 5	28285	P03246	E1BS_ADE05	A4FU69	EFCB5_HUMAN	tandem affinity purification	22810586				P03246-Q9NV96	E1BS_ADE05-CC50A_HUMAN
Human adenovirus 5	28285	Q2KRY6	Q2KRY6_ADE05	Q9Y6N5	SQRD_HUMAN	tandem affinity purification	22810586				Q2KRY6-Q92900	Q2KRY6_ADE05-RENT1_HUMAN
Human adenovirus 5	28285	P03246	E1BS_ADE05	Q13586	STIM1_HUMAN	tandem affinity purification	22810586				Q2KRY7-Q8N9N5	Q2KRY7_ADE05-BANP_HUMAN
Human adenovirus 5	28285	P03246	E1BS_ADE05	Q9NQC3	RTN4_HUMAN	tandem affinity purification	22810586				P03246-P60468	E1BS_ADE05-SC61B_HUMAN
Human adenovirus 5	28285	Q2KRY7	Q2KRY7_ADE05	Q0VD86	INCA1_HUMAN	two hybrid	22810586				P03246-Q9BWT7	E1BS_ADE05-CAR10_HUMAN
Human adenovirus 5	28285	P03246	E1BS_ADE05	Q1MSJ5	CSPP1_HUMAN	tandem affinity purification	22810586				Q2KRY6-P49368	Q2KRY6_ADE05-TCPG_HUMAN
Human adenovirus 5	28285	Q2KRY6	Q2KRY6_ADE05	P26196	DDX6_HUMAN	tandem affinity purification	22810586				P03255-Q9NPA8	E1A_ADE05-ENY2_HUMAN
Human adenovirus 5	28285	P03246	E1BS_ADE05	Q9HC07	TM165_HUMAN	tandem affinity purification	22810586				P03246-A0FGR8	E1BS_ADE05-ESYT2_HUMAN
Human adenovirus 5	28285	P24933	SHUT_ADE05	P10144	GRAB_HUMAN	enzymatic study	17363894				P03246-P50479	E1BS_ADE05-PDLI4_HUMAN
Human adenovirus 5	28285	P03255	E1A_ADE05	Q9HAT0	ROP1A_HUMAN	two hybrid	22810586				P03246-P08240	E1BS_ADE05-SRPR_HUMAN
Human adenovirus 5	28285	P03255	E1A_ADE05	Q9Y4A5	TRRAP_HUMAN	coimmunoprecipitation	12743606				P03246-O60831	E1BS_ADE05-PRAF2_HUMAN
Human adenovirus 5	28285	P03255	E1A_ADE05	P10827	THA_HUMAN	two hybrid	22810586				P03246-P26006	E1BS_ADE05-ITA3_HUMAN
Human adenovirus 5	28285	P03246	E1BS_ADE05	P09619	PGFRB_HUMAN	tandem affinity purification	22810586				P03255-P82932	E1A_ADE05-RT06_HUMAN
Human adenovirus 5	28285	P03246	E1BS_ADE05	O14773	TPP1_HUMAN	tandem affinity purification	22810586				P03246-Q16527	E1BS_ADE05-CSRP2_HUMAN
Human adenovirus 5	28285	Q2KRY6	Q2KRY6_ADE05	P29558	RBMS1_HUMAN	tandem affinity purification	22810586				P03243-P52292	E1BL_ADE05-IMA1_HUMAN
Human adenovirus 5	28285	P03246	E1BS_ADE05	P35613	BASI_HUMAN	tandem affinity purification	22810586				P03256-P06400	E1A_ADE07-RB_HUMAN
Human adenovirus 5	28285	P03246	E1BS_ADE05	Q14108	SCRB2_HUMAN	tandem affinity purification	22810586				P89079-Q12959	E4OR1_ADE09-DLG1_HUMAN
Human adenovirus 5	28285	P03246	E1BS_ADE05	P50281	MMP14_HUMAN	tandem affinity purification	22810586				Q6H1D8-P06400	Q6H1D8_9ADEN-RB_HUMAN
Human adenovirus 5	28285	P03246	E1BS_ADE05	Q6PIU2	NCEH1_HUMAN	tandem affinity purification	22810586				Q6H1D8-Q13363	Q6H1D8_9ADEN-CTBP1_HUMAN
Human adenovirus 5	28285	P03255	E1A_ADE05	P06400	RB_HUMAN	coimmunoprecipitation	9881977				Q64866-P63151	Q64866_9ADEN-2ABA_HUMAN
Human adenovirus 5	28285	P03246	E1BS_ADE05	Q8N2K0	ABD12_HUMAN	tandem affinity purification	22810586				Q64866-Q9H7D0	Q64866_9ADEN-DOCK5_HUMAN
Human adenovirus 5	28285	P03246	E1BS_ADE05	Q9Y5M8	SRPRB_HUMAN	tandem affinity purification	22810586				J9Z5B4-P06400	J9Z5B4_9ADEN-RB_HUMAN
Human adenovirus 5	28285	P03246	E1BS_ADE05	Q13308	PTK7_HUMAN	tandem affinity purification	22810586				J9Z5B4-Q01860	J9Z5B4_9ADEN-PO5F1_HUMAN
Human adenovirus 5	28285	P03255	E1A_ADE05	Q92831	KAT2B_HUMAN	coimmunoprecipitation	9687513				J9Z5B4-O00268	J9Z5B4_9ADEN-TAF4_HUMAN
Human adenovirus 5	28285	P03246	E1BS_ADE05	Q9BZG1	RAB34_HUMAN	tandem affinity purification	22810586				J9Z5B4-P28749	J9Z5B4_9ADEN-RBL1_HUMAN
Human adenovirus 5	28285	P03246	E1BS_ADE05	O00483	NDUA4_HUMAN	tandem affinity purification	22810586				J9Z5B4-P62826	J9Z5B4_9ADEN-RAN_HUMAN
Human adenovirus 5	28285	P03246	E1BS_ADE05	P16070	CD44_HUMAN	tandem affinity purification	22810586				J9Z5B4-Q08999	J9Z5B4_9ADEN-RBL2_HUMAN
Human adenovirus 5	28285	P03246	E1BS_ADE05	O15533	TPSN_HUMAN	tandem affinity purification	22810586				J9Z5B4-P78396	J9Z5B4_9ADEN-CCNA1_HUMAN
Human adenovirus 5	28285	P03246	E1BS_ADE05	P29966	MARCS_HUMAN	tandem affinity purification	22810586				P12533-P06400	E111_ADEM1-RB_HUMAN
Human adenovirus 5	28285	Q2KRY6	Q2KRY6_ADE05	P48643	TCPE_HUMAN	tandem affinity purification	22810586
Human adenovirus 5	28285	P03246	E1BS_ADE05	Q16611	BAK_HUMAN	tandem affinity purification	22810586
Human adenovirus 5	28285	P04494	E3GL_ADE05	P16615	AT2A2_HUMAN	tandem affinity purification	22810586
Human adenovirus 5	28285	P03246	E1BS_ADE05	P48060	GLIP1_HUMAN	tandem affinity purification	22810586
Human adenovirus 5	28285	P03246	E1BS_ADE05	Q9NP72	RAB18_HUMAN	tandem affinity purification	22810586
Human adenovirus 5	28285	P03246	E1BS_ADE05	Q07812	BAX_HUMAN	tandem affinity purification	22810586
Human adenovirus 5	28285	P03246	E1BS_ADE05	P09543	CN37_HUMAN	tandem affinity purification	22810586
Human adenovirus 5	28285	P03246	E1BS_ADE05	P50402	EMD_HUMAN	tandem affinity purification	22810586
Human adenovirus 5	28285	Q2KRY7	Q2KRY7_ADE05	Q8IUC0	KR131_HUMAN	two hybrid	22810586
Human adenovirus 5	28285	Q2KRY6	Q2KRY6_ADE05	P00519	ABL1_HUMAN	tandem affinity purification	22810586
Human adenovirus 5	28285	P03246	E1BS_ADE05	Q9NTJ5	SAC1_HUMAN	tandem affinity purification	22810586
Human adenovirus 5	28285	P03255	E1A_ADE05	P62195	PRS8_HUMAN	coimmunoprecipitation	16763564
Human adenovirus 5	28285	P03246	E1BS_ADE05	Q99523	SORT_HUMAN	tandem affinity purification	22810586
Human adenovirus 5	28285	P03246	E1BS_ADE05	Q969E2	SCAM4_HUMAN	tandem affinity purification	22810586
Human adenovirus 5	28285	P03246	E1BS_ADE05	P31040	SDHA_HUMAN	tandem affinity purification	22810586
Human adenovirus 5	28285	P03246	E1BS_ADE05	O00273	DFFA_HUMAN	tandem affinity purification	22810586
Human adenovirus 5	28285	Q2KRY6	Q2KRY6_ADE05	C9JLW8	F195B_HUMAN	tandem affinity purification	22810586
Human adenovirus 5	28285	P03246	E1BS_ADE05	Q96IX5	USMG5_HUMAN	tandem affinity purification	22810586
Human adenovirus 5	28285	P03246	E1BS_ADE05	O75396	SC22B_HUMAN	tandem affinity purification	22810586
Human adenovirus 5	28285	P03246	E1BS_ADE05	Q96KC8	DNJC1_HUMAN	tandem affinity purification	22810586
Human adenovirus 5	28285	P03246	E1BS_ADE05	Q9HCU5	PREB_HUMAN	tandem affinity purification	22810586
Human adenovirus 5	28285	P03246	E1BS_ADE05	Q9HBH5	RDH14_HUMAN	tandem affinity purification	22810586
Human adenovirus 5	28285	Q2KRY7	Q2KRY7_ADE05	Q9NVL8	CN105_HUMAN	two hybrid	22810586
Human adenovirus 5	28285	P03255	E1A_ADE05	Q09472	EP300_HUMAN	coimmunoprecipitation	9881977
Human adenovirus 5	28285	Q2KRY7	Q2KRY7_ADE05	Q149M6	Q149M6_HUMAN	two hybrid	22810586
Human adenovirus 5	28285	P03246	E1BS_ADE05	Q9Y639	NPTN_HUMAN	tandem affinity purification	22810586
Human adenovirus 5	28285	P03246	E1BS_ADE05	Q9Y6C9	MTCH2_HUMAN	tandem affinity purification	22810586
Human adenovirus 5	28285	P03246	E1BS_ADE05	P11166	GTR1_HUMAN	tandem affinity purification	22810586
Human adenovirus 5	28285	P03246	E1BS_ADE05	O95297	MPZL1_HUMAN	tandem affinity purification	22810586
Human adenovirus 5	28285	P03246	E1BS_ADE05	Q9P0L0	VAPA_HUMAN	tandem affinity purification	22810586
Human adenovirus 5	28285	P03246	E1BS_ADE05	Q6UVK1	CSPG4_HUMAN	tandem affinity purification	22810586
Human adenovirus 5	28285	Q2KRY6	Q2KRY6_ADE05	Q9BPX1	DHB14_HUMAN	two hybrid	22810586
Human adenovirus 5	28285	Q2KRY7	Q2KRY7_ADE05	O00560	SDCB1_HUMAN	two hybrid	22810586
Human adenovirus 5	28285	Q2KRY7	Q2KRY7_ADE05	Q9Y2J4	AMOL2_HUMAN	two hybrid	22810586
Human adenovirus 5	28285	P03246	E1BS_ADE05	P35813	PPM1A_HUMAN	tandem affinity purification	22810586
Human adenovirus 5	28285	Q540N5	Q540N5_ADE05	O15151	MDM4_HUMAN	coimmunoprecipitation	15604276
Human adenovirus 5	28285	P03246	E1BS_ADE05	Q13323	BIK_HUMAN	two hybrid	22810586
Human adenovirus 5	28285	P04494	E3GL_ADE05	P56545	CTBP2_HUMAN	two hybrid	22810586
Human adenovirus 5	28285	Q2KRY7	Q2KRY7_ADE05	Q01534	TSPY1_HUMAN	two hybrid	22810586
Human adenovirus 5	28285	P03255	E1A_ADE05	Q92830	KAT2A_HUMAN	coimmunoprecipitation	12743606
Human adenovirus 5	28285	P03255	E1A_ADE05	Q99966	CITE1_HUMAN	pull down	10327051
Human adenovirus 5	28285	P03246	E1BS_ADE05	O75688	PPM1B_HUMAN	tandem affinity purification	22810586
Human adenovirus 5	28285	Q2KRY6	Q2KRY6_ADE05	O00425	IF2B3_HUMAN	tandem affinity purification	22810586
Human adenovirus 5	28285	Q2KRY6	Q2KRY6_ADE05	Q9NZI8	IF2B1_HUMAN	tandem affinity purification	22810586
Human adenovirus 5	28285	Q2KRY6	Q2KRY6_ADE05	Q93062	RBPMS_HUMAN	tandem affinity purification	22810586
Human adenovirus 5	28285	P03246	E1BS_ADE05	Q9Y6N5	SQRD_HUMAN	tandem affinity purification	22810586
Human adenovirus 5	28285	P03246	E1BS_ADE05	Q14699	RFTN1_HUMAN	tandem affinity purification	22810586
Human adenovirus 5	28285	P03246	E1BS_ADE05	P46977	STT3A_HUMAN	tandem affinity purification	22810586
Human adenovirus 5	28285	Q2KRY7	Q2KRY7_ADE05	P41182	BCL6_HUMAN	two hybrid	22810586
Human adenovirus 5	28285	P03246	E1BS_ADE05	Q96JJ7	TMX3_HUMAN	tandem affinity purification	22810586
Human adenovirus 5	28285	P03246	E1BS_ADE05	P42166	LAP2A_HUMAN	tandem affinity purification	22810586
Human adenovirus 5	28285	Q2KRY6	Q2KRY6_ADE05	Q96I24	FUBP3_HUMAN	tandem affinity purification	22810586
Human adenovirus 5	28285	P03255	E1A_ADE05	P06400	RB_HUMAN	coimmunoprecipitation	2162480
Human adenovirus 5	28285	Q2KRY7	Q2KRY7_ADE05	P55795	HNRH2_HUMAN	two hybrid	22810586
Human adenovirus 5	28285	P04489	E411_ADE05	P29590	PML_HUMAN	coimmunoprecipitation	16501113
Human adenovirus 5	28285	P03246	E1BS_ADE05	Q969X5	ERGI1_HUMAN	tandem affinity purification	22810586
Human adenovirus 5	28285	P03246	E1BS_ADE05	O00264	PGRC1_HUMAN	tandem affinity purification	22810586
Human adenovirus 5	28285	Q2KRY7	Q2KRY7_ADE05	Q8NI38	IKBD_HUMAN	two hybrid	22810586
Human adenovirus 5	28285	P03246	E1BS_ADE05	Q70UQ0	IKIP_HUMAN	tandem affinity purification	22810586
Human adenovirus 5	28285	P03255	E1A_ADE05	Q96L91	EP400_HUMAN	coimmunoprecipitation	15741165
Human adenovirus 5	28285	P03246	E1BS_ADE05	P25445	TNR6_HUMAN	tandem affinity purification	22810586
Human adenovirus 5	28285	Q2KRY6	Q2KRY6_ADE05	Q71RC2	LARP4_HUMAN	tandem affinity purification	22810586
Human adenovirus 5	28285	Q2KRY7	Q2KRY7_ADE05	Q147U7	SMCO1_HUMAN	two hybrid	22810586
Human adenovirus 5	28285	P03246	E1BS_ADE05	P39656	OST48_HUMAN	tandem affinity purification	22810586
Human adenovirus 5	28285	Q2KRY7	Q2KRY7_ADE05	Q14CM0	FRPD4_HUMAN	two hybrid	22810586
Human adenovirus 5	28285	P03255	E1A_ADE05	Q92831	KAT2B_HUMAN	coimmunoprecipitation	12743606
Human adenovirus 5	28285	P03246	E1BS_ADE05	O75695	XRP2_HUMAN	tandem affinity purification	22810586
Human adenovirus 5	28285	P03255	E1A_ADE05	P62195	PRS8_HUMAN	coimmunoprecipitation	9927201
Human adenovirus 5	28285	P03246	E1BS_ADE05	P05556	ITB1_HUMAN	tandem affinity purification	22810586
Human adenovirus 5	28285	P03246	E1BS_ADE05	P17302	CXA1_HUMAN	tandem affinity purification	22810586
Human adenovirus 5	28285	Q2KRY7	Q2KRY7_ADE05	Q08117	AES_HUMAN	two hybrid	22810586
Human adenovirus 5	28285	P03246	E1BS_ADE05	Q9H5V8	CDCP1_HUMAN	tandem affinity purification	22810586
Human adenovirus 5	28285	P03255	E1A_ADE05	Q969R5	LMBL2_HUMAN	two hybrid	22810586
Human adenovirus 5	28285	P03255	E1A_ADE05	Q8N5T2	TBC19_HUMAN	two hybrid	22810586
Human adenovirus 5	28285	Q2KRY6	Q2KRY6_ADE05	P51659	DHB4_HUMAN	tandem affinity purification	22810586
Human adenovirus 5	28285	Q2KRY7	Q2KRY7_ADE05	Q8NA61	SPERT_HUMAN	two hybrid	22810586
Human adenovirus 5	28285	P03246	E1BS_ADE05	O15173	PGRC2_HUMAN	tandem affinity purification	22810586
Human adenovirus 5	28285	P03255	E1A_ADE05	Q09472	EP300_HUMAN	coimmunoprecipitation	12743606
Human adenovirus 5	28285	P03246	E1BS_ADE05	Q15599	NHRF2_HUMAN	tandem affinity purification	22810586
Human adenovirus 5	28285	Q2KRY7	Q2KRY7_ADE05	Q96KQ4	ASPP1_HUMAN	two hybrid	22810586
Human adenovirus 5	28285	P03243	E1BL_ADE05	Q9UER7	DAXX_HUMAN	coimmunoprecipitation	14557665
Human adenovirus 5	28285	P03246	E1BS_ADE05	P16615	AT2A2_HUMAN	tandem affinity purification	22810586
Human adenovirus 5	28285	P03255	E1A_ADE05	Q01860	PO5F1_HUMAN	coimmunoprecipitation	10082529
Human adenovirus 5	28285	Q2KRY7	Q2KRY7_ADE05	Q3B820	F161A_HUMAN	two hybrid	22810586
Human adenovirus 5	28285	P03246	E1BS_ADE05	Q9NZM1	MYOF_HUMAN	tandem affinity purification	22810586
Human adenovirus 5	28285	Q2KRY7	Q2KRY7_ADE05	Q04864	REL_HUMAN	two hybrid	22810586
Human adenovirus 5	28285	Q2KRY7	Q2KRY7_ADE05	Q8TD31	CCHCR_HUMAN	two hybrid	22810586
Human adenovirus 5	28285	P03246	E1BS_ADE05	P51148	RAB5C_HUMAN	tandem affinity purification	22810586
Human adenovirus 5	28285	P03246	E1BS_ADE05	Q14165	MLEC_HUMAN	tandem affinity purification	22810586
Human adenovirus 5	28285	Q2KRY6	Q2KRY6_ADE05	P40227	TCPZ_HUMAN	tandem affinity purification	22810586
Human adenovirus 5	28285	Q2KRY6	Q2KRY6_ADE05	P28300	LYOX_HUMAN	tandem affinity purification	22810586
Human adenovirus 5	28285	P03246	E1BS_ADE05	Q6IAA8	LTOR1_HUMAN	tandem affinity purification	22810586
Human adenovirus 5	28285	P03246	E1BS_ADE05	P62834	RAP1A_HUMAN	tandem affinity purification	22810586
Human adenovirus 5	28285	P03243	E1BL_ADE05	Q9BUJ2	HNRL1_HUMAN	far western blotting	9733834
Human adenovirus 5	28285	P04494	E3GL_ADE05	Q9Y5S1	TRPV2_HUMAN	tandem affinity purification	22810586
Human adenovirus 5	28285	P03246	E1BS_ADE05	Q8N4L2	TM55A_HUMAN	tandem affinity purification	22810586
Human adenovirus 5	28285	P03281	CAP9_ADE05	Q9Y6C2	EMIL1_HUMAN	two hybrid	22810586
Human adenovirus 5	28285	P03246	E1BS_ADE05	P06703	S10A6_HUMAN	tandem affinity purification	22810586
Human adenovirus 5	28285	Q2KRY6	Q2KRY6_ADE05	Q15717	ELAV1_HUMAN	tandem affinity purification	22810586
Human adenovirus 5	28285	P03255	E1A_ADE05	Q15326	ZMY11_HUMAN	coimmunoprecipitation	11733528
Human adenovirus 5	28285	Q540N5	Q540N5_ADE05	O15151	MDM4_HUMAN	two hybrid	15604276
Human adenovirus 5	28285	P03246	E1BS_ADE05	P17813	EGLN_HUMAN	tandem affinity purification	22810586
Human adenovirus 5	28285	P03246	E1BS_ADE05	Q16891	MIC60_HUMAN	tandem affinity purification	22810586
Human adenovirus 5	28285	P03246	E1BS_ADE05	Q8TED1	GPX8_HUMAN	tandem affinity purification	22810586
Human adenovirus 5	28285	Q2KRY7	Q2KRY7_ADE05	P05106	ITB3_HUMAN	two hybrid	22810586
Human adenovirus 5	28285	P03246	E1BS_ADE05	Q8IZ07	AN13A_HUMAN	tandem affinity purification	22810586
Human adenovirus 5	28285	P03246	E1BS_ADE05	P05023	AT1A1_HUMAN	tandem affinity purification	22810586
Human adenovirus 5	28285	P03255	E1A_ADE05	P06400	RB_HUMAN	coimmunoprecipitation	12743606
Human adenovirus 5	28285	P03246	E1BS_ADE05	Q9BQB6	VKOR1_HUMAN	tandem affinity purification	22810586
Human adenovirus 5	28285	P03246	E1BS_ADE05	P11717	MPRI_HUMAN	tandem affinity purification	22810586
Human adenovirus 5	28285	P03246	E1BS_ADE05	Q9BRK3	MXRA8_HUMAN	tandem affinity purification	22810586
Human adenovirus 5	28285	P03246	E1BS_ADE05	Q96N66	MBOA7_HUMAN	tandem affinity purification	22810586
Human adenovirus 5	28285	Q2KRY6	Q2KRY6_ADE05	Q99700	ATX2_HUMAN	tandem affinity purification	22810586
Human adenovirus 5	28285	P03246	E1BS_ADE05	P80404	GABT_HUMAN	tandem affinity purification	22810586
Human adenovirus 5	28285	P03246	E1BS_ADE05	P62873	GBB1_HUMAN	tandem affinity purification	22810586
Human adenovirus 5	28285	P03246	E1BS_ADE05	P59768	GBG2_HUMAN	tandem affinity purification	22810586
Human adenovirus 5	28285	Q2KRY6	Q2KRY6_ADE05	Q9Y6M1	IF2B2_HUMAN	tandem affinity purification	22810586
Human adenovirus 5	28285	P03246	E1BS_ADE05	Q9NV96	CC50A_HUMAN	tandem affinity purification	22810586
Human adenovirus 5	28285	Q2KRY6	Q2KRY6_ADE05	Q92900	RENT1_HUMAN	tandem affinity purification	22810586
Human adenovirus 5	28285	P03255	E1A_ADE05	Q15326	ZMY11_HUMAN	coimmunoprecipitation	10734313
Human adenovirus 5	28285	Q2KRY7	Q2KRY7_ADE05	Q8N9N5	BANP_HUMAN	two hybrid	22810586
Human adenovirus 5	28285	P03246	E1BS_ADE05	P60468	SC61B_HUMAN	tandem affinity purification	22810586
Human adenovirus 5	28285	P03246	E1BS_ADE05	Q9BWT7	CAR10_HUMAN	tandem affinity purification	22810586
Human adenovirus 5	28285	Q2KRY6	Q2KRY6_ADE05	P49368	TCPG_HUMAN	tandem affinity purification	22810586
Human adenovirus 5	28285	P03255	E1A_ADE05	Q9NPA8	ENY2_HUMAN	two hybrid	22810586
Human adenovirus 5	28285	P03246	E1BS_ADE05	A0FGR8	ESYT2_HUMAN	tandem affinity purification	22810586
Human adenovirus 5	28285	P03246	E1BS_ADE05	P50479	PDLI4_HUMAN	tandem affinity purification	22810586
Human adenovirus 5	28285	P03255	E1A_ADE05	Q92793	CBP_HUMAN	coimmunoprecipitation	15741165
Human adenovirus 5	28285	P03246	E1BS_ADE05	P08240	SRPR_HUMAN	tandem affinity purification	22810586
Human adenovirus 5	28285	P03246	E1BS_ADE05	O60831	PRAF2_HUMAN	tandem affinity purification	22810586
Human adenovirus 5	28285	P03246	E1BS_ADE05	P26006	ITA3_HUMAN	tandem affinity purification	22810586
Human adenovirus 5	28285	P03255	E1A_ADE05	P82932	RT06_HUMAN	two hybrid	22810586
Human adenovirus 5	28285	P03246	E1BS_ADE05	Q16527	CSRP2_HUMAN	tandem affinity purification	22810586
Human adenovirus 5	28285	P03243	E1BL_ADE05	P52292	IMA1_HUMAN	coimmunoprecipitation	12186903
Human adenovirus 7	10519	P03256	E1A_ADE07	P06400	RB_HUMAN	coimmunoprecipitation	2162480
Human adenovirus 9	10527	P89079	E4OR1_ADE09	Q12959	DLG1_HUMAN	filter binding	9192623
Human adenovirus 9	10527	P89079	E4OR1_ADE09	Q12959	DLG1_HUMAN	pull down	9192623
Human adenovirus E	130308	Q6H1D8	Q6H1D8_9ADEN	P06400	RB_HUMAN	pull down	16249186
Human adenovirus E	130308	Q6H1D8	Q6H1D8_9ADEN	Q13363	CTBP1_HUMAN	affinity chromatography technology	15834423
Human adenovirus F	130309	Q64866	Q64866_9ADEN	P63151	2ABA_HUMAN	coimmunoprecipitation	15775987
Human adenovirus F	130309	Q64866	Q64866_9ADEN	P63151	2ABA_HUMAN	imaging technique	15775987
Human adenovirus F	130309	Q64866	Q64866_9ADEN	Q9H7D0	DOCK5_HUMAN	coimmunoprecipitation	15775987
Human mastadenovirus C	129951	J9Z5B4	J9Z5B4_9ADEN	P06400	RB_HUMAN	competition binding	1331501
Human mastadenovirus C	129951	J9Z5B4	J9Z5B4_9ADEN	Q01860	PO5F1_HUMAN	filamentous phage display	11099378
Human mastadenovirus C	129951	J9Z5B4	J9Z5B4_9ADEN	O00268	TAF4_HUMAN	coimmunoprecipitation	9311891
Human mastadenovirus C	129951	J9Z5B4	J9Z5B4_9ADEN	P28749	RBL1_HUMAN	coimmunoprecipitation	1331501
Human mastadenovirus C	129951	J9Z5B4	J9Z5B4_9ADEN	P62826	RAN_HUMAN	coimmunoprecipitation	12649209
Human mastadenovirus C	129951	J9Z5B4	J9Z5B4_9ADEN	P06400	RB_HUMAN		1331501
Human mastadenovirus C	129951	J9Z5B4	J9Z5B4_9ADEN	Q08999	RBL2_HUMAN		1331501
Human mastadenovirus C	129951	J9Z5B4	J9Z5B4_9ADEN	P78396	CCNA1_HUMAN		1331501
Human mastadenovirus C	129951	J9Z5B4	J9Z5B4_9ADEN	P28749	RBL1_HUMAN		1331501
Human mastadenovirus C	129951	J9Z5B4	J9Z5B4_9ADEN	P06400	RB_HUMAN	coimmunoprecipitation	1331501
Human mastadenovirus C	129951	J9Z5B4	J9Z5B4_9ADEN	P62826	RAN_HUMAN	two hybrid	12649209
Human mastadenovirus C	129951	J9Z5B4	J9Z5B4_9ADEN	P28749	RBL1_HUMAN	competition binding	1331501
Human mastadenovirus C	129951	J9Z5B4	J9Z5B4_9ADEN	P06400	RB_HUMAN	coimmunoprecipitation	2138977
Human mastadenovirus C	129951	J9Z5B4	J9Z5B4_9ADEN	Q01860	PO5F1_HUMAN	competition binding	11099378
Human mastadenovirus C	129951	J9Z5B4	J9Z5B4_9ADEN	Q08999	RBL2_HUMAN	coimmunoprecipitation	1331501
Murine adenovirus 1	10530	P12533	E111_ADEM1	P06400	RB_HUMAN	coimmunoprecipitation	2138977

## Sheet: Asfar
Pathogen	Taxonomy ID	Uniprot ID	Pathogen Protein	Uniprot ID	Human Protein	Experimental Method	Pubmed ID		Pathogen	Taxonomy ID	PHI	PHI	Uniprot ID	Pathogen Protein	Uniprot ID	Human Protein
African swine fever virus (ASFV)	10497	Q8V1E7	Q8V1E7_ASF	P61978	HNRPK_HUMAN	two hybrid	18775702		African swine fever virus (ASFV)	10497	Q8V1E7-P61978	Q8V1E7_ASF-HNRPK_HUMAN	Q8V1E7	Q8V1E7_ASF	P61978	HNRPK_HUMAN
African swine fever virus (ASFV)	10497	Q8V1E7	Q8V1E7_ASF	P61978	HNRPK_HUMAN	pull down	18775702		African swine fever virus (ASFV) STRAIN BA71V	10498	Q4TWM1-P63167	Q4TWM1_ASF-DYL1_HUMAN	Q4TWM1	Q4TWM1_ASF	P63167	DYL1_HUMAN
African swine fever virus (ASFV)	10497	Q8V1E7	Q8V1E7_ASF	P61978	HNRPK_HUMAN	fluorescence microscopy	18775702				E0WMT0-P63167	E0WMT0_ASF-DYL1_HUMAN	E0WMT0	E0WMT0_ASF	P49901	MCSP_HUMAN
African swine fever virus (ASFV)	10497	Q4TWM1	Q4TWM1_ASF	P63167	DYL1_HUMAN	nuclear magnetic resonance	21094642				P27949-P49901	UBC_ASFB7-MCSP_HUMAN	P27949	UBC_ASFB7	P36873	PP1G_HUMAN
African swine fever virus (ASFV)	10497	E0WMT0	E0WMT0_ASF	P63167	DYL1_HUMAN	nuclear magnetic resonance	21094642				Q65212-P36873	VF71_ASFB7-PP1G_HUMAN	Q65212	VF71_ASFB7
African swine fever virus (ASFV) STRAIN BA71V	10498	P27949	UBC_ASFB7	P49901	MCSP_HUMAN	two hybrid	10760505
African swine fever virus (ASFV) STRAIN BA71V	10498	Q65212	VF71_ASFB7	P36873	PP1G_HUMAN	two hybrid	17215279

## Sheet: Baculo
Pathogen	Taxonomy ID	Uniprot ID	Pathogen Protein	Uniprot ID	Human Protein	Experimental Method	Pubmed ID		Pathogen	Taxonomy ID	PHI	PHI	Uniprot ID	Pathogen Protein	Uniprot ID	Human Protein
Autographa californica nucleopolyhedrovirus	46015	P08160	VP35_NPVAC	Q14790	CASP8_HUMAN	x-ray crystallography	11260720		Autographa californica nucleopolyhedrovirus	46015	P08160-Q14790	VP35_NPVAC-CASP8_HUMAN	P08160	VP35_NPVAC	Q14790	CASP8_HUMAN

## Sheet: Circo
Pathogen	Taxonomy ID	Uniprot ID	Pathogen Protein	Uniprot ID	Human Protein	Experimental Method	Pubmed ID		Pathogen	Taxonomy ID	PHI	PHI	Uniprot ID	Pathogen Protein	Uniprot ID	Human Protein
Chicken anemia virus	12618	Q77HE9	Q77HE9_9CIRC	Q9NWB7	IFT57_HUMAN	two hybrid*	12745083		Chicken anemia virus	12618	Q77HE9-Q9NWB7	Q77HE9_9CIRC-IFT57_HUMAN	Q77HE9	Q77HE9_9CIRC	Q9NWB7	IFT57_HUMAN
Chicken anemia virus GERMAN ISOLATE CUXHAVEN-1	73475	Q99152	VP3_CAVC1	Q9H2H8	PPIL3_HUMAN	two hybrid	18474220		Chicken anemia virus GERMAN ISOLATE CUXHAVEN-1	73475	Q99152-Q9H2H8	VP3_CAVC1-PPIL3_HUMAN	Q99152	VP3_CAVC1	Q9H2H8	PPIL3_HUMAN
Chicken anemia virus GERMAN ISOLATE CUXHAVEN-2	73475	Q99152	VP3_CAVC1	Q9H2H8	PPIL3_HUMAN	pull down	18474220				Q99152-P27986	VP3_CAVC1-P85A_HUMAN			P27986	P85A_HUMAN
Chicken anemia virus GERMAN ISOLATE CUXHAVEN-3	73475	Q99152	VP3_CAVC1	P27986	P85A_HUMAN	anti bait coimmunoprecipitation	18059340				Q99152-Q9NWB7	VP3_CAVC1-IFT57_HUMAN
Chicken anemia virus GERMAN ISOLATE CUXHAVEN-4	73475	Q99152	VP3_CAVC1	P27986	P85A_HUMAN	anti tag coimmunoprecipitation	18059340
Chicken anemia virus GERMAN ISOLATE CUXHAVEN-5	73475	Q99152	VP3_CAVC1	P27986	P85A_HUMAN	pull down	18059340
Chicken anemia virus GERMAN ISOLATE CUXHAVEN-6	73475	Q99152	VP3_CAVC1	Q9NWB7	IFT57_HUMAN	two hybrid*	12745083

## Sheet: Herpes
Pathogen	Taxonomy ID	Uniprot ID	Pathogen Protein	Uniprot ID	Human Protein	Experimental Method	Pubmed ID		Pathogen	Taxonomy ID	PHI	PHI	Uniprot ID	Pathogen Protein	Uniprot ID	Human Protein
Ateline herpesvirus 3	85618	Q9YJQ8	TIO_ATHV3	P06239	LCK_HUMAN	anti tag coimmunoprecipitation	16051843		Ateline herpesvirus 3	85618	Q9YJQ8-P06239	TIO_ATHV3-LCK_HUMAN	Q9YJQ8	TIO_ATHV3	P06239	LCK_HUMAN
Bovine herpesvirus TYPE 1 / STRAIN JURA	31518	P29128	ICP0_BHV1J	P41222	PTGDS_HUMAN	two hybrid	15047795		Bovine herpesvirus TYPE 1 / STRAIN JURA	31518	P29128-P41222	ICP0_BHV1J-PTGDS_HUMAN	P29128	ICP0_BHV1J	P41222	PTGDS_HUMAN
Bovine herpesvirus TYPE 1.1 / STRAIN P8-2	10324	P30020	VP16_BHV1P	P51610	HCFC1_HUMAN	pull down	9271389		Bovine herpesvirus TYPE 1.1 / STRAIN P8-2	10324	P30020-P51610	VP16_BHV1P-HCFC1_HUMAN	P30020	VP16_BHV1P	P51610	HCFC1_HUMAN
Equine herpesvirus 1 (Equid herpesvirus 1) STRAIN KENTUCKY A	10329	Q05906	ICP27_EHV1K	P20226	TBP_HUMAN	imaging technique*	15207618		Equine herpesvirus 1 (Equid herpesvirus 1) STRAIN KENTUCKY A	10329	Q05906-P20226	ICP27_EHV1K-TBP_HUMAN	Q05906	ICP27_EHV1K	P20226	TBP_HUMAN
Equine herpesvirus TYPE 2 / STRAIN 86/87	82831	Q66674	CFLA_EHV2	Q14790	CASP8_HUMAN	two hybrid	9037025		Equine herpesvirus TYPE 2 / STRAIN 86/87	82831	Q66674-Q14790	CFLA_EHV2-CASP8_HUMAN	Q66674	CFLA_EHV2	Q14790	CASP8_HUMAN
Herpesvirus saimiri STRAIN 11	10383	Q01043	CGH2_SHV21	Q00534	CDK6_HUMAN	x-ray crystallography	11828325		Herpesvirus saimiri STRAIN 11	10383	Q01043-Q00534	CGH2_SHV21-CDK6_HUMAN	Q01043	CGH2_SHV21	Q00534	CDK6_HUMAN
Herpesvirus saimiri STRAIN 11	10383	P09503	DYR_SHV21	P06239	LCK_HUMAN	coimmunoprecipitation	9175835		Herpesvirus saimiri STRAIN 488	10384	P09503-P06239	DYR_SHV21-LCK_HUMAN	P09503	DYR_SHV21	P52294	IMA5_HUMAN
Herpesvirus saimiri STRAIN 11	10383	P13199	ICP27_SHV21	P52294	IMA5_HUMAN	coimmunoprecipitation	11278515		Human herpesvirus 1	10298	P13199-P52294	ICP27_SHV21-IMA5_HUMAN	P13199	ICP27_SHV21	Q9UBU9	NXF1_HUMAN
Herpesvirus saimiri STRAIN 11	10383	P09503	DYR_SHV21	Q9UBU9	NXF1_HUMAN	two hybrid	9175835		Human herpesvirus 1 STRAIN 17	10299	P09503-Q9UBU9	DYR_SHV21-NXF1_HUMAN	P22575	TIP_SHV2C	P52292	IMA1_HUMAN
Herpesvirus saimiri STRAIN 11	10383	P13199	ICP27_SHV21	P52294	IMA5_HUMAN	two hybrid	11278515		Human herpesvirus 1 STRAIN F	10304	P13199-P52292	ICP27_SHV21-IMA1_HUMAN	Q9J0X9	Q9J0X9_HHV1	P01730	CD4_HUMAN
Herpesvirus saimiri STRAIN 11	10383	P09503	DYR_SHV21	Q9UBU9	NXF1_HUMAN	coimmunoprecipitation	9175835		Human herpesvirus 1 STRAIN KOS	10306	P22575-P06239	TIP_SHV2C-LCK_HUMAN	Q25BW6	Q25BW6_HHV1	P07948	LYN_HUMAN
Herpesvirus saimiri STRAIN 11	10383	P13199	ICP27_SHV21	P52292	IMA1_HUMAN	two hybrid	11278515		Human herpesvirus 1 STRAIN PATTON	10308	P22575-P01730	TIP_SHV2C-CD4_HUMAN	Q25BY8	Q25BY8_HHV1	Q96SB4	SRPK1_HUMAN
Herpesvirus saimiri STRAIN 11	10383	P13199	ICP27_SHV21	P52292	IMA1_HUMAN	coimmunoprecipitation	11278515		Human herpesvirus 2	10310	P22575-Q9UBU9	TIP_SHV2C-NXF1_HUMAN	B9VQG6	B9VQG6_HHV1	P25963	IKBA_HUMAN
Herpesvirus saimiri STRAIN 488	10384	P22575	TIP_SHV2C	P06239	LCK_HUMAN	anti bait coimmunoprecipitation	17005671		Human herpesvirus 2 STRAIN 333	10313	P22575-P07948	TIP_SHV2C-LYN_HUMAN	B9VQJ7	B9VQJ7_HHV1	P84103	SRSF3_HUMAN
Herpesvirus saimiri STRAIN 488	10384	P22575	TIP_SHV2C	P01730	CD4_HUMAN	anti bait coimmunoprecipitation	17005671		Human herpesvirus 2 STRAIN HG52	10315	Q9J0X9-Q96SB4	Q9J0X9_HHV1-SRPK1_HUMAN	F8REB8	F8REB8_HHV1	P63172	DYLT1_HUMAN
Herpesvirus saimiri STRAIN 488	10384	P22575	TIP_SHV2C	Q9UBU9	NXF1_HUMAN	anti tag coimmunoprecipitation	9175835		Human herpesvirus 3	10335	Q9J0X9-P25963	Q9J0X9_HHV1-IKBA_HUMAN	G8HBG2	G8HBG2_HHV1	Q9UPY8	MARE3_HUMAN
Herpesvirus saimiri STRAIN 488	10384	P22575	TIP_SHV2C	P06239	LCK_HUMAN	anti tag coimmunoprecipitation	9175835		Human herpesvirus 3 STRAIN OKA VACCINE	341980	Q9J0X9-P84103	Q9J0X9_HHV1-SRSF3_HUMAN	P06492	VP16_HHV11	Q13547	HDAC1_HUMAN
Herpesvirus saimiri STRAIN 488	10384	P22575	TIP_SHV2C	P06239	LCK_HUMAN	classical fluorescence spectroscopy	17382937		Human herpesvirus 4 (Epstein-Barr virus)	10376	Q25BW6-P63172	Q25BW6_HHV1-DYLT1_HUMAN	P36313	ICP34_HHV11	O94776	MTA2_HUMAN
Herpesvirus saimiri STRAIN 488	10384	P22575	TIP_SHV2C	Q9UBU9	NXF1_HUMAN	two hybrid	9175835		Human herpesvirus 4 (Epstein-Barr virus) STRAIN AG876	82830	Q25BW6-Q9UPY8	Q25BW6_HHV1-MARE3_HUMAN	P08393	ICP0_HHV11	P55072	TERA_HUMAN
Herpesvirus saimiri STRAIN 488	10384	P22575	TIP_SHV2C	P06239	LCK_HUMAN	nuclear magnetic resonance	15554700		Human herpesvirus 4 (Epstein-Barr virus) STRAIN B95-8	10377	Q25BY8-Q13547	Q25BY8_HHV1-HDAC1_HUMAN	P04488	GE_HHV11	P14859	PO2F1_HUMAN
Herpesvirus saimiri STRAIN 488	10384	P22575	TIP_SHV2C	P06239	LCK_HUMAN	nuclear magnetic resonance	17382937		Human herpesvirus 5 (Human cytomegalovirus)	10359	B9VQG6-O94776	B9VQG6_HHV1-MTA2_HUMAN	P04413	US03_HHV11	Q00403	TF2B_HUMAN
Herpesvirus saimiri STRAIN 488	10384	P22575	TIP_SHV2C	Q9UBU9	NXF1_HUMAN	pull down	9175835		Human herpesvirus 5 (Human cytomegalovirus) STRAIN AD169	10360	B9VQG6-Q13547	B9VQG6_HHV1-HDAC1_HUMAN	P10225	SHUT_HHV11	Q16594	TAF9_HUMAN
Herpesvirus saimiri STRAIN 488	10384	P22575	TIP_SHV2C	P07948	LYN_HUMAN	classical fluorescence spectroscopy	16155203		Human herpesvirus 5 (Human cytomegalovirus) STRAIN MERLIN	295027	B9VQJ7-P55072	B9VQJ7_HHV1-TERA_HUMAN	P04487	RNB_HHV11	Q6P2Q9	PRP8_HUMAN
Herpesvirus saimiri STRAIN 488	10384	P22575	TIP_SHV2C	P07948	LYN_HUMAN	nuclear magnetic resonance	16155203		Human herpesvirus 5 (Human cytomegalovirus) STRAIN TOWNE	10363	F8REB8-P55072	F8REB8_HHV1-TERA_HUMAN	P10215	UL31_HHV11	Q99613	EIF3C_HUMAN
Herpesvirus saimiri STRAIN 488	10384	P22575	TIP_SHV2C	P01730	CD4_HUMAN	coimmunoprecipitation	17005671		Human herpesvirus 6 STRAIN GS	10369	G8HBG2-P14859	G8HBG2_HHV1-PO2F1_HUMAN	P10218	UL34_HHV11	P11142	HSP7C_HUMAN
Herpesvirus saimiri STRAIN 488	10384	P22575	TIP_SHV2C	P06239	LCK_HUMAN	coimmunoprecipitation	17005671		Human herpesvirus 6 STRAIN UGANDA-1102	10370	G8HBG2-Q00403	G8HBG2_HHV1-TF2B_HUMAN	P04296	DNBI_HHV11	P61978	HNRPK_HUMAN
Human herpesvirus 1	10298	Q9J0X9	Q9J0X9_HHV1	Q96SB4	SRPK1_HUMAN	anti bait coimmunoprecipitation	12660167		Human herpesvirus 6 STRAIN Z29	36351	G8HBG2-Q16594	G8HBG2_HHV1-TAF9_HUMAN	P10193	OBP_HHV11	P11940	PABP1_HUMAN
Human herpesvirus 1	10298	Q9J0X9	Q9J0X9_HHV1	P25963	IKBA_HUMAN	anti bait coimmunoprecipitation	18539148		Human herpesvirus 8 (Kaposi's sarcoma-associated herpesvirus)	37296	Q9J0X9-Q6P2Q9	Q9J0X9_HHV1-PRP8_HUMAN	P10238	ICP27_HHV11	P60709	ACTB_HUMAN
Human herpesvirus 1	10298	Q9J0X9	Q9J0X9_HHV1	P25963	IKBA_HUMAN	anti tag coimmunoprecipitation	18539148		Human herpesvirus 8 (Kaposi's sarcoma-associated herpesvirus) STRAIN GK18	868565	Q9J0X9-Q99613	Q9J0X9_HHV1-EIF3C_HUMAN	P10230	TEG1_HHV11	P35658	NU214_HUMAN
Human herpesvirus 1	10298	Q9J0X9	Q9J0X9_HHV1	P84103	SRSF3_HUMAN	two hybrid	12660167		Human herpesvirus 8 (Kaposi's sarcoma-associated herpesvirus) TYPE M	435895	Q9J0X9-P11142	Q9J0X9_HHV1-HSP7C_HUMAN	Q69091	GD_HHV11	Q04637	IF4G1_HUMAN
Human herpesvirus 1	10298	Q9J0X9	Q9J0X9_HHV1	Q96SB4	SRPK1_HUMAN	experimental interaction detection	12660167		Murid herpesvirus 1	10366	Q9J0X9-P61978	Q9J0X9_HHV1-HNRPK_HUMAN	P10219	VP26_HHV11	O75369	FLNB_HUMAN
Human herpesvirus 1	10298	Q9J0X9	Q9J0X9_HHV1	P25963	IKBA_HUMAN	pull down	18539148		Murid herpesvirus 1 STRAIN K181	69156	Q9J0X9-P11940	Q9J0X9_HHV1-PABP1_HUMAN	P04293	DPOL_HHV11	P21333	FLNA_HUMAN
Human herpesvirus 1	10298	Q25BW6	Q25BW6_HHV1	P63172	DYLT1_HUMAN	affinity chromatography technology	15117959		Murid herpesvirus 4 (Murine herpesvirus 68)	33708	Q9J0X9-P60709	Q9J0X9_HHV1-ACTB_HUMAN	P08392	ICP4_HHV11	P55884	EIF3B_HUMAN
Human herpesvirus 1	10298	Q25BW6	Q25BW6_HHV1	P63172	DYLT1_HUMAN	two hybrid	15117959		Papiine herpesvirus 1 (Cercopithecine herpesvirus 12)	106332	Q9J0X9-P35658	Q9J0X9_HHV1-NU214_HUMAN	P06484	GG_HHV11	O43390	HNRPR_HUMAN
Human herpesvirus 1	10298	Q25BW6	Q25BW6_HHV1	Q9UPY8	MARE3_HUMAN	affinity chromatography technology	15117959		Suid herpesvirus 1 STRAIN INDIANA-FUNKHAUSER / BECKER	31523	Q9J0X9-Q04637	Q9J0X9_HHV1-IF4G1_HUMAN	P06485	US02_HHV11	Q92841	DDX17_HUMAN
Human herpesvirus 1	10298	Q25BW6	Q25BW6_HHV1	Q9UPY8	MARE3_HUMAN	two hybrid	15117959				Q9J0X9-O75369	Q9J0X9_HHV1-FLNB_HUMAN	P10221	UL37_HHV11	Q13310	PABP4_HUMAN
Human herpesvirus 1	10298	Q25BY8	Q25BY8_HHV1	Q13547	HDAC1_HUMAN	affinity chromatography technology	20585571				Q9J0X9-P21333	Q9J0X9_HHV1-FLNA_HUMAN	P10212	TRM1_HHV11	O00303	EIF3F_HUMAN
Human herpesvirus 1	10298	B9VQG6	B9VQG6_HHV1	O94776	MTA2_HUMAN	affinity chromatography technology	20585571				Q9J0X9-P55884	Q9J0X9_HHV1-EIF3B_HUMAN	P32888	VP19_HHV11	Q9NVC6	MED17_HUMAN
Human herpesvirus 1	10298	B9VQG6	B9VQG6_HHV1	Q13547	HDAC1_HUMAN	affinity chromatography technology	20585571				Q9J0X9-O43390	Q9J0X9_HHV1-HNRPR_HUMAN	P10220	LTP_HHV11	Q96G25	MED8_HUMAN
Human herpesvirus 1	10298	B9VQJ7	B9VQJ7_HHV1	P55072	TERA_HUMAN	affinity chromatography technology	12663780				Q9J0X9-Q92841	Q9J0X9_HHV1-DDX17_HUMAN	P10236	PRIM_HHV11	Q9NX70	MED29_HUMAN
Human herpesvirus 1	10298	F8REB8	F8REB8_HHV1	P55072	TERA_HUMAN	affinity chromatography technology	12663780				Q9J0X9-Q13310	Q9J0X9_HHV1-PABP4_HUMAN	P10208	UL24_HHV11	P62136	PP1A_HUMAN
Human herpesvirus 1	10298	Q25BW6	Q25BW6_HHV1	P63172	DYLT1_HUMAN	pull down*	15117959				Q9J0X9-O00303	Q9J0X9_HHV1-EIF3F_HUMAN	P10211	GB_HHV11	Q93009	UBP7_HUMAN
Human herpesvirus 1	10298	Q25BW6	Q25BW6_HHV1	Q9UPY8	MARE3_HUMAN	pull down*	15117959				P06492-Q9NVC6	VP16_HHV11-MED17_HUMAN	P10233	VP22_HHV11	P01857	IGHG1_HUMAN
Human herpesvirus 1	10298	G8HBG2	G8HBG2_HHV1	P14859	PO2F1_HUMAN	comigration in non denaturing gel electrophoresis	8001121				P06492-Q96G25	VP16_HHV11-MED8_HUMAN	P10204	UL20_HHV11	Q96B97	SH3K1_HUMAN
Human herpesvirus 1	10298	G8HBG2	G8HBG2_HHV1	Q00403	TF2B_HUMAN	experimental interaction detection	7824954				P06492-Q9NX70	VP16_HHV11-MED29_HUMAN	P10191	UL07_HHV11	P22681	CBL_HUMAN
Human herpesvirus 1	10298	G8HBG2	G8HBG2_HHV1	Q00403	TF2B_HUMAN	experimental interaction detection	7642611				P36313-P62136	ICP34_HHV11-PP1A_HUMAN	P10228	GC_HHV11	P05141	ADT2_HUMAN
Human herpesvirus 1	10298	G8HBG2	G8HBG2_HHV1	Q16594	TAF9_HUMAN	two hybrid	7597030				P08393-Q93009	ICP0_HHV11-UBP7_HUMAN	P10186	UNG_HHV11	P23396	RS3_HUMAN
Human herpesvirus 1	10298	Q9J0X9	Q9J0X9_HHV1	Q6P2Q9	PRP8_HUMAN	anti bait coimmunoprecipitation	15567442				P04488-P01857	GE_HHV11-IGHG1_HUMAN	P10224	RIR2_HHV11	Q08380	LG3BP_HUMAN
Human herpesvirus 1	10298	Q9J0X9	Q9J0X9_HHV1	Q99613	EIF3C_HUMAN	anti bait coimmunoprecipitation	15567442				P08393-Q96B97	ICP0_HHV11-SH3K1_HUMAN	P10240	UL56_HHV11	Q6NSJ2	PHLB3_HUMAN
Human herpesvirus 1	10298	Q9J0X9	Q9J0X9_HHV1	P11142	HSP7C_HUMAN	anti bait coimmunoprecipitation	15567442				P08393-P22681	ICP0_HHV11-CBL_HUMAN	P06477	GH_HHV11	Q05639	EF1A2_HUMAN
Human herpesvirus 1	10298	Q9J0X9	Q9J0X9_HHV1	P61978	HNRPK_HUMAN	anti bait coimmunoprecipitation	15567442				P04413-P05141	US03_HHV11-ADT2_HUMAN	P10205	TEG4_HHV11	P07437	TBB5_HUMAN
Human herpesvirus 1	10298	Q9J0X9	Q9J0X9_HHV1	P11940	PABP1_HUMAN	anti bait coimmunoprecipitation	15567442				P04413-P23396	US03_HHV11-RS3_HUMAN	P04295	TRM3_HHV11	Q16543	CDC37_HUMAN
Human herpesvirus 1	10298	Q9J0X9	Q9J0X9_HHV1	P60709	ACTB_HUMAN	anti bait coimmunoprecipitation	15567442				P04413-Q08380	US03_HHV11-LG3BP_HUMAN	P10227	MB43_HHV11	P08238	HS90B_HUMAN
Human herpesvirus 1	10298	Q9J0X9	Q9J0X9_HHV1	P35658	NU214_HUMAN	anti bait coimmunoprecipitation	15567442				P04413-Q6NSJ2	US03_HHV11-PHLB3_HUMAN	P06481	US9_HHV11	P62269	RS18_HUMAN
Human herpesvirus 1	10298	Q9J0X9	Q9J0X9_HHV1	Q04637	IF4G1_HUMAN	anti bait coimmunoprecipitation	15567442				P04413-Q05639	US03_HHV11-EF1A2_HUMAN	P10201	UL17_HHV11	P68104	EF1A1_HUMAN
Human herpesvirus 1	10298	Q9J0X9	Q9J0X9_HHV1	O75369	FLNB_HUMAN	anti bait coimmunoprecipitation	15567442				P04413-P07437	US03_HHV11-TBB5_HUMAN	P10217	TRM2_HHV11	P78371	TCPB_HUMAN
Human herpesvirus 1	10298	Q9J0X9	Q9J0X9_HHV1	P21333	FLNA_HUMAN	anti bait coimmunoprecipitation	15567442				P04413-Q16543	US03_HHV11-CDC37_HUMAN	P08543	RIR1_HHV11	P50990	TCPQ_HUMAN
Human herpesvirus 1	10298	Q9J0X9	Q9J0X9_HHV1	P55884	EIF3B_HUMAN	anti bait coimmunoprecipitation	15567442				P04413-P08238	US03_HHV11-HS90B_HUMAN	P04288	GM_HHV11	P07900	HS90A_HUMAN
Human herpesvirus 1	10298	Q9J0X9	Q9J0X9_HHV1	O43390	HNRPR_HUMAN	anti bait coimmunoprecipitation	15567442				P04413-P62269	US03_HHV11-RS18_HUMAN	P68331	GK_HHV11	Q5VTE0	EF1A3_HUMAN
Human herpesvirus 1	10298	Q9J0X9	Q9J0X9_HHV1	Q92841	DDX17_HUMAN	anti bait coimmunoprecipitation	15567442				P04413-P68104	US03_HHV11-EF1A1_HUMAN	P10231	TEG5_HHV11	O14654	IRS4_HUMAN
Human herpesvirus 1	10298	Q9J0X9	Q9J0X9_HHV1	Q13310	PABP4_HUMAN	anti bait coimmunoprecipitation	15567442				P04413-P78371	US03_HHV11-TCPB_HUMAN	P06486	US10_HHV11	P40227	TCPZ_HUMAN
Human herpesvirus 1	10298	Q9J0X9	Q9J0X9_HHV1	O00303	EIF3F_HUMAN	pull down	15567442				P04413-P50990	US03_HHV11-TCPQ_HUMAN	P04485	ICP22_HHV11	P50991	TCPD_HUMAN
Human herpesvirus 1	10298	Q9J0X9	Q9J0X9_HHV1	P55884	EIF3B_HUMAN	pull down	15567442				P04413-P07900	US03_HHV11-HS90A_HUMAN	P10210	SCAF_HHV11	P12236	ADT3_HUMAN
Human herpesvirus 1 STRAIN 17	10299	P06492	VP16_HHV11	Q9NVC6	MED17_HUMAN	affinity chromatography technology	14576168				P04413-Q5VTE0	US03_HHV11-EF1A3_HUMAN	P10229	EV45_HHV11	P17987	TCPA_HUMAN
Human herpesvirus 1 STRAIN 17	10299	P06492	VP16_HHV11	Q96G25	MED8_HUMAN	affinity chromatography technology	14576168				P04413-O14654	US03_HHV11-IRS4_HUMAN	P06480	GJ_HHV11	P49368	TCPG_HUMAN
Human herpesvirus 1 STRAIN 17	10299	P06492	VP16_HHV11	Q9NX70	MED29_HUMAN	affinity chromatography technology	14576168				P04413-P40227	US03_HHV11-TCPZ_HUMAN	P10239	TEG6_HHV11	Q9BUJ2	HNRL1_HUMAN
Human herpesvirus 1 STRAIN 17	10299	P36313	ICP34_HHV11	P62136	PP1A_HUMAN	anti bait coimmunoprecipitation	18068675				P04413-P50991	US03_HHV11-TCPD_HUMAN	P06491	MCP_HHV11	Q8NF91	SYNE1_HUMAN
Human herpesvirus 1 STRAIN 17	10299	P08393	ICP0_HHV11	Q93009	UBP7_HUMAN	coimmunoprecipitation	9847347				P04413-P12236	US03_HHV11-ADT3_HUMAN	P04294	AN_HHV11	P24666	PPAC_HUMAN
Human herpesvirus 1 STRAIN 17	10299	P08393	ICP0_HHV11	Q93009	UBP7_HUMAN	coimmunoprecipitation	9034339				P04413-P17987	US03_HHV11-TCPA_HUMAN	P10209	UL25_HHV11	P55795	HNRH2_HUMAN
Human herpesvirus 1 STRAIN 17	10299	P04488	GE_HHV11	P01857	IGHG1_HUMAN	molecular sieving	16646632				P04413-P49368	US03_HHV11-TCPG_HUMAN	P06436	GB_HHV1F	O14734	ACOT8_HUMAN
Human herpesvirus 1 STRAIN 17	10299	P08393	ICP0_HHV11	Q96B97	SH3K1_HUMAN	pull down	15824310				P04413-Q9BUJ2	US03_HHV11-HNRL1_HUMAN	A1Z0Q5	GD_HHV1K	Q13162	PRDX4_HUMAN
Human herpesvirus 1 STRAIN 17	10299	P08393	ICP0_HHV11	P22681	CBL_HUMAN	pull down	15824310				P04413-Q8NF91	US03_HHV11-SYNE1_HUMAN	P57083	GD_HHV1P	P31943	HNRH1_HUMAN
Human herpesvirus 1 STRAIN 17	10299	P08393	ICP0_HHV11	Q93009	UBP7_HUMAN	pull down	9847347				P04413-P24666	US03_HHV11-PPAC_HUMAN	Q69113	Q69113_HHV2	Q06830	PRDX1_HUMAN
Human herpesvirus 1 STRAIN 17	10299	P08393	ICP0_HHV11	Q93009	UBP7_HUMAN	pull down	9034339				P04413-P55795	US03_HHV11-HNRH2_HUMAN	P68335	VP16_HHV23	P62249	RS16_HUMAN
Human herpesvirus 1 STRAIN 17	10299	P04488	GE_HHV11	P01857	IGHG1_HUMAN	surface plasmon resonance	16646632				P04413-O14734	US03_HHV11-ACOT8_HUMAN	P68336	VP16_HHV2H	P19474	RO52_HUMAN
Human herpesvirus 1 STRAIN 17	10299	P04488	GE_HHV11	P01857	IGHG1_HUMAN	x-ray crystallography	16646632				P04413-Q13162	US03_HHV11-PRDX4_HUMAN	P28282	UL56_HHV2H	O95816	BAG2_HUMAN
Human herpesvirus 1 STRAIN 17	10299	P36313	ICP34_HHV11	P62136	PP1A_HUMAN	bimolecular fluorescence complementation	18068675				P04413-P31943	US03_HHV11-HNRH1_HUMAN	P13292	US02_HHV2H	O14782	KIF3C_HUMAN
Human herpesvirus 1 STRAIN 17	10299	P04413	US03_HHV11	P05141	ADT2_HUMAN	tandem affinity purification	22810585				P04413-Q06830	US03_HHV11-PRDX1_HUMAN	Q6QCP6	Q6QCP6_HHV3	Q15056	IF4H_HUMAN
Human herpesvirus 1 STRAIN 17	10299	P04413	US03_HHV11	P23396	RS3_HUMAN	tandem affinity purification	22810585				P04413-P62249	US03_HHV11-RS16_HUMAN	Q6QCM6	Q6QCM6_HHV3	P12036	NFH_HUMAN
Human herpesvirus 1 STRAIN 17	10299	P04413	US03_HHV11	Q08380	LG3BP_HUMAN	tandem affinity purification	22810585				P10225-P19474	SHUT_HHV11-RO52_HUMAN	Q4JR05	GB_VZVO	Q71UM5	RS27L_HUMAN
Human herpesvirus 1 STRAIN 17	10299	P04413	US03_HHV11	Q6NSJ2	PHLB3_HUMAN	tandem affinity purification	22810585				P10225-P07437	SHUT_HHV11-TBB5_HUMAN	Q9J3M8	GE_VZVO	P62736	ACTA_HUMAN
Human herpesvirus 1 STRAIN 17	10299	P04413	US03_HHV11	Q05639	EF1A2_HUMAN	tandem affinity purification	22810585				P10225-O95816	SHUT_HHV11-BAG2_HUMAN	Q8AZM1	ICP4_VZVO	P63267	ACTH_HUMAN
Human herpesvirus 1 STRAIN 17	10299	P04413	US03_HHV11	P07437	TBB5_HUMAN	tandem affinity purification	22810585				P10225-O14782	SHUT_HHV11-KIF3C_HUMAN	Q69018	Q69018_EBVG	Q9BQE3	TBA1C_HUMAN
Human herpesvirus 1 STRAIN 17	10299	P04413	US03_HHV11	Q16543	CDC37_HUMAN	tandem affinity purification	22810585				P10225-Q15056	SHUT_HHV11-IF4H_HUMAN	Q69115	Q69115_EBVG	P62829	RL23_HUMAN
Human herpesvirus 1 STRAIN 17	10299	P04413	US03_HHV11	P08238	HS90B_HUMAN	tandem affinity purification	22810585				P10225-Q08380	SHUT_HHV11-LG3BP_HUMAN	Q3KSN9	DNBI_EBVG	P42677	RS27_HUMAN
Human herpesvirus 1 STRAIN 17	10299	P04413	US03_HHV11	P62269	RS18_HUMAN	tandem affinity purification	22810585				P08393-P12036	ICP0_HHV11-NFH_HUMAN	P0C762	GB_EBVG	Q71U36	TBA1A_HUMAN
Human herpesvirus 1 STRAIN 17	10299	P04413	US03_HHV11	P68104	EF1A1_HUMAN	tandem affinity purification	22810585				P36313-Q71UM5	ICP34_HHV11-RS27L_HUMAN	P0C701	RIR2_EBVG	P62805	H4_HUMAN
Human herpesvirus 1 STRAIN 17	10299	P04413	US03_HHV11	P78371	TCPB_HUMAN	tandem affinity purification	22810585				P36313-P62736	ICP34_HHV11-ACTA_HUMAN	Q3KSR8	UL07_EBVG	P18621	RL17_HUMAN
Human herpesvirus 1 STRAIN 17	10299	P04413	US03_HHV11	P50990	TCPQ_HUMAN	tandem affinity purification	22810585				P36313-P63267	ICP34_HHV11-ACTH_HUMAN	Q3KSR7	GM_EBVG	Q9HCE1	MOV10_HUMAN
Human herpesvirus 1 STRAIN 17	10299	P04413	US03_HHV11	P07900	HS90A_HUMAN	tandem affinity purification	22810585				P36313-P07437	ICP34_HHV11-TBB5_HUMAN	P0C731	KR2_EBVG	P62854	RS26_HUMAN
Human herpesvirus 1 STRAIN 17	10299	P04413	US03_HHV11	Q5VTE0	EF1A3_HUMAN	tandem affinity purification	22810585				P36313-Q9BQE3	ICP34_HHV11-TBA1C_HUMAN	P0C736	EAR_EBVG	Q99879	H2B1M_HUMAN
Human herpesvirus 1 STRAIN 17	10299	P04413	US03_HHV11	O14654	IRS4_HUMAN	tandem affinity purification	22810585				P36313-P12036	ICP34_HHV11-NFH_HUMAN	Q3KSS3	GL_EBVG	P58876	H2B1D_HUMAN
Human herpesvirus 1 STRAIN 17	10299	P04413	US03_HHV11	P40227	TCPZ_HUMAN	tandem affinity purification	22810585				P36313-P62829	ICP34_HHV11-RL23_HUMAN	P0C6Z4	GN_EBVG	Q08211	DHX9_HUMAN
Human herpesvirus 1 STRAIN 17	10299	P04413	US03_HHV11	P50991	TCPD_HUMAN	tandem affinity purification	22810585				P36313-P42677	ICP34_HHV11-RS27_HUMAN	Q69132	Q69132_EBVG	P00338	LDHA_HUMAN
Human herpesvirus 1 STRAIN 17	10299	P04413	US03_HHV11	P12236	ADT3_HUMAN	tandem affinity purification	22810585				P36313-Q71U36	ICP34_HHV11-TBA1A_HUMAN	Q3KSU7	V120_EBVG	P05386	RLA1_HUMAN
Human herpesvirus 1 STRAIN 17	10299	P04413	US03_HHV11	P17987	TCPA_HUMAN	tandem affinity purification	22810585				P36313-P62805	ICP34_HHV11-H4_HUMAN	Q3KSU8	LTP_EBVG	P39019	RS19_HUMAN
Human herpesvirus 1 STRAIN 17	10299	P04413	US03_HHV11	P49368	TCPG_HUMAN	tandem affinity purification	22810585				P36313-P62269	ICP34_HHV11-RS18_HUMAN	P0C722	BRRF1_EBVG	P12277	KCRB_HUMAN
Human herpesvirus 1 STRAIN 17	10299	P04413	US03_HHV11	Q9BUJ2	HNRL1_HUMAN	tandem affinity purification	22810585				P36313-P18621	ICP34_HHV11-RL17_HUMAN	P0C734	BTRF1_EBVG	P46781	RS9_HUMAN
Human herpesvirus 1 STRAIN 17	10299	P04413	US03_HHV11	Q8NF91	SYNE1_HUMAN	tandem affinity purification	22810585				P04487-Q9HCE1	RNB_HHV11-MOV10_HUMAN	P0C706	UL25_EBVG	Q07020	RL18_HUMAN
Human herpesvirus 1 STRAIN 17	10299	P04413	US03_HHV11	P24666	PPAC_HUMAN	tandem affinity purification	22810585				P04487-P62854	RNB_HHV11-RS26_HUMAN	Q3KSQ2	KITH_EBVG	P30050	RL12_HUMAN
Human herpesvirus 1 STRAIN 17	10299	P04413	US03_HHV11	P55795	HNRH2_HUMAN	tandem affinity purification	22810585				P04487-Q99879	RNB_HHV11-H2B1M_HUMAN	Q69114	Q69114_EBVG	P46779	RL28_HUMAN
Human herpesvirus 1 STRAIN 17	10299	P04413	US03_HHV11	O14734	ACOT8_HUMAN	tandem affinity purification	22810585				P04487-P58876	RNB_HHV11-H2B1D_HUMAN	Q3KSS4	EBNA1_EBVG	P68431	H31_HUMAN
Human herpesvirus 1 STRAIN 17	10299	P04413	US03_HHV11	Q13162	PRDX4_HUMAN	tandem affinity purification	22810585				P04487-Q08211	RNB_HHV11-DHX9_HUMAN	Q3KSV2	EBNA2_EBVG	P62266	RS23_HUMAN
Human herpesvirus 1 STRAIN 17	10299	P04413	US03_HHV11	P31943	HNRH1_HUMAN	tandem affinity purification	22810585				P04487-P00338	RNB_HHV11-LDHA_HUMAN	Q3KST2	EBNA3_EBVG	Q13247	SRSF6_HUMAN
Human herpesvirus 1 STRAIN 17	10299	P04413	US03_HHV11	Q06830	PRDX1_HUMAN	tandem affinity purification	22810585				P04487-P05386	RNB_HHV11-RLA1_HUMAN	Q69139	Q69139_EBVG	Q92522	H1X_HUMAN
Human herpesvirus 1 STRAIN 17	10299	P04413	US03_HHV11	P62249	RS16_HUMAN	tandem affinity purification	22810585				P04487-P39019	RNB_HHV11-RS19_HUMAN	Q69119	Q69119_EBVG	P62807	H2B1C_HUMAN
Human herpesvirus 1 STRAIN 17	10299	P10225	SHUT_HHV11	P19474	RO52_HUMAN	tandem affinity purification	22810585				P04487-Q5VTE0	RNB_HHV11-EF1A3_HUMAN	P0C732	EBNA5_EBVG	Q9BQG0	MBB1A_HUMAN
Human herpesvirus 1 STRAIN 17	10299	P10225	SHUT_HHV11	P07437	TBB5_HUMAN	tandem affinity purification	22810585				P04487-P12277	RNB_HHV11-KCRB_HUMAN	A8CSJ8	A8CSJ8_EBVG	P19338	NUCL_HUMAN
Human herpesvirus 1 STRAIN 17	10299	P10225	SHUT_HHV11	O95816	BAG2_HUMAN	tandem affinity purification	22810585				P04487-P62805	RNB_HHV11-H4_HUMAN	P0C729	LMP2_EBVG	O60814	H2B1K_HUMAN
Human herpesvirus 1 STRAIN 17	10299	P10225	SHUT_HHV11	O14782	KIF3C_HUMAN	tandem affinity purification	22810585				P04487-P46781	RNB_HHV11-RS9_HUMAN	Q3KSU1	ICP27_EBVG	Q08170	SRSF4_HUMAN
Human herpesvirus 1 STRAIN 17	10299	P10225	SHUT_HHV11	Q15056	IF4H_HUMAN	tandem affinity purification	22810585				P04487-Q07020	RNB_HHV11-RL18_HUMAN	P0CAP9	IL10H_EBVG	P10809	CH60_HUMAN
Human herpesvirus 1 STRAIN 17	10299	P10225	SHUT_HHV11	Q08380	LG3BP_HUMAN	tandem affinity purification	22810585				P04487-P30050	RNB_HHV11-RL12_HUMAN	Q9Q2P1	Q9Q2P1_EBVG	P36578	RL4_HUMAN
Human herpesvirus 1 STRAIN 17	10299	P08393	ICP0_HHV11	P12036	NFH_HUMAN	tandem affinity purification	22810585				P04487-P46779	RNB_HHV11-RL28_HUMAN	P0C6Z5	GP42_EBVG	Q99878	H2A1J_HUMAN
Human herpesvirus 1 STRAIN 17	10299	P08393	ICP0_HHV11	Q93009	UBP7_HUMAN	tandem affinity purification	22810585				P04487-P68431	RNB_HHV11-H31_HUMAN	P0CK55	UL16_EBVG	P0C0S8	H2A1_HUMAN
Human herpesvirus 1 STRAIN 17	10299	P36313	ICP34_HHV11	Q71UM5	RS27L_HUMAN	tandem affinity purification	22810585				P04487-P62266	RNB_HHV11-RS23_HUMAN	P03230	LMP1_EBVB9	P15880	RS2_HUMAN
Human herpesvirus 1 STRAIN 17	10299	P36313	ICP34_HHV11	P62736	ACTA_HUMAN	tandem affinity purification	22810585				P04487-Q13247	RNB_HHV11-SRSF6_HUMAN	Q5MJ03	Q5MJ03_EBVG	P06748	NPM_HUMAN
Human herpesvirus 1 STRAIN 17	10299	P36313	ICP34_HHV11	P63267	ACTH_HUMAN	tandem affinity purification	22810585				P04487-Q92522	RNB_HHV11-H1X_HUMAN	P03211	EBNA1_EBVB9	P62888	RL30_HUMAN
Human herpesvirus 1 STRAIN 17	10299	P36313	ICP34_HHV11	P07437	TBB5_HUMAN	tandem affinity purification	22810585				P04487-P62807	RNB_HHV11-H2B1C_HUMAN	Q1HVB5	BNL2B_EBVA8	P04908	H2A1B_HUMAN
Human herpesvirus 1 STRAIN 17	10299	P36313	ICP34_HHV11	Q9BQE3	TBA1C_HUMAN	tandem affinity purification	22810585				P04487-Q9BQG0	RNB_HHV11-MBB1A_HUMAN	Q1HVH9	LTP_EBVA8	Q8N257	H2B3B_HUMAN
Human herpesvirus 1 STRAIN 17	10299	P36313	ICP34_HHV11	P12036	NFH_HUMAN	tandem affinity purification	22810585				P04487-P19338	RNB_HHV11-NUCL_HUMAN	Q1HVI2	Q1HVI2_EBVA8	P18077	RL35A_HUMAN
Human herpesvirus 1 STRAIN 17	10299	P36313	ICP34_HHV11	P62829	RL23_HUMAN	tandem affinity purification	22810585				P04487-O60814	RNB_HHV11-H2B1K_HUMAN	Q1HVD9	Q1HVD9_EBVA8	P62906	RL10A_HUMAN
Human herpesvirus 1 STRAIN 17	10299	P36313	ICP34_HHV11	P42677	RS27_HUMAN	tandem affinity purification	22810585				P04487-P31943	RNB_HHV11-HNRH1_HUMAN	Q69140	EBNA6_EBVA8	Q9HCC0	MCCB_HUMAN
Human herpesvirus 1 STRAIN 17	10299	P36313	ICP34_HHV11	Q71U36	TBA1A_HUMAN	tandem affinity purification	22810585				P04487-Q08170	RNB_HHV11-SRSF4_HUMAN	Q1HVD6	Q1HVD6_EBVA8	Q6NVV1	R13P3_HUMAN
Human herpesvirus 1 STRAIN 17	10299	P36313	ICP34_HHV11	P62805	H4_HUMAN	tandem affinity purification	22810585				P04487-P10809	RNB_HHV11-CH60_HUMAN	Q69022	EBNA2_EBVA8	P40429	RL13A_HUMAN
Human herpesvirus 1 STRAIN 17	10299	P36313	ICP34_HHV11	P62269	RS18_HUMAN	tandem affinity purification	22810585				P04487-P36578	RNB_HHV11-RL4_HUMAN	P0C6Z1	EAR_EBVA8	Q5QNW6	H2B2F_HUMAN
Human herpesvirus 1 STRAIN 17	10299	P36313	ICP34_HHV11	P18621	RL17_HUMAN	tandem affinity purification	22810585				P04487-P68104	RNB_HHV11-EF1A1_HUMAN	P0C6Z3	GN_EBVA8	P05166	PCCB_HUMAN
Human herpesvirus 1 STRAIN 17	10299	P04487	RNB_HHV11	Q9HCE1	MOV10_HUMAN	tandem affinity purification	22810585				P04487-Q99878	RNB_HHV11-H2A1J_HUMAN	P0C723	BRRF1_EBVA8	Q16778	H2B2E_HUMAN
Human herpesvirus 1 STRAIN 17	10299	P04487	RNB_HHV11	P62854	RS26_HUMAN	tandem affinity purification	22810585				P04487-P0C0S8	RNB_HHV11-H2A1_HUMAN	P0C6Z8	KR2_EBVA8	Q96RQ3	MCCA_HUMAN
Human herpesvirus 1 STRAIN 17	10299	P04487	RNB_HHV11	Q99879	H2B1M_HUMAN	tandem affinity purification	22810585				P04487-P15880	RNB_HHV11-RS2_HUMAN	P0CK54	UL16_EBVA8	P26196	DDX6_HUMAN
Human herpesvirus 1 STRAIN 17	10299	P04487	RNB_HHV11	P58876	H2B1D_HUMAN	tandem affinity purification	22810585				P04487-P06748	RNB_HHV11-NPM_HUMAN	Q1HVC8	Q1HVC8_EBVA8	Q8WWM7	ATX2L_HUMAN
Human herpesvirus 1 STRAIN 17	10299	P04487	RNB_HHV11	Q08211	DHX9_HUMAN	tandem affinity purification	22810585				P04487-P11940	RNB_HHV11-PABP1_HUMAN	Q1HVD1	KITH_EBVA8	P62244	RS15A_HUMAN
Human herpesvirus 1 STRAIN 17	10299	P04487	RNB_HHV11	P00338	LDHA_HUMAN	tandem affinity purification	22810585				P04487-P62269	RNB_HHV11-RS18_HUMAN	Q1HVJ2	LMP2_EBVA8	P61513	RL37A_HUMAN
Human herpesvirus 1 STRAIN 17	10299	P04487	RNB_HHV11	P05386	RLA1_HUMAN	tandem affinity purification	22810585				P04487-P62888	RNB_HHV11-RL30_HUMAN	Q1HVI8	EBNA5_EBVA8	P04406	G3P_HUMAN
Human herpesvirus 1 STRAIN 17	10299	P04487	RNB_HHV11	P39019	RS19_HUMAN	tandem affinity purification	22810585				P04487-P04908	RNB_HHV11-H2A1B_HUMAN	P0CK48	UL31_EBVA8	Q16695	H31T_HUMAN
Human herpesvirus 1 STRAIN 17	10299	P04487	RNB_HHV11	Q5VTE0	EF1A3_HUMAN	tandem affinity purification	22810585				P04487-Q8N257	RNB_HHV11-H2B3B_HUMAN	P0C737	BNL2A_EBVA8	Q9Y3U8	RL36_HUMAN
Human herpesvirus 1 STRAIN 17	10299	P04487	RNB_HHV11	P12277	KCRB_HUMAN	tandem affinity purification	22810585				P04487-P18077	RNB_HHV11-RL35A_HUMAN	Q1HVF7	EBNA1_EBVA8	Q9UNX3	RL26L_HUMAN
Human herpesvirus 1 STRAIN 17	10299	P04487	RNB_HHV11	P62805	H4_HUMAN	tandem affinity purification	22810585				P04487-P62906	RNB_HHV11-RL10A_HUMAN	P0CK57	UL92_EBVA8	P83731	RL24_HUMAN
Human herpesvirus 1 STRAIN 17	10299	P04487	RNB_HHV11	P46781	RS9_HUMAN	tandem affinity purification	22810585				P04487-Q9HCC0	RNB_HHV11-MCCB_HUMAN	Q1HVB7	Q1HVB7_EBVA8	P84098	RL19_HUMAN
Human herpesvirus 1 STRAIN 17	10299	P04487	RNB_HHV11	Q07020	RL18_HUMAN	tandem affinity purification	22810585				P04487-Q6NVV1	RNB_HHV11-R13P3_HUMAN	P0CK50	TEG7_EBVA8	P25705	ATPA_HUMAN
Human herpesvirus 1 STRAIN 17	10299	P04487	RNB_HHV11	P30050	RL12_HUMAN	tandem affinity purification	22810585				P04487-P40429	RNB_HHV11-RL13A_HUMAN	P0C6Z9	UL07_EBVA8	P16989	YBOX3_HUMAN
Human herpesvirus 1 STRAIN 17	10299	P04487	RNB_HHV11	P46779	RL28_HUMAN	tandem affinity purification	22810585				P04487-Q5QNW6	RNB_HHV11-H2B2F_HUMAN	Q1HVE4	Q1HVE4_EBVA8	P83881	RL36A_HUMAN
Human herpesvirus 1 STRAIN 17	10299	P04487	RNB_HHV11	P68431	H31_HUMAN	tandem affinity purification	22810585				P04487-P05166	RNB_HHV11-PCCB_HUMAN	Q1HVD3	BTRF1_EBVA8	P60866	RS20_HUMAN
Human herpesvirus 1 STRAIN 17	10299	P04487	RNB_HHV11	P62266	RS23_HUMAN	tandem affinity purification	22810585				P04487-Q16778	RNB_HHV11-H2B2E_HUMAN	P0C705	UL25_EBVA8	Q9HAV7	GRPE1_HUMAN
Human herpesvirus 1 STRAIN 17	10299	P04487	RNB_HHV11	Q13247	SRSF6_HUMAN	tandem affinity purification	22810585				P04487-Q9BQE3	RNB_HHV11-TBA1C_HUMAN	Q1HVG4	EBNA4_EBVA8	A5A3E0	POTEF_HUMAN
Human herpesvirus 1 STRAIN 17	10299	P04487	RNB_HHV11	Q92522	H1X_HUMAN	tandem affinity purification	22810585				P04487-Q96RQ3	RNB_HHV11-MCCA_HUMAN	Q07275	DUT_EBVA8	P62861	RS30_HUMAN
Human herpesvirus 1 STRAIN 17	10299	P04487	RNB_HHV11	P62807	H2B1C_HUMAN	tandem affinity purification	22810585				P04487-P26196	RNB_HHV11-DDX6_HUMAN	Q1HVJ0	MTP_EBVA8	P06899	H2B1J_HUMAN
Human herpesvirus 1 STRAIN 17	10299	P04487	RNB_HHV11	Q9BQG0	MBB1A_HUMAN	tandem affinity purification	22810585				P04487-Q8WWM7	RNB_HHV11-ATX2L_HUMAN	Q1HVI3	Q1HVI3_EBVA8	Q71DI3	H32_HUMAN
Human herpesvirus 1 STRAIN 17	10299	P04487	RNB_HHV11	P19338	NUCL_HUMAN	tandem affinity purification	22810585				P04487-P62244	RNB_HHV11-RS15A_HUMAN	Q69138	EBNA3_EBVA8	P50914	RL14_HUMAN
Human herpesvirus 1 STRAIN 17	10299	P04487	RNB_HHV11	O60814	H2B1K_HUMAN	tandem affinity purification	22810585				P04487-P61513	RNB_HHV11-RL37A_HUMAN	P0C763	GB_EBVA8	P32969	RL9_HUMAN
Human herpesvirus 1 STRAIN 17	10299	P04487	RNB_HHV11	P31943	HNRH1_HUMAN	tandem affinity purification	22810585				P04487-P04406	RNB_HHV11-G3P_HUMAN	Q1HVE5	Q1HVE5_EBVA8	P52597	HNRPF_HUMAN
Human herpesvirus 1 STRAIN 17	10299	P04487	RNB_HHV11	Q08170	SRSF4_HUMAN	tandem affinity purification	22810585				P04487-Q16695	RNB_HHV11-H31T_HUMAN	Q1HVH2	ICP27_EBVA8	P20671	H2A1D_HUMAN
Human herpesvirus 1 STRAIN 17	10299	P04487	RNB_HHV11	P10809	CH60_HUMAN	tandem affinity purification	22810585				P04487-Q9Y3U8	RNB_HHV11-RL36_HUMAN	P0C742	BDLF2_EBVA8	Q99623	PHB2_HUMAN
Human herpesvirus 1 STRAIN 17	10299	P04487	RNB_HHV11	P36578	RL4_HUMAN	tandem affinity purification	22810585				P04487-Q9UNX3	RNB_HHV11-RL26L_HUMAN	Q1HVG1	BZLF1_EBVA8	P62280	RS11_HUMAN
Human herpesvirus 1 STRAIN 17	10299	P04487	RNB_HHV11	P68104	EF1A1_HUMAN	tandem affinity purification	22810585				P04487-P83731	RNB_HHV11-RL24_HUMAN	P0C717	BLRF2_EBVA8	Q99880	H2B1L_HUMAN
Human herpesvirus 1 STRAIN 17	10299	P04487	RNB_HHV11	Q99878	H2A1J_HUMAN	tandem affinity purification	22810585				P04487-P84098	RNB_HHV11-RL19_HUMAN	Q1HVB8	DNBI_EBVA8	P46783	RS10_HUMAN
Human herpesvirus 1 STRAIN 17	10299	P04487	RNB_HHV11	P0C0S8	H2A1_HUMAN	tandem affinity purification	22810585				P04487-P25705	RNB_HHV11-ATPA_HUMAN	P0C6N0	BARF1_EBVA8	P09651	ROA1_HUMAN
Human herpesvirus 1 STRAIN 17	10299	P04487	RNB_HHV11	P15880	RS2_HUMAN	tandem affinity purification	22810585				P04487-P16989	RNB_HHV11-YBOX3_HUMAN	Q1HVB3	LMP1_EBVA8	P25398	RS12_HUMAN
Human herpesvirus 1 STRAIN 17	10299	P04487	RNB_HHV11	P06748	NPM_HUMAN	tandem affinity purification	22810585				P04487-P83881	RNB_HHV11-RL36A_HUMAN	Q1HVD0	Q1HVD0_EBVA8	P46778	RL21_HUMAN
Human herpesvirus 1 STRAIN 17	10299	P04487	RNB_HHV11	P11940	PABP1_HUMAN	tandem affinity purification	22810585				P04487-P60866	RNB_HHV11-RS20_HUMAN	Q1HVG0	RTA_EBVA8	P05388	RLA0_HUMAN
Human herpesvirus 1 STRAIN 17	10299	P04487	RNB_HHV11	P62269	RS18_HUMAN	tandem affinity purification	22810585				P04487-Q9HAV7	RNB_HHV11-GRPE1_HUMAN	P0C726	LF2_EBVA8	Q02878	RL6_HUMAN
Human herpesvirus 1 STRAIN 17	10299	P04487	RNB_HHV11	P62888	RL30_HUMAN	tandem affinity purification	22810585				P04487-A5A3E0	RNB_HHV11-POTEF_HUMAN	Q1HVG2	GP42_EBVA8	P62847	RS24_HUMAN
Human herpesvirus 1 STRAIN 17	10299	P04487	RNB_HHV11	P04908	H2A1B_HUMAN	tandem affinity purification	22810585				P04487-P62861	RNB_HHV11-RS30_HUMAN	Q1HVH1	Q1HVH1_EBVA8	P62424	RL7A_HUMAN
Human herpesvirus 1 STRAIN 17	10299	P04487	RNB_HHV11	Q8N257	H2B3B_HUMAN	tandem affinity purification	22810585				P04487-P06899	RNB_HHV11-H2B1J_HUMAN	Q1HVC2	Q1HVC2_EBVA8	P62937	PPIA_HUMAN
Human herpesvirus 1 STRAIN 17	10299	P04487	RNB_HHV11	P18077	RL35A_HUMAN	tandem affinity purification	22810585				P04487-Q71DI3	RNB_HHV11-H32_HUMAN	P68343	GP350_EBVA8	Q6S8J3	POTEE_HUMAN
Human herpesvirus 1 STRAIN 17	10299	P04487	RNB_HHV11	P62906	RL10A_HUMAN	tandem affinity purification	22810585				P04487-P50914	RNB_HHV11-RL14_HUMAN	Q1HVE9	GM_EBVA8	P08865	RSSA_HUMAN
Human herpesvirus 1 STRAIN 17	10299	P04487	RNB_HHV11	Q9HCC0	MCCB_HUMAN	tandem affinity purification	22810585				P04487-P32969	RNB_HHV11-RL9_HUMAN	P0C744	TRM3_EBVA8	P62241	RS8_HUMAN
Human herpesvirus 1 STRAIN 17	10299	P04487	RNB_HHV11	Q6NVV1	R13P3_HUMAN	tandem affinity purification	22810585				P04487-P52597	RNB_HHV11-HNRPF_HUMAN	P0CAP7	RIR2_EBVA8	Q96KK5	H2A1H_HUMAN
Human herpesvirus 1 STRAIN 17	10299	P04487	RNB_HHV11	P40429	RL13A_HUMAN	tandem affinity purification	22810585				P04487-P20671	RNB_HHV11-H2A1D_HUMAN	Q1HVD8	Q1HVD8_EBVA8	P62899	RL31_HUMAN
Human herpesvirus 1 STRAIN 17	10299	P04487	RNB_HHV11	Q5QNW6	H2B2F_HUMAN	tandem affinity purification	22810585				P04487-Q99623	RNB_HHV11-PHB2_HUMAN	Q1HVF6	GL_EBVA8	P22061	PIMT_HUMAN
Human herpesvirus 1 STRAIN 17	10299	P04487	RNB_HHV11	P05166	PCCB_HUMAN	tandem affinity purification	22810585				P04487-P62280	RNB_HHV11-RS11_HUMAN	P0C6Z6	IL10H_EBVA8	Q13243	SRSF5_HUMAN
Human herpesvirus 1 STRAIN 17	10299	P04487	RNB_HHV11	Q16778	H2B2E_HUMAN	tandem affinity purification	22810585				P04487-Q99880	RNB_HHV11-H2B1L_HUMAN	Q1HVF5	Q1HVF5_EBVA8	P62750	RL23A_HUMAN
Human herpesvirus 1 STRAIN 17	10299	P04487	RNB_HHV11	Q9BQE3	TBA1C_HUMAN	tandem affinity purification	22810585				P04487-P46783	RNB_HHV11-RS10_HUMAN	P68345	BLLF2_EBVA8	P61254	RL26_HUMAN
Human herpesvirus 1 STRAIN 17	10299	P04487	RNB_HHV11	Q96RQ3	MCCA_HUMAN	tandem affinity purification	22810585				P04487-P09651	RNB_HHV11-ROA1_HUMAN	Q1HVH8	V120_EBVA8	P61247	RS3A_HUMAN
Human herpesvirus 1 STRAIN 17	10299	P04487	RNB_HHV11	P26196	DDX6_HUMAN	tandem affinity purification	22810585				P04487-P62736	RNB_HHV11-ACTA_HUMAN	Q8AZK7	EBNA5_EBVB9	P61353	RL27_HUMAN
Human herpesvirus 1 STRAIN 17	10299	P04487	RNB_HHV11	Q8WWM7	ATX2L_HUMAN	tandem affinity purification	22810585				P04487-P18621	RNB_HHV11-RL17_HUMAN	P03215	GM_EBVB9	P18124	RL7_HUMAN
Human herpesvirus 1 STRAIN 17	10299	P04487	RNB_HHV11	P62244	RS15A_HUMAN	tandem affinity purification	22810585				P04487-P25398	RNB_HHV11-RS12_HUMAN	P25214	VP23_EBVB9	P62917	RL8_HUMAN
Human herpesvirus 1 STRAIN 17	10299	P04487	RNB_HHV11	P61513	RL37A_HUMAN	tandem affinity purification	22810585				P04487-P46778	RNB_HHV11-RL21_HUMAN	Q777C5	Q777C5_EBVB9	P62081	RS7_HUMAN
Human herpesvirus 1 STRAIN 17	10299	P04487	RNB_HHV11	P04406	G3P_HUMAN	tandem affinity purification	22810585				P04487-P05388	RNB_HHV11-RLA0_HUMAN	P03212	GL_EBVB9	P49207	RL34_HUMAN
Human herpesvirus 1 STRAIN 17	10299	P04487	RNB_HHV11	Q16695	H31T_HUMAN	tandem affinity purification	22810585				P04487-Q02878	RNB_HHV11-RL6_HUMAN	P03189	V120_EBVB9	Q7L7L0	H2A3_HUMAN
Human herpesvirus 1 STRAIN 17	10299	P04487	RNB_HHV11	Q9Y3U8	RL36_HUMAN	tandem affinity purification	22810585				P04487-P62847	RNB_HHV11-RS24_HUMAN	Q777F5	Q777F5_EBVB9	Q969Q0	RL36L_HUMAN
Human herpesvirus 1 STRAIN 17	10299	P04487	RNB_HHV11	Q9UNX3	RL26L_HUMAN	tandem affinity purification	22810585				P04487-P62424	RNB_HHV11-RL7A_HUMAN	P30119	BTRF1_EBVB9	P39023	RL3_HUMAN
Human herpesvirus 1 STRAIN 17	10299	P04487	RNB_HHV11	P83731	RL24_HUMAN	tandem affinity purification	22810585				P04487-P62937	RNB_HHV11-PPIA_HUMAN	P03232	UL24_EBVB9	P62753	RS6_HUMAN
Human herpesvirus 1 STRAIN 17	10299	P04487	RNB_HHV11	P84098	RL19_HUMAN	tandem affinity purification	22810585				P04487-P23396	RNB_HHV11-RS3_HUMAN	Q04360	ICP27_EBVB9	O95793	STAU1_HUMAN
Human herpesvirus 1 STRAIN 17	10299	P04487	RNB_HHV11	P25705	ATPA_HUMAN	tandem affinity purification	22810585				P04487-Q6S8J3	RNB_HHV11-POTEE_HUMAN	P13285	LMP2_EBVB9	P67809	YBOX1_HUMAN
Human herpesvirus 1 STRAIN 17	10299	P04487	RNB_HHV11	P16989	YBOX3_HUMAN	tandem affinity purification	22810585				P04487-P08865	RNB_HHV11-RSSA_HUMAN	P12978	EBNA2_EBVB9	P06733	ENOA_HUMAN
Human herpesvirus 1 STRAIN 17	10299	P04487	RNB_HHV11	P83881	RL36A_HUMAN	tandem affinity purification	22810585				P04487-P62241	RNB_HHV11-RS8_HUMAN	P03204	EBNA6_EBVB9	Q6FI13	H2A2A_HUMAN
Human herpesvirus 1 STRAIN 17	10299	P04487	RNB_HHV11	P60866	RS20_HUMAN	tandem affinity purification	22810585				P04487-Q71U36	RNB_HHV11-TBA1A_HUMAN	P03182	EAR_EBVB9	P49458	SRP09_HUMAN
Human herpesvirus 1 STRAIN 17	10299	P04487	RNB_HHV11	Q9HAV7	GRPE1_HUMAN	tandem affinity purification	22810585				P04487-Q96KK5	RNB_HHV11-H2A1H_HUMAN	P12977	EBNA3_EBVB9	Q9BTM1	H2AJ_HUMAN
Human herpesvirus 1 STRAIN 17	10299	P04487	RNB_HHV11	A5A3E0	POTEF_HUMAN	tandem affinity purification	22810585				P04487-P62899	RNB_HHV11-RL31_HUMAN	P03199	BLLF2_EBVB9	Q93077	H2A1C_HUMAN
Human herpesvirus 1 STRAIN 17	10299	P04487	RNB_HHV11	P62861	RS30_HUMAN	tandem affinity purification	22810585				P04487-P22061	RNB_HHV11-PIMT_HUMAN	P03200	GP350_EBVB9	P62701	RS4X_HUMAN
Human herpesvirus 1 STRAIN 17	10299	P04487	RNB_HHV11	P06899	H2B1J_HUMAN	tandem affinity purification	22810585				P04487-Q13243	RNB_HHV11-SRSF5_HUMAN	P03206	BZLF1_EBVB9	Q9NR30	DDX21_HUMAN
Human herpesvirus 1 STRAIN 17	10299	P04487	RNB_HHV11	Q71DI3	H32_HUMAN	tandem affinity purification	22810585				P04487-P62750	RNB_HHV11-RL23A_HUMAN	P03208	VMEM_EBVB9	Q00839	HNRPU_HUMAN
Human herpesvirus 1 STRAIN 17	10299	P04487	RNB_HHV11	P50914	RL14_HUMAN	tandem affinity purification	22810585				P04487-P61254	RNB_HHV11-RL26_HUMAN	P03219	TRM3_EBVB9	Q16777	H2A2C_HUMAN
Human herpesvirus 1 STRAIN 17	10299	P04487	RNB_HHV11	P32969	RL9_HUMAN	tandem affinity purification	22810585				P04487-P61247	RNB_HHV11-RS3A_HUMAN	P03228	BARF1_EBVB9	P05165	PCCA_HUMAN
Human herpesvirus 1 STRAIN 17	10299	P04487	RNB_HHV11	P52597	HNRPF_HUMAN	tandem affinity purification	22810585				P04487-P61353	RNB_HHV11-RL27_HUMAN	P13288	KR2_EBVB9	P62910	RL32_HUMAN
Human herpesvirus 1 STRAIN 17	10299	P04487	RNB_HHV11	P20671	H2A1D_HUMAN	tandem affinity purification	22810585				P04487-P18124	RNB_HHV11-RL7_HUMAN	P03227	DNBI_EBVB9	P62277	RS13_HUMAN
Human herpesvirus 1 STRAIN 17	10299	P04487	RNB_HHV11	Q99623	PHB2_HUMAN	tandem affinity purification	22810585				P04487-P62917	RNB_HHV11-RL8_HUMAN	P03188	GB_EBVB9	Q93079	H2B1H_HUMAN
Human herpesvirus 1 STRAIN 17	10299	P04487	RNB_HHV11	P62280	RS11_HUMAN	tandem affinity purification	22810585				P04487-P62081	RNB_HHV11-RS7_HUMAN	P29882	UL07_EBVB9	P46777	RL5_HUMAN
Human herpesvirus 1 STRAIN 17	10299	P04487	RNB_HHV11	Q99880	H2B1L_HUMAN	tandem affinity purification	22810585				P04487-P49207	RNB_HHV11-RL34_HUMAN	P03233	UL25_EBVB9	P33778	H2B1B_HUMAN
Human herpesvirus 1 STRAIN 17	10299	P04487	RNB_HHV11	P46783	RS10_HUMAN	tandem affinity purification	22810585				P04487-Q7L7L0	RNB_HHV11-H2A3_HUMAN	P03203	EBNA4_EBVB9	Q8NCM8	DYHC2_HUMAN
Human herpesvirus 1 STRAIN 17	10299	P04487	RNB_HHV11	P09651	ROA1_HUMAN	tandem affinity purification	22810585				P04487-Q969Q0	RNB_HHV11-RL36L_HUMAN	P03180	IL10H_EBVB9	P42766	RL35_HUMAN
Human herpesvirus 1 STRAIN 17	10299	P04487	RNB_HHV11	P62736	ACTA_HUMAN	tandem affinity purification	22810585				P04487-P39023	RNB_HHV11-RL3_HUMAN	P03225	BDLF2_EBVB9	P62913	RL11_HUMAN
Human herpesvirus 1 STRAIN 17	10299	P04487	RNB_HHV11	P18621	RL17_HUMAN	tandem affinity purification	22810585				P04487-P62753	RNB_HHV11-RS6_HUMAN	P0CK56	UL92_EBVB9	P61313	RL15_HUMAN
Human herpesvirus 1 STRAIN 17	10299	P04487	RNB_HHV11	P25398	RS12_HUMAN	tandem affinity purification	22810585				P04487-O95793	RNB_HHV11-STAU1_HUMAN	P0CK47	UL31_EBVB9	P23527	H2B1O_HUMAN
Human herpesvirus 1 STRAIN 17	10299	P04487	RNB_HHV11	P46778	RL21_HUMAN	tandem affinity purification	22810585				P04487-P63267	RNB_HHV11-ACTH_HUMAN	P03185	UL34_EBVB9	P07195	LDHB_HUMAN
Human herpesvirus 1 STRAIN 17	10299	P04487	RNB_HHV11	P05388	RLA0_HUMAN	tandem affinity purification	22810585				P04487-P67809	RNB_HHV11-YBOX1_HUMAN	P0CK53	UL16_EBVB9	P84243	H33_HUMAN
Human herpesvirus 1 STRAIN 17	10299	P04487	RNB_HHV11	Q02878	RL6_HUMAN	tandem affinity purification	22810585				P04487-P06733	RNB_HHV11-ENOA_HUMAN	Q777B2	Q777B2_EBVB9	P46776	RL27A_HUMAN
Human herpesvirus 1 STRAIN 17	10299	P04487	RNB_HHV11	P62847	RS24_HUMAN	tandem affinity purification	22810585				P04487-Q6FI13	RNB_HHV11-H2A2A_HUMAN	P03231	GH_EBVB9	Q99877	H2B1N_HUMAN
Human herpesvirus 1 STRAIN 17	10299	P04487	RNB_HHV11	P62424	RL7A_HUMAN	tandem affinity purification	22810585				P04487-P49458	RNB_HHV11-SRP09_HUMAN	P03205	GP42_EBVB9	Q02543	RL18A_HUMAN
Human herpesvirus 1 STRAIN 17	10299	P04487	RNB_HHV11	P62937	PPIA_HUMAN	tandem affinity purification	22810585				P04487-Q9BTM1	RNB_HHV11-H2AJ_HUMAN	P03193	PRIM_EBVB9	P35268	RL22_HUMAN
Human herpesvirus 1 STRAIN 17	10299	P04487	RNB_HHV11	P23396	RS3_HUMAN	tandem affinity purification	22810585				P04487-Q93077	RNB_HHV11-H2A1C_HUMAN	P03224	VGP8_EBVB9	Q9NZI8	IF2B1_HUMAN
Human herpesvirus 1 STRAIN 17	10299	P04487	RNB_HHV11	Q6S8J3	POTEE_HUMAN	tandem affinity purification	22810585				P04487-P62701	RNB_HHV11-RS4X_HUMAN	P03186	LTP_EBVB9	P57053	H2BFS_HUMAN
Human herpesvirus 1 STRAIN 17	10299	P04487	RNB_HHV11	P08865	RSSA_HUMAN	tandem affinity purification	22810585				P04487-Q9NR30	RNB_HHV11-DDX21_HUMAN	P03207	BRRF1_EBVB9	P46782	RS5_HUMAN
Human herpesvirus 1 STRAIN 17	10299	P04487	RNB_HHV11	P62241	RS8_HUMAN	tandem affinity purification	22810585				P04487-Q00839	RNB_HHV11-HNRPU_HUMAN	P03209	RTA_EBVB9	O76064	RNF8_HUMAN
Human herpesvirus 1 STRAIN 17	10299	P04487	RNB_HHV11	Q71U36	TBA1A_HUMAN	tandem affinity purification	22810585				P04487-Q16777	RNB_HHV11-H2A2C_HUMAN	P03196	GN_EBVB9	P0CG48	UBC_HUMAN
Human herpesvirus 1 STRAIN 17	10299	P04487	RNB_HHV11	Q96KK5	H2A1H_HUMAN	tandem affinity purification	22810585				P04487-P55795	RNB_HHV11-HNRH2_HUMAN	P03217	AN_EBVB9	O15379	HDAC3_HUMAN
Human herpesvirus 1 STRAIN 17	10299	P04487	RNB_HHV11	P62899	RL31_HUMAN	tandem affinity purification	22810585				P04487-P05165	RNB_HHV11-PCCA_HUMAN	P03222	UL17_EBVB9	P02545	LMNA_HUMAN
Human herpesvirus 1 STRAIN 17	10299	P04487	RNB_HHV11	P22061	PIMT_HUMAN	tandem affinity purification	22810585				P04487-P62910	RNB_HHV11-RL32_HUMAN	Q8AZJ5	LF1_EBVB9	O14981	BTAF1_HUMAN
Human herpesvirus 1 STRAIN 17	10299	P04487	RNB_HHV11	Q13243	SRSF5_HUMAN	tandem affinity purification	22810585				P04487-P08238	RNB_HHV11-HS90B_HUMAN	Q9Q2P0	RPMS1_EBVB9	O60264	SMCA5_HUMAN
Human herpesvirus 1 STRAIN 17	10299	P04487	RNB_HHV11	P62750	RL23A_HUMAN	tandem affinity purification	22810585				P04487-P62277	RNB_HHV11-RS13_HUMAN	P03177	KITH_EBVB9	O60506	HNRPQ_HUMAN
Human herpesvirus 1 STRAIN 17	10299	P04487	RNB_HHV11	P61254	RL26_HUMAN	tandem affinity purification	22810585				P04487-Q93079	RNB_HHV11-H2B1H_HUMAN	Q8AZJ7	Q8AZJ7_EBVB9	O75533	SF3B1_HUMAN
Human herpesvirus 1 STRAIN 17	10299	P04487	RNB_HHV11	P61247	RS3A_HUMAN	tandem affinity purification	22810585				P04487-P46777	RNB_HHV11-RL5_HUMAN	Q8V2D1	Q8V2D1_HCMV	O95602	RPA1_HUMAN
Human herpesvirus 1 STRAIN 17	10299	P04487	RNB_HHV11	P61353	RL27_HUMAN	tandem affinity purification	22810585				P04487-P33778	RNB_HHV11-H2B1B_HUMAN	B8YEH0	B8YEH0_HCMV	P09874	PARP1_HUMAN
Human herpesvirus 1 STRAIN 17	10299	P04487	RNB_HHV11	P18124	RL7_HUMAN	tandem affinity purification	22810585				P04487-Q8NCM8	RNB_HHV11-DYHC2_HUMAN	Q6SWG0	Q6SWG0_HCMV	P12004	PCNA_HUMAN
Human herpesvirus 1 STRAIN 17	10299	P04487	RNB_HHV11	P62917	RL8_HUMAN	tandem affinity purification	22810585				P04487-P42766	RNB_HHV11-RL35_HUMAN	B8YEG3	B8YEG3_HCMV	P12268	IMDH2_HUMAN
Human herpesvirus 1 STRAIN 17	10299	P04487	RNB_HHV11	P62081	RS7_HUMAN	tandem affinity purification	22810585				P04487-P62913	RNB_HHV11-RL11_HUMAN	Q6SWV3	Q6SWV3_HCMV	P12956	XRCC6_HUMAN
Human herpesvirus 1 STRAIN 17	10299	P04487	RNB_HHV11	P49207	RL34_HUMAN	tandem affinity purification	22810585				P04487-P61313	RNB_HHV11-RL15_HUMAN	Q04234	Q04234_HCMV	P13010	XRCC5_HUMAN
Human herpesvirus 1 STRAIN 17	10299	P04487	RNB_HHV11	Q7L7L0	H2A3_HUMAN	tandem affinity purification	22810585				P04487-P23527	RNB_HHV11-H2B1O_HUMAN	P09727	US11_HCMVA	P20585	MSH3_HUMAN
Human herpesvirus 1 STRAIN 17	10299	P04487	RNB_HHV11	Q969Q0	RL36L_HUMAN	tandem affinity purification	22810585				P04487-P07195	RNB_HHV11-LDHB_HUMAN	P13202	VIE1_HCMVA	P28370	SMCA1_HUMAN
Human herpesvirus 1 STRAIN 17	10299	P04487	RNB_HHV11	P39023	RL3_HUMAN	tandem affinity purification	22810585				P04487-P84243	RNB_HHV11-H33_HUMAN	P17150	IL10H_HCMVA	P35659	DEK_HUMAN
Human herpesvirus 1 STRAIN 17	10299	P04487	RNB_HHV11	P62753	RS6_HUMAN	tandem affinity purification	22810585				P04487-P46776	RNB_HHV11-RL27A_HUMAN	P16769	UL114_HCMVA	P38398	BRCA1_HUMAN
Human herpesvirus 1 STRAIN 17	10299	P04487	RNB_HHV11	O95793	STAU1_HUMAN	tandem affinity purification	22810585				P04487-Q99877	RNB_HHV11-H2B1N_HUMAN	Q7M6R1	UL21A_HCMVA	P43246	MSH2_HUMAN
Human herpesvirus 1 STRAIN 17	10299	P04487	RNB_HHV11	P63267	ACTH_HUMAN	tandem affinity purification	22810585				P04487-Q02543	RNB_HHV11-RL18A_HUMAN	Q6SW29	VIE2_HCMVM	P49736	MCM2_HUMAN
Human herpesvirus 1 STRAIN 17	10299	P04487	RNB_HHV11	P67809	YBOX1_HUMAN	tandem affinity purification	22810585				P04487-P35268	RNB_HHV11-RL22_HUMAN	F5HCM1	VIE1_HCMVM	P49959	MRE11_HUMAN
Human herpesvirus 1 STRAIN 17	10299	P04487	RNB_HHV11	P06733	ENOA_HUMAN	tandem affinity purification	22810585				P04487-Q9NZI8	RNB_HHV11-IF2B1_HUMAN	Q6SWA4	UL27_HCMVM	P50402	EMD_HUMAN
Human herpesvirus 1 STRAIN 17	10299	P04487	RNB_HHV11	Q6FI13	H2A2A_HUMAN	tandem affinity purification	22810585				P04487-P57053	RNB_HHV11-H2BFS_HUMAN	Q6SW66	UL76_HCMVM	P51532	SMCA4_HUMAN
Human herpesvirus 1 STRAIN 17	10299	P04487	RNB_HHV11	P49458	SRP09_HUMAN	tandem affinity purification	22810585				P04487-P46782	RNB_HHV11-RS5_HUMAN	F5HI85	UNG_HCMVM	P52701	MSH6_HUMAN
Human herpesvirus 1 STRAIN 17	10299	P04487	RNB_HHV11	Q9BTM1	H2AJ_HUMAN	tandem affinity purification	22810585				P04487-P62829	RNB_HHV11-RL23_HUMAN	F5HC97	VPAP_HCMVM	P54132	BLM_HUMAN
Human herpesvirus 1 STRAIN 17	10299	P04487	RNB_HHV11	Q93077	H2A1C_HUMAN	tandem affinity purification	22810585				P04487-O43390	RNB_HHV11-HNRPR_HUMAN	F5HBC6	PP71_HCMVM	P55209	NP1L1_HUMAN
Human herpesvirus 1 STRAIN 17	10299	P04487	RNB_HHV11	P62701	RS4X_HUMAN	tandem affinity purification	22810585				P08393-O76064	ICP0_HHV11-RNF8_HUMAN	Q6SVZ5	US11_HCMVM	P78347	GTF2I_HUMAN
Human herpesvirus 1 STRAIN 17	10299	P04487	RNB_HHV11	Q9NR30	DDX21_HUMAN	tandem affinity purification	22810585				P08393-P0CG48	ICP0_HHV11-UBC_HUMAN	F5HAM0	UL144_HCMVM	P78527	PRKDC_HUMAN
Human herpesvirus 1 STRAIN 17	10299	P04487	RNB_HHV11	Q00839	HNRPU_HUMAN	tandem affinity purification	22810585				P08393-O15379	ICP0_HHV11-HDAC3_HUMAN	F5HE05	US02_HCMVM	Q09028	RBBP4_HUMAN
Human herpesvirus 1 STRAIN 17	10299	P04487	RNB_HHV11	Q16777	H2A2C_HUMAN	tandem affinity purification	22810585				P10215-P02545	UL31_HHV11-LMNA_HUMAN	F5HE12	UL35_HCMVM	Q12873	CHD3_HUMAN
Human herpesvirus 1 STRAIN 17	10299	P04487	RNB_HHV11	P55795	HNRH2_HUMAN	tandem affinity purification	22810585				P10218-P02545	UL34_HHV11-LMNA_HUMAN	F5HEU0	US03_HCMVM	Q13426	XRCC4_HUMAN
Human herpesvirus 1 STRAIN 17	10299	P04487	RNB_HHV11	P05165	PCCA_HUMAN	tandem affinity purification	22810585				P04296-O14981	DNBI_HHV11-BTAF1_HUMAN	F5HH39	UL21A_HCMVM	Q14191	WRN_HUMAN
Human herpesvirus 1 STRAIN 17	10299	P04487	RNB_HHV11	P62910	RL32_HUMAN	tandem affinity purification	22810585				P04296-O60264	DNBI_HHV11-SMCA5_HUMAN	Q6SWB7	UL14_HCMVM	Q14683	SMC1A_HUMAN
Human herpesvirus 1 STRAIN 17	10299	P04487	RNB_HHV11	P08238	HS90B_HUMAN	tandem affinity purification	22810585				P04296-O60506	DNBI_HHV11-HNRPQ_HUMAN	F5HC71	IL10H_HCMVM	Q15393	SF3B3_HUMAN
Human herpesvirus 1 STRAIN 17	10299	P04487	RNB_HHV11	P62277	RS13_HUMAN	tandem affinity purification	22810585				P04296-O75533	DNBI_HHV11-SF3B1_HUMAN	Q6SW94	VGLI_HCMVM	Q86XP3	DDX42_HUMAN
Human herpesvirus 1 STRAIN 17	10299	P04487	RNB_HHV11	Q93079	H2B1H_HUMAN	tandem affinity purification	22810585				P04296-O95602	DNBI_HHV11-RPA1_HUMAN	P03169	VIE1_HCMVT	Q8TAQ2	SMRC2_HUMAN
Human herpesvirus 1 STRAIN 17	10299	P04487	RNB_HHV11	P46777	RL5_HUMAN	tandem affinity purification	22810585				P04296-P02545	DNBI_HHV11-LMNA_HUMAN	B9VXK6	B9VXK6_HCMVT	Q92769	HDAC2_HUMAN
Human herpesvirus 1 STRAIN 17	10299	P04487	RNB_HHV11	P33778	H2B1B_HUMAN	tandem affinity purification	22810585				P04296-P09874	DNBI_HHV11-PARP1_HUMAN	P68323	GH_HHV6G	Q92878	RAD50_HUMAN
Human herpesvirus 1 STRAIN 17	10299	P04487	RNB_HHV11	Q8NCM8	DYHC2_HUMAN	tandem affinity purification	22810585				P04296-P12004	DNBI_HHV11-PCNA_HUMAN	Q69559	U24_HHV6U	Q92922	SMRC1_HUMAN
Human herpesvirus 1 STRAIN 17	10299	P04487	RNB_HHV11	P42766	RL35_HUMAN	tandem affinity purification	22810585				P04296-P12268	DNBI_HHV11-IMDH2_HUMAN	Q9QJ12	U95_HHV6Z	Q969G3	SMCE1_HUMAN
Human herpesvirus 1 STRAIN 17	10299	P04487	RNB_HHV11	P62913	RL11_HUMAN	tandem affinity purification	22810585				P04296-P12956	DNBI_HHV11-XRCC6_HUMAN	Q77PU6	U90_HHV6Z	Q96GM5	SMRD1_HUMAN
Human herpesvirus 1 STRAIN 17	10299	P04487	RNB_HHV11	P61313	RL15_HUMAN	tandem affinity purification	22810585				P04296-P13010	DNBI_HHV11-XRCC5_HUMAN	Q9WSZ6	VU94_HHV6Z	Q9H2P0	ADNP_HUMAN
Human herpesvirus 1 STRAIN 17	10299	P04487	RNB_HHV11	P23527	H2B1O_HUMAN	tandem affinity purification	22810585				P04296-P20585	DNBI_HHV11-MSH3_HUMAN	Q98147	Q98147_HHV8	Q9UKL0	RCOR1_HUMAN
Human herpesvirus 1 STRAIN 17	10299	P04487	RNB_HHV11	P07195	LDHB_HUMAN	tandem affinity purification	22810585				P04296-P28370	DNBI_HHV11-SMCA1_HUMAN	Q9DUN1	Q9DUN1_HHV8	Q9UMS4	PRP19_HUMAN
Human herpesvirus 1 STRAIN 17	10299	P04487	RNB_HHV11	P84243	H33_HUMAN	tandem affinity purification	22810585				P04296-P35659	DNBI_HHV11-DEK_HUMAN	Q9DUM3	Q9DUM3_HHV8	Q9Y265	RUVB1_HUMAN
Human herpesvirus 1 STRAIN 17	10299	P04487	RNB_HHV11	P46776	RL27A_HUMAN	tandem affinity purification	22810585				P04296-P38398	DNBI_HHV11-BRCA1_HUMAN	Q91LX9	Q91LX9_HHV8	Q9Y5B9	SP16H_HUMAN
Human herpesvirus 1 STRAIN 17	10299	P04487	RNB_HHV11	Q99877	H2B1N_HUMAN	tandem affinity purification	22810585				P04296-P43246	DNBI_HHV11-MSH2_HUMAN	Q98823	Q98823_HHV8	P30281	CCND3_HUMAN
Human herpesvirus 1 STRAIN 17	10299	P04487	RNB_HHV11	Q02543	RL18A_HUMAN	tandem affinity purification	22810585				P04296-P49736	DNBI_HHV11-MCM2_HUMAN	Q9WNA9	Q9WNA9_HHV8	P56524	HDAC4_HUMAN
Human herpesvirus 1 STRAIN 17	10299	P04487	RNB_HHV11	P35268	RL22_HUMAN	tandem affinity purification	22810585				P04296-P49959	DNBI_HHV11-MRE11_HUMAN	Q76SK3	Q76SK3_HHV8	Q14676	MDC1_HUMAN
Human herpesvirus 1 STRAIN 17	10299	P04487	RNB_HHV11	Q9NZI8	IF2B1_HUMAN	tandem affinity purification	22810585				P04296-P50402	DNBI_HHV11-EMD_HUMAN	O92608	O92608_HHV8	Q8WUI4	HDAC7_HUMAN
Human herpesvirus 1 STRAIN 17	10299	P04487	RNB_HHV11	P57053	H2BFS_HUMAN	tandem affinity purification	22810585				P04296-P51532	DNBI_HHV11-SMCA4_HUMAN	O36551	O36551_HHV8	Q9UQL6	HDAC5_HUMAN
Human herpesvirus 1 STRAIN 17	10299	P04487	RNB_HHV11	P46782	RS5_HUMAN	tandem affinity purification	22810585				P04296-P52701	DNBI_HHV11-MSH6_HUMAN	P88970	P88970_HHV8	P09884	DPOLA_HUMAN
Human herpesvirus 1 STRAIN 17	10299	P04487	RNB_HHV11	P62829	RL23_HUMAN	tandem affinity purification	22810585				P04296-P54132	DNBI_HHV11-BLM_HUMAN	Q77Q82	Q77Q82_HHV8	Q12888	TP53B_HUMAN
Human herpesvirus 1 STRAIN 17	10299	P04487	RNB_HHV11	O43390	HNRPR_HUMAN	tandem affinity purification	22810585				P04296-P55209	DNBI_HHV11-NP1L1_HUMAN	Q77UV1	Q77UV1_HHV8	Q5JPT6	Q5JPT6_HUMAN
Human herpesvirus 1 STRAIN 17	10299	P08393	ICP0_HHV11	O76064	RNF8_HUMAN	fluorescence microscopy	20075863				P04296-P62136	DNBI_HHV11-PP1A_HUMAN	Q98136	Q98136_HHV8	P67870	CSK2B_HUMAN
Human herpesvirus 1 STRAIN 17	10299	P08393	ICP0_HHV11	P0CG48	UBC_HUMAN	pull down	20075863				P04296-P78347	DNBI_HHV11-GTF2I_HUMAN	Q98138	Q98138_HHV8	Q6IBN1	Q6IBN1_HUMAN
Human herpesvirus 1 STRAIN 17	10299	P08393	ICP0_HHV11	O15379	HDAC3_HUMAN	coimmunoprecipitation	15194749				P04296-P78527	DNBI_HHV11-PRKDC_HUMAN	O92597	O92597_HHV8	A7E2E1	A7E2E1_HUMAN
Human herpesvirus 1 STRAIN 17	10299	P08393	ICP0_HHV11	O15379	HDAC3_HUMAN	pull down	15194749				P04296-Q09028	DNBI_HHV11-RBBP4_HUMAN	Q98143	Q98143_HHV8	Q92956	TNR14_HUMAN
Human herpesvirus 1 STRAIN 17	10299	P10215	UL31_HHV11	P02545	LMNA_HUMAN	pull down	15140953				P04296-Q12873	DNBI_HHV11-CHD3_HUMAN	Q9DUM9	Q9DUM9_HHV8	P19838	NFKB1_HUMAN
Human herpesvirus 1 STRAIN 17	10299	P10218	UL34_HHV11	P02545	LMNA_HUMAN	pull down	15140953				P04296-Q13426	DNBI_HHV11-XRCC4_HUMAN	Q76RI8	Q76RI8_HHV8	Q9NVP2	ASF1B_HUMAN
Human herpesvirus 1 STRAIN 17	10299	P04296	DNBI_HHV11	O14981	BTAF1_HUMAN	coimmunoprecipitation	15140983				P04296-Q14191	DNBI_HHV11-WRN_HUMAN	D0UZS3	D0UZS3_HHV8	P27694	RFA1_HUMAN
Human herpesvirus 1 STRAIN 17	10299	P04296	DNBI_HHV11	O60264	SMCA5_HUMAN	coimmunoprecipitation	15140983				P04296-Q14683	DNBI_HHV11-SMC1A_HUMAN	Q76RI2	Q76RI2_HHV8	P51531	SMCA2_HUMAN
Human herpesvirus 1 STRAIN 17	10299	P04296	DNBI_HHV11	O60506	HNRPQ_HUMAN	coimmunoprecipitation	15140983				P04296-Q15393	DNBI_HHV11-SF3B3_HUMAN	Q76RJ0	Q76RJ0_HHV8	P23497	SP100_HUMAN
Human herpesvirus 1 STRAIN 17	10299	P04296	DNBI_HHV11	O75533	SF3B1_HUMAN	coimmunoprecipitation	15140983				P04296-Q86XP3	DNBI_HHV11-DDX42_HUMAN	Q76TK5	Q76TK5_HHV8	P06241	FYN_HUMAN
Human herpesvirus 1 STRAIN 17	10299	P04296	DNBI_HHV11	O95602	RPA1_HUMAN	coimmunoprecipitation	15140983				P04296-Q8TAQ2	DNBI_HHV11-SMRC2_HUMAN	C7E599	C7E599_HHV8	O00458	IFRD1_HUMAN
Human herpesvirus 1 STRAIN 17	10299	P04296	DNBI_HHV11	P02545	LMNA_HUMAN	coimmunoprecipitation	15140983				P04296-Q92769	DNBI_HHV11-HDAC2_HUMAN	Q76RH5	Q76RH5_HHV8	O43513	MED7_HUMAN
Human herpesvirus 1 STRAIN 17	10299	P04296	DNBI_HHV11	P09874	PARP1_HUMAN	coimmunoprecipitation	15140983				P04296-Q92878	DNBI_HHV11-RAD50_HUMAN	Q76RF5	Q76RF5_HHV8	P24863	CCNC_HUMAN
Human herpesvirus 1 STRAIN 17	10299	P04296	DNBI_HHV11	P12004	PCNA_HUMAN	coimmunoprecipitation	15140983				P04296-Q92922	DNBI_HHV11-SMRC1_HUMAN	Q76RG2	Q76RG2_HHV8	P33240	CSTF2_HUMAN
Human herpesvirus 1 STRAIN 17	10299	P04296	DNBI_HHV11	P12268	IMDH2_HUMAN	coimmunoprecipitation	15140983				P04296-Q93009	DNBI_HHV11-UBP7_HUMAN	Q76RI6	Q76RI6_HHV8	Q71SY5	MED25_HUMAN
Human herpesvirus 1 STRAIN 17	10299	P04296	DNBI_HHV11	P12956	XRCC6_HUMAN	coimmunoprecipitation	15140983				P04296-Q969G3	DNBI_HHV11-SMCE1_HUMAN	P90495	MIR1_HHV8P	Q96RN5	MED15_HUMAN
Human herpesvirus 1 STRAIN 17	10299	P04296	DNBI_HHV11	P13010	XRCC5_HUMAN	coimmunoprecipitation	15140983				P04296-Q96GM5	DNBI_HHV11-SMRD1_HUMAN	P90489	MIR2_HHV8P	Q9ULK4	MED23_HUMAN
Human herpesvirus 1 STRAIN 17	10299	P04296	DNBI_HHV11	P20585	MSH3_HUMAN	coimmunoprecipitation	15140983				P04296-Q9H2P0	DNBI_HHV11-ADNP_HUMAN	F5HF68	VIRF1_HHV8P	Q99856	ARI3A_HUMAN
Human herpesvirus 1 STRAIN 17	10299	P04296	DNBI_HHV11	P28370	SMCA1_HUMAN	coimmunoprecipitation	15140983				P04296-Q9UKL0	DNBI_HHV11-RCOR1_HUMAN	Q2HR75	ICP27_HHV8P	Q9UER7	DAXX_HUMAN
Human herpesvirus 1 STRAIN 17	10299	P04296	DNBI_HHV11	P35659	DEK_HUMAN	coimmunoprecipitation	15140983				P04296-Q9UMS4	DNBI_HHV11-PRP19_HUMAN	Q9QR71	ORF73_HHV8P	Q8IUQ4	SIAH1_HUMAN
Human herpesvirus 1 STRAIN 17	10299	P04296	DNBI_HHV11	P38398	BRCA1_HUMAN	coimmunoprecipitation	15140983				P04296-Q9Y265	DNBI_HHV11-RUVB1_HUMAN	F5HEZ4	VFLIP_HHV8P	Q9NYJ8	TAB2_HUMAN
Human herpesvirus 1 STRAIN 17	10299	P04296	DNBI_HHV11	P43246	MSH2_HUMAN	coimmunoprecipitation	15140983				P04296-Q9Y5B9	DNBI_HHV11-SP16H_HUMAN	F5HIC6	VIRF3_HHV8P	P63165	SUMO1_HUMAN
Human herpesvirus 1 STRAIN 17	10299	P04296	DNBI_HHV11	P49736	MCM2_HUMAN	coimmunoprecipitation	15140983				P08393-P30281	ICP0_HHV11-CCND3_HUMAN	F5HCV3	ORF50_HHV8P	P29590	PML_HUMAN
Human herpesvirus 1 STRAIN 17	10299	P04296	DNBI_HHV11	P49959	MRE11_HUMAN	coimmunoprecipitation	15140983				P08393-P56524	ICP0_HHV11-HDAC4_HUMAN	Q2HR82	KBZIP_HHV8P	P12931	SRC_HUMAN
Human herpesvirus 1 STRAIN 17	10299	P04296	DNBI_HHV11	P50402	EMD_HUMAN	coimmunoprecipitation	15140983				P08393-Q14676	ICP0_HHV11-MDC1_HUMAN	F5HGJ3	ARBH_HHV8P	Q9UKV0	HDAC9_HUMAN
Human herpesvirus 1 STRAIN 17	10299	P04296	DNBI_HHV11	P51532	SMCA4_HUMAN	coimmunoprecipitation	15140983				P08393-Q8WUI4	ICP0_HHV11-HDAC7_HUMAN	Q9QR69	K15_HHV8P	P07947	YES_HUMAN
Human herpesvirus 1 STRAIN 17	10299	P04296	DNBI_HHV11	P52701	MSH6_HUMAN	coimmunoprecipitation	15140983				P08393-Q9UQL6	ICP0_HHV11-HDAC5_HUMAN	Q77Q36	VCYCL_HHV8P	P61956	SUMO2_HUMAN
Human herpesvirus 1 STRAIN 17	10299	P04296	DNBI_HHV11	P54132	BLM_HUMAN	coimmunoprecipitation	15140983				P10193-P09884	OBP_HHV11-DPOLA_HUMAN	F5HDA4	K7_HHV8P	Q15750	TAB1_HUMAN
Human herpesvirus 1 STRAIN 17	10299	P04296	DNBI_HHV11	P55209	NP1L1_HUMAN	coimmunoprecipitation	15140983				P08393-Q12888	ICP0_HHV11-TP53B_HUMAN	Q2HRC7	VIL6_HHV8P	P55854	SUMO3_HUMAN
Human herpesvirus 1 STRAIN 17	10299	P04296	DNBI_HHV11	P62136	PP1A_HUMAN	coimmunoprecipitation	15140983				P08393-Q5JPT6	ICP0_HHV11-Q5JPT6_HUMAN	P0C788	OX2V_HHV8P	Q92624	APBP2_HUMAN
Human herpesvirus 1 STRAIN 17	10299	P04296	DNBI_HHV11	P78347	GTF2I_HUMAN	coimmunoprecipitation	15140983				P10238-P67870	ICP27_HHV11-CSK2B_HUMAN	Q98146	VGPCR_HHV8P	Q9Y4K3	TRAF6_HUMAN
Human herpesvirus 1 STRAIN 17	10299	P04296	DNBI_HHV11	P78527	PRKDC_HUMAN	coimmunoprecipitation	15140983				P10238-Q6IBN1	ICP27_HHV11-Q6IBN1_HUMAN	Q2HRB6	SCAF_HHV8P	Q15843	NEDD8_HUMAN
Human herpesvirus 1 STRAIN 17	10299	P04296	DNBI_HHV11	Q09028	RBBP4_HUMAN	coimmunoprecipitation	15140983				P04296-A7E2E1	DNBI_HHV11-A7E2E1_HUMAN	Q2HRD4	ORF4_HHV8P	Q99816	TS101_HUMAN
Human herpesvirus 1 STRAIN 17	10299	P04296	DNBI_HHV11	Q12873	CHD3_HUMAN	coimmunoprecipitation	15140983				P10238-P61978	ICP27_HHV11-HNRPK_HUMAN	Q2HR85	ORF48_HHV8P	P27348	1433T_HUMAN
Human herpesvirus 1 STRAIN 17	10299	P04296	DNBI_HHV11	Q13426	XRCC4_HUMAN	coimmunoprecipitation	15140983				P10230-P63172	TEG1_HHV11-DYLT1_HUMAN	Q2HRC9	ORF10_HHV8P	P31946	1433B_HUMAN
Human herpesvirus 1 STRAIN 17	10299	P04296	DNBI_HHV11	Q14191	WRN_HUMAN	coimmunoprecipitation	15140983				P10230-Q9UPY8	TEG1_HHV11-MARE3_HUMAN	F5HFD2	ORF24_HHV8P	P61981	1433G_HUMAN
Human herpesvirus 1 STRAIN 17	10299	P04296	DNBI_HHV11	Q14683	SMC1A_HUMAN	coimmunoprecipitation	15140983				Q69091-Q92956	GD_HHV11-TNR14_HUMAN	P90463	TYSY_HHV8P	P62258	1433E_HUMAN
Human herpesvirus 1 STRAIN 17	10299	P04296	DNBI_HHV11	Q15393	SF3B3_HUMAN	coimmunoprecipitation	15140983				P10219-P63172	VP26_HHV11-DYLT1_HUMAN	Q98157	VMI2_HHV8P	Q04917	1433F_HUMAN
Human herpesvirus 1 STRAIN 17	10299	P04296	DNBI_HHV11	Q86XP3	DDX42_HUMAN	coimmunoprecipitation	15140983				P10219-Q9UPY8	VP26_HHV11-MARE3_HUMAN	Q2HRC6	DYR_HHV8P	Q01081	U2AF1_HUMAN
Human herpesvirus 1 STRAIN 17	10299	P04296	DNBI_HHV11	Q8TAQ2	SMRC2_HUMAN	coimmunoprecipitation	15140983				P08393-P19838	ICP0_HHV11-NFKB1_HUMAN	Q2HRC8	ORF11_HHV8P	Q14289	FAK2_HUMAN
Human herpesvirus 1 STRAIN 17	10299	P04296	DNBI_HHV11	Q92769	HDAC2_HUMAN	coimmunoprecipitation	15140983				P04293-Q9NVP2	DPOL_HHV11-ASF1B_HUMAN	F5HFA1	UNG_HHV8P	Q5TAQ9	DCAF8_HUMAN
Human herpesvirus 1 STRAIN 17	10299	P04296	DNBI_HHV11	Q92878	RAD50_HUMAN	coimmunoprecipitation	15140983				P04296-P27694	DNBI_HHV11-RFA1_HUMAN	F5HAD1	ORF58_HHV8P	Q8N5U6	RNF10_HUMAN
Human herpesvirus 1 STRAIN 17	10299	P04296	DNBI_HHV11	Q92922	SMRC1_HUMAN	coimmunoprecipitation	15140983				P04296-P51531	DNBI_HHV11-SMCA2_HUMAN	Q2HRA1	UL92_HHV8P	Q9H3M7	TXNIP_HUMAN
Human herpesvirus 1 STRAIN 17	10299	P04296	DNBI_HHV11	Q93009	UBP7_HUMAN	coimmunoprecipitation	15140983				P04413-P55072	US03_HHV11-TERA_HUMAN	F5HDD0	GM_HHV8P	Q9HAU4	SMUF2_HUMAN
Human herpesvirus 1 STRAIN 17	10299	P04296	DNBI_HHV11	Q969G3	SMCE1_HUMAN	coimmunoprecipitation	15140983				P08392-P23497	ICP4_HHV11-SP100_HUMAN	F5HB81	GB_HHV8P	P49427	UB2R1_HUMAN
Human herpesvirus 1 STRAIN 17	10299	P04296	DNBI_HHV11	Q96GM5	SMRD1_HUMAN	coimmunoprecipitation	15140983				P08393-P06241	ICP0_HHV11-FYN_HUMAN	F5H8Y5	VP19_HHV8P	P49116	NR2C2_HUMAN
Human herpesvirus 1 STRAIN 17	10299	P04296	DNBI_HHV11	Q9H2P0	ADNP_HUMAN	coimmunoprecipitation	15140983				P06484-O14654	GG_HHV11-IRS4_HUMAN	F5HCJ2	K41_HHV8P	P48730	KC1D_HUMAN
Human herpesvirus 1 STRAIN 17	10299	P04296	DNBI_HHV11	Q9UKL0	RCOR1_HUMAN	coimmunoprecipitation	15140983				P06484-O14734	GG_HHV11-ACOT8_HUMAN	F5HF36	K42_HHV8P	O75928	PIAS2_HUMAN
Human herpesvirus 1 STRAIN 17	10299	P04296	DNBI_HHV11	Q9UMS4	PRP19_HUMAN	coimmunoprecipitation	15140983				P06484-P05141	GG_HHV11-ADT2_HUMAN	Q2HRD3	DNBI_HHV8P	P51965	UB2E1_HUMAN
Human herpesvirus 1 STRAIN 17	10299	P04296	DNBI_HHV11	Q9Y265	RUVB1_HUMAN	coimmunoprecipitation	15140983				P06484-P07437	GG_HHV11-TBB5_HUMAN	Q2HRA7	MCP_HHV8P	P51617	IRAK1_HUMAN
Human herpesvirus 1 STRAIN 17	10299	P04296	DNBI_HHV11	Q9Y5B9	SP16H_HUMAN	coimmunoprecipitation	15140983				P06484-P07900	GG_HHV11-HS90A_HUMAN	P88961	P88961_HHV8	P51668	UB2D1_HUMAN
Human herpesvirus 1 STRAIN 17	10299	P08393	ICP0_HHV11	O76064	RNF8_HUMAN	tandem affinity purification	20075863				P06484-P08238	GG_HHV11-HS90B_HUMAN	P88934	P88934_HHV8	Q04206	TF65_HUMAN
Human herpesvirus 1 STRAIN 17	10299	P08393	ICP0_HHV11	P30281	CCND3_HUMAN	two hybrid	9311810				P06484-P12236	GG_HHV11-ADT3_HUMAN	P88951	P88951_HHV8	Q9NPF5	DMAP1_HUMAN
Human herpesvirus 1 STRAIN 17	10299	P08393	ICP0_HHV11	P56524	HDAC4_HUMAN	pull down	15194749				P06484-P17987	GG_HHV11-TCPA_HUMAN	P90486	P90486_HHV8	P17844	DDX5_HUMAN
Human herpesvirus 1 STRAIN 17	10299	P08393	ICP0_HHV11	Q14676	MDC1_HUMAN	fluorescence microscopy	20075863				P06484-P23396	GG_HHV11-RS3_HUMAN	P88924	P88924_HHV8	Q96ST3	SIN3A_HUMAN
Human herpesvirus 1 STRAIN 17	10299	P08393	ICP0_HHV11	Q8WUI4	HDAC7_HUMAN	pull down	15194749				P06484-P24666	GG_HHV11-PPAC_HUMAN	Q76SB6	Q76SB6_HHV8	O00585	CCL21_HUMAN
Human herpesvirus 1 STRAIN 17	10299	P08393	ICP0_HHV11	Q9UQL6	HDAC5_HUMAN	pull down	15194749				P06484-P31943	GG_HHV11-HNRH1_HUMAN	P88912	P88912_HHV8	P48454	PP2BC_HUMAN
Human herpesvirus 1 STRAIN 17	10299	P10193	OBP_HHV11	P09884	DPOLA_HUMAN	coimmunoprecipitation	7644508				P06484-P40227	GG_HHV11-TCPZ_HUMAN	P88952	P88952_HHV8	Q9HCD5	NCOA5_HUMAN
Human herpesvirus 1 STRAIN 17	10299	P10193	OBP_HHV11	P09884	DPOLA_HUMAN	enzyme linked immunosorbent assay	7644508				P06484-P49368	GG_HHV11-TCPG_HUMAN	P88962	P88962_HHV8	Q96EY1	DNJA3_HUMAN
Human herpesvirus 1 STRAIN 17	10299	P10193	OBP_HHV11	P09884	DPOLA_HUMAN	electrophoretic mobility shift assay	7644508				P06484-P50990	GG_HHV11-TCPQ_HUMAN	P88950	P88950_HHV8	Q9Y6H6	KCNE3_HUMAN
Human herpesvirus 1 STRAIN 17	10299	P08393	ICP0_HHV11	P30281	CCND3_HUMAN	pull down	9311810				P06484-P50991	GG_HHV11-TCPD_HUMAN	P88933	P88933_HHV8	Q9Y5F6	PCDGM_HUMAN
Human herpesvirus 1 STRAIN 17	10299	P08393	ICP0_HHV11	P30281	CCND3_HUMAN	fluorescence microscopy	9311810				P06484-P55072	GG_HHV11-TERA_HUMAN	P88947	P88947_HHV8	Q9Y3Q8	T22D4_HUMAN
Human herpesvirus 1 STRAIN 17	10299	P08393	ICP0_HHV11	P56524	HDAC4_HUMAN	coimmunoprecipitation	15194749				P06484-P55795	GG_HHV11-HNRH2_HUMAN	P88944	P88944_HHV8	P31260	HXA10_HUMAN
Human herpesvirus 1 STRAIN 17	10299	P08393	ICP0_HHV11	Q12888	TP53B_HUMAN	fluorescence microscopy	20075863				P06484-P62249	GG_HHV11-RS16_HUMAN	P88911	P88911_HHV8	P0CW22	RS17L_HUMAN
Human herpesvirus 1 STRAIN 17	10299	P08393	ICP0_HHV11	Q8WUI4	HDAC7_HUMAN	coimmunoprecipitation	15194749				P06484-P62269	GG_HHV11-RS18_HUMAN	P88925	P88925_HHV8	Q7L190	DPPA4_HUMAN
Human herpesvirus 1 STRAIN 17	10299	P08393	ICP0_HHV11	Q9UQL6	HDAC5_HUMAN	coimmunoprecipitation	15194749				P06484-P68104	GG_HHV11-EF1A1_HUMAN	P88935	P88935_HHV8	O60760	HPGDS_HUMAN
Human herpesvirus 1 STRAIN 17	10299	P08393	ICP0_HHV11	Q5JPT6	Q5JPT6_HUMAN	pull down	15824310				P06484-P78371	GG_HHV11-TCPB_HUMAN	P88937	P88937_HHV8	Q9UHD2	TBK1_HUMAN
Human herpesvirus 1 STRAIN 17	10299	P10238	ICP27_HHV11	P67870	CSK2B_HUMAN	affinity chromatography technology	10506147				P06484-Q05639	GG_HHV11-EF1A2_HUMAN	P88959	P88959_HHV8	Q9Y2M0	FAN1_HUMAN
Human herpesvirus 1 STRAIN 17	10299	P10238	ICP27_HHV11	P67870	CSK2B_HUMAN	two hybrid	10506147				P06484-Q06830	GG_HHV11-PRDX1_HUMAN	P88930	P88930_HHV8	O14964	HGS_HUMAN
Human herpesvirus 1 STRAIN 17	10299	P10238	ICP27_HHV11	Q6IBN1	Q6IBN1_HUMAN	affinity chromatography technology	10506147				P06484-Q08380	GG_HHV11-LG3BP_HUMAN	P88926	P88926_HHV8	O00308	WWP2_HUMAN
Human herpesvirus 1 STRAIN 17	10299	P10238	ICP27_HHV11	Q6IBN1	Q6IBN1_HUMAN	two hybrid	10506147				P06484-Q13162	GG_HHV11-PRDX4_HUMAN	P88957	P88957_HHV8	O43805	SSNA1_HUMAN
Human herpesvirus 1 STRAIN 17	10299	P10238	ICP27_HHV11	Q6IBN1	Q6IBN1_HUMAN	coimmunoprecipitation	10506147				P06484-Q16543	GG_HHV11-CDC37_HUMAN	P88931	P88931_HHV8	P19419	ELK1_HUMAN
Human herpesvirus 1 STRAIN 17	10299	P04296	DNBI_HHV11	A7E2E1	A7E2E1_HUMAN	coimmunoprecipitation	15140983				P06484-Q6NSJ2	GG_HHV11-PHLB3_HUMAN	P88940	P88940_HHV8	P07339	CATD_HUMAN
Human herpesvirus 1 STRAIN 17	10299	P10238	ICP27_HHV11	P61978	HNRPK_HUMAN	two hybrid*	10506147				P06484-Q8NF91	GG_HHV11-SYNE1_HUMAN	Q76SB1	Q76SB1_HHV8	Q15233	NONO_HUMAN
Human herpesvirus 1 STRAIN 17	10299	P10238	ICP27_HHV11	P61978	HNRPK_HUMAN	coimmunoprecipitation*	10506147				P06484-Q9BUJ2	GG_HHV11-HNRL1_HUMAN	H2A1D8	H2A1D8_MUHV1	P54920	SNAA_HUMAN
Human herpesvirus 1 STRAIN 17	10299	P10238	ICP27_HHV11	P67870	CSK2B_HUMAN	coimmunoprecipitation*	10506147				P06485-P55072	US02_HHV11-TERA_HUMAN	A8E1C4	LTP_MUHVK	Q13137	CACO2_HUMAN
Human herpesvirus 1 STRAIN 17	10299	P10230	TEG1_HHV11	P63172	DYLT1_HUMAN	two hybrid*	15117959				P06492-O00458	VP16_HHV11-IFRD1_HUMAN	A8E1H1	A8E1H1_MUHVK	Q9BUL8	PDC10_HUMAN
Human herpesvirus 1 STRAIN 17	10299	P10230	TEG1_HHV11	P63172	DYLT1_HUMAN	pull down*	15117959				P06492-O43513	VP16_HHV11-MED7_HUMAN	O41925	O41925_MHV68	Q9NRW1	RAB6B_HUMAN
Human herpesvirus 1 STRAIN 17	10299	P10230	TEG1_HHV11	Q9UPY8	MARE3_HUMAN	two hybrid*	15117959				P06492-P24863	VP16_HHV11-CCNC_HUMAN	O41974	O41974_MHV68	P0DJI8	SAA1_HUMAN
Human herpesvirus 1 STRAIN 17	10299	P10230	TEG1_HHV11	Q9UPY8	MARE3_HUMAN	pull down*	15117959				P06492-P33240	VP16_HHV11-CSTF2_HUMAN	P89654	P89654_MHV68	P13056	NR2C1_HUMAN
Human herpesvirus 1 STRAIN 17	10299	Q69091	GD_HHV11	Q92956	TNR14_HUMAN	x-ray crystallography*	11511370				P06492-Q71SY5	VP16_HHV11-MED25_HUMAN	P89883	P89883_MHV68	O76095	JTB_HUMAN
Human herpesvirus 1 STRAIN 17	10299	Q69091	GD_HHV11	Q92956	TNR14_HUMAN	x-ray fiber diffraction*	11511370				P06492-Q96RN5	VP16_HHV11-MED15_HUMAN	P89884	P89884_MHV68	Q9BWF2	TRAIP_HUMAN
Human herpesvirus 1 STRAIN 17	10299	P10219	VP26_HHV11	P63172	DYLT1_HUMAN	two hybrid*	15117959				P06492-Q9ULK4	VP16_HHV11-MED23_HUMAN	O41927	O41927_MHV68	P16152	CBR1_HUMAN
Human herpesvirus 1 STRAIN 17	10299	P10219	VP26_HHV11	P63172	DYLT1_HUMAN	pull down*	15117959				P08393-Q99856	ICP0_HHV11-ARI3A_HUMAN	O41966	O41966_MHV68	Q13363	CTBP1_HUMAN
Human herpesvirus 1 STRAIN 17	10299	P10219	VP26_HHV11	Q9UPY8	MARE3_HUMAN	two hybrid*	15117959				P08392-Q9UER7	ICP4_HHV11-DAXX_HUMAN	O41931	O41931_MHV68	Q92552	RT27_HUMAN
Human herpesvirus 1 STRAIN 17	10299	P10219	VP26_HHV11	Q9UPY8	MARE3_HUMAN	pull down*	15117959				P08393-Q8IUQ4	ICP0_HHV11-SIAH1_HUMAN	O41932	O41932_MHV68	P19652	A1AG2_HUMAN
Human herpesvirus 1 STRAIN 17	10299	P08393	ICP0_HHV11	P19838	NFKB1_HUMAN	affinity chromatography technology	24067962				P10221-Q9NYJ8	UL37_HHV11-TAB2_HUMAN	O41941	O41941_MHV68	Q9NRY6	PLS3_HUMAN
Human herpesvirus 1 STRAIN 17	10299	P08393	ICP0_HHV11	P22681	CBL_HUMAN	affinity chromatography technology	15824310				P08392-P63165	ICP4_HHV11-SUMO1_HUMAN	O41939	O41939_MHV68	O60341	KDM1A_HUMAN
Human herpesvirus 1 STRAIN 17	10299	P04293	DPOL_HHV11	Q9NVP2	ASF1B_HUMAN	affinity chromatography technology	20133788				P08392-P29590	ICP4_HHV11-PML_HUMAN	P88980	P88980_MHV68	P26641	EF1G_HUMAN
Human herpesvirus 1 STRAIN 17	10299	P04296	DNBI_HHV11	O60264	SMCA5_HUMAN	affinity chromatography technology	15140983				P08393-P12931	ICP0_HHV11-SRC_HUMAN	O41946	O41946_MHV68	Q68G74	LHX8_HUMAN
Human herpesvirus 1 STRAIN 17	10299	P04296	DNBI_HHV11	P12956	XRCC6_HUMAN	affinity chromatography technology	15140983				P08393-P63165	ICP0_HHV11-SUMO1_HUMAN	O41947	O41947_MHV68	P06028	GLPB_HUMAN
Human herpesvirus 1 STRAIN 17	10299	P04296	DNBI_HHV11	P13010	XRCC5_HUMAN	affinity chromatography technology	15140983				P08393-Q9UKL0	ICP0_HHV11-RCOR1_HUMAN	O41949	O41949_MHV68	Q9BWG6	SCNM1_HUMAN
Human herpesvirus 1 STRAIN 17	10299	P04296	DNBI_HHV11	P27694	RFA1_HUMAN	affinity chromatography technology	15140983				P08393-Q9UKV0	ICP0_HHV11-HDAC9_HUMAN	O41951	O41951_MHV68	Q01850	CDR2_HUMAN
Human herpesvirus 1 STRAIN 17	10299	P04296	DNBI_HHV11	P51531	SMCA2_HUMAN	affinity chromatography technology	15140983				P08393-P07947	ICP0_HHV11-YES_HUMAN	O41952	O41952_MHV68	O14933	UB2L6_HUMAN
Human herpesvirus 1 STRAIN 17	10299	P04296	DNBI_HHV11	P51532	SMCA4_HUMAN	affinity chromatography technology	15140983				P08393-P29590	ICP0_HHV11-PML_HUMAN	O41954	O41954_MHV68	Q86VW0	SESD1_HUMAN
Human herpesvirus 1 STRAIN 17	10299	P04296	DNBI_HHV11	P78527	PRKDC_HUMAN	affinity chromatography technology	15140983				P04296-Q13547	DNBI_HHV11-HDAC1_HUMAN	O41955	O41955_MHV68	Q14525	KT33B_HUMAN
Human herpesvirus 1 STRAIN 17	10299	P04296	DNBI_HHV11	Q14191	WRN_HUMAN	affinity chromatography technology	15140983				P10212-Q13547	TRM1_HHV11-HDAC1_HUMAN	O41957	O41957_MHV68	Q6UWN8	ISK6_HUMAN
Human herpesvirus 1 STRAIN 17	10299	P04296	DNBI_HHV11	Q92769	HDAC2_HUMAN	affinity chromatography technology	15140983				P32888-Q13547	VP19_HHV11-HDAC1_HUMAN	O41956	O41956_MHV68	Q9BUZ4	TRAF4_HUMAN
Human herpesvirus 1 STRAIN 17	10299	P04296	DNBI_HHV11	Q92922	SMRC1_HUMAN	affinity chromatography technology	15140983				P08392-P61956	ICP4_HHV11-SUMO2_HUMAN	O41958	O41958_MHV68	O75558	STX11_HUMAN
Human herpesvirus 1 STRAIN 17	10299	P04296	DNBI_HHV11	Q969G3	SMCE1_HUMAN	affinity chromatography technology	15140983				P08393-P61956	ICP0_HHV11-SUMO2_HUMAN	P88983	P88983_MHV68	Q9Y4P9	SPEF1_HUMAN
Human herpesvirus 1 STRAIN 17	10299	P04413	US03_HHV11	O14654	IRS4_HUMAN	affinity chromatography technology	22810585				P10221-Q15750	UL37_HHV11-TAB1_HUMAN	P88981	P88981_MHV68	Q14576	ELAV3_HUMAN
Human herpesvirus 1 STRAIN 17	10299	P04413	US03_HHV11	O14734	ACOT8_HUMAN	affinity chromatography technology	22810585				P08392-P55854	ICP4_HHV11-SUMO3_HUMAN	P88986	P88986_MHV68	Q9H159	CAD19_HUMAN
Human herpesvirus 1 STRAIN 17	10299	P04413	US03_HHV11	P05141	ADT2_HUMAN	affinity chromatography technology	22810585				P08393-P55854	ICP0_HHV11-SUMO3_HUMAN	P88987	P88987_MHV68	O60519	CRBL2_HUMAN
Human herpesvirus 1 STRAIN 17	10299	P04413	US03_HHV11	P07437	TBB5_HUMAN	affinity chromatography technology	22810585				P10220-P0CG48	LTP_HHV11-UBC_HUMAN	P88988	P88988_MHV68	P60022	DEFB1_HUMAN
Human herpesvirus 1 STRAIN 17	10299	P04413	US03_HHV11	P07900	HS90A_HUMAN	affinity chromatography technology	22810585				P04487-Q92624	RNB_HHV11-APBP2_HUMAN	P88990	P88990_MHV68	P07307	ASGR2_HUMAN
Human herpesvirus 1 STRAIN 17	10299	P04413	US03_HHV11	P08238	HS90B_HUMAN	affinity chromatography technology	22810585				P10221-Q9Y4K3	UL37_HHV11-TRAF6_HUMAN	P88991	P88991_MHV68	P15328	FOLR1_HUMAN
Human herpesvirus 1 STRAIN 17	10299	P04413	US03_HHV11	P12236	ADT3_HUMAN	affinity chromatography technology	22810585				P10193-P51610	OBP_HHV11-HCFC1_HUMAN	P88993	P88993_MHV68	Q96S65	CSRN1_HUMAN
Human herpesvirus 1 STRAIN 17	10299	P04413	US03_HHV11	P17987	TCPA_HUMAN	affinity chromatography technology	22810585				P04293-P51610	DPOL_HHV11-HCFC1_HUMAN	P88992	P88992_MHV68	P55774	CCL18_HUMAN
Human herpesvirus 1 STRAIN 17	10299	P04413	US03_HHV11	P23396	RS3_HUMAN	affinity chromatography technology	22810585				P10236-P51610	PRIM_HHV11-HCFC1_HUMAN	P88995	P88995_MHV68	Q16864	VATF_HUMAN
Human herpesvirus 1 STRAIN 17	10299	P04413	US03_HHV11	P24666	PPAC_HUMAN	affinity chromatography technology	22810585				P10208-Q9Y4K3	UL24_HHV11-TRAF6_HUMAN	P88996	P88996_MHV68	P08237	PFKAM_HUMAN
Human herpesvirus 1 STRAIN 17	10299	P04413	US03_HHV11	P31943	HNRH1_HUMAN	affinity chromatography technology	22810585				P10211-P0CG48	GB_HHV11-UBC_HUMAN	O41963	O41963_MHV68	P62857	RS28_HUMAN
Human herpesvirus 1 STRAIN 17	10299	P04413	US03_HHV11	P40227	TCPZ_HUMAN	affinity chromatography technology	22810585				P10220-Q15843	LTP_HHV11-NEDD8_HUMAN	O41962	O41962_MHV68	P10914	IRF1_HUMAN
Human herpesvirus 1 STRAIN 17	10299	P04413	US03_HHV11	P49368	TCPG_HUMAN	affinity chromatography technology	22810585				P10220-Q99816	LTP_HHV11-TS101_HUMAN	P88997	P88997_MHV68	Q06609	RAD51_HUMAN
Human herpesvirus 1 STRAIN 17	10299	P04413	US03_HHV11	P50990	TCPQ_HUMAN	affinity chromatography technology	22810585				P10230-P27348	TEG1_HHV11-1433T_HUMAN	O41964	O41964_MHV68	Q15427	SF3B4_HUMAN
Human herpesvirus 1 STRAIN 17	10299	P04413	US03_HHV11	P50991	TCPD_HUMAN	affinity chromatography technology	22810585				P10230-P31946	TEG1_HHV11-1433B_HUMAN	O41969	O41969_MHV68	Q8N6Y0	USBP1_HUMAN
Human herpesvirus 1 STRAIN 17	10299	P04413	US03_HHV11	P55072	TERA_HUMAN	affinity chromatography technology	12663780				P10230-P61981	TEG1_HHV11-1433G_HUMAN	O41970	O41970_MHV68	O43739	CYH3_HUMAN
Human herpesvirus 1 STRAIN 17	10299	P04413	US03_HHV11	P55795	HNRH2_HUMAN	affinity chromatography technology	22810585				P10230-P62258	TEG1_HHV11-1433E_HUMAN	P89653	P89653_MHV68	Q15382	RHEB_HUMAN
Human herpesvirus 1 STRAIN 17	10299	P04413	US03_HHV11	P62249	RS16_HUMAN	affinity chromatography technology	22810585				P10230-Q04917	TEG1_HHV11-1433F_HUMAN	Q9QAI1	Q9QAI1_MHV68	Q92478	CLC2B_HUMAN
Human herpesvirus 1 STRAIN 17	10299	P04413	US03_HHV11	P62269	RS18_HUMAN	affinity chromatography technology	22810585				P10233-Q01081	VP22_HHV11-U2AF1_HUMAN	Q9QAI4	Q9QAI4_MHV68	Q9NZL4	HPBP1_HUMAN
Human herpesvirus 1 STRAIN 17	10299	P04413	US03_HHV11	P68104	EF1A1_HUMAN	affinity chromatography technology	22810585				P10233-Q14289	VP22_HHV11-FAK2_HUMAN	Q9QAI2	Q9QAI2_MHV68	Q12893	TM115_HUMAN
Human herpesvirus 1 STRAIN 17	10299	P04413	US03_HHV11	P78371	TCPB_HUMAN	affinity chromatography technology	22810585				P10233-Q5TAQ9	VP22_HHV11-DCAF8_HUMAN	Q9QAH9	Q9QAH9_MHV68	P62304	RUXE_HUMAN
Human herpesvirus 1 STRAIN 17	10299	P04413	US03_HHV11	Q05639	EF1A2_HUMAN	affinity chromatography technology	22810585				P10233-Q8N5U6	VP22_HHV11-RNF10_HUMAN	Q9QAI7	Q9QAI7_MHV68	O95273	CCDB1_HUMAN
Human herpesvirus 1 STRAIN 17	10299	P04413	US03_HHV11	Q06830	PRDX1_HUMAN	affinity chromatography technology	22810585				P10233-Q9H3M7	VP22_HHV11-TXNIP_HUMAN	Q81013	Q81013_CHV12	Q9BXS6	NUSAP_HUMAN
Human herpesvirus 1 STRAIN 17	10299	P04413	US03_HHV11	Q08380	LG3BP_HUMAN	affinity chromatography technology	22810585				P10233-Q9HAU4	VP22_HHV11-SMUF2_HUMAN	Q5PP90	Q5PP90_SUHVF	Q8TC12	RDH11_HUMAN
Human herpesvirus 1 STRAIN 17	10299	P04413	US03_HHV11	Q13162	PRDX4_HUMAN	affinity chromatography technology	22810585				P10236-Q9NVP2	PRIM_HHV11-ASF1B_HUMAN			Q68DY1	ZN626_HUMAN
Human herpesvirus 1 STRAIN 17	10299	P04413	US03_HHV11	Q16543	CDC37_HUMAN	affinity chromatography technology	22810585				P10238-Q9UBU9	ICP27_HHV11-NXF1_HUMAN			Q9H2X6	HIPK2_HUMAN
Human herpesvirus 1 STRAIN 17	10299	P04413	US03_HHV11	Q6NSJ2	PHLB3_HUMAN	affinity chromatography technology	22810585				P08393-P49427	ICP0_HHV11-UB2R1_HUMAN			Q8NEY4	VATC2_HUMAN
Human herpesvirus 1 STRAIN 17	10299	P04413	US03_HHV11	Q8NF91	SYNE1_HUMAN	affinity chromatography technology	22810585				P10221-P49116	UL37_HHV11-NR2C2_HUMAN			O15392	BIRC5_HUMAN
Human herpesvirus 1 STRAIN 17	10299	P04413	US03_HHV11	Q9BUJ2	HNRL1_HUMAN	affinity chromatography technology	22810585				P08393-P48730	ICP0_HHV11-KC1D_HUMAN			P49763	PLGF_HUMAN
Human herpesvirus 1 STRAIN 17	10299	P08392	ICP4_HHV11	P23497	SP100_HUMAN	imaging technique	21779164				P08392-O75928	ICP4_HHV11-PIAS2_HUMAN			Q96FJ2	DYL2_HUMAN
Human herpesvirus 1 STRAIN 17	10299	P08393	ICP0_HHV11	P06241	FYN_HUMAN	affinity chromatography technology	16537602				P08393-P51965	ICP0_HHV11-UB2E1_HUMAN			P31151	S10A7_HUMAN
Human herpesvirus 1 STRAIN 17	10299	P06484	GG_HHV11	O14654	IRS4_HUMAN	affinity chromatography technology	22810585				P32888-O94776	VP19_HHV11-MTA2_HUMAN			Q16394	EXT1_HUMAN
Human herpesvirus 1 STRAIN 17	10299	P06484	GG_HHV11	O14734	ACOT8_HUMAN	affinity chromatography technology	22810585				P06492-P51610	VP16_HHV11-HCFC1_HUMAN			Q9HD26	GOPC_HUMAN
Human herpesvirus 1 STRAIN 17	10299	P06484	GG_HHV11	P05141	ADT2_HUMAN	affinity chromatography technology	22810585				P10221-P51617	UL37_HHV11-IRAK1_HUMAN			Q8N682	DRAM1_HUMAN
Human herpesvirus 1 STRAIN 17	10299	P06484	GG_HHV11	P07437	TBB5_HUMAN	affinity chromatography technology	22810585				P08393-P51668	ICP0_HHV11-UB2D1_HUMAN			P14555	PA2GA_HUMAN
Human herpesvirus 1 STRAIN 17	10299	P06484	GG_HHV11	P07900	HS90A_HUMAN	affinity chromatography technology	22810585				P08393-Q04206	ICP0_HHV11-TF65_HUMAN			P41240	CSK_HUMAN
Human herpesvirus 1 STRAIN 17	10299	P06484	GG_HHV11	P08238	HS90B_HUMAN	affinity chromatography technology	22810585				P04296-Q9NPF5	DNBI_HHV11-DMAP1_HUMAN			Q14512	FGFP1_HUMAN
Human herpesvirus 1 STRAIN 17	10299	P06484	GG_HHV11	P12236	ADT3_HUMAN	affinity chromatography technology	22810585				P04296-P17844	DNBI_HHV11-DDX5_HUMAN			Q9BRK4	LZTS2_HUMAN
Human herpesvirus 1 STRAIN 17	10299	P06484	GG_HHV11	P17987	TCPA_HUMAN	affinity chromatography technology	22810585				P04296-Q96ST3	DNBI_HHV11-SIN3A_HUMAN			Q9BX68	HINT2_HUMAN
Human herpesvirus 1 STRAIN 17	10299	P06484	GG_HHV11	P23396	RS3_HUMAN	affinity chromatography technology	22810585				P10204-O00585	UL20_HHV11-CCL21_HUMAN			P43360	MAGA6_HUMAN
Human herpesvirus 1 STRAIN 17	10299	P06484	GG_HHV11	P24666	PPAC_HUMAN	affinity chromatography technology	22810585				P10191-P48454	UL07_HHV11-PP2BC_HUMAN			Q12926	ELAV2_HUMAN
Human herpesvirus 1 STRAIN 17	10299	P06484	GG_HHV11	P31943	HNRH1_HUMAN	affinity chromatography technology	22810585				P10228-Q9HCD5	GC_HHV11-NCOA5_HUMAN			Q08379	GOGA2_HUMAN
Human herpesvirus 1 STRAIN 17	10299	P06484	GG_HHV11	P40227	TCPZ_HUMAN	affinity chromatography technology	22810585				P10193-Q96EY1	OBP_HHV11-DNJA3_HUMAN			Q9H0U9	TSYL1_HUMAN
Human herpesvirus 1 STRAIN 17	10299	P06484	GG_HHV11	P49368	TCPG_HUMAN	affinity chromatography technology	22810585				P10191-Q9Y6H6	UL07_HHV11-KCNE3_HUMAN			Q9HD23	MRS2_HUMAN
Human herpesvirus 1 STRAIN 17	10299	P06484	GG_HHV11	P50990	TCPQ_HUMAN	affinity chromatography technology	22810585				P10186-Q9Y5F6	UNG_HHV11-PCDGM_HUMAN			P02511	CRYAB_HUMAN
Human herpesvirus 1 STRAIN 17	10299	P06484	GG_HHV11	P50991	TCPD_HUMAN	affinity chromatography technology	22810585				P10228-Q9Y3Q8	GC_HHV11-T22D4_HUMAN			Q9UK22	FBX2_HUMAN
Human herpesvirus 1 STRAIN 17	10299	P06484	GG_HHV11	P55072	TERA_HUMAN	affinity chromatography technology	12663780				P10204-P31260	UL20_HHV11-HXA10_HUMAN			Q969F0	FATE1_HUMAN
Human herpesvirus 1 STRAIN 17	10299	P06484	GG_HHV11	P55795	HNRH2_HUMAN	affinity chromatography technology	22810585				P10204-P0CW22	UL20_HHV11-RS17L_HUMAN			Q93065	Q93065_HUMAN
Human herpesvirus 1 STRAIN 17	10299	P06484	GG_HHV11	P62249	RS16_HUMAN	affinity chromatography technology	22810585				P08393-Q7L190	ICP0_HHV11-DPPA4_HUMAN			Q07021	C1QBP_HUMAN
Human herpesvirus 1 STRAIN 17	10299	P06484	GG_HHV11	P62269	RS18_HUMAN	affinity chromatography technology	22810585				P10224-O60760	RIR2_HHV11-HPGDS_HUMAN			P04637	P53_HUMAN
Human herpesvirus 1 STRAIN 17	10299	P06484	GG_HHV11	P68104	EF1A1_HUMAN	affinity chromatography technology	22810585				P36313-Q9UHD2	ICP34_HHV11-TBK1_HUMAN			Q8WVF5	KCTD4_HUMAN
Human herpesvirus 1 STRAIN 17	10299	P06484	GG_HHV11	P78371	TCPB_HUMAN	affinity chromatography technology	22810585				P04296-Q9Y2M0	DNBI_HHV11-FAN1_HUMAN			Q5SW96	ARH_HUMAN
Human herpesvirus 1 STRAIN 17	10299	P06484	GG_HHV11	Q05639	EF1A2_HUMAN	affinity chromatography technology	22810585				P10220-O14964	LTP_HHV11-HGS_HUMAN			Q8WXF8	DEDD2_HUMAN
Human herpesvirus 1 STRAIN 17	10299	P06484	GG_HHV11	Q06830	PRDX1_HUMAN	affinity chromatography technology	22810585				P10240-O00308	UL56_HHV11-WWP2_HUMAN			P01100	FOS_HUMAN
Human herpesvirus 1 STRAIN 17	10299	P06484	GG_HHV11	Q08380	LG3BP_HUMAN	affinity chromatography technology	22810585				P10230-O43805	TEG1_HHV11-SSNA1_HUMAN			P52789	HXK2_HUMAN
Human herpesvirus 1 STRAIN 17	10299	P06484	GG_HHV11	Q13162	PRDX4_HUMAN	affinity chromatography technology	22810585				P10191-P19419	UL07_HHV11-ELK1_HUMAN			P56181	NDUV3_HUMAN
Human herpesvirus 1 STRAIN 17	10299	P06484	GG_HHV11	Q16543	CDC37_HUMAN	affinity chromatography technology	22810585				P10191-P07339	UL07_HHV11-CATD_HUMAN			O00327	BMAL1_HUMAN
Human herpesvirus 1 STRAIN 17	10299	P06484	GG_HHV11	Q6NSJ2	PHLB3_HUMAN	affinity chromatography technology	22810585				P10230-Q15233	TEG1_HHV11-NONO_HUMAN			Q9Y2G8	DJC16_HUMAN
Human herpesvirus 1 STRAIN 17	10299	P06484	GG_HHV11	Q8NF91	SYNE1_HUMAN	affinity chromatography technology	22810585				P06477-P54920	GH_HHV11-SNAA_HUMAN			Q8N9W6	BOLL_HUMAN
Human herpesvirus 1 STRAIN 17	10299	P06484	GG_HHV11	Q9BUJ2	HNRL1_HUMAN	affinity chromatography technology	22810585				P10218-Q13137	UL34_HHV11-CACO2_HUMAN			P29692	EF1D_HUMAN
Human herpesvirus 1 STRAIN 17	10299	P06485	US02_HHV11	P55072	TERA_HUMAN	affinity chromatography technology	12663780				P06477-Q9BUL8	GH_HHV11-PDC10_HUMAN			Q8WUH6	TM263_HUMAN
Human herpesvirus 1 STRAIN 17	10299	P06492	VP16_HHV11	O00458	IFRD1_HUMAN	pull down	7809103				P10204-Q9NRW1	UL20_HHV11-RAB6B_HUMAN			P57105	SYJ2B_HUMAN
Human herpesvirus 1 STRAIN 17	10299	P06492	VP16_HHV11	O43513	MED7_HUMAN	affinity chromatography technology	10353252				P06477-P0DJI8	GH_HHV11-SAA1_HUMAN			O96006	ZBED1_HUMAN
Human herpesvirus 1 STRAIN 17	10299	P06492	VP16_HHV11	P24863	CCNC_HUMAN	affinity chromatography technology	10353252				P10205-P13056	TEG4_HHV11-NR2C1_HUMAN			Q96EZ8	MCRS1_HUMAN
Human herpesvirus 1 STRAIN 17	10299	P06492	VP16_HHV11	P33240	CSTF2_HUMAN	affinity chromatography technology	17135252				P06477-O76095	GH_HHV11-JTB_HUMAN			Q16621	NFE2_HUMAN
Human herpesvirus 1 STRAIN 17	10299	P06492	VP16_HHV11	Q71SY5	MED25_HUMAN	affinity chromatography technology	17135252				P10233-Q96B97	VP22_HHV11-SH3K1_HUMAN			Q8N5R6	CCD33_HUMAN
Human herpesvirus 1 STRAIN 17	10299	P06492	VP16_HHV11	Q96RN5	MED15_HUMAN	affinity chromatography technology	17135252				P04295-Q13137	TRM3_HHV11-CACO2_HUMAN			Q9NVV9	THAP1_HUMAN
Human herpesvirus 1 STRAIN 17	10299	P06492	VP16_HHV11	Q9ULK4	MED23_HUMAN	affinity chromatography technology	10353252				P08393-Q9BWF2	ICP0_HHV11-TRAIP_HUMAN			Q9BSJ6	FA64A_HUMAN
Human herpesvirus 1 STRAIN 17	10299	P08393	ICP0_HHV11	Q99856	ARI3A_HUMAN	affinity chromatography technology	21248039				P10191-Q01081	UL07_HHV11-U2AF1_HUMAN			P15531	NDKA_HUMAN
Human herpesvirus 1 STRAIN 17	10299	P08392	ICP4_HHV11	Q9UER7	DAXX_HUMAN	imaging technique	21779164				P10204-P16152	UL20_HHV11-CBR1_HUMAN			Q9P1W9	PIM2_HUMAN
Human herpesvirus 1 STRAIN 17	10299	P36313	ICP34_HHV11	P07437	TBB5_HUMAN	affinity chromatography technology	22810585				P10186-Q13363	UNG_HHV11-CTBP1_HUMAN			Q6P1W5	CA094_HUMAN
Human herpesvirus 1 STRAIN 17	10299	P36313	ICP34_HHV11	P12036	NFH_HUMAN	affinity chromatography technology	22810585				P06477-Q92552	GH_HHV11-RT27_HUMAN			Q99541	PLIN2_HUMAN
Human herpesvirus 1 STRAIN 17	10299	P36313	ICP34_HHV11	P18621	RL17_HUMAN	affinity chromatography technology	22810585				P10204-P19652	UL20_HHV11-A1AG2_HUMAN			P40616	ARL1_HUMAN
Human herpesvirus 1 STRAIN 17	10299	P36313	ICP34_HHV11	P42677	RS27_HUMAN	affinity chromatography technology	22810585				P10227-Q9NRY6	MB43_HHV11-PLS3_HUMAN			Q86SE5	RALYL_HUMAN
Human herpesvirus 1 STRAIN 17	10299	P36313	ICP34_HHV11	P62269	RS18_HUMAN	affinity chromatography technology	22810585				P10191-O60341	UL07_HHV11-KDM1A_HUMAN			Q96IJ6	GMPPA_HUMAN
Human herpesvirus 1 STRAIN 17	10299	P36313	ICP34_HHV11	P62736	ACTA_HUMAN	affinity chromatography technology	22810585				P10204-P26641	UL20_HHV11-EF1G_HUMAN			Q9BYM8	HOIL1_HUMAN
Human herpesvirus 1 STRAIN 17	10299	P36313	ICP34_HHV11	P62805	H4_HUMAN	affinity chromatography technology	22810585				P10215-Q68G74	UL31_HHV11-LHX8_HUMAN			Q9Y6K9	NEMO_HUMAN
Human herpesvirus 1 STRAIN 17	10299	P36313	ICP34_HHV11	P62829	RL23_HUMAN	affinity chromatography technology	22810585				P10204-P06028	UL20_HHV11-GLPB_HUMAN			Q9H813	TM206_HUMAN
Human herpesvirus 1 STRAIN 17	10299	P36313	ICP34_HHV11	P63267	ACTH_HUMAN	affinity chromatography technology	22810585				P10204-Q9BWG6	UL20_HHV11-SCNM1_HUMAN			P56545	CTBP2_HUMAN
Human herpesvirus 1 STRAIN 17	10299	P36313	ICP34_HHV11	Q71U36	TBA1A_HUMAN	affinity chromatography technology	22810585				P10191-Q01850	UL07_HHV11-CDR2_HUMAN			Q8TEE9	SAP25_HUMAN
Human herpesvirus 1 STRAIN 17	10299	P36313	ICP34_HHV11	Q71UM5	RS27L_HUMAN	affinity chromatography technology	22810585				P06477-O14933	GH_HHV11-UB2L6_HUMAN			Q9NXF8	ZDHC7_HUMAN
Human herpesvirus 1 STRAIN 17	10299	P36313	ICP34_HHV11	Q9BQE3	TBA1C_HUMAN	affinity chromatography technology	22810585				P10191-Q86VW0	UL07_HHV11-SESD1_HUMAN			P18859	ATP5J_HUMAN
Human herpesvirus 1 STRAIN 17	10299	P08393	ICP0_HHV11	Q8IUQ4	SIAH1_HUMAN	affinity chromatography technology	21632771				P10218-Q14525	UL34_HHV11-KT33B_HUMAN			P21673	SAT1_HUMAN
Human herpesvirus 1 STRAIN 17	10299	P08393	ICP0_HHV11	Q8IUQ4	SIAH1_HUMAN	enzymatic study	21632771				P10204-Q6UWN8	UL20_HHV11-ISK6_HUMAN			P17980	PRS6A_HUMAN
Human herpesvirus 1 STRAIN 17	10299	P10221	UL37_HHV11	Q9NYJ8	TAB2_HUMAN	anti bait coimmunoprecipitation	18682563				P10230-Q9BUZ4	TEG1_HHV11-TRAF4_HUMAN			Q7L2Z9	CENPQ_HUMAN
Human herpesvirus 1 STRAIN 17	10299	P08392	ICP4_HHV11	P63165	SUMO1_HUMAN	imaging technique	21779164				P10224-O75558	RIR2_HHV11-STX11_HUMAN			Q8NHQ1	CEP70_HUMAN
Human herpesvirus 1 STRAIN 17	10299	P08392	ICP4_HHV11	P29590	PML_HUMAN	affinity chromatography technology	22875967				P10204-Q9Y4P9	UL20_HHV11-SPEF1_HUMAN			Q8N0V1	ZNAS1_HUMAN
Human herpesvirus 1 STRAIN 17	10299	P08392	ICP4_HHV11	P29590	PML_HUMAN	imaging technique	21779164				P10205-Q14576	TEG4_HHV11-ELAV3_HUMAN			Q02750	MP2K1_HUMAN
Human herpesvirus 1 STRAIN 17	10299	P08393	ICP0_HHV11	P12931	SRC_HUMAN	affinity chromatography technology	16537602				P06477-Q9H159	GH_HHV11-CAD19_HUMAN			Q63ZY6	NSN5C_HUMAN
Human herpesvirus 1 STRAIN 17	10299	P08393	ICP0_HHV11	P56524	HDAC4_HUMAN	affinity chromatography technology	15194749				P10191-Q9BUJ2	UL07_HHV11-HNRL1_HUMAN			Q96MD7	CI085_HUMAN
Human herpesvirus 1 STRAIN 17	10299	P08393	ICP0_HHV11	P63165	SUMO1_HUMAN	imaging technique	21949651				P10224-O60519	RIR2_HHV11-CRBL2_HUMAN			P14770	GPIX_HUMAN
Human herpesvirus 1 STRAIN 17	10299	P08393	ICP0_HHV11	Q93009	UBP7_HUMAN	two hybrid	22875967				P10224-P60022	RIR2_HHV11-DEFB1_HUMAN			P05114	HMGN1_HUMAN
Human herpesvirus 1 STRAIN 17	10299	P08393	ICP0_HHV11	Q93009	UBP7_HUMAN	affinity chromatography technology	18590780				P10227-P07307	MB43_HHV11-ASGR2_HUMAN			O15503	INSI1_HUMAN
Human herpesvirus 1 STRAIN 17	10299	P08393	ICP0_HHV11	Q93009	UBP7_HUMAN	pull down	18590780				P10204-P15328	UL20_HHV11-FOLR1_HUMAN			Q15007	FL2D_HUMAN
Human herpesvirus 1 STRAIN 17	10299	P08393	ICP0_HHV11	Q93009	UBP7_HUMAN	affinity chromatography technology	22993145				P10230-Q96S65	TEG1_HHV11-CSRN1_HUMAN			O00459	P85B_HUMAN
Human herpesvirus 1 STRAIN 17	10299	P08393	ICP0_HHV11	Q93009	UBP7_HUMAN	affinity chromatography technology	9847347				P06477-P55774	GH_HHV11-CCL18_HUMAN			Q16774	KGUA_HUMAN
Human herpesvirus 1 STRAIN 17	10299	P08393	ICP0_HHV11	Q93009	UBP7_HUMAN	two hybrid	21949651				P10204-Q16864	UL20_HHV11-VATF_HUMAN			P29992	GNA11_HUMAN
Human herpesvirus 1 STRAIN 17	10299	P08393	ICP0_HHV11	Q93009	UBP7_HUMAN	two hybrid	22438555				P10233-P08237	VP22_HHV11-PFKAM_HUMAN			Q12933	TRAF2_HUMAN
Human herpesvirus 1 STRAIN 17	10299	P08393	ICP0_HHV11	Q9UKL0	RCOR1_HUMAN	affinity chromatography technology	15897453				P06481-P62857	US9_HHV11-RS28_HUMAN			Q7Z4H7	HAUS6_HUMAN
Human herpesvirus 1 STRAIN 17	10299	P08393	ICP0_HHV11	Q9UKV0	HDAC9_HUMAN	affinity chromatography technology	15194749				P10228-P10914	GC_HHV11-IRF1_HUMAN			Q96F46	I17RA_HUMAN
Human herpesvirus 1 STRAIN 17	10299	P08393	ICP0_HHV11	Q9UKV0	HDAC9_HUMAN	pull down	15194749				P10215-Q06609	UL31_HHV11-RAD51_HUMAN			Q53RE8	ANR39_HUMAN
Human herpesvirus 1 STRAIN 17	10299	P08393	ICP0_HHV11	Q9UQL6	HDAC5_HUMAN	affinity chromatography technology	15194749				P10201-Q15427	UL17_HHV11-SF3B4_HUMAN			Q14457	BECN1_HUMAN
Human herpesvirus 1 STRAIN 17	10299	P08393	ICP0_HHV11	P07947	YES_HUMAN	affinity chromatography technology	16537602				P10217-Q8N6Y0	TRM2_HHV11-USBP1_HUMAN			O75177	CREST_HUMAN
Human herpesvirus 1 STRAIN 17	10299	P08393	ICP0_HHV11	P0CG48	UBC_HUMAN	affinity chromatography technology	21632771				P10204-O43739	UL20_HHV11-CYH3_HUMAN			Q6ZP80	TM182_HUMAN
Human herpesvirus 1 STRAIN 17	10299	P08393	ICP0_HHV11	P0CG48	UBC_HUMAN	pull down	11752173				P06477-Q15382	GH_HHV11-RHEB_HUMAN			Q9GZV8	PRD14_HUMAN
Human herpesvirus 1 STRAIN 17	10299	P08393	ICP0_HHV11	P0CG48	UBC_HUMAN	affinity chromatography technology	20075863				P10191-Q92478	UL07_HHV11-CLC2B_HUMAN			Q9H000	MKRN2_HUMAN
Human herpesvirus 1 STRAIN 17	10299	P08393	ICP0_HHV11	P29590	PML_HUMAN	affinity chromatography technology	22875967				P06477-Q9NZL4	GH_HHV11-HPBP1_HUMAN			O14686	KMT2D_HUMAN
Human herpesvirus 1 STRAIN 17	10299	P04296	DNBI_HHV11	Q92878	RAD50_HUMAN	affinity chromatography technology	15140983				P10204-Q12893	UL20_HHV11-TM115_HUMAN			P43355	MAGA1_HUMAN
Human herpesvirus 1 STRAIN 17	10299	P08393	ICP0_HHV11	Q96B97	SH3K1_HUMAN	affinity chromatography technology	16537602				P10240-P62304	UL56_HHV11-RUXE_HUMAN			Q8NFH5	NUP53_HUMAN
Human herpesvirus 1 STRAIN 17	10299	P08393	ICP0_HHV11	Q96B97	SH3K1_HUMAN	affinity chromatography technology	15824310				P10220-O95273	LTP_HHV11-CCDB1_HUMAN			P63241	IF5A1_HUMAN
Human herpesvirus 1 STRAIN 17	10299	P04296	DNBI_HHV11	Q13547	HDAC1_HUMAN	affinity chromatography technology	20585571				P06477-Q9BXS6	GH_HHV11-NUSAP_HUMAN			O95251	KAT7_HUMAN
Human herpesvirus 1 STRAIN 17	10299	P10212	TRM1_HHV11	Q13547	HDAC1_HUMAN	affinity chromatography technology	20585571				P10204-Q8TC12	UL20_HHV11-RDH11_HUMAN			O43557	TNF14_HUMAN
Human herpesvirus 1 STRAIN 17	10299	P32888	VP19_HHV11	Q13547	HDAC1_HUMAN	affinity chromatography technology	20585571				P10191-Q68DY1	UL07_HHV11-ZN626_HUMAN			Q9Y5A6	ZSC21_HUMAN
Human herpesvirus 1 STRAIN 17	10299	P08392	ICP4_HHV11	P61956	SUMO2_HUMAN	imaging technique	21779164				P04487-Q9H2X6	RNB_HHV11-HIPK2_HUMAN			O95990	F107A_HUMAN
Human herpesvirus 1 STRAIN 17	10299	P08393	ICP0_HHV11	P61956	SUMO2_HUMAN	two hybrid	21949651				P10191-Q8NEY4	UL07_HHV11-VATC2_HUMAN			Q6PDB4	ZN880_HUMAN
Human herpesvirus 1 STRAIN 17	10299	P08393	ICP0_HHV11	P61956	SUMO2_HUMAN	imaging technique	21949651				P06477-O15392	GH_HHV11-BIRC5_HUMAN			O95153	RIMB1_HUMAN
Human herpesvirus 1 STRAIN 17	10299	P10221	UL37_HHV11	Q15750	TAB1_HUMAN	anti bait coimmunoprecipitation	18682563				P06477-P49763	GH_HHV11-PLGF_HUMAN			Q99962	SH3G2_HUMAN
Human herpesvirus 1 STRAIN 17	10299	P08392	ICP4_HHV11	P55854	SUMO3_HUMAN	imaging technique	21779164				P32888-Q14576	VP19_HHV11-ELAV3_HUMAN			P35914	HMGCL_HUMAN
Human herpesvirus 1 STRAIN 17	10299	P08393	ICP0_HHV11	P55854	SUMO3_HUMAN	two hybrid	21949651				P08543-Q96FJ2	RIR1_HHV11-DYL2_HUMAN			Q9NV23	SAST_HUMAN
Human herpesvirus 1 STRAIN 17	10299	P08393	ICP0_HHV11	P55854	SUMO3_HUMAN	imaging technique	21949651				P10204-P31151	UL20_HHV11-S10A7_HUMAN			Q8IUH3	RBM45_HUMAN
Human herpesvirus 1 STRAIN 17	10299	P10220	LTP_HHV11	P0CG48	UBC_HUMAN	affinity chromatography technology	23077308				P06477-Q16394	GH_HHV11-EXT1_HUMAN			Q5JUX0	SPIN3_HUMAN
Human herpesvirus 1 STRAIN 17	10299	P10220	LTP_HHV11	P0CG48	UBC_HUMAN	enzymatic study	20190741				P10240-Q9HD26	UL56_HHV11-GOPC_HUMAN			P48201	AT5G3_HUMAN
Human herpesvirus 1 STRAIN 17	10299	P04487	RNB_HHV11	Q92624	APBP2_HUMAN	two hybrid	12915535				P10204-Q8N682	UL20_HHV11-DRAM1_HUMAN			Q9NRP0	OSTC_HUMAN
Human herpesvirus 1 STRAIN 17	10299	P04487	RNB_HHV11	Q92624	APBP2_HUMAN	pull down	12915535				P10204-P14555	UL20_HHV11-PA2GA_HUMAN			P13164	IFM1_HUMAN
Human herpesvirus 1 STRAIN 17	10299	P10221	UL37_HHV11	Q9Y4K3	TRAF6_HUMAN	anti bait coimmunoprecipitation	18682563				P04288-P41240	GM_HHV11-CSK_HUMAN			P05408	7B2_HUMAN
Human herpesvirus 1 STRAIN 17	10299	P10221	UL37_HHV11	Q9Y4K3	TRAF6_HUMAN	pull down	18682563				P10204-Q14512	UL20_HHV11-FGFP1_HUMAN			P04259	K2C6B_HUMAN
Human herpesvirus 1 STRAIN 17	10299	P10193	OBP_HHV11	P51610	HCFC1_HUMAN	two hybrid	20133788				P04288-Q9BRK4	GM_HHV11-LZTS2_HUMAN			Q8ND90	PNMA1_HUMAN
Human herpesvirus 1 STRAIN 17	10299	P10193	OBP_HHV11	P51610	HCFC1_HUMAN	affinity chromatography technology	20133788				P10230-Q15427	TEG1_HHV11-SF3B4_HUMAN			P34903	GBRA3_HUMAN
Human herpesvirus 1 STRAIN 17	10299	P04293	DPOL_HHV11	P51610	HCFC1_HUMAN	two hybrid	20133788				P06477-Q9BX68	GH_HHV11-HINT2_HUMAN			Q9H0A8	COMD4_HUMAN
Human herpesvirus 1 STRAIN 17	10299	P04293	DPOL_HHV11	P51610	HCFC1_HUMAN	affinity chromatography technology	20133788				P08543-P43360	RIR1_HHV11-MAGA6_HUMAN			P0C7W6	CC172_HUMAN
Human herpesvirus 1 STRAIN 17	10299	P10236	PRIM_HHV11	P51610	HCFC1_HUMAN	two hybrid	20133788				P06477-P15328	GH_HHV11-FOLR1_HUMAN			Q13404	UB2V1_HUMAN
Human herpesvirus 1 STRAIN 17	10299	P10236	PRIM_HHV11	P51610	HCFC1_HUMAN	affinity chromatography technology	20133788				P10228-Q12926	GC_HHV11-ELAV2_HUMAN			Q9UKT9	IKZF3_HUMAN
Human herpesvirus 1 STRAIN 17	10299	P08393	ICP0_HHV11	O76064	RNF8_HUMAN	affinity chromatography technology	20075863				P32888-Q08379	VP19_HHV11-GOGA2_HUMAN			Q5JR59	MTUS2_HUMAN
Human herpesvirus 1 STRAIN 17	10299	P08393	ICP0_HHV11	O76064	RNF8_HUMAN	enzymatic study	20075863				P68331-Q9H0U9	GK_HHV11-TSYL1_HUMAN			Q9BQ66	KR412_HUMAN
Human herpesvirus 1 STRAIN 17	10299	P08393	ICP0_HHV11	O76064	RNF8_HUMAN	affinity chromatography technology	22405594				P10218-O95273	UL34_HHV11-CCDB1_HUMAN			Q8IYA8	CCD36_HUMAN
Human herpesvirus 1 STRAIN 17	10299	P10208	UL24_HHV11	Q9Y4K3	TRAF6_HUMAN	pull down	18682563				P10191-Q9HD23	UL07_HHV11-MRS2_HUMAN			P63167	DYL1_HUMAN
Human herpesvirus 1 STRAIN 17	10299	P10211	GB_HHV11	P0CG48	UBC_HUMAN	affinity chromatography technology	17686835				P10191-P02511	UL07_HHV11-CRYAB_HUMAN			Q4J6C6	PPCEL_HUMAN
Human herpesvirus 1 STRAIN 17	10299	P10220	LTP_HHV11	Q15843	NEDD8_HUMAN	enzymatic study	20190741				P10238-P84103	ICP27_HHV11-SRSF3_HUMAN			Q49A26	GLYR1_HUMAN
Human herpesvirus 1 STRAIN 17	10299	P10220	LTP_HHV11	Q99816	TS101_HUMAN	affinity chromatography technology	23077308				P10193-Q9UK22	OBP_HHV11-FBX2_HUMAN			Q96IT1	ZN496_HUMAN
Human herpesvirus 1 STRAIN 17	10299	P10230	TEG1_HHV11	P27348	1433T_HUMAN	affinity chromatography technology	23938468				P04288-Q969F0	GM_HHV11-FATE1_HUMAN			P30536	TSPOA_HUMAN
Human herpesvirus 1 STRAIN 17	10299	P10230	TEG1_HHV11	P31946	1433B_HUMAN	affinity chromatography technology	23938468				P10204-Q93065	UL20_HHV11-Q93065_HUMAN			Q9NZM5	GSCR2_HUMAN
Human herpesvirus 1 STRAIN 17	10299	P10230	TEG1_HHV11	P61981	1433G_HUMAN	affinity chromatography technology	23938468				P10238-Q07021	ICP27_HHV11-C1QBP_HUMAN			Q8N4H5	TOM5_HUMAN
Human herpesvirus 1 STRAIN 17	10299	P10230	TEG1_HHV11	P62258	1433E_HUMAN	affinity chromatography technology	23938468				P68331-P04637	GK_HHV11-P53_HUMAN			Q13432	U119A_HUMAN
Human herpesvirus 1 STRAIN 17	10299	P10230	TEG1_HHV11	Q04917	1433F_HUMAN	affinity chromatography technology	23938468				P06477-Q8WVF5	GH_HHV11-KCTD4_HUMAN			O14770	MEIS2_HUMAN
Human herpesvirus 1 STRAIN 17	10299	P10233	VP22_HHV11	Q01081	U2AF1_HUMAN	two hybrid	21424732				P04488-Q96EY1	GE_HHV11-DNJA3_HUMAN			Q16633	OBF1_HUMAN
Human herpesvirus 1 STRAIN 17	10299	P10233	VP22_HHV11	Q14289	FAK2_HUMAN	two hybrid	21424732				P10204-Q5SW96	UL20_HHV11-ARH_HUMAN			Q96JM7	LMBL3_HUMAN
Human herpesvirus 1 STRAIN 17	10299	P10233	VP22_HHV11	Q5TAQ9	DCAF8_HUMAN	two hybrid	21424732				P10191-Q8WXF8	UL07_HHV11-DEDD2_HUMAN			Q9NS71	GKN1_HUMAN
Human herpesvirus 1 STRAIN 17	10299	P10233	VP22_HHV11	Q8N5U6	RNF10_HUMAN	two hybrid	21424732				P10230-P01100	TEG1_HHV11-FOS_HUMAN			O43865	SAHH2_HUMAN
Human herpesvirus 1 STRAIN 17	10299	P10233	VP22_HHV11	Q9H3M7	TXNIP_HUMAN	two hybrid	21424732				P10238-Q96SB4	ICP27_HHV11-SRPK1_HUMAN			Q8TBM7	TM254_HUMAN
Human herpesvirus 1 STRAIN 17	10299	P10233	VP22_HHV11	Q9HAU4	SMUF2_HUMAN	two hybrid	21424732				P06477-P52789	GH_HHV11-HXK2_HUMAN			Q96A35	RM24_HUMAN
Human herpesvirus 1 STRAIN 17	10299	P10236	PRIM_HHV11	Q9NVP2	ASF1B_HUMAN	affinity chromatography technology	20133788				P06477-P56181	GH_HHV11-NDUV3_HUMAN			P10398	ARAF_HUMAN
Human herpesvirus 1 STRAIN 17	10299	P10238	ICP27_HHV11	Q9UBU9	NXF1_HUMAN	affinity chromatography technology	15767397				P08393-O00327	ICP0_HHV11-BMAL1_HUMAN			Q8WVX3	CD003_HUMAN
Human herpesvirus 1 STRAIN 17	10299	P10238	ICP27_HHV11	Q9UBU9	NXF1_HUMAN	pull down	15767397				P10224-Q9Y2G8	RIR2_HHV11-DJC16_HUMAN			Q96GY0	ZC21A_HUMAN
Human herpesvirus 1 STRAIN 17	10299	P08393	ICP0_HHV11	P49427	UB2R1_HUMAN	pull down	12060736				P10240-Q8N9W6	UL56_HHV11-BOLL_HUMAN			Q9NQZ6	ZC4H2_HUMAN
Human herpesvirus 1 STRAIN 17	10299	P08393	ICP0_HHV11	P49427	UB2R1_HUMAN	enzymatic study	12060736				P08393-P29692	ICP0_HHV11-EF1D_HUMAN			Q7L4P6	BEND5_HUMAN
Human herpesvirus 1 STRAIN 17	10299	P10221	UL37_HHV11	P49116	NR2C2_HUMAN	anti bait coimmunoprecipitation	18682563				P06477-Q8WUH6	GH_HHV11-TM263_HUMAN			P51808	DYLT3_HUMAN
Human herpesvirus 1 STRAIN 17	10299	P08393	ICP0_HHV11	P48730	KC1D_HUMAN	enzymatic study	22405594				P10231-P57105	TEG5_HHV11-SYJ2B_HUMAN			Q8TBQ9	KISHA_HUMAN
Human herpesvirus 1 STRAIN 17	10299	P08392	ICP4_HHV11	O75928	PIAS2_HUMAN	imaging technique	21779164				P06477-P46779	GH_HHV11-RL28_HUMAN			O15162	PLS1_HUMAN
Human herpesvirus 1 STRAIN 17	10299	P08393	ICP0_HHV11	P51965	UB2E1_HUMAN	two hybrid	22438555				P06486-O96006	US10_HHV11-ZBED1_HUMAN			Q9H9H4	VP37B_HUMAN
Human herpesvirus 1 STRAIN 17	10299	P08393	ICP0_HHV11	P51965	UB2E1_HUMAN	pull down	11752173				P10224-Q96EZ8	RIR2_HHV11-MCRS1_HUMAN			Q14203	DCTN1_HUMAN
Human herpesvirus 1 STRAIN 17	10299	P32888	VP19_HHV11	O94776	MTA2_HUMAN	affinity chromatography technology	20585571				P10230-Q16621	TEG1_HHV11-NFE2_HUMAN			Q01844	EWS_HUMAN
Human herpesvirus 1 STRAIN 17	10299	P06492	VP16_HHV11	P51610	HCFC1_HUMAN	affinity chromatography technology	10629049				P04288-Q8N5R6	GM_HHV11-CCD33_HUMAN			P62263	RS14_HUMAN
Human herpesvirus 1 STRAIN 17	10299	P10221	UL37_HHV11	P51617	IRAK1_HUMAN	anti bait coimmunoprecipitation	18682563				P04485-Q9NVV9	ICP22_HHV11-THAP1_HUMAN			Q8IZ63	PRR22_HUMAN
Human herpesvirus 1 STRAIN 17	10299	P08393	ICP0_HHV11	P51668	UB2D1_HUMAN	two hybrid	22438555				P10240-Q9BSJ6	UL56_HHV11-FA64A_HUMAN			O43559	FRS3_HUMAN
Human herpesvirus 1 STRAIN 17	10299	P08393	ICP0_HHV11	P51668	UB2D1_HUMAN	pull down	11752173				P10228-P15531	GC_HHV11-NDKA_HUMAN			Q969E8	TSR2_HUMAN
Human herpesvirus 1 STRAIN 17	10299	P08393	ICP0_HHV11	Q04206	TF65_HUMAN	affinity chromatography technology	24067962				P10240-Q9P1W9	UL56_HHV11-PIM2_HUMAN			Q9NRS6	SNX15_HUMAN
Human herpesvirus 1 STRAIN 17	10299	P04296	DNBI_HHV11	Q92878	RAD50_HUMAN	anti bait coimmunoprecipitation	15140983				P10210-Q6P1W5	SCAF_HHV11-CA094_HUMAN			Q9NRA8	4ET_HUMAN
Human herpesvirus 1 STRAIN 17	10299	P04296	DNBI_HHV11	P51531	SMCA2_HUMAN	anti bait coimmunoprecipitation	15140983				P10204-Q99541	UL20_HHV11-PLIN2_HUMAN			O60262	GBG7_HUMAN
Human herpesvirus 1 STRAIN 17	10299	P04296	DNBI_HHV11	P54132	BLM_HUMAN	anti bait coimmunoprecipitation	15140983				P10205-Q12926	TEG4_HHV11-ELAV2_HUMAN			Q8TBF5	PIGX_HUMAN
Human herpesvirus 1 STRAIN 17	10299	P04296	DNBI_HHV11	Q9NPF5	DMAP1_HUMAN	anti bait coimmunoprecipitation	15140983				P10204-P40616	UL20_HHV11-ARL1_HUMAN			P69892	HBG2_HUMAN
Human herpesvirus 1 STRAIN 17	10299	P04296	DNBI_HHV11	P35659	DEK_HUMAN	anti bait coimmunoprecipitation	15140983				P04485-Q96EZ8	ICP22_HHV11-MCRS1_HUMAN			P08567	PLEK_HUMAN
Human herpesvirus 1 STRAIN 17	10299	P04296	DNBI_HHV11	Q9Y265	RUVB1_HUMAN	anti bait coimmunoprecipitation	15140983				P04288-Q86SE5	GM_HHV11-RALYL_HUMAN			Q8IYN2	TCAL8_HUMAN
Human herpesvirus 1 STRAIN 17	10299	P04296	DNBI_HHV11	Q15393	SF3B3_HUMAN	anti bait coimmunoprecipitation	15140983				P10217-Q96IJ6	TRM2_HHV11-GMPPA_HUMAN			Q15654	TRIP6_HUMAN
Human herpesvirus 1 STRAIN 17	10299	P04296	DNBI_HHV11	Q93009	UBP7_HUMAN	anti bait coimmunoprecipitation	15140983				P10240-Q9BYM8	UL56_HHV11-HOIL1_HUMAN			P00846	ATP6_HUMAN
Human herpesvirus 1 STRAIN 17	10299	P04296	DNBI_HHV11	Q969G3	SMCE1_HUMAN	anti bait coimmunoprecipitation	15140983				P32888-Q9Y6K9	VP19_HHV11-NEMO_HUMAN			O75909	CCNK_HUMAN
Human herpesvirus 1 STRAIN 17	10299	P04296	DNBI_HHV11	O60264	SMCA5_HUMAN	anti bait coimmunoprecipitation	15140983				P10204-Q9H813	UL20_HHV11-TM206_HUMAN			P82980	RET5_HUMAN
Human herpesvirus 1 STRAIN 17	10299	P04296	DNBI_HHV11	Q13426	XRCC4_HUMAN	anti bait coimmunoprecipitation	15140983				P10186-P56545	UNG_HHV11-CTBP2_HUMAN			Q8N998	CCD89_HUMAN
Human herpesvirus 1 STRAIN 17	10299	P04296	DNBI_HHV11	P12004	PCNA_HUMAN	anti bait coimmunoprecipitation	15140983				P06477-P25398	GH_HHV11-RS12_HUMAN			O95639	CPSF4_HUMAN
Human herpesvirus 1 STRAIN 17	10299	P04296	DNBI_HHV11	O95602	RPA1_HUMAN	anti bait coimmunoprecipitation	15140983				P04296-Q8TEE9	DNBI_HHV11-SAP25_HUMAN			O14807	RASM_HUMAN
Human herpesvirus 1 STRAIN 17	10299	P04296	DNBI_HHV11	O14981	BTAF1_HUMAN	anti bait coimmunoprecipitation	15140983				P68331-Q9BRK4	GK_HHV11-LZTS2_HUMAN			Q9C005	DPY30_HUMAN
Human herpesvirus 1 STRAIN 17	10299	P04296	DNBI_HHV11	P02545	LMNA_HUMAN	anti bait coimmunoprecipitation	15140983				P10204-Q9NXF8	UL20_HHV11-ZDHC7_HUMAN			Q5T7M9	FA69A_HUMAN
Human herpesvirus 1 STRAIN 17	10299	P04296	DNBI_HHV11	Q96GM5	SMRD1_HUMAN	anti bait coimmunoprecipitation	15140983				P08393-P18859	ICP0_HHV11-ATP5J_HUMAN			Q99750	MDFI_HUMAN
Human herpesvirus 1 STRAIN 17	10299	P04296	DNBI_HHV11	P13010	XRCC5_HUMAN	anti bait coimmunoprecipitation	15140983				P04288-P21673	GM_HHV11-SAT1_HUMAN			O95295	SNAPN_HUMAN
Human herpesvirus 1 STRAIN 17	10299	P04296	DNBI_HHV11	Q9UKL0	RCOR1_HUMAN	anti bait coimmunoprecipitation	15140983				P06485-P17980	US02_HHV11-PRS6A_HUMAN			Q7L5A8	FA2H_HUMAN
Human herpesvirus 1 STRAIN 17	10299	P04296	DNBI_HHV11	O75533	SF3B1_HUMAN	anti bait coimmunoprecipitation	15140983				P10224-Q7L2Z9	RIR2_HHV11-CENPQ_HUMAN			P98066	TSG6_HUMAN
Human herpesvirus 1 STRAIN 17	10299	P04296	DNBI_HHV11	Q14191	WRN_HUMAN	anti bait coimmunoprecipitation	15140983				P10218-Q8NHQ1	UL34_HHV11-CEP70_HUMAN			Q14240	IF4A2_HUMAN
Human herpesvirus 1 STRAIN 17	10299	P04296	DNBI_HHV11	P17844	DDX5_HUMAN	anti bait coimmunoprecipitation	15140983				P10224-Q8N0V1	RIR2_HHV11-ZNAS1_HUMAN			Q5VSY0	GKAP1_HUMAN
Human herpesvirus 1 STRAIN 17	10299	P04296	DNBI_HHV11	P51532	SMCA4_HUMAN	anti bait coimmunoprecipitation	15140983				P10204-Q02750	UL20_HHV11-MP2K1_HUMAN			Q9Y2S0	RPAC2_HUMAN
Human herpesvirus 1 STRAIN 17	10299	P04296	DNBI_HHV11	P49959	MRE11_HUMAN	anti bait coimmunoprecipitation	15140983				P10204-Q63ZY6	UL20_HHV11-NSN5C_HUMAN			P56378	68MP_HUMAN
Human herpesvirus 1 STRAIN 17	10299	P04296	DNBI_HHV11	P20585	MSH3_HUMAN	anti bait coimmunoprecipitation	15140983				P10204-Q96MD7	UL20_HHV11-CI085_HUMAN			Q9NX57	RAB20_HUMAN
Human herpesvirus 1 STRAIN 17	10299	P04296	DNBI_HHV11	Q9H2P0	ADNP_HUMAN	anti bait coimmunoprecipitation	15140983				P10210-Q8N9W6	SCAF_HHV11-BOLL_HUMAN			P36955	PEDF_HUMAN
Human herpesvirus 1 STRAIN 17	10299	P04296	DNBI_HHV11	P12956	XRCC6_HUMAN	anti bait coimmunoprecipitation	15140983				P10204-P14770	UL20_HHV11-GPIX_HUMAN			Q15223	PVRL1_HUMAN
Human herpesvirus 1 STRAIN 17	10299	P04296	DNBI_HHV11	Q96ST3	SIN3A_HUMAN	anti bait coimmunoprecipitation	15140983				P10204-P05114	UL20_HHV11-HMGN1_HUMAN			P55198	AF17_HUMAN
Human herpesvirus 1 STRAIN 17	10299	P04296	DNBI_HHV11	P28370	SMCA1_HUMAN	anti bait coimmunoprecipitation	15140983				P10204-O15503	UL20_HHV11-INSI1_HUMAN			Q5D1E8	ZC12A_HUMAN
Human herpesvirus 1 STRAIN 17	10299	P04296	DNBI_HHV11	P12268	IMDH2_HUMAN	anti bait coimmunoprecipitation	15140983				P10240-Q15007	UL56_HHV11-FL2D_HUMAN			P17028	ZNF24_HUMAN
Human herpesvirus 1 STRAIN 17	10299	P04296	DNBI_HHV11	Q92769	HDAC2_HUMAN	anti bait coimmunoprecipitation	15140983				P10228-Q14576	GC_HHV11-ELAV3_HUMAN			Q9NWS9	ZN446_HUMAN
Human herpesvirus 1 STRAIN 17	10299	P04296	DNBI_HHV11	Q14683	SMC1A_HUMAN	anti bait coimmunoprecipitation	15140983				P10191-O00459	UL07_HHV11-P85B_HUMAN			Q7L8A9	VASH1_HUMAN
Human herpesvirus 1 STRAIN 17	10299	P04296	DNBI_HHV11	O60506	HNRPQ_HUMAN	anti bait coimmunoprecipitation	15140983				P10218-Q969F0	UL34_HHV11-FATE1_HUMAN			Q8N8U2	CDYL2_HUMAN
Human herpesvirus 1 STRAIN 17	10299	P04296	DNBI_HHV11	Q9Y5B9	SP16H_HUMAN	anti bait coimmunoprecipitation	15140983				P10204-Q16774	UL20_HHV11-KGUA_HUMAN			Q15661	TRYB1_HUMAN
Human herpesvirus 1 STRAIN 17	10299	P04296	DNBI_HHV11	P09874	PARP1_HUMAN	anti bait coimmunoprecipitation	15140983				P10191-P29992	UL07_HHV11-GNA11_HUMAN			Q8TF71	MOT10_HUMAN
Human herpesvirus 1 STRAIN 17	10299	P04296	DNBI_HHV11	Q9UMS4	PRP19_HUMAN	anti bait coimmunoprecipitation	15140983				P10230-Q12933	TEG1_HHV11-TRAF2_HUMAN			O60437	PEPL_HUMAN
Human herpesvirus 1 STRAIN 17	10299	P04296	DNBI_HHV11	P38398	BRCA1_HUMAN	anti bait coimmunoprecipitation	15140983				P08393-Q8N5R6	ICP0_HHV11-CCD33_HUMAN			O95989	NUDT3_HUMAN
Human herpesvirus 1 STRAIN 17	10299	P04296	DNBI_HHV11	Q8TAQ2	SMRC2_HUMAN	anti bait coimmunoprecipitation	15140983				P10210-Q7Z4H7	SCAF_HHV11-HAUS6_HUMAN			P36382	CXA5_HUMAN
Human herpesvirus 1 STRAIN 17	10299	P04296	DNBI_HHV11	P78527	PRKDC_HUMAN	anti bait coimmunoprecipitation	15140983				P10229-Q96F46	EV45_HHV11-I17RA_HUMAN			P25101	EDNRA_HUMAN
Human herpesvirus 1 STRAIN 17	10299	P04296	DNBI_HHV11	P62136	PP1A_HUMAN	anti bait coimmunoprecipitation	15140983				P68331-Q8N5R6	GK_HHV11-CCD33_HUMAN			Q9Y4E8	UBP15_HUMAN
Human herpesvirus 1 STRAIN 17	10299	P04296	DNBI_HHV11	P49736	MCM2_HUMAN	anti bait coimmunoprecipitation	15140983				P10204-Q53RE8	UL20_HHV11-ANR39_HUMAN			Q8WYH8	ING5_HUMAN
Human herpesvirus 1 STRAIN 17	10299	P04296	DNBI_HHV11	P55209	NP1L1_HUMAN	anti bait coimmunoprecipitation	15140983				P36313-Q14457	ICP34_HHV11-BECN1_HUMAN			Q96BA8	CR3L1_HUMAN
Human herpesvirus 1 STRAIN 17	10299	P04296	DNBI_HHV11	Q92922	SMRC1_HUMAN	anti bait coimmunoprecipitation	15140983				P06477-O75177	GH_HHV11-CREST_HUMAN			Q96FQ6	S10AG_HUMAN
Human herpesvirus 1 STRAIN 17	10299	P04296	DNBI_HHV11	Q09028	RBBP4_HUMAN	anti bait coimmunoprecipitation	15140983				P10204-Q6ZP80	UL20_HHV11-TM182_HUMAN			Q9Y2W2	WBP11_HUMAN
Human herpesvirus 1 STRAIN 17	10299	P04296	DNBI_HHV11	P52701	MSH6_HUMAN	anti bait coimmunoprecipitation	15140983				P10238-Q9GZV8	ICP27_HHV11-PRD14_HUMAN			Q99731	CCL19_HUMAN
Human herpesvirus 1 STRAIN 17	10299	P04296	DNBI_HHV11	P50402	EMD_HUMAN	anti bait coimmunoprecipitation	15140983				P10230-Q9H000	TEG1_HHV11-MKRN2_HUMAN			P09914	IFIT1_HUMAN
Human herpesvirus 1 STRAIN 17	10299	P04296	DNBI_HHV11	P43246	MSH2_HUMAN	anti bait coimmunoprecipitation	15140983				P32888-Q9GZV8	VP19_HHV11-PRD14_HUMAN			Q8WW12	PCNP_HUMAN
Human herpesvirus 1 STRAIN 17	10299	P04296	DNBI_HHV11	Q14191	WRN_HUMAN	fluorescence microscopy	15140983				P04296-O14686	DNBI_HHV11-KMT2D_HUMAN			Q92882	OSTF1_HUMAN
Human herpesvirus 1 STRAIN 17	10299	P04296	DNBI_HHV11	Q96ST3	SIN3A_HUMAN	fluorescence microscopy	15140983				P10219-P43355	VP26_HHV11-MAGA1_HUMAN			Q9UBQ5	EIF3K_HUMAN
Human herpesvirus 1 STRAIN 17	10299	P04296	DNBI_HHV11	Q92769	HDAC2_HUMAN	fluorescence microscopy	15140983				P10205-Q8NFH5	TEG4_HHV11-NUP53_HUMAN			P35372	OPRM_HUMAN
Human herpesvirus 1 STRAIN 17	10299	P04296	DNBI_HHV11	O60264	SMCA5_HUMAN	fluorescence microscopy	15140983				P08393-Q9GZV8	ICP0_HHV11-PRD14_HUMAN			P14210	HGF_HUMAN
Human herpesvirus 1 STRAIN 17	10299	P04296	DNBI_HHV11	P78527	PRKDC_HUMAN	fluorescence microscopy	15140983				P10204-P63241	UL20_HHV11-IF5A1_HUMAN			Q15772	SPEG_HUMAN
Human herpesvirus 1 STRAIN 17	10299	P04296	DNBI_HHV11	P51531	SMCA2_HUMAN	fluorescence microscopy	15140983				P68331-O95251	GK_HHV11-KAT7_HUMAN			P61769	B2MG_HUMAN
Human herpesvirus 1 STRAIN 17	10299	P04296	DNBI_HHV11	Q92922	SMRC1_HUMAN	fluorescence microscopy	15140983				P10204-O43557	UL20_HHV11-TNF14_HUMAN			Q96BM0	I27L1_HUMAN
Human herpesvirus 1 STRAIN 17	10299	P04296	DNBI_HHV11	P38398	BRCA1_HUMAN	fluorescence microscopy	15140983				P08393-Q9Y5A6	ICP0_HHV11-ZSC21_HUMAN			Q7Z7J5	DPPA2_HUMAN
Human herpesvirus 1 STRAIN 17	10299	P04296	DNBI_HHV11	P13010	XRCC5_HUMAN	fluorescence microscopy	15140983				P10204-O95990	UL20_HHV11-F107A_HUMAN			Q6NXP0	EFC12_HUMAN
Human herpesvirus 1 STRAIN 17	10299	P04296	DNBI_HHV11	P54132	BLM_HUMAN	fluorescence microscopy	15140983				P06477-Q6PDB4	GH_HHV11-ZN880_HUMAN			Q5VTL8	PR38B_HUMAN
Human herpesvirus 1 STRAIN 17	10299	P04296	DNBI_HHV11	Q92878	RAD50_HUMAN	fluorescence microscopy	15140983				P10191-P62736	UL07_HHV11-ACTA_HUMAN			O75828	CBR3_HUMAN
Human herpesvirus 1 STRAIN 17	10299	P04296	DNBI_HHV11	P43246	MSH2_HUMAN	fluorescence microscopy	15140983				P04296-O95153	DNBI_HHV11-RIMB1_HUMAN			Q96QB4	Q96QB4_HUMAN
Human herpesvirus 1 STRAIN 17	10299	P04296	DNBI_HHV11	P51532	SMCA4_HUMAN	fluorescence microscopy	15140983				P10228-Q99962	GC_HHV11-SH3G2_HUMAN			Q9UKJ1	PILRA_HUMAN
Human herpesvirus 1 STRAIN 17	10299	P10204	UL20_HHV11	O00585	CCL21_HUMAN	two hybrid	23950709				P06477-P35914	GH_HHV11-HMGCL_HUMAN			O75586	MED6_HUMAN
Human herpesvirus 1 STRAIN 17	10299	P10191	UL07_HHV11	P48454	PP2BC_HUMAN	two hybrid	23950709				P06477-Q9NV23	GH_HHV11-SAST_HUMAN			Q9NWA0	MED9_HUMAN
Human herpesvirus 1 STRAIN 17	10299	P10228	GC_HHV11	Q9HCD5	NCOA5_HUMAN	two hybrid	23950709				P10230-Q8IUH3	TEG1_HHV11-RBM45_HUMAN			P49336	CDK8_HUMAN
Human herpesvirus 1 STRAIN 17	10299	P10193	OBP_HHV11	Q96EY1	DNJA3_HUMAN	coimmunoprecipitation	11854491				P06477-Q5JUX0	GH_HHV11-SPIN3_HUMAN			Q9NPJ6	MED4_HUMAN
Human herpesvirus 1 STRAIN 17	10299	P10191	UL07_HHV11	Q9Y6H6	KCNE3_HUMAN	two hybrid	23950709				P06480-P48201	GJ_HHV11-AT5G3_HUMAN			Q12756	KIF1A_HUMAN
Human herpesvirus 1 STRAIN 17	10299	P10186	UNG_HHV11	Q9Y5F6	PCDGM_HUMAN	two hybrid	23950709				P06477-Q9NRP0	GH_HHV11-OSTC_HUMAN			Q96J02	ITCH_HUMAN
Human herpesvirus 1 STRAIN 17	10299	P10228	GC_HHV11	Q9Y3Q8	T22D4_HUMAN	two hybrid	23950709				P10204-P13164	UL20_HHV11-IFM1_HUMAN			P46934	NEDD4_HUMAN
Human herpesvirus 1 STRAIN 17	10299	P10204	UL20_HHV11	P31260	HXA10_HUMAN	two hybrid	23950709				P06477-P05408	GH_HHV11-7B2_HUMAN			P05783	K1C18_HUMAN
Human herpesvirus 1 STRAIN 17	10299	P10204	UL20_HHV11	P0CW22	RS17L_HUMAN	two hybrid	23950709				P10191-P04259	UL07_HHV11-K2C6B_HUMAN			P08047	SP1_HUMAN
Human herpesvirus 1 STRAIN 17	10299	P08393	ICP0_HHV11	Q7L190	DPPA4_HUMAN	two hybrid	23950709				P10240-Q15427	UL56_HHV11-SF3B4_HUMAN			P20916	MAG_HUMAN
Human herpesvirus 1 STRAIN 17	10299	P10224	RIR2_HHV11	O60760	HPGDS_HUMAN	two hybrid	23950709				P10212-Q8ND90	TRM1_HHV11-PNMA1_HUMAN			Q9UHI6	DDX20_HUMAN
Human herpesvirus 1 STRAIN 17	10299	P36313	ICP34_HHV11	Q9UHD2	TBK1_HUMAN	coimmunoprecipitation	19010780				P10191-P34903	UL07_HHV11-GBRA3_HUMAN			P63244	GBLP_HUMAN
Human herpesvirus 1 STRAIN 17	10299	P04296	DNBI_HHV11	Q9Y2M0	FAN1_HUMAN	coimmunoprecipitation	15140983				P10217-Q9H0A8	TRM2_HHV11-COMD4_HUMAN			Q15723	ELF2_HUMAN
Human herpesvirus 1 STRAIN 17	10299	P10220	LTP_HHV11	O14964	HGS_HUMAN	two hybrid	23950709				P10217-P0C7W6	TRM2_HHV11-CC172_HUMAN			Q9UBX5	FBLN5_HUMAN
Human herpesvirus 1 STRAIN 17	10299	P10240	UL56_HHV11	O00308	WWP2_HUMAN	two hybrid	23950709				P08393-Q13404	ICP0_HHV11-UB2V1_HUMAN			P28799	GRN_HUMAN
Human herpesvirus 1 STRAIN 17	10299	P10230	TEG1_HHV11	O43805	SSNA1_HUMAN	two hybrid	23950709				P10201-Q9UKT9	UL17_HHV11-IKZF3_HUMAN			Q8N2S1	LTBP4_HUMAN
Human herpesvirus 1 STRAIN 17	10299	P10191	UL07_HHV11	P19419	ELK1_HUMAN	two hybrid	23950709				P32888-Q5JR59	VP19_HHV11-MTUS2_HUMAN			P63010	AP2B1_HUMAN
Human herpesvirus 1 STRAIN 17	10299	P10191	UL07_HHV11	P07339	CATD_HUMAN	pull down	23950709				P10220-Q9BQ66	LTP_HHV11-KR412_HUMAN			P02751	FINC_HUMAN
Human herpesvirus 1 STRAIN 17	10299	P10230	TEG1_HHV11	Q15233	NONO_HUMAN	two hybrid	23950709				P10238-Q8IYA8	ICP27_HHV11-CCD36_HUMAN			Q8TAS6	Q8TAS6_HUMAN
Human herpesvirus 1 STRAIN 17	10299	P06477	GH_HHV11	P54920	SNAA_HUMAN	two hybrid	23950709				P08543-P63167	RIR1_HHV11-DYL1_HUMAN			P18545	CNRG_HUMAN
Human herpesvirus 1 STRAIN 17	10299	P10218	UL34_HHV11	Q13137	CACO2_HUMAN	two hybrid	23950709				P10204-Q4J6C6	UL20_HHV11-PPCEL_HUMAN			P08670	VIME_HUMAN
Human herpesvirus 1 STRAIN 17	10299	P06477	GH_HHV11	Q9BUL8	PDC10_HUMAN	two hybrid	23950709				P68331-Q49A26	GK_HHV11-GLYR1_HUMAN			P04275	VWF_HUMAN
Human herpesvirus 1 STRAIN 17	10299	P10204	UL20_HHV11	Q9NRW1	RAB6B_HUMAN	two hybrid	23950709				P04288-Q96IT1	GM_HHV11-ZN496_HUMAN			Q5JY77	GASP1_HUMAN
Human herpesvirus 1 STRAIN 17	10299	P06477	GH_HHV11	P0DJI8	SAA1_HUMAN	two hybrid	23950709				P10204-P30536	UL20_HHV11-TSPOA_HUMAN			Q5T124	UBX11_HUMAN
Human herpesvirus 1 STRAIN 17	10299	P10205	TEG4_HHV11	P13056	NR2C1_HUMAN	two hybrid	23950709				P08393-Q9NZM5	ICP0_HHV11-GSCR2_HUMAN			A1KXE4	F168B_HUMAN
Human herpesvirus 1 STRAIN 17	10299	P06477	GH_HHV11	O76095	JTB_HUMAN	two hybrid	23950709				P10218-Q08379	UL34_HHV11-GOGA2_HUMAN			Q9UHV2	SRTD1_HUMAN
Human herpesvirus 1 STRAIN 17	10299	P10233	VP22_HHV11	Q96B97	SH3K1_HUMAN	two hybrid	23950709				P10240-Q8N4H5	UL56_HHV11-TOM5_HUMAN			P12814	ACTN1_HUMAN
Human herpesvirus 1 STRAIN 17	10299	P04295	TRM3_HHV11	Q13137	CACO2_HUMAN	two hybrid	23950709				P10204-Q13432	UL20_HHV11-U119A_HUMAN			P14618	KPYM_HUMAN
Human herpesvirus 1 STRAIN 17	10299	P08393	ICP0_HHV11	Q9BWF2	TRAIP_HUMAN	two hybrid	23950709				P10201-O14770	UL17_HHV11-MEIS2_HUMAN			Q96BY9	SARAF_HUMAN
Human herpesvirus 1 STRAIN 17	10299	P10191	UL07_HHV11	Q01081	U2AF1_HUMAN	two hybrid	23950709				P10212-Q16633	TRM1_HHV11-OBF1_HUMAN			Q9NRD5	PICK1_HUMAN
Human herpesvirus 1 STRAIN 17	10299	P10204	UL20_HHV11	P16152	CBR1_HUMAN	two hybrid	23950709				P10239-Q96JM7	TEG6_HHV11-LMBL3_HUMAN			Q9HCE6	ARGAL_HUMAN
Human herpesvirus 1 STRAIN 17	10299	P10186	UNG_HHV11	Q13363	CTBP1_HUMAN	two hybrid	23950709				P10191-Q9NS71	UL07_HHV11-GKN1_HUMAN			Q02818	NUCB1_HUMAN
Human herpesvirus 1 STRAIN 17	10299	P06477	GH_HHV11	Q92552	RT27_HUMAN	two hybrid	23950709				P04288-O43865	GM_HHV11-SAHH2_HUMAN			Q9NSC5	HOME3_HUMAN
Human herpesvirus 1 STRAIN 17	10299	P10204	UL20_HHV11	P19652	A1AG2_HUMAN	two hybrid	23950709				P10204-Q8TBM7	UL20_HHV11-TM254_HUMAN			Q13576	IQGA2_HUMAN
Human herpesvirus 1 STRAIN 17	10299	P10227	MB43_HHV11	Q9NRY6	PLS3_HUMAN	pull down	23950709				P06477-Q96A35	GH_HHV11-RM24_HUMAN			A1L0V1	A1L0V1_HUMAN
Human herpesvirus 1 STRAIN 17	10299	P10191	UL07_HHV11	O60341	KDM1A_HUMAN	two hybrid	23950709				P10191-P10398	UL07_HHV11-ARAF_HUMAN			O95681	O95681_HUMAN
Human herpesvirus 1 STRAIN 17	10299	P10204	UL20_HHV11	P26641	EF1G_HUMAN	two hybrid	23950709				P10204-Q8WVX3	UL20_HHV11-CD003_HUMAN			Q13077	TRAF1_HUMAN
Human herpesvirus 1 STRAIN 17	10299	P10215	UL31_HHV11	Q68G74	LHX8_HUMAN	two hybrid	23950709				P08393-Q96GY0	ICP0_HHV11-ZC21A_HUMAN			P25788	PSA3_HUMAN
Human herpesvirus 1 STRAIN 17	10299	P10204	UL20_HHV11	P06028	GLPB_HUMAN	two hybrid	23950709				P04488-Q9NQZ6	GE_HHV11-ZC4H2_HUMAN			Q8TD31	CCHCR_HUMAN
Human herpesvirus 1 STRAIN 17	10299	P10204	UL20_HHV11	Q9BWG6	SCNM1_HUMAN	two hybrid	23950709				P68331-Q9UKT9	GK_HHV11-IKZF3_HUMAN			P04233	HG2A_HUMAN
Human herpesvirus 1 STRAIN 17	10299	P10191	UL07_HHV11	Q01850	CDR2_HUMAN	pull down	23950709				P06477-Q53RE8	GH_HHV11-ANR39_HUMAN			P49759	CLK1_HUMAN
Human herpesvirus 1 STRAIN 17	10299	P06477	GH_HHV11	O14933	UB2L6_HUMAN	two hybrid	23950709				P10224-Q7L4P6	RIR2_HHV11-BEND5_HUMAN			P68871	HBB_HUMAN
Human herpesvirus 1 STRAIN 17	10299	P10191	UL07_HHV11	Q86VW0	SESD1_HUMAN	two hybrid	23950709				P10219-P51808	VP26_HHV11-DYLT3_HUMAN			P04439	1A03_HUMAN
Human herpesvirus 1 STRAIN 17	10299	P10218	UL34_HHV11	Q14525	KT33B_HUMAN	two hybrid	23950709				P10191-O14770	UL07_HHV11-MEIS2_HUMAN			P01889	1B07_HUMAN
Human herpesvirus 1 STRAIN 17	10299	P10204	UL20_HHV11	Q6UWN8	ISK6_HUMAN	two hybrid	23950709				P10204-Q8TBQ9	UL20_HHV11-KISHA_HUMAN			P15814	IGLL1_HUMAN
Human herpesvirus 1 STRAIN 17	10299	P10230	TEG1_HHV11	Q9BUZ4	TRAF4_HUMAN	two hybrid	23950709				P10227-O15162	MB43_HHV11-PLS1_HUMAN			B3KS36	B3KS36_HUMAN
Human herpesvirus 1 STRAIN 17	10299	P10224	RIR2_HHV11	O75558	STX11_HUMAN	two hybrid	23950709				P10230-Q9H9H4	TEG1_HHV11-VP37B_HUMAN			Q86X95	CIR1_HUMAN
Human herpesvirus 1 STRAIN 17	10299	P10204	UL20_HHV11	Q9Y4P9	SPEF1_HUMAN	two hybrid	23950709				P10193-Q14203	OBP_HHV11-DCTN1_HUMAN			Q9HA82	CERS4_HUMAN
Human herpesvirus 1 STRAIN 17	10299	P10205	TEG4_HHV11	Q14576	ELAV3_HUMAN	two hybrid	23950709				P10204-P49458	UL20_HHV11-SRP09_HUMAN			P80303	NUCB2_HUMAN
Human herpesvirus 1 STRAIN 17	10299	P06477	GH_HHV11	Q9H159	CAD19_HUMAN	two hybrid	23950709				P10204-Q01844	UL20_HHV11-EWS_HUMAN			Q9UKK3	PARP4_HUMAN
Human herpesvirus 1 STRAIN 17	10299	P10191	UL07_HHV11	Q9BUJ2	HNRL1_HUMAN	two hybrid	23950709				P10204-P62263	UL20_HHV11-RS14_HUMAN			Q12805	FBLN3_HUMAN
Human herpesvirus 1 STRAIN 17	10299	P10224	RIR2_HHV11	O60519	CRBL2_HUMAN	two hybrid	23950709				P10201-Q8IZ63	UL17_HHV11-PRR22_HUMAN			P49908	SEPP1_HUMAN
Human herpesvirus 1 STRAIN 17	10299	P10224	RIR2_HHV11	P60022	DEFB1_HUMAN	two hybrid	23950709				P10233-O43559	VP22_HHV11-FRS3_HUMAN			O95219	SNX4_HUMAN
Human herpesvirus 1 STRAIN 17	10299	P10227	MB43_HHV11	P07307	ASGR2_HUMAN	two hybrid	23950709				P04288-Q969E8	GM_HHV11-TSR2_HUMAN			Q9Y371	SHLB1_HUMAN
Human herpesvirus 1 STRAIN 17	10299	P10204	UL20_HHV11	P15328	FOLR1_HUMAN	two hybrid	23950709				P06477-Q9NRS6	GH_HHV11-SNX15_HUMAN			Q9HB63	NET4_HUMAN
Human herpesvirus 1 STRAIN 17	10299	P10230	TEG1_HHV11	Q96S65	CSRN1_HUMAN	two hybrid	23950709				P10191-Q9NRA8	UL07_HHV11-4ET_HUMAN			Q5SRE7	PHYD1_HUMAN
Human herpesvirus 1 STRAIN 17	10299	P06477	GH_HHV11	P55774	CCL18_HUMAN	two hybrid	23950709				P06481-Q71SY5	US9_HHV11-MED25_HUMAN			Q9NZQ3	SPN90_HUMAN
Human herpesvirus 1 STRAIN 17	10299	P10204	UL20_HHV11	Q16864	VATF_HUMAN	two hybrid	23950709				P10224-O60262	RIR2_HHV11-GBG7_HUMAN			P61289	PSME3_HUMAN
Human herpesvirus 1 STRAIN 17	10299	P10233	VP22_HHV11	P08237	PFKAM_HUMAN	two hybrid	23950709				P06477-Q8TBF5	GH_HHV11-PIGX_HUMAN			Q16891	MIC60_HUMAN
Human herpesvirus 1 STRAIN 17	10299	P06481	US9_HHV11	P62857	RS28_HUMAN	two hybrid	23950709				P10230-Q9Y6K9	TEG1_HHV11-NEMO_HUMAN			Q6FH22	Q6FH22_HUMAN
Human herpesvirus 1 STRAIN 17	10299	P10228	GC_HHV11	P10914	IRF1_HUMAN	two hybrid	23950709				P10204-P69892	UL20_HHV11-HBG2_HUMAN			Q96EP0	RNF31_HUMAN
Human herpesvirus 1 STRAIN 17	10299	P10215	UL31_HHV11	Q06609	RAD51_HUMAN	two hybrid	23950709				P06477-P08567	GH_HHV11-PLEK_HUMAN			Q9H8L6	MMRN2_HUMAN
Human herpesvirus 1 STRAIN 17	10299	P10201	UL17_HHV11	Q15427	SF3B4_HUMAN	two hybrid	23950709				P10224-Q8IYN2	RIR2_HHV11-TCAL8_HUMAN			Q16206	ENOX2_HUMAN
Human herpesvirus 1 STRAIN 17	10299	P10217	TRM2_HHV11	Q8N6Y0	USBP1_HUMAN	two hybrid	23950709				P10215-Q15654	UL31_HHV11-TRIP6_HUMAN			Q96D09	GASP2_HUMAN
Human herpesvirus 1 STRAIN 17	10299	P10204	UL20_HHV11	O43739	CYH3_HUMAN	two hybrid	23950709				P06480-P00846	GJ_HHV11-ATP6_HUMAN			Q8WY48	Q8WY48_HUMAN
Human herpesvirus 1 STRAIN 17	10299	P06477	GH_HHV11	Q15382	RHEB_HUMAN	two hybrid	23950709				P10231-Q9BYM8	TEG5_HHV11-HOIL1_HUMAN			O43866	CD5L_HUMAN
Human herpesvirus 1 STRAIN 17	10299	P10191	UL07_HHV11	Q92478	CLC2B_HUMAN	two hybrid	23950709				P10204-O75909	UL20_HHV11-CCNK_HUMAN			P15529	MCP_HUMAN
Human herpesvirus 1 STRAIN 17	10299	P06477	GH_HHV11	Q9NZL4	HPBP1_HUMAN	pull down	23950709				P32888-Q8ND90	VP19_HHV11-PNMA1_HUMAN			P09455	RET1_HUMAN
Human herpesvirus 1 STRAIN 17	10299	P10204	UL20_HHV11	Q12893	TM115_HUMAN	two hybrid	23950709				P10218-O15162	UL34_HHV11-PLS1_HUMAN			P30626	SORCN_HUMAN
Human herpesvirus 1 STRAIN 17	10299	P10240	UL56_HHV11	P62304	RUXE_HUMAN	two hybrid	23950709				P06477-P82980	GH_HHV11-RET5_HUMAN			Q15326	ZMY11_HUMAN
Human herpesvirus 1 STRAIN 17	10299	P10220	LTP_HHV11	O95273	CCDB1_HUMAN	two hybrid	23950709				P06477-Q8N998	GH_HHV11-CCD89_HUMAN			Q8WV28	BLNK_HUMAN
Human herpesvirus 1 STRAIN 17	10299	P06477	GH_HHV11	Q9BXS6	NUSAP_HUMAN	two hybrid	23950709				P06477-O95639	GH_HHV11-CPSF4_HUMAN			Q86WN1	FCSD1_HUMAN
Human herpesvirus 1 STRAIN 17	10299	P10204	UL20_HHV11	Q8TC12	RDH11_HUMAN	two hybrid	23950709				P10204-O14807	UL20_HHV11-RASM_HUMAN			P22736	NR4A1_HUMAN
Human herpesvirus 1 STRAIN 17	10299	P10191	UL07_HHV11	Q68DY1	ZN626_HUMAN	two hybrid	23950709				P10204-Q9C005	UL20_HHV11-DPY30_HUMAN			Q15942	ZYX_HUMAN
Human herpesvirus 1 STRAIN 17	10299	P04487	RNB_HHV11	Q9H2X6	HIPK2_HUMAN	two hybrid	14990717				P10231-Q15427	TEG5_HHV11-SF3B4_HUMAN			O43707	ACTN4_HUMAN
Human herpesvirus 1 STRAIN 17	10299	P10191	UL07_HHV11	Q8NEY4	VATC2_HUMAN	two hybrid	23950709				P10191-Q5T7M9	UL07_HHV11-FA69A_HUMAN			Q9UHF1	EGFL7_HUMAN
Human herpesvirus 1 STRAIN 17	10299	P06477	GH_HHV11	O15392	BIRC5_HUMAN	two hybrid	23950709				P04288-Q99750	GM_HHV11-MDFI_HUMAN			Q15691	MARE1_HUMAN
Human herpesvirus 1 STRAIN 17	10299	P06477	GH_HHV11	P49763	PLGF_HUMAN	two hybrid	23950709				P06480-O95295	GJ_HHV11-SNAPN_HUMAN			P62995	TRA2B_HUMAN
Human herpesvirus 1 STRAIN 17	10299	P32888	VP19_HHV11	Q14576	ELAV3_HUMAN	two hybrid	23950709				P06477-Q7L5A8	GH_HHV11-FA2H_HUMAN			Q68DS7	Q68DS7_HUMAN
Human herpesvirus 1 STRAIN 17	10299	P08543	RIR1_HHV11	Q96FJ2	DYL2_HUMAN	two hybrid	23950709				P10230-P98066	TEG1_HHV11-TSG6_HUMAN			Q06330	SUH_HUMAN
Human herpesvirus 1 STRAIN 17	10299	P10204	UL20_HHV11	P31151	S10A7_HUMAN	two hybrid	23950709				P10225-Q14240	SHUT_HHV11-IF4A2_HUMAN			D9YZU5	D9YZU5_HUMAN
Human herpesvirus 1 STRAIN 17	10299	P06477	GH_HHV11	Q16394	EXT1_HUMAN	pull down	23950709				P10231-Q5VSY0	TEG5_HHV11-GKAP1_HUMAN			Q13651	I10R1_HUMAN
Human herpesvirus 1 STRAIN 17	10299	P10240	UL56_HHV11	Q9HD26	GOPC_HUMAN	two hybrid	23950709				P10204-Q9Y2S0	UL20_HHV11-RPAC2_HUMAN			E9KL35	E9KL35_HUMAN
Human herpesvirus 1 STRAIN 17	10299	P10204	UL20_HHV11	Q8N682	DRAM1_HUMAN	two hybrid	23950709				P10204-P56378	UL20_HHV11-68MP_HUMAN			E5FQ95	E5FQ95_HUMAN
Human herpesvirus 1 STRAIN 17	10299	P10204	UL20_HHV11	P14555	PA2GA_HUMAN	two hybrid	23950709				P10230-Q9NX57	TEG1_HHV11-RAB20_HUMAN			Q53GC0	Q53GC0_HUMAN
Human herpesvirus 1 STRAIN 17	10299	P04296	DNBI_HHV11	Q9NPF5	DMAP1_HUMAN	coimmunoprecipitation	15140983				P04485-Q9NZM5	ICP22_HHV11-GSCR2_HUMAN			D7RIH8	D7RIH8_HUMAN
Human herpesvirus 1 STRAIN 17	10299	P04288	GM_HHV11	P41240	CSK_HUMAN	two hybrid	23950709				P06477-P36955	GH_HHV11-PEDF_HUMAN			B1PKY1	B1PKY1_HUMAN
Human herpesvirus 1 STRAIN 17	10299	P10204	UL20_HHV11	Q14512	FGFP1_HUMAN	two hybrid	23950709				P10231-Q96S65	TEG5_HHV11-CSRN1_HUMAN			Q8N726	ARF_HUMAN
Human herpesvirus 1 STRAIN 17	10299	P04288	GM_HHV11	Q9BRK4	LZTS2_HUMAN	two hybrid	23950709				Q69091-Q15223	GD_HHV11-PVRL1_HUMAN			O15027	SC16A_HUMAN
Human herpesvirus 1 STRAIN 17	10299	P10230	TEG1_HHV11	Q15427	SF3B4_HUMAN	two hybrid	23950709				P06491-Q15427	MCP_HHV11-SF3B4_HUMAN			Q00653	NFKB2_HUMAN
Human herpesvirus 1 STRAIN 17	10299	P06477	GH_HHV11	Q9BX68	HINT2_HUMAN	two hybrid	23950709				P10230-P55198	TEG1_HHV11-AF17_HUMAN			O95071	UBR5_HUMAN
Human herpesvirus 1 STRAIN 17	10299	P08543	RIR1_HHV11	P43360	MAGA6_HUMAN	two hybrid	23950709				P10230-Q5D1E8	TEG1_HHV11-ZC12A_HUMAN			O00165	HAX1_HUMAN
Human herpesvirus 1 STRAIN 17	10299	P06477	GH_HHV11	P15328	FOLR1_HUMAN	two hybrid	23950709				P04485-P17028	ICP22_HHV11-ZNF24_HUMAN			Q92993	KAT5_HUMAN
Human herpesvirus 1 STRAIN 17	10299	P10228	GC_HHV11	Q12926	ELAV2_HUMAN	two hybrid	23950709				P10205-Q9NWS9	TEG4_HHV11-ZN446_HUMAN			O76031	CLPX_HUMAN
Human herpesvirus 1 STRAIN 17	10299	P32888	VP19_HHV11	Q08379	GOGA2_HUMAN	two hybrid	23950709				P10240-O95273	UL56_HHV11-CCDB1_HUMAN			O15460	P4HA2_HUMAN
Human herpesvirus 1 STRAIN 17	10299	P08393	ICP0_HHV11	Q9UKV0	HDAC9_HUMAN	coimmunoprecipitation	15194749				P10204-Q7L8A9	UL20_HHV11-VASH1_HUMAN			O43837	IDH3B_HUMAN
Human herpesvirus 1 STRAIN 17	10299	P68331	GK_HHV11	Q9H0U9	TSYL1_HUMAN	two hybrid	23950709				P10228-Q9BQ66	GC_HHV11-KR412_HUMAN			O43592	XPOT_HUMAN
Human herpesvirus 1 STRAIN 17	10299	P10218	UL34_HHV11	O95273	CCDB1_HUMAN	two hybrid	23950709				P04485-Q8N8U2	ICP22_HHV11-CDYL2_HUMAN			O76021	RL1D1_HUMAN
Human herpesvirus 1 STRAIN 17	10299	P10191	UL07_HHV11	Q9HD23	MRS2_HUMAN	two hybrid	23950709				P10204-Q15661	UL20_HHV11-TRYB1_HUMAN			O75323	NIPS2_HUMAN
Human herpesvirus 1 STRAIN 17	10299	P10191	UL07_HHV11	P02511	CRYAB_HUMAN	two hybrid	23950709				P10191-Q9Y4K3	UL07_HHV11-TRAF6_HUMAN			O60812	HNRC1_HUMAN
Human herpesvirus 1 STRAIN 17	10299	P10238	ICP27_HHV11	P84103	SRSF3_HUMAN	two hybrid	12660167				P10224-Q8TF71	RIR2_HHV11-MOT10_HUMAN			O75190	DNJB6_HUMAN
Human herpesvirus 1 STRAIN 17	10299	P08543	RIR1_HHV11	Q96FJ2	DYL2_HUMAN	pull down	23950709				P04296-O60437	DNBI_HHV11-PEPL_HUMAN			O75953	DNJB5_HUMAN
Human herpesvirus 1 STRAIN 17	10299	P10193	OBP_HHV11	Q9UK22	FBX2_HUMAN	two hybrid	12904574				P04488-Q9GZV8	GE_HHV11-PRD14_HUMAN			O75643	U520_HUMAN
Human herpesvirus 1 STRAIN 17	10299	P04288	GM_HHV11	Q969F0	FATE1_HUMAN	two hybrid	23950709				P10204-O95989	UL20_HHV11-NUDT3_HUMAN			O95817	BAG3_HUMAN
Human herpesvirus 1 STRAIN 17	10299	P06477	GH_HHV11	Q16394	EXT1_HUMAN	two hybrid	23950709				P32888-O95273	VP19_HHV11-CCDB1_HUMAN			P00367	DHE3_HUMAN
Human herpesvirus 1 STRAIN 17	10299	P10204	UL20_HHV11	Q93065	Q93065_HUMAN	two hybrid	23950709				P10224-Q8NHQ1	RIR2_HHV11-CEP70_HUMAN			P04792	HSPB1_HUMAN
Human herpesvirus 1 STRAIN 17	10299	P10204	UL20_HHV11	P14555	PA2GA_HUMAN	pull down	23950709				P10204-P36382	UL20_HHV11-CXA5_HUMAN			P05198	IF2A_HUMAN
Human herpesvirus 1 STRAIN 17	10299	P10238	ICP27_HHV11	Q07021	C1QBP_HUMAN	coimmunoprecipitation	11070032				P10191-P25101	UL07_HHV11-EDNRA_HUMAN			P07814	SYEP_HUMAN
Human herpesvirus 1 STRAIN 17	10299	P68331	GK_HHV11	P04637	P53_HUMAN	pull down	23950709				P04294-Q9Y4E8	AN_HHV11-UBP15_HUMAN			P06493	CDK1_HUMAN
Human herpesvirus 1 STRAIN 17	10299	P06477	GH_HHV11	Q8WVF5	KCTD4_HUMAN	two hybrid	23950709				P06481-Q9NQZ6	US9_HHV11-ZC4H2_HUMAN			P11021	GRP78_HUMAN
Human herpesvirus 1 STRAIN 17	10299	P04488	GE_HHV11	Q96EY1	DNJA3_HUMAN	two hybrid	23950709				P10224-Q8WYH8	RIR2_HHV11-ING5_HUMAN			P09012	SNRPA_HUMAN
Human herpesvirus 1 STRAIN 17	10299	P10204	UL20_HHV11	Q5SW96	ARH_HUMAN	two hybrid	23950709				P04288-Q96BA8	GM_HHV11-CR3L1_HUMAN			P08579	RU2B_HUMAN
Human herpesvirus 1 STRAIN 17	10299	P10191	UL07_HHV11	Q8WXF8	DEDD2_HUMAN	two hybrid	23950709				P10230-Q5JR59	TEG1_HHV11-MTUS2_HUMAN			P08708	RS17_HUMAN
Human herpesvirus 1 STRAIN 17	10299	P10230	TEG1_HHV11	P01100	FOS_HUMAN	two hybrid	23950709				P10227-Q9BQ66	MB43_HHV11-KR412_HUMAN			P16402	H13_HUMAN
Human herpesvirus 1 STRAIN 17	10299	P10238	ICP27_HHV11	Q96SB4	SRPK1_HUMAN	coimmunoprecipitation	12660167				P06477-Q96FQ6	GH_HHV11-S10AG_HUMAN			P13674	P4HA1_HUMAN
Human herpesvirus 1 STRAIN 17	10299	P06477	GH_HHV11	P52789	HXK2_HUMAN	two hybrid	23950709				P10191-O14964	UL07_HHV11-HGS_HUMAN			P14868	SYDC_HUMAN
Human herpesvirus 1 STRAIN 17	10299	P06477	GH_HHV11	P56181	NDUV3_HUMAN	two hybrid	23950709				P10230-Q9Y2W2	TEG1_HHV11-WBP11_HUMAN			P27708	PYR1_HUMAN
Human herpesvirus 1 STRAIN 17	10299	P08393	ICP0_HHV11	O00327	BMAL1_HUMAN	two hybrid	11172044				P10204-Q99731	UL20_HHV11-CCL19_HUMAN			P25685	DNJB1_HUMAN
Human herpesvirus 1 STRAIN 17	10299	P10224	RIR2_HHV11	Q9Y2G8	DJC16_HUMAN	two hybrid	23950709				P10240-Q9UKT9	UL56_HHV11-IKZF3_HUMAN			P22626	ROA2_HUMAN
Human herpesvirus 1 STRAIN 17	10299	P10240	UL56_HHV11	Q8N9W6	BOLL_HUMAN	two hybrid	23950709				P10218-Q8ND90	UL34_HHV11-PNMA1_HUMAN			P23246	SFPQ_HUMAN
Human herpesvirus 1 STRAIN 17	10299	P08393	ICP0_HHV11	P29692	EF1D_HUMAN	two hybrid	8995621				P10191-P09914	UL07_HHV11-IFIT1_HUMAN			P27635	RL10_HUMAN
Human herpesvirus 1 STRAIN 17	10299	P06477	GH_HHV11	Q8WUH6	TM263_HUMAN	two hybrid	23950709				P10240-Q8WW12	UL56_HHV11-PCNP_HUMAN			P26373	RL13_HUMAN
Human herpesvirus 1 STRAIN 17	10299	P10225	SHUT_HHV11	Q15056	IF4H_HUMAN	two hybrid	11581395				P10204-Q92882	UL20_HHV11-OSTF1_HUMAN			P62316	SMD2_HUMAN
Human herpesvirus 1 STRAIN 17	10299	P10231	TEG5_HHV11	P57105	SYJ2B_HUMAN	two hybrid	23950709				P10218-Q7L4P6	UL34_HHV11-BEND5_HUMAN			P41252	SYIC_HUMAN
Human herpesvirus 1 STRAIN 17	10299	P06477	GH_HHV11	P46779	RL28_HUMAN	two hybrid	23950709				P06486-Q9GZV8	US10_HHV11-PRD14_HUMAN			P26599	PTBP1_HUMAN
Human herpesvirus 1 STRAIN 17	10299	P06486	US10_HHV11	O96006	ZBED1_HUMAN	two hybrid	23950709				P08393-Q5VSY0	ICP0_HHV11-GKAP1_HUMAN			P28072	PSB6_HUMAN
Human herpesvirus 1 STRAIN 17	10299	P10224	RIR2_HHV11	Q96EZ8	MCRS1_HUMAN	two hybrid	23950709				P06477-Q9UBQ5	GH_HHV11-EIF3K_HUMAN			P29966	MARCS_HUMAN
Human herpesvirus 1 STRAIN 17	10299	P10230	TEG1_HHV11	Q16621	NFE2_HUMAN	two hybrid	23950709				P10204-P35372	UL20_HHV11-OPRM_HUMAN			P40938	RFC3_HUMAN
Human herpesvirus 1 STRAIN 17	10299	P04288	GM_HHV11	Q8N5R6	CCD33_HUMAN	two hybrid	23950709				P10204-P14210	UL20_HHV11-HGF_HUMAN			P30047	GFRP_HUMAN
Human herpesvirus 1 STRAIN 17	10299	P04485	ICP22_HHV11	Q9NVV9	THAP1_HUMAN	two hybrid	23950709				P06477-Q15772	GH_HHV11-SPEG_HUMAN			P35998	PRS7_HUMAN
Human herpesvirus 1 STRAIN 17	10299	P10240	UL56_HHV11	Q9BSJ6	FA64A_HUMAN	two hybrid	23950709				P10204-P61769	UL20_HHV11-B2MG_HUMAN			P55060	XPO2_HUMAN
Human herpesvirus 1 STRAIN 17	10299	P10228	GC_HHV11	P15531	NDKA_HUMAN	two hybrid	23950709				P06477-Q96BM0	GH_HHV11-I27L1_HUMAN			P47897	SYQ_HUMAN
Human herpesvirus 1 STRAIN 17	10299	P10240	UL56_HHV11	Q9P1W9	PIM2_HUMAN	two hybrid	23950709				P08393-Q7Z7J5	ICP0_HHV11-DPPA2_HUMAN			P42704	LPPRC_HUMAN
Human herpesvirus 1 STRAIN 17	10299	P06477	GH_HHV11	P55774	CCL18_HUMAN	pull down	23950709				P04488-Q8N5R6	GE_HHV11-CCD33_HUMAN			P47756	CAPZB_HUMAN
Human herpesvirus 1 STRAIN 17	10299	P10204	UL20_HHV11	P15328	FOLR1_HUMAN	pull down	23950709				P10233-Q6NXP0	VP22_HHV11-EFC12_HUMAN			P50213	IDH3A_HUMAN
Human herpesvirus 1 STRAIN 17	10299	P10210	SCAF_HHV11	Q6P1W5	CA094_HUMAN	two hybrid	23950709				P10209-Q7Z4H7	UL25_HHV11-HAUS6_HUMAN			P49755	TMEDA_HUMAN
Human herpesvirus 1 STRAIN 17	10299	P10204	UL20_HHV11	Q99541	PLIN2_HUMAN	two hybrid	23950709				P10233-Q5VTL8	VP22_HHV11-PR38B_HUMAN			P52907	CAZA1_HUMAN
Human herpesvirus 1 STRAIN 17	10299	P10205	TEG4_HHV11	Q12926	ELAV2_HUMAN	two hybrid	23950709				P10240-Q9NQZ6	UL56_HHV11-ZC4H2_HUMAN			P52272	HNRPM_HUMAN
Human herpesvirus 1 STRAIN 17	10299	P10228	GC_HHV11	P10914	IRF1_HUMAN	pull down	23950709				P10218-P50402	UL34_HHV11-EMD_HUMAN			P51649	SSDH_HUMAN
Human herpesvirus 1 STRAIN 17	10299	P10204	UL20_HHV11	P40616	ARL1_HUMAN	two hybrid	23950709				P10211-Q7Z4H7	GB_HHV11-HAUS6_HUMAN			P55735	SEC13_HUMAN
Human herpesvirus 1 STRAIN 17	10299	P04485	ICP22_HHV11	Q96EZ8	MCRS1_HUMAN	two hybrid	9765390				P10204-O75828	UL20_HHV11-CBR3_HUMAN			Q14257	RCN2_HUMAN
Human herpesvirus 1 STRAIN 17	10299	P04288	GM_HHV11	Q86SE5	RALYL_HUMAN	two hybrid	23950709				P10204-Q96QB4	UL20_HHV11-Q96QB4_HUMAN			P62841	RS15_HUMAN
Human herpesvirus 1 STRAIN 17	10299	P10217	TRM2_HHV11	Q96IJ6	GMPPA_HUMAN	two hybrid	23950709				P06436-Q9UKJ1	GB_HHV1F-PILRA_HUMAN			P62851	RS25_HUMAN
Human herpesvirus 1 STRAIN 17	10299	P10240	UL56_HHV11	Q9BYM8	HOIL1_HUMAN	two hybrid	23950709				A1Z0Q5-Q15223	GD_HHV1K-PVRL1_HUMAN			Q04837	SSBP_HUMAN
Human herpesvirus 1 STRAIN 17	10299	P32888	VP19_HHV11	Q9Y6K9	NEMO_HUMAN	two hybrid	23950709				P57083-Q92956	GD_HHV1P-TNR14_HUMAN			Q00610	CLH1_HUMAN
Human herpesvirus 1 STRAIN 17	10299	P10204	UL20_HHV11	Q9H813	TM206_HUMAN	two hybrid	23950709				Q69113-Q00403	Q69113_HHV2-TF2B_HUMAN			Q01105	SET_HUMAN
Human herpesvirus 1 STRAIN 17	10299	P10186	UNG_HHV11	P56545	CTBP2_HUMAN	two hybrid	23950709				Q69113-Q16594	Q69113_HHV2-TAF9_HUMAN			Q12906	ILF3_HUMAN
Human herpesvirus 1 STRAIN 17	10299	P06477	GH_HHV11	P25398	RS12_HUMAN	two hybrid	23950709				Q69113-P14859	Q69113_HHV2-PO2F1_HUMAN			Q07955	SRSF1_HUMAN
Human herpesvirus 1 STRAIN 17	10299	P06477	GH_HHV11	Q9NZL4	HPBP1_HUMAN	two hybrid	23950709				P68335-Q9NVC6	VP16_HHV23-MED17_HUMAN			Q07666	KHDR1_HUMAN
Human herpesvirus 1 STRAIN 17	10299	P04296	DNBI_HHV11	Q8TEE9	SAP25_HUMAN	coimmunoprecipitation	15140983				P68335-Q96G25	VP16_HHV23-MED8_HUMAN			Q14103	HNRPD_HUMAN
Human herpesvirus 1 STRAIN 17	10299	P68331	GK_HHV11	Q9BRK4	LZTS2_HUMAN	two hybrid	23950709				P68335-O75586	VP16_HHV23-MED6_HUMAN			Q13200	PSMD2_HUMAN
Human herpesvirus 1 STRAIN 17	10299	P10204	UL20_HHV11	Q9NXF8	ZDHC7_HUMAN	two hybrid	23950709				P68335-Q9NWA0	VP16_HHV23-MED9_HUMAN			Q13151	ROA0_HUMAN
Human herpesvirus 1 STRAIN 17	10299	P08393	ICP0_HHV11	P18859	ATP5J_HUMAN	two hybrid	23950709				P68335-P49336	VP16_HHV23-CDK8_HUMAN			Q13557	KCC2D_HUMAN
Human herpesvirus 1 STRAIN 17	10299	P04288	GM_HHV11	P21673	SAT1_HUMAN	two hybrid	23950709				P68335-Q9NX70	VP16_HHV23-MED29_HUMAN			Q13435	SF3B2_HUMAN
Human herpesvirus 1 STRAIN 17	10299	P06485	US02_HHV11	P17980	PRS6A_HUMAN	two hybrid	23950709				P68335-Q9NPJ6	VP16_HHV23-MED4_HUMAN			Q14315	FLNC_HUMAN
Human herpesvirus 1 STRAIN 17	10299	P10224	RIR2_HHV11	Q7L2Z9	CENPQ_HUMAN	two hybrid	23950709				P68336-Q96G25	VP16_HHV2H-MED8_HUMAN			Q8N1F7	NUP93_HUMAN
Human herpesvirus 1 STRAIN 17	10299	P10218	UL34_HHV11	Q8NHQ1	CEP70_HUMAN	two hybrid	23950709				P68336-Q9NVC6	VP16_HHV2H-MED17_HUMAN			Q15293	RCN1_HUMAN
Human herpesvirus 1 STRAIN 17	10299	P10224	RIR2_HHV11	Q8N0V1	ZNAS1_HUMAN	two hybrid	23950709				P68336-Q9NX70	VP16_HHV2H-MED29_HUMAN			Q15773	MLF2_HUMAN
Human herpesvirus 1 STRAIN 17	10299	P10204	UL20_HHV11	Q02750	MP2K1_HUMAN	two hybrid	23950709				P68336-P49336	VP16_HHV2H-CDK8_HUMAN			Q15365	PCBP1_HUMAN
Human herpesvirus 1 STRAIN 17	10299	P36313	ICP34_HHV11	P62136	PP1A_HUMAN	coimmunoprecipitation	18068675				P68336-O75586	VP16_HHV2H-MED6_HUMAN			Q15366	PCBP2_HUMAN
Human herpesvirus 1 STRAIN 17	10299	P10191	UL07_HHV11	Q01850	CDR2_HUMAN	two hybrid	23950709				P68336-Q9NPJ6	VP16_HHV2H-MED4_HUMAN			Q16831	UPP1_HUMAN
Human herpesvirus 1 STRAIN 17	10299	P10204	UL20_HHV11	Q63ZY6	NSN5C_HUMAN	two hybrid	23950709				P68336-Q9NWA0	VP16_HHV2H-MED9_HUMAN			Q16576	RBBP7_HUMAN
Human herpesvirus 1 STRAIN 17	10299	P10204	UL20_HHV11	Q96MD7	CI085_HUMAN	two hybrid	23950709				P28282-Q12756	UL56_HHV2H-KIF1A_HUMAN			Q3ZCQ8	TIM50_HUMAN
Human herpesvirus 1 STRAIN 17	10299	P10210	SCAF_HHV11	Q8N9W6	BOLL_HUMAN	two hybrid	23950709				P28282-Q96J02	UL56_HHV2H-ITCH_HUMAN			Q8NC51	PAIRB_HUMAN
Human herpesvirus 1 STRAIN 17	10299	P10204	UL20_HHV11	P14770	GPIX_HUMAN	two hybrid	23950709				P28282-P46934	UL56_HHV2H-NEDD4_HUMAN			Q92616	GCN1L_HUMAN
Human herpesvirus 1 STRAIN 17	10299	P10204	UL20_HHV11	P05114	HMGN1_HUMAN	two hybrid	23950709				P13292-P05783	US02_HHV2H-K1C18_HUMAN			Q96C36	P5CR2_HUMAN
Human herpesvirus 1 STRAIN 17	10299	P10204	UL20_HHV11	O15503	INSI1_HUMAN	two hybrid	23950709				Q6QCP6-P08047	Q6QCP6_HHV3-SP1_HUMAN			Q9BVK6	TMED9_HUMAN
Human herpesvirus 1 STRAIN 17	10299	P10240	UL56_HHV11	Q15007	FL2D_HUMAN	two hybrid	23950709				Q6QCM6-P52292	Q6QCM6_HHV3-IMA1_HUMAN			Q99729	ROAA_HUMAN
Human herpesvirus 1 STRAIN 17	10299	P10228	GC_HHV11	Q14576	ELAV3_HUMAN	two hybrid	23950709				Q4JR05-P20916	GB_VZVO-MAG_HUMAN			Q9BPW8	NIPS1_HUMAN
Human herpesvirus 1 STRAIN 17	10299	P10191	UL07_HHV11	O00459	P85B_HUMAN	two hybrid	23950709				Q9J3M8-P20916	GE_VZVO-MAG_HUMAN			Q9BQA1	MEP50_HUMAN
Human herpesvirus 1 STRAIN 17	10299	P10191	UL07_HHV11	P48454	PP2BC_HUMAN	pull down	23950709				Q8AZM1-P08047	ICP4_VZVO-SP1_HUMAN			Q9ULX6	AKP8L_HUMAN
Human herpesvirus 1 STRAIN 17	10299	P10218	UL34_HHV11	Q969F0	FATE1_HUMAN	two hybrid	23950709				Q69018-Q9UHI6	Q69018_EBVG-DDX20_HUMAN			Q9NWM8	FKB14_HUMAN
Human herpesvirus 1 STRAIN 17	10299	P10204	UL20_HHV11	Q16774	KGUA_HUMAN	two hybrid	23950709				Q69115-P63244	Q69115_EBVG-GBLP_HUMAN			Q9Y230	RUVB2_HUMAN
Human herpesvirus 1 STRAIN 17	10299	P10191	UL07_HHV11	P29992	GNA11_HUMAN	two hybrid	23950709				Q3KSN9-Q15723	DNBI_EBVG-ELF2_HUMAN			Q9Y5V3	MAGD1_HUMAN
Human herpesvirus 1 STRAIN 17	10299	P10230	TEG1_HHV11	Q12933	TRAF2_HUMAN	two hybrid	23950709				Q3KSN9-Q9UBX5	DNBI_EBVG-FBLN5_HUMAN			P68363	TBA1B_HUMAN
Human herpesvirus 1 STRAIN 17	10299	P08393	ICP0_HHV11	Q8N5R6	CCD33_HUMAN	two hybrid	23950709				P0C762-P28799	GB_EBVG-GRN_HUMAN			P34932	HSP74_HUMAN
Human herpesvirus 1 STRAIN 17	10299	P10210	SCAF_HHV11	Q7Z4H7	HAUS6_HUMAN	two hybrid	23950709				P0C762-Q8N2S1	GB_EBVG-LTBP4_HUMAN			P42771	CDN2A_HUMAN
Human herpesvirus 1 STRAIN 17	10299	P10229	EV45_HHV11	Q96F46	I17RA_HUMAN	two hybrid	23950709				P0C762-Q9BRK4	GB_EBVG-LZTS2_HUMAN			O14920	IKKB_HUMAN
Human herpesvirus 1 STRAIN 17	10299	P68331	GK_HHV11	Q8N5R6	CCD33_HUMAN	two hybrid	23950709				P0C762-P63010	GB_EBVG-AP2B1_HUMAN			Q15628	TRADD_HUMAN
Human herpesvirus 1 STRAIN 17	10299	P10204	UL20_HHV11	Q53RE8	ANR39_HUMAN	two hybrid	23950709				P0C762-P02751	GB_EBVG-FINC_HUMAN			O14744	ANM5_HUMAN
Human herpesvirus 1 STRAIN 17	10299	P36313	ICP34_HHV11	Q14457	BECN1_HUMAN	two hybrid	18005679				P0C762-Q8TAS6	GB_EBVG-Q8TAS6_HUMAN			P19784	CSK22_HUMAN
Human herpesvirus 1 STRAIN 17	10299	P06477	GH_HHV11	O75177	CREST_HUMAN	two hybrid	23950709				P0C762-P18545	GB_EBVG-CNRG_HUMAN			P68400	CSK21_HUMAN
Human herpesvirus 1 STRAIN 17	10299	P10191	UL07_HHV11	P07339	CATD_HUMAN	two hybrid	23950709				P0C762-Q12933	GB_EBVG-TRAF2_HUMAN			P49915	GUAA_HUMAN
Human herpesvirus 1 STRAIN 17	10299	P10204	UL20_HHV11	Q6ZP80	TM182_HUMAN	two hybrid	23950709				P0C762-P08670	GB_EBVG-VIME_HUMAN			P51991	ROA3_HUMAN
Human herpesvirus 1 STRAIN 17	10299	P10238	ICP27_HHV11	Q9GZV8	PRD14_HUMAN	two hybrid	23950709				P0C762-P04275	GB_EBVG-VWF_HUMAN			P05455	LA_HUMAN
Human herpesvirus 1 STRAIN 17	10299	P10230	TEG1_HHV11	Q9H000	MKRN2_HUMAN	two hybrid	23950709				P0C762-Q5JY77	GB_EBVG-GASP1_HUMAN			Q99873	ANM1_HUMAN
Human herpesvirus 1 STRAIN 17	10299	P32888	VP19_HHV11	Q9GZV8	PRD14_HUMAN	two hybrid	23950709				P0C762-Q9UBX5	GB_EBVG-FBLN5_HUMAN			O75094	SLIT3_HUMAN
Human herpesvirus 1 STRAIN 17	10299	P04296	DNBI_HHV11	O14686	KMT2D_HUMAN	coimmunoprecipitation	15140983				P0C762-Q5T124	GB_EBVG-UBX11_HUMAN			P06454	PTMA_HUMAN
Human herpesvirus 1 STRAIN 17	10299	P10219	VP26_HHV11	P43355	MAGA1_HUMAN	two hybrid	23950709				P0C762-A1KXE4	GB_EBVG-F168B_HUMAN			Q49A88	CCD14_HUMAN
Human herpesvirus 1 STRAIN 17	10299	P10205	TEG4_HHV11	Q8NFH5	NUP53_HUMAN	two hybrid	23950709				P0C701-Q9UHV2	RIR2_EBVG-SRTD1_HUMAN			P53634	CATC_HUMAN
Human herpesvirus 1 STRAIN 17	10299	P08393	ICP0_HHV11	Q9GZV8	PRD14_HUMAN	two hybrid	23950709				P0C701-P12814	RIR2_EBVG-ACTN1_HUMAN			Q13164	MK07_HUMAN
Human herpesvirus 1 STRAIN 17	10299	P10204	UL20_HHV11	P63241	IF5A1_HUMAN	two hybrid	23950709				P0C701-P14618	RIR2_EBVG-KPYM_HUMAN			Q13185	CBX3_HUMAN
Human herpesvirus 1 STRAIN 17	10299	P68331	GK_HHV11	O95251	KAT7_HUMAN	two hybrid	23950709				P0C701-Q96BY9	RIR2_EBVG-SARAF_HUMAN			O95967	FBLN4_HUMAN
Human herpesvirus 1 STRAIN 17	10299	P10204	UL20_HHV11	O43557	TNF14_HUMAN	two hybrid	23950709				Q3KSR8-Q9NRD5	UL07_EBVG-PICK1_HUMAN			O76013	KRT36_HUMAN
Human herpesvirus 1 STRAIN 17	10299	P08393	ICP0_HHV11	Q9Y5A6	ZSC21_HUMAN	two hybrid	23950709				Q3KSR8-Q9HCE6	UL07_EBVG-ARGAL_HUMAN			P28676	GRAN_HUMAN
Human herpesvirus 1 STRAIN 17	10299	P10204	UL20_HHV11	O95990	F107A_HUMAN	two hybrid	23950709				Q3KSR7-Q02818	GM_EBVG-NUCB1_HUMAN			B3KR20	B3KR20_HUMAN
Human herpesvirus 1 STRAIN 17	10299	P06477	GH_HHV11	Q6PDB4	ZN880_HUMAN	two hybrid	23950709				Q3KSR7-Q9NSC5	GM_EBVG-HOME3_HUMAN			P22105	TENX_HUMAN
Human herpesvirus 1 STRAIN 17	10299	P10191	UL07_HHV11	P62736	ACTA_HUMAN	two hybrid	23950709				P0C731-P01857	KR2_EBVG-IGHG1_HUMAN			A4D177	A4D177_HUMAN
Human herpesvirus 1 STRAIN 17	10299	P04296	DNBI_HHV11	O95153	RIMB1_HUMAN	coimmunoprecipitation	15140983				P0C731-Q13576	KR2_EBVG-IQGA2_HUMAN			Q9Y6M1	IF2B2_HUMAN
Human herpesvirus 1 STRAIN 17	10299	P10228	GC_HHV11	Q99962	SH3G2_HUMAN	two hybrid	23950709				P0C736-P28799	EAR_EBVG-GRN_HUMAN			O75688	PPM1B_HUMAN
Human herpesvirus 1 STRAIN 17	10299	P06477	GH_HHV11	P35914	HMGCL_HUMAN	two hybrid	23950709				P0C736-Q8N2S1	EAR_EBVG-LTBP4_HUMAN			Q14517	FAT1_HUMAN
Human herpesvirus 1 STRAIN 17	10299	P06477	GH_HHV11	Q9NV23	SAST_HUMAN	two hybrid	23950709				P0C736-A1L0V1	EAR_EBVG-A1L0V1_HUMAN			Q8IZ07	AN13A_HUMAN
Human herpesvirus 1 STRAIN 17	10299	P10230	TEG1_HHV11	Q8IUH3	RBM45_HUMAN	two hybrid	23950709				P0C736-P02751	EAR_EBVG-FINC_HUMAN			P08172	ACM2_HUMAN
Human herpesvirus 1 STRAIN 17	10299	P06477	GH_HHV11	Q5JUX0	SPIN3_HUMAN	two hybrid	23950709				P0C736-O95681	EAR_EBVG-O95681_HUMAN			Q5SSJ5	HP1B3_HUMAN
Human herpesvirus 1 STRAIN 17	10299	P06480	GJ_HHV11	P48201	AT5G3_HUMAN	two hybrid	17959661				P0C736-Q13077	EAR_EBVG-TRAF1_HUMAN			P40189	IL6RB_HUMAN
Human herpesvirus 1 STRAIN 17	10299	P06477	GH_HHV11	Q9NRP0	OSTC_HUMAN	two hybrid	23950709				P0C736-P04275	EAR_EBVG-VWF_HUMAN			O00483	NDUA4_HUMAN
Human herpesvirus 1 STRAIN 17	10299	P10204	UL20_HHV11	P13164	IFM1_HUMAN	two hybrid	23950709				Q3KSS3-Q9NSC5	GL_EBVG-HOME3_HUMAN			Q9NZC7	WWOX_HUMAN
Human herpesvirus 1 STRAIN 17	10299	P06477	GH_HHV11	P05408	7B2_HUMAN	two hybrid	23950709				P0C6Z4-Q9NSC5	GN_EBVG-HOME3_HUMAN			P27824	CALX_HUMAN
Human herpesvirus 1 STRAIN 17	10299	P10191	UL07_HHV11	P04259	K2C6B_HUMAN	two hybrid	23950709				Q69132-P28799	Q69132_EBVG-GRN_HUMAN			O15173	PGRC2_HUMAN
Human herpesvirus 1 STRAIN 17	10299	P10240	UL56_HHV11	Q15427	SF3B4_HUMAN	two hybrid	23950709				Q3KSU7-P25788	V120_EBVG-PSA3_HUMAN			O60565	GREM1_HUMAN
Human herpesvirus 1 STRAIN 17	10299	P10212	TRM1_HHV11	Q8ND90	PNMA1_HUMAN	two hybrid	23950709				Q3KSU7-Q9UHV2	V120_EBVG-SRTD1_HUMAN			O60684	IMA7_HUMAN
Human herpesvirus 1 STRAIN 17	10299	P10191	UL07_HHV11	P34903	GBRA3_HUMAN	two hybrid	23950709				Q3KSU8-Q8TD31	LTP_EBVG-CCHCR_HUMAN			Q9NXR1	NDE1_HUMAN
Human herpesvirus 1 STRAIN 17	10299	P10217	TRM2_HHV11	Q9H0A8	COMD4_HUMAN	two hybrid	23950709				Q3KSU8-P04233	LTP_EBVG-HG2A_HUMAN			Q15554	TERF2_HUMAN
Human herpesvirus 1 STRAIN 17	10299	P10217	TRM2_HHV11	P0C7W6	CC172_HUMAN	two hybrid	23950709				Q3KSU8-P49759	LTP_EBVG-CLK1_HUMAN			P12109	CO6A1_HUMAN
Human herpesvirus 1 STRAIN 17	10299	P08393	ICP0_HHV11	Q13404	UB2V1_HUMAN	two hybrid	23950709				Q3KSU8-P04406	LTP_EBVG-G3P_HUMAN			Q9BWM7	SFXN3_HUMAN
Human herpesvirus 1 STRAIN 17	10299	P10201	UL17_HHV11	Q9UKT9	IKZF3_HUMAN	two hybrid	23950709				Q3KSU8-P28799	LTP_EBVG-GRN_HUMAN			Q9Y6C9	MTCH2_HUMAN
Human herpesvirus 1 STRAIN 17	10299	P32888	VP19_HHV11	Q5JR59	MTUS2_HUMAN	two hybrid	23950709				Q3KSU8-P68871	LTP_EBVG-HBB_HUMAN			Q14393	GAS6_HUMAN
Human herpesvirus 1 STRAIN 17	10299	P10220	LTP_HHV11	Q9BQ66	KR412_HUMAN	two hybrid	23950709				Q3KSU8-P04439	LTP_EBVG-1A03_HUMAN			P28070	PSB4_HUMAN
Human herpesvirus 1 STRAIN 17	10299	P10238	ICP27_HHV11	Q8IYA8	CCD36_HUMAN	two hybrid	23950709				Q3KSU8-P01889	LTP_EBVG-1B07_HUMAN			Q96AM1	MRGRF_HUMAN
Human herpesvirus 1 STRAIN 17	10299	P08543	RIR1_HHV11	P63167	DYL1_HUMAN	two hybrid	23950709				Q3KSU8-P15814	LTP_EBVG-IGLL1_HUMAN			P28300	LYOX_HUMAN
Human herpesvirus 1 STRAIN 17	10299	P10204	UL20_HHV11	Q4J6C6	PPCEL_HUMAN	two hybrid	23950709				Q3KSU8-B3KS36	LTP_EBVG-B3KS36_HUMAN			P50416	CPT1A_HUMAN
Human herpesvirus 1 STRAIN 17	10299	P68331	GK_HHV11	Q49A26	GLYR1_HUMAN	two hybrid	23950709				Q3KSU8-Q86X95	LTP_EBVG-CIR1_HUMAN			Q53TN4	CYBR1_HUMAN
Human herpesvirus 1 STRAIN 17	10299	P04288	GM_HHV11	Q96IT1	ZN496_HUMAN	two hybrid	23950709				Q3KSU8-Q9HA82	LTP_EBVG-CERS4_HUMAN			O15031	PLXB2_HUMAN
Human herpesvirus 1 STRAIN 17	10299	P10204	UL20_HHV11	P30536	TSPOA_HUMAN	two hybrid	23950709				Q3KSU8-P80303	LTP_EBVG-NUCB2_HUMAN			Q06033	ITIH3_HUMAN
Human herpesvirus 1 STRAIN 17	10299	P08393	ICP0_HHV11	Q9NZM5	GSCR2_HUMAN	two hybrid	10196275				P0C722-Q9UKK3	BRRF1_EBVG-PARP4_HUMAN			Q86Y82	STX12_HUMAN
Human herpesvirus 1 STRAIN 17	10299	P10218	UL34_HHV11	Q08379	GOGA2_HUMAN	two hybrid	23950709				P0C722-O15162	BRRF1_EBVG-PLS1_HUMAN			Q13443	ADAM9_HUMAN
Human herpesvirus 1 STRAIN 17	10299	P10240	UL56_HHV11	Q8N4H5	TOM5_HUMAN	two hybrid	23950709				P0C722-Q12805	BRRF1_EBVG-FBLN3_HUMAN			O00410	IPO5_HUMAN
Human herpesvirus 1 STRAIN 17	10299	P10204	UL20_HHV11	Q13432	U119A_HUMAN	two hybrid	23950709				P0C722-P49908	BRRF1_EBVG-SEPP1_HUMAN			P16070	CD44_HUMAN
Human herpesvirus 1 STRAIN 17	10299	P10201	UL17_HHV11	O14770	MEIS2_HUMAN	two hybrid	23950709				P0C722-O95219	BRRF1_EBVG-SNX4_HUMAN			Q6PKC3	TXD11_HUMAN
Human herpesvirus 1 STRAIN 17	10299	P10212	TRM1_HHV11	Q16633	OBF1_HUMAN	two hybrid	23950709				P0C722-Q9UBX5	BRRF1_EBVG-FBLN5_HUMAN			Q9NTJ5	SAC1_HUMAN
Human herpesvirus 1 STRAIN 17	10299	P10239	TEG6_HHV11	Q96JM7	LMBL3_HUMAN	two hybrid	23950709				P0C722-Q9Y371	BRRF1_EBVG-SHLB1_HUMAN			Q9NZM1	MYOF_HUMAN
Human herpesvirus 1 STRAIN 17	10299	P10191	UL07_HHV11	Q9NS71	GKN1_HUMAN	two hybrid	23950709				P0C722-Q9HB63	BRRF1_EBVG-NET4_HUMAN			O14683	P5I11_HUMAN
Human herpesvirus 1 STRAIN 17	10299	P04288	GM_HHV11	O43865	SAHH2_HUMAN	two hybrid	23950709				P0C722-Q9BRK4	BRRF1_EBVG-LZTS2_HUMAN			Q9P0L0	VAPA_HUMAN
Human herpesvirus 1 STRAIN 17	10299	P10204	UL20_HHV11	Q8TBM7	TM254_HUMAN	two hybrid	23950709				P0C722-Q5SRE7	BRRF1_EBVG-PHYD1_HUMAN			Q8IXI1	MIRO2_HUMAN
Human herpesvirus 1 STRAIN 17	10299	P06477	GH_HHV11	Q96A35	RM24_HUMAN	two hybrid	23950709				P0C734-P62136	BTRF1_EBVG-PP1A_HUMAN			Q14699	RFTN1_HUMAN
Human herpesvirus 1 STRAIN 17	10299	P10191	UL07_HHV11	P10398	ARAF_HUMAN	two hybrid	23950709				P0C706-Q12805	UL25_EBVG-FBLN3_HUMAN			Q3KQU3	MA7D1_HUMAN
Human herpesvirus 1 STRAIN 17	10299	P10204	UL20_HHV11	Q8WVX3	CD003_HUMAN	two hybrid	23950709				P0C706-Q9NZQ3	UL25_EBVG-SPN90_HUMAN			Q96S52	PIGS_HUMAN
Human herpesvirus 1 STRAIN 17	10299	P08393	ICP0_HHV11	Q96GY0	ZC21A_HUMAN	two hybrid	23950709				P0C706-A1L0V1	UL25_EBVG-A1L0V1_HUMAN			Q9Y2I1	NISCH_HUMAN
Human herpesvirus 1 STRAIN 17	10299	P04488	GE_HHV11	Q9NQZ6	ZC4H2_HUMAN	two hybrid	23950709				P0C706-P14618	UL25_EBVG-KPYM_HUMAN			Q15629	TRAM1_HUMAN
Human herpesvirus 1 STRAIN 17	10299	P10225	SHUT_HHV11	Q15056	IF4H_HUMAN	coimmunoprecipitation	16014927				P0C706-P25788	UL25_EBVG-PSA3_HUMAN			O15400	STX7_HUMAN
Human herpesvirus 1 STRAIN 17	10299	P68331	GK_HHV11	Q9UKT9	IKZF3_HUMAN	two hybrid	23950709				P0C706-Q99816	UL25_EBVG-TS101_HUMAN			P35869	AHR_HUMAN
Human herpesvirus 1 STRAIN 17	10299	P06477	GH_HHV11	Q53RE8	ANR39_HUMAN	two hybrid	23950709				P0C706-P61289	UL25_EBVG-PSME3_HUMAN			Q86UL3	GPAT4_HUMAN
Human herpesvirus 1 STRAIN 17	10299	P10224	RIR2_HHV11	Q7L4P6	BEND5_HUMAN	two hybrid	23950709				P0C706-Q16891	UL25_EBVG-MIC60_HUMAN			Q9UNE7	CHIP_HUMAN
Human herpesvirus 1 STRAIN 17	10299	P10219	VP26_HHV11	P51808	DYLT3_HUMAN	pull down	23950709				P0C706-Q6FH22	UL25_EBVG-Q6FH22_HUMAN			Q9HA65	TBC17_HUMAN
Human herpesvirus 1 STRAIN 17	10299	P10191	UL07_HHV11	O14770	MEIS2_HUMAN	pull down	23950709				P0C706-Q96EP0	UL25_EBVG-RNF31_HUMAN			Q5TGY1	TMCO4_HUMAN
Human herpesvirus 1 STRAIN 17	10299	P10204	UL20_HHV11	Q8TBQ9	KISHA_HUMAN	two hybrid	23950709				P0C706-Q9H8L6	UL25_EBVG-MMRN2_HUMAN			Q16527	CSRP2_HUMAN
Human herpesvirus 1 STRAIN 17	10299	P10227	MB43_HHV11	O15162	PLS1_HUMAN	two hybrid	23950709				Q3KSQ2-Q9Y3Q8	KITH_EBVG-T22D4_HUMAN			P55036	PSMD4_HUMAN
Human herpesvirus 1 STRAIN 17	10299	P10230	TEG1_HHV11	Q9H9H4	VP37B_HUMAN	two hybrid	23950709				Q3KSQ2-Q5JY77	KITH_EBVG-GASP1_HUMAN			Q9UQ35	SRRM2_HUMAN
Human herpesvirus 1 STRAIN 17	10299	P10193	OBP_HHV11	Q14203	DCTN1_HUMAN	two hybrid	11854491				Q3KSQ2-Q16206	KITH_EBVG-ENOX2_HUMAN			P31689	DNJA1_HUMAN
Human herpesvirus 1 STRAIN 17	10299	P10204	UL20_HHV11	P49458	SRP09_HUMAN	two hybrid	23950709				Q3KSQ2-Q96D09	KITH_EBVG-GASP2_HUMAN			Q8TED1	GPX8_HUMAN
Human herpesvirus 1 STRAIN 17	10299	P10204	UL20_HHV11	Q01844	EWS_HUMAN	two hybrid	23950709				Q69114-P28799	Q69114_EBVG-GRN_HUMAN			Q7KZF4	SND1_HUMAN
Human herpesvirus 1 STRAIN 17	10299	P10204	UL20_HHV11	P62263	RS14_HUMAN	two hybrid	23950709				Q3KSS4-Q07021	EBNA1_EBVG-C1QBP_HUMAN			P02786	TFR1_HUMAN
Human herpesvirus 1 STRAIN 17	10299	P10201	UL17_HHV11	Q8IZ63	PRR22_HUMAN	two hybrid	23950709				Q3KSS4-Q99750	EBNA1_EBVG-MDFI_HUMAN			Q14192	FHL2_HUMAN
Human herpesvirus 1 STRAIN 17	10299	P10233	VP22_HHV11	O43559	FRS3_HUMAN	two hybrid	23950709				Q3KSS4-P52292	EBNA1_EBVG-IMA1_HUMAN			O15217	GSTA4_HUMAN
Human herpesvirus 1 STRAIN 17	10299	P04288	GM_HHV11	Q969E8	TSR2_HUMAN	two hybrid	23950709				Q3KSS4-Q9NRD5	EBNA1_EBVG-PICK1_HUMAN			Q9HC07	TM165_HUMAN
Human herpesvirus 1 STRAIN 17	10299	P06477	GH_HHV11	Q9NRS6	SNX15_HUMAN	two hybrid	23950709				Q3KSS4-Q99816	EBNA1_EBVG-TS101_HUMAN			Q8WX93	PALLD_HUMAN
Human herpesvirus 1 STRAIN 17	10299	P10191	UL07_HHV11	Q9NRA8	4ET_HUMAN	two hybrid	23950709				Q3KSV2-P25788	EBNA2_EBVG-PSA3_HUMAN			P42892	ECE1_HUMAN
Human herpesvirus 1 STRAIN 17	10299	P06481	US9_HHV11	Q71SY5	MED25_HUMAN	two hybrid	23950709				Q3KSV2-Q8WY48	EBNA2_EBVG-Q8WY48_HUMAN			P09619	PGFRB_HUMAN
Human herpesvirus 1 STRAIN 17	10299	P10224	RIR2_HHV11	O60262	GBG7_HUMAN	two hybrid	23950709				Q3KSV2-O43866	EBNA2_EBVG-CD5L_HUMAN			Q9Y673	ALG5_HUMAN
Human herpesvirus 1 STRAIN 17	10299	P10193	OBP_HHV11	Q96EY1	DNJA3_HUMAN	two hybrid	11854491				Q3KSV2-P15529	EBNA2_EBVG-MCP_HUMAN			Q99500	S1PR3_HUMAN
Human herpesvirus 1 STRAIN 17	10299	P06477	GH_HHV11	Q8TBF5	PIGX_HUMAN	two hybrid	23950709				Q3KSV2-P09455	EBNA2_EBVG-RET1_HUMAN			P25789	PSA4_HUMAN
Human herpesvirus 1 STRAIN 17	10299	P10230	TEG1_HHV11	Q9Y6K9	NEMO_HUMAN	two hybrid	23950709				Q3KSV2-P30626	EBNA2_EBVG-SORCN_HUMAN			Q7L5D6	GET4_HUMAN
Human herpesvirus 1 STRAIN 17	10299	P10204	UL20_HHV11	P69892	HBG2_HUMAN	two hybrid	23950709				Q3KSV2-Q15326	EBNA2_EBVG-ZMY11_HUMAN			Q9H0E2	TOLIP_HUMAN
Human herpesvirus 1 STRAIN 17	10299	P06477	GH_HHV11	P08567	PLEK_HUMAN	two hybrid	23950709				Q3KSV2-Q8WV28	EBNA2_EBVG-BLNK_HUMAN			P53801	PTTG_HUMAN
Human herpesvirus 1 STRAIN 17	10299	P10224	RIR2_HHV11	Q8IYN2	TCAL8_HUMAN	two hybrid	23950709				Q3KSV2-Q86WN1	EBNA2_EBVG-FCSD1_HUMAN			P48556	PSMD8_HUMAN
Human herpesvirus 1 STRAIN 17	10299	P10215	UL31_HHV11	Q15654	TRIP6_HUMAN	two hybrid	23950709				Q3KST2-P22736	EBNA3_EBVG-NR4A1_HUMAN			P01023	A2MG_HUMAN
Human herpesvirus 1 STRAIN 17	10299	P06480	GJ_HHV11	P00846	ATP6_HUMAN	two hybrid	17959661				Q3KST2-P36578	EBNA3_EBVG-RL4_HUMAN			P41221	WNT5A_HUMAN
Human herpesvirus 1 STRAIN 17	10299	P10231	TEG5_HHV11	Q9BYM8	HOIL1_HUMAN	two hybrid	23950709				Q69139-Q15942	Q69139_EBVG-ZYX_HUMAN			Q63ZY3	KANK2_HUMAN
Human herpesvirus 1 STRAIN 17	10299	P10193	OBP_HHV11	Q9UK22	FBX2_HUMAN	two hybrid	11854491				Q69139-P25788	Q69139_EBVG-PSA3_HUMAN			P30530	UFO_HUMAN
Human herpesvirus 1 STRAIN 17	10299	P10204	UL20_HHV11	O75909	CCNK_HUMAN	two hybrid	23950709				Q69139-Q9Y371	Q69139_EBVG-SHLB1_HUMAN			P40123	CAP2_HUMAN
Human herpesvirus 1 STRAIN 17	10299	P32888	VP19_HHV11	Q8ND90	PNMA1_HUMAN	two hybrid	23950709				Q69139-O43707	Q69139_EBVG-ACTN4_HUMAN			Q9UPN7	PP6R1_HUMAN
Human herpesvirus 1 STRAIN 17	10299	P10218	UL34_HHV11	O15162	PLS1_HUMAN	pull down	23950709				Q69139-A1L0V1	Q69139_EBVG-A1L0V1_HUMAN			Q6NZI2	PTRF_HUMAN
Human herpesvirus 1 STRAIN 17	10299	P36313	ICP34_HHV11	Q14457	BECN1_HUMAN	coimmunoprecipitation	18005679				Q69119-Q9UBX5	Q69119_EBVG-FBLN5_HUMAN			P17947	SPI1_HUMAN
Human herpesvirus 1 STRAIN 17	10299	P10227	MB43_HHV11	O15162	PLS1_HUMAN	pull down	23950709				Q69119-P25788	Q69119_EBVG-PSA3_HUMAN			Q9BZ29	DOCK9_HUMAN
Human herpesvirus 1 STRAIN 17	10299	P06477	GH_HHV11	P82980	RET5_HUMAN	two hybrid	23950709				Q69119-P49908	Q69119_EBVG-SEPP1_HUMAN			Q9Y6N5	SQRD_HUMAN
Human herpesvirus 1 STRAIN 17	10299	P06477	GH_HHV11	Q8N998	CCD89_HUMAN	two hybrid	23950709				Q69119-P04275	Q69119_EBVG-VWF_HUMAN			P00533	EGFR_HUMAN
Human herpesvirus 1 STRAIN 17	10299	P10191	UL07_HHV11	O14770	MEIS2_HUMAN	two hybrid	23950709				P0C732-P25788	EBNA5_EBVG-PSA3_HUMAN			P62070	RRAS2_HUMAN
Human herpesvirus 1 STRAIN 17	10299	P10219	VP26_HHV11	P51808	DYLT3_HUMAN	two hybrid	23950709				A8CSJ8-Q9UHF1	A8CSJ8_EBVG-EGFL7_HUMAN			Q6PML9	ZNT9_HUMAN
Human herpesvirus 1 STRAIN 17	10299	P06477	GH_HHV11	O95639	CPSF4_HUMAN	two hybrid	23950709				P0C729-Q08380	LMP2_EBVG-LG3BP_HUMAN			P38432	COIL_HUMAN
Human herpesvirus 1 STRAIN 17	10299	P10204	UL20_HHV11	O14807	RASM_HUMAN	two hybrid	23950709				Q3KSU1-Q15691	ICP27_EBVG-MARE1_HUMAN			Q70UQ0	IKIP_HUMAN
Human herpesvirus 1 STRAIN 17	10299	P10204	UL20_HHV11	Q9C005	DPY30_HUMAN	two hybrid	23950709				Q3KSU1-P62995	ICP27_EBVG-TRA2B_HUMAN			Q86T03	TM55B_HUMAN
Human herpesvirus 1 STRAIN 17	10299	P08393	ICP0_HHV11	P30281	CCND3_HUMAN	coimmunoprecipitation	10393969				Q3KSU1-Q68DS7	ICP27_EBVG-Q68DS7_HUMAN			P55145	MANF_HUMAN
Human herpesvirus 1 STRAIN 17	10299	P10231	TEG5_HHV11	Q15427	SF3B4_HUMAN	two hybrid	23950709				P0C722-Q12933	BRRF1_EBVG-TRAF2_HUMAN			P36542	ATPG_HUMAN
Human herpesvirus 1 STRAIN 17	10299	P10191	UL07_HHV11	Q5T7M9	FA69A_HUMAN	two hybrid	23950709				Q3KSV2-Q06330	EBNA2_EBVG-SUH_HUMAN			Q7Z3K3	POGZ_HUMAN
Human herpesvirus 1 STRAIN 17	10299	P04288	GM_HHV11	Q99750	MDFI_HUMAN	two hybrid	23950709				Q3KSU8-D9YZU5	LTP_EBVG-D9YZU5_HUMAN			Q6NUQ1	RINT1_HUMAN
Human herpesvirus 1 STRAIN 17	10299	P06480	GJ_HHV11	O95295	SNAPN_HUMAN	two hybrid	17959661				P0CAP9-Q13651	IL10H_EBVG-I10R1_HUMAN			Q9BRK5	CAB45_HUMAN
Human herpesvirus 1 STRAIN 17	10299	P06477	GH_HHV11	Q7L5A8	FA2H_HUMAN	two hybrid	23950709				Q9Q2P1-E9KL35	Q9Q2P1_EBVG-E9KL35_HUMAN			Q9Y228	T3JAM_HUMAN
Human herpesvirus 1 STRAIN 17	10299	P10230	TEG1_HHV11	P98066	TSG6_HUMAN	two hybrid	23950709				Q3KSU8-E5FQ95	LTP_EBVG-E5FQ95_HUMAN			Q8IV08	PLD3_HUMAN
Human herpesvirus 1 STRAIN 17	10299	P10225	SHUT_HHV11	Q14240	IF4A2_HUMAN	coimmunoprecipitation	16014927				Q3KSU7-Q53GC0	V120_EBVG-Q53GC0_HUMAN			P13667	PDIA4_HUMAN
Human herpesvirus 1 STRAIN 17	10299	P10231	TEG5_HHV11	Q5VSY0	GKAP1_HUMAN	two hybrid	23950709				P0C6Z5-D7RIH8	GP42_EBVG-D7RIH8_HUMAN			Q7Z6G3	NECA2_HUMAN
Human herpesvirus 1 STRAIN 17	10299	P10204	UL20_HHV11	Q9Y2S0	RPAC2_HUMAN	two hybrid	23950709				P0C701-Q53GC0	RIR2_EBVG-Q53GC0_HUMAN			Q9BQB6	VKOR1_HUMAN
Human herpesvirus 1 STRAIN 17	10299	P10204	UL20_HHV11	P56378	68MP_HUMAN	two hybrid	23950709				Q3KSU8-B1PKY1	LTP_EBVG-B1PKY1_HUMAN			Q9UHD8	SEPT9_HUMAN
Human herpesvirus 1 STRAIN 17	10299	P10230	TEG1_HHV11	Q9NX57	RAB20_HUMAN	two hybrid	23950709				P0C732-Q8N726	EBNA5_EBVG-ARF_HUMAN			P78362	SRPK2_HUMAN
Human herpesvirus 1 STRAIN 17	10299	P04485	ICP22_HHV11	Q9NZM5	GSCR2_HUMAN	two hybrid	10196275				P0C731-P63165	KR2_EBVG-SUMO1_HUMAN			P33897	ABCD1_HUMAN
Human herpesvirus 1 STRAIN 17	10299	P06477	GH_HHV11	P36955	PEDF_HUMAN	two hybrid	23950709				P0C732-P62753	EBNA5_EBVG-RS6_HUMAN			Q9UL15	BAG5_HUMAN
Human herpesvirus 1 STRAIN 17	10299	P10231	TEG5_HHV11	Q96S65	CSRN1_HUMAN	two hybrid	23950709				P0C732-P62701	EBNA5_EBVG-RS4X_HUMAN			Q12824	SNF5_HUMAN
Human herpesvirus 1 STRAIN 17	10299	Q69091	GD_HHV11	Q15223	PVRL1_HUMAN	coimmunoprecipitation	10683337				P0C732-P18124	EBNA5_EBVG-RL7_HUMAN			Q9ULM3	YETS2_HUMAN
Human herpesvirus 1 STRAIN 17	10299	P06491	MCP_HHV11	Q15427	SF3B4_HUMAN	two hybrid	23950709				P0C732-O15027	EBNA5_EBVG-SC16A_HUMAN			O14641	DVL2_HUMAN
Human herpesvirus 1 STRAIN 17	10299	P10230	TEG1_HHV11	P55198	AF17_HUMAN	two hybrid	23950709				P0C722-Q00653	BRRF1_EBVG-NFKB2_HUMAN			Q58DX5	NADL2_HUMAN
Human herpesvirus 1 STRAIN 17	10299	P10230	TEG1_HHV11	Q5D1E8	ZC12A_HUMAN	two hybrid	23950709				P0C732-O95071	EBNA5_EBVG-UBR5_HUMAN			Q9NQ79	CRAC1_HUMAN
Human herpesvirus 1 STRAIN 17	10299	P04485	ICP22_HHV11	P17028	ZNF24_HUMAN	two hybrid	23950709				P0C732-O00165	EBNA5_EBVG-HAX1_HUMAN			Q14204	DYHC1_HUMAN
Human herpesvirus 1 STRAIN 17	10299	P10205	TEG4_HHV11	Q9NWS9	ZN446_HUMAN	two hybrid	23950709				P0C731-Q92993	KR2_EBVG-KAT5_HUMAN			Q9UHV9	PFD2_HUMAN
Human herpesvirus 1 STRAIN 17	10299	P10240	UL56_HHV11	O95273	CCDB1_HUMAN	two hybrid	23950709				P0C732-P62424	EBNA5_EBVG-RL7A_HUMAN			O60831	PRAF2_HUMAN
Human herpesvirus 1 STRAIN 17	10299	P10204	UL20_HHV11	Q7L8A9	VASH1_HUMAN	two hybrid	23950709				P0C732-O76031	EBNA5_EBVG-CLPX_HUMAN			P22692	IBP4_HUMAN
Human herpesvirus 1 STRAIN 17	10299	P10212	TRM1_HHV11	Q16633	OBF1_HUMAN	pull down	23950709				P0C732-O60506	EBNA5_EBVG-HNRPQ_HUMAN			Q9NZV1	CRIM1_HUMAN
Human herpesvirus 1 STRAIN 17	10299	P10228	GC_HHV11	Q9BQ66	KR412_HUMAN	two hybrid	23950709				P0C732-O15460	EBNA5_EBVG-P4HA2_HUMAN			O43294	TGFI1_HUMAN
Human herpesvirus 1 STRAIN 17	10299	P04485	ICP22_HHV11	Q8N8U2	CDYL2_HUMAN	two hybrid	23950709				P0C732-O43837	EBNA5_EBVG-IDH3B_HUMAN			P16615	AT2A2_HUMAN
Human herpesvirus 1 STRAIN 17	10299	P10204	UL20_HHV11	Q15661	TRYB1_HUMAN	two hybrid	23950709				P0C732-O43390	EBNA5_EBVG-HNRPR_HUMAN			Q8TAP6	CEP76_HUMAN
Human herpesvirus 1 STRAIN 17	10299	P10191	UL07_HHV11	Q9Y4K3	TRAF6_HUMAN	two hybrid	23950709				P0C732-O43592	EBNA5_EBVG-XPOT_HUMAN			P98172	EFNB1_HUMAN
Human herpesvirus 1 STRAIN 17	10299	P04288	GM_HHV11	O43865	SAHH2_HUMAN	pull down	23950709				P0C732-O76021	EBNA5_EBVG-RL1D1_HUMAN			Q96QF0	RAB3I_HUMAN
Human herpesvirus 1 STRAIN 17	10299	P10224	RIR2_HHV11	Q8TF71	MOT10_HUMAN	two hybrid	23950709				P0C732-O75323	EBNA5_EBVG-NIPS2_HUMAN			P12110	CO6A2_HUMAN
Human herpesvirus 1 STRAIN 17	10299	P04296	DNBI_HHV11	O60437	PEPL_HUMAN	coimmunoprecipitation	15140983				P0C732-O60812	EBNA5_EBVG-HNRC1_HUMAN			P62195	PRS8_HUMAN
Human herpesvirus 1 STRAIN 17	10299	P04488	GE_HHV11	Q9GZV8	PRD14_HUMAN	two hybrid	23950709				P0C732-O75190	EBNA5_EBVG-DNJB6_HUMAN			Q13586	STIM1_HUMAN
Human herpesvirus 1 STRAIN 17	10299	Q69091	GD_HHV11	Q15223	PVRL1_HUMAN	fluorescence-activated cell sorting	12011057				P0C732-O75953	EBNA5_EBVG-DNJB5_HUMAN			Q9UJ14	GGT7_HUMAN
Human herpesvirus 1 STRAIN 17	10299	P10204	UL20_HHV11	O95989	NUDT3_HUMAN	two hybrid	23950709				P0C732-O75533	EBNA5_EBVG-SF3B1_HUMAN			Q99466	NOTC4_HUMAN
Human herpesvirus 1 STRAIN 17	10299	P32888	VP19_HHV11	O95273	CCDB1_HUMAN	two hybrid	23950709				P0C732-O75643	EBNA5_EBVG-U520_HUMAN			P46379	BAG6_HUMAN
Human herpesvirus 1 STRAIN 17	10299	P10224	RIR2_HHV11	Q8NHQ1	CEP70_HUMAN	two hybrid	23950709				P0C732-P17844	EBNA5_EBVG-DDX5_HUMAN			Q9NUJ3	T11L1_HUMAN
Human herpesvirus 1 STRAIN 17	10299	P10204	UL20_HHV11	P36382	CXA5_HUMAN	two hybrid	23950709				P0C732-O95817	EBNA5_EBVG-BAG3_HUMAN			Q6UX71	PXDC2_HUMAN
Human herpesvirus 1 STRAIN 17	10299	P10191	UL07_HHV11	P25101	EDNRA_HUMAN	two hybrid	23950709				P0C732-P05165	EBNA5_EBVG-PCCA_HUMAN			P53621	COPA_HUMAN
Human herpesvirus 1 STRAIN 17	10299	P04294	AN_HHV11	Q9Y4E8	UBP15_HUMAN	two hybrid	23950709				P0C732-P05141	EBNA5_EBVG-ADT2_HUMAN			Q6P996	PDXD1_HUMAN
Human herpesvirus 1 STRAIN 17	10299	P06481	US9_HHV11	Q9NQZ6	ZC4H2_HUMAN	two hybrid	23950709				P0C732-P00367	EBNA5_EBVG-DHE3_HUMAN			Q969E2	SCAM4_HUMAN
Human herpesvirus 1 STRAIN 17	10299	P10224	RIR2_HHV11	Q8WYH8	ING5_HUMAN	two hybrid	23950709				P0C732-P04792	EBNA5_EBVG-HSPB1_HUMAN			P43405	KSYK_HUMAN
Human herpesvirus 1 STRAIN 17	10299	P04288	GM_HHV11	Q96BA8	CR3L1_HUMAN	two hybrid	23950709				P0C732-P07900	EBNA5_EBVG-HS90A_HUMAN			P98194	AT2C1_HUMAN
Human herpesvirus 1 STRAIN 17	10299	P10230	TEG1_HHV11	Q5JR59	MTUS2_HUMAN	two hybrid	23950709				P0C732-P05198	EBNA5_EBVG-IF2A_HUMAN			A5YKK6	CNOT1_HUMAN
Human herpesvirus 1 STRAIN 17	10299	P10227	MB43_HHV11	Q9BQ66	KR412_HUMAN	two hybrid	23950709				P0C732-P05166	EBNA5_EBVG-PCCB_HUMAN			P42166	LAP2A_HUMAN
Human herpesvirus 1 STRAIN 17	10299	P06477	GH_HHV11	Q96FQ6	S10AG_HUMAN	two hybrid	23950709				P0C732-P07814	EBNA5_EBVG-SYEP_HUMAN			Q96AQ6	PBIP1_HUMAN
Human herpesvirus 1 STRAIN 17	10299	P10191	UL07_HHV11	O14964	HGS_HUMAN	two hybrid	23950709				P0C732-P06493	EBNA5_EBVG-CDK1_HUMAN			P11166	GTR1_HUMAN
Human herpesvirus 1 STRAIN 17	10299	P10204	UL20_HHV11	P13164	IFM1_HUMAN	pull down	23950709				P0C732-P07195	EBNA5_EBVG-LDHB_HUMAN			Q9C0F1	CEP44_HUMAN
Human herpesvirus 1 STRAIN 17	10299	P10230	TEG1_HHV11	Q9Y2W2	WBP11_HUMAN	two hybrid	23950709				P0C732-P11021	EBNA5_EBVG-GRP78_HUMAN			Q8IYX8	CE57L_HUMAN
Human herpesvirus 1 STRAIN 17	10299	P10191	UL07_HHV11	P04259	K2C6B_HUMAN	pull down	23950709				P0C732-P09012	EBNA5_EBVG-SNRPA_HUMAN			Q93052	LPP_HUMAN
Human herpesvirus 1 STRAIN 17	10299	P10204	UL20_HHV11	Q99731	CCL19_HUMAN	two hybrid	23950709				P0C732-P08579	EBNA5_EBVG-RU2B_HUMAN			Q9BXS4	TMM59_HUMAN
Human herpesvirus 1 STRAIN 17	10299	P10240	UL56_HHV11	Q9UKT9	IKZF3_HUMAN	two hybrid	23950709				P0C732-P08708	EBNA5_EBVG-RS17_HUMAN			P07093	GDN_HUMAN
Human herpesvirus 1 STRAIN 17	10299	P10218	UL34_HHV11	Q8ND90	PNMA1_HUMAN	two hybrid	23950709				P0C732-P10809	EBNA5_EBVG-CH60_HUMAN			Q99848	EBP2_HUMAN
Human herpesvirus 1 STRAIN 17	10299	P10191	UL07_HHV11	P09914	IFIT1_HUMAN	two hybrid	23950709				P0C732-P09651	EBNA5_EBVG-ROA1_HUMAN			P27797	CALR_HUMAN
Human herpesvirus 1 STRAIN 17	10299	P10225	SHUT_HHV11	Q15056	IF4H_HUMAN	coimmunoprecipitation	11581395				P0C732-P0CW22	EBNA5_EBVG-RS17L_HUMAN			P49023	PAXI_HUMAN
Human herpesvirus 1 STRAIN 17	10299	P10240	UL56_HHV11	Q8WW12	PCNP_HUMAN	two hybrid	23950709				P0C732-P16402	EBNA5_EBVG-H13_HUMAN			Q86SQ0	PHLB2_HUMAN
Human herpesvirus 1 STRAIN 17	10299	P04485	ICP22_HHV11	Q96EZ8	MCRS1_HUMAN	two hybrid	23950709				P0C732-P15880	EBNA5_EBVG-RS2_HUMAN			Q96N66	MBOA7_HUMAN
Human herpesvirus 1 STRAIN 17	10299	P10204	UL20_HHV11	Q92882	OSTF1_HUMAN	two hybrid	23950709				P0C732-P12236	EBNA5_EBVG-ADT3_HUMAN			Q8N6L0	KASH5_HUMAN
Human herpesvirus 1 STRAIN 17	10299	P10218	UL34_HHV11	Q7L4P6	BEND5_HUMAN	two hybrid	23950709				P0C732-P13010	EBNA5_EBVG-XRCC5_HUMAN			A3KMH1	VWA8_HUMAN
Human herpesvirus 1 STRAIN 17	10299	P06486	US10_HHV11	Q9GZV8	PRD14_HUMAN	two hybrid	23950709				P0C732-P15531	EBNA5_EBVG-NDKA_HUMAN			Q14108	SCRB2_HUMAN
Human herpesvirus 1 STRAIN 17	10299	P08393	ICP0_HHV11	Q5VSY0	GKAP1_HUMAN	two hybrid	23950709				P0C732-P13674	EBNA5_EBVG-P4HA1_HUMAN			Q5VU43	MYOME_HUMAN
Human herpesvirus 1 STRAIN 17	10299	P06477	GH_HHV11	Q9UBQ5	EIF3K_HUMAN	two hybrid	23950709				P0C732-P14868	EBNA5_EBVG-SYDC_HUMAN			O60725	ICMT_HUMAN
Human herpesvirus 1 STRAIN 17	10299	P10204	UL20_HHV11	P35372	OPRM_HUMAN	two hybrid	23950709				P0C732-P27708	EBNA5_EBVG-PYR1_HUMAN			P52943	CRIP2_HUMAN
Human herpesvirus 1 STRAIN 17	10299	P10238	ICP27_HHV11	Q07021	C1QBP_HUMAN	two hybrid	11070032				P0C732-P25705	EBNA5_EBVG-ATPA_HUMAN			Q9P2E9	RRBP1_HUMAN
Human herpesvirus 1 STRAIN 17	10299	P10204	UL20_HHV11	P14210	HGF_HUMAN	two hybrid	23950709				P0C732-P19338	EBNA5_EBVG-NUCL_HUMAN			Q9NPB0	SMDC1_HUMAN
Human herpesvirus 1 STRAIN 17	10299	P06477	GH_HHV11	Q15772	SPEG_HUMAN	two hybrid	23950709				P0C732-P18621	EBNA5_EBVG-RL17_HUMAN			Q7Z5K2	WAPL_HUMAN
Human herpesvirus 1 STRAIN 17	10299	P10204	UL20_HHV11	P61769	B2MG_HUMAN	pull down	23950709				P0C732-P25685	EBNA5_EBVG-DNJB1_HUMAN			Q96R06	SPAG5_HUMAN
Human herpesvirus 1 STRAIN 17	10299	P06477	GH_HHV11	Q96BM0	I27L1_HUMAN	two hybrid	23950709				P0C732-P22626	EBNA5_EBVG-ROA2_HUMAN			Q86Y07	VRK2_HUMAN
Human herpesvirus 1 STRAIN 17	10299	P10238	ICP27_HHV11	P84103	SRSF3_HUMAN	coimmunoprecipitation	12660167				P0C732-P23246	EBNA5_EBVG-SFPQ_HUMAN			Q9P0V3	SH3B4_HUMAN
Human herpesvirus 1 STRAIN 17	10299	P08393	ICP0_HHV11	Q7Z7J5	DPPA2_HUMAN	two hybrid	23950709				P0C732-P27635	EBNA5_EBVG-RL10_HUMAN			Q93062	RBPMS_HUMAN
Human herpesvirus 1 STRAIN 17	10299	P04488	GE_HHV11	Q8N5R6	CCD33_HUMAN	two hybrid	23950709				P0C732-P26373	EBNA5_EBVG-RL13_HUMAN			P62333	PRS10_HUMAN
Human herpesvirus 1 STRAIN 17	10299	P10233	VP22_HHV11	Q6NXP0	EFC12_HUMAN	two hybrid	23950709				P0C732-P62316	EBNA5_EBVG-SMD2_HUMAN			P07858	CATB_HUMAN
Human herpesvirus 1 STRAIN 17	10299	P10209	UL25_HHV11	Q7Z4H7	HAUS6_HUMAN	two hybrid	23950709				P0C732-P41252	EBNA5_EBVG-SYIC_HUMAN			Q6UB35	C1TM_HUMAN
Human herpesvirus 1 STRAIN 17	10299	P10233	VP22_HHV11	Q5VTL8	PR38B_HUMAN	two hybrid	23950709				P0C732-P26599	EBNA5_EBVG-PTBP1_HUMAN			P10644	KAP0_HUMAN
Human herpesvirus 1 STRAIN 17	10299	P10228	GC_HHV11	Q99962	SH3G2_HUMAN	pull down	23950709				P0C732-P28072	EBNA5_EBVG-PSB6_HUMAN			Q9BVG8	KIFC3_HUMAN
Human herpesvirus 1 STRAIN 17	10299	P06477	GH_HHV11	P35914	HMGCL_HUMAN	pull down	23950709				P0C732-P29966	EBNA5_EBVG-MARCS_HUMAN			Q9C0C2	TB182_HUMAN
Human herpesvirus 1 STRAIN 17	10299	P10240	UL56_HHV11	Q9NQZ6	ZC4H2_HUMAN	two hybrid	23950709				P0C732-P40938	EBNA5_EBVG-RFC3_HUMAN			Q9NQC3	RTN4_HUMAN
Human herpesvirus 1 STRAIN 17	10299	P10218	UL34_HHV11	P50402	EMD_HUMAN	coimmunoprecipitation	17652388				P0C732-P30050	EBNA5_EBVG-RL12_HUMAN			P38159	RBMX_HUMAN
Human herpesvirus 1 STRAIN 17	10299	P10191	UL07_HHV11	P62736	ACTA_HUMAN	pull down	23950709				P0C732-P30047	EBNA5_EBVG-GFRP_HUMAN			O14672	ADA10_HUMAN
Human herpesvirus 1 STRAIN 17	10299	P10211	GB_HHV11	Q7Z4H7	HAUS6_HUMAN	two hybrid	23950709				P0C732-P35998	EBNA5_EBVG-PRS7_HUMAN			Q96CX2	KCD12_HUMAN
Human herpesvirus 1 STRAIN 17	10299	P10204	UL20_HHV11	O75828	CBR3_HUMAN	two hybrid	23950709				P0C732-P32969	EBNA5_EBVG-RL9_HUMAN			P61916	NPC2_HUMAN
Human herpesvirus 1 STRAIN 17	10299	P10204	UL20_HHV11	Q96QB4	Q96QB4_HUMAN	two hybrid	23950709				P0C732-P35268	EBNA5_EBVG-RL22_HUMAN			Q9UI14	PRAF1_HUMAN
Human herpesvirus 1 STRAIN F	10304	P06436	GB_HHV1F	Q9UKJ1	PILRA_HUMAN	anti bait coimmunoprecipitation	18358807				P0C732-P55060	EBNA5_EBVG-XPO2_HUMAN			Q5JTV8	TOIP1_HUMAN
Human herpesvirus 1 STRAIN F	10304	P06436	GB_HHV1F	Q9UKJ1	PILRA_HUMAN	fluorescence-activated cell sorting	18358807				P0C732-P47897	EBNA5_EBVG-SYQ_HUMAN			P09543	CN37_HUMAN
Human herpesvirus 1 STRAIN KOS	10306	A1Z0Q5	GD_HHV1K	Q15223	PVRL1_HUMAN	fluorescence-activated cell sorting	12011057				P0C732-P42704	EBNA5_EBVG-LPPRC_HUMAN			Q9NP72	RAB18_HUMAN
Human herpesvirus 1 STRAIN PATTON	10308	P57083	GD_HHV1P	Q92956	TNR14_HUMAN	x-ray crystallography	11511370				P0C732-P47756	EBNA5_EBVG-CAPZB_HUMAN			P38936	CDN1A_HUMAN
Human herpesvirus 2	10310	Q69113	Q69113_HHV2	Q00403	TF2B_HUMAN	affinity chromatography technology	7642611				P0C732-P46776	EBNA5_EBVG-RL27A_HUMAN			O15260	SURF4_HUMAN
Human herpesvirus 2	10310	Q69113	Q69113_HHV2	Q16594	TAF9_HUMAN	two hybrid	7597030				P0C732-P46781	EBNA5_EBVG-RS9_HUMAN			Q8IY17	PLPL6_HUMAN
Human herpesvirus 2	10310	Q69113	Q69113_HHV2	Q00403	TF2B_HUMAN	experimental interaction detection	7824954				P0C732-P62280	EBNA5_EBVG-RS11_HUMAN			Q96K76	UBP47_HUMAN
Human herpesvirus 2	10310	Q69113	Q69113_HHV2	Q00403	TF2B_HUMAN	experimental interaction detection	7642611				P0C732-P50213	EBNA5_EBVG-IDH3A_HUMAN			P63279	UBC9_HUMAN
Human herpesvirus 2	10310	Q69113	Q69113_HHV2	Q00403	TF2B_HUMAN	molecular sieving	7824954				P0C732-P49207	EBNA5_EBVG-RL34_HUMAN			Q6UVK1	CSPG4_HUMAN
Human herpesvirus 2	10310	Q69113	Q69113_HHV2	Q00403	TF2B_HUMAN	pull down	8221891				P0C732-P49755	EBNA5_EBVG-TMEDA_HUMAN			Q9P0P0	RN181_HUMAN
Human herpesvirus 2	10310	Q69113	Q69113_HHV2	Q00403	TF2B_HUMAN	comigration in non denaturing gel electrophoresis	7824954				P0C732-P52907	EBNA5_EBVG-CAZA1_HUMAN			P08240	SRPR_HUMAN
Human herpesvirus 2	10310	Q69113	Q69113_HHV2	Q16594	TAF9_HUMAN	comigration in non denaturing gel electrophoresis	7597030				P0C732-P52272	EBNA5_EBVG-HNRPM_HUMAN			Q12797	ASPH_HUMAN
Human herpesvirus 2	10310	Q69113	Q69113_HHV2	P14859	PO2F1_HUMAN	comigration in non denaturing gel electrophoresis	8001121				P0C732-P51649	EBNA5_EBVG-SSDH_HUMAN			Q9HD45	TM9S3_HUMAN
Human herpesvirus 2 STRAIN 333	10313	P68335	VP16_HHV23	Q9NVC6	MED17_HUMAN	pull down	14576168				P0C732-P60709	EBNA5_EBVG-ACTB_HUMAN			P12111	CO6A3_HUMAN
Human herpesvirus 2 STRAIN 333	10313	P68335	VP16_HHV23	Q96G25	MED8_HUMAN	pull down	14576168				P0C732-P55735	EBNA5_EBVG-SEC13_HUMAN			O96005	CLPT1_HUMAN
Human herpesvirus 2 STRAIN 333	10313	P68335	VP16_HHV23	O75586	MED6_HUMAN	pull down	14638676				P0C732-P55884	EBNA5_EBVG-EIF3B_HUMAN			Q96LI6	HSFY1_HUMAN
Human herpesvirus 2 STRAIN 333	10313	P68335	VP16_HHV23	Q9NWA0	MED9_HUMAN	pull down	14638676				P0C732-P61254	EBNA5_EBVG-RL26_HUMAN			Q9UJY1	HSPB8_HUMAN
Human herpesvirus 2 STRAIN 333	10313	P68335	VP16_HHV23	P49336	CDK8_HUMAN	pull down	14638676				P0C732-P61247	EBNA5_EBVG-RS3A_HUMAN			Q8TF72	SHRM3_HUMAN
Human herpesvirus 2 STRAIN 333	10313	P68335	VP16_HHV23	Q9NX70	MED29_HUMAN	pull down	14576168				P0C732-P62277	EBNA5_EBVG-RS13_HUMAN			Q9H7F0	AT133_HUMAN
Human herpesvirus 2 STRAIN 333	10313	P68335	VP16_HHV23	Q9NPJ6	MED4_HUMAN	pull down	14638676				P0C732-P62269	EBNA5_EBVG-RS18_HUMAN			Q96NA8	TSNA1_HUMAN
Human herpesvirus 2 STRAIN HG52	10315	P68336	VP16_HHV2H	Q96G25	MED8_HUMAN	pull down	14576168				P0C732-P61978	EBNA5_EBVG-HNRPK_HUMAN			Q10472	GALT1_HUMAN
Human herpesvirus 2 STRAIN HG52	10315	P68336	VP16_HHV2H	Q96G25	MED8_HUMAN	pull down	14638676				P0C732-P62241	EBNA5_EBVG-RS8_HUMAN			O60493	SNX3_HUMAN
Human herpesvirus 2 STRAIN HG52	10315	P68336	VP16_HHV2H	Q9NVC6	MED17_HUMAN	pull down	14576168				P0C732-P62266	EBNA5_EBVG-RS23_HUMAN			P20618	PSB1_HUMAN
Human herpesvirus 2 STRAIN HG52	10315	P68336	VP16_HHV2H	Q9NX70	MED29_HUMAN	pull down	14576168				P0C732-P62249	EBNA5_EBVG-RS16_HUMAN			O00268	TAF4_HUMAN
Human herpesvirus 2 STRAIN HG52	10315	P68336	VP16_HHV2H	P49336	CDK8_HUMAN	pull down	14638676				P0C732-P62263	EBNA5_EBVG-RS14_HUMAN			Q9UHL4	DPP2_HUMAN
Human herpesvirus 2 STRAIN HG52	10315	P68336	VP16_HHV2H	O75586	MED6_HUMAN	pull down	14638676				P0C732-Q14257	EBNA5_EBVG-RCN2_HUMAN			O43306	ADCY6_HUMAN
Human herpesvirus 2 STRAIN HG52	10315	P68336	VP16_HHV2H	Q9NPJ6	MED4_HUMAN	pull down	14638676				P0C732-Q07020	EBNA5_EBVG-RL18_HUMAN			P60468	SC61B_HUMAN
Human herpesvirus 2 STRAIN HG52	10315	P68336	VP16_HHV2H	Q9NWA0	MED9_HUMAN	pull down	14638676				P0C732-P62841	EBNA5_EBVG-RS15_HUMAN			P11717	MPRI_HUMAN
Human herpesvirus 2 STRAIN HG52	10315	P28282	UL56_HHV2H	Q12756	KIF1A_HUMAN	two hybrid*	15722511				P0C732-P62917	EBNA5_EBVG-RL8_HUMAN			P49848	TAF6_HUMAN
Human herpesvirus 2 STRAIN HG52	10315	P28282	UL56_HHV2H	Q12756	KIF1A_HUMAN	pull down*	15722511				P0C732-P62913	EBNA5_EBVG-RL11_HUMAN			O95477	ABCA1_HUMAN
Human herpesvirus 2 STRAIN HG52	10315	P28282	UL56_HHV2H	Q96J02	ITCH_HUMAN	affinity chromatography technology	20682038				P0C732-P62851	EBNA5_EBVG-RS25_HUMAN			O75396	SC22B_HUMAN
Human herpesvirus 2 STRAIN HG52	10315	P28282	UL56_HHV2H	P46934	NEDD4_HUMAN	affinity chromatography technology	18353951				P0C732-P62899	EBNA5_EBVG-RL31_HUMAN			P05556	ITB1_HUMAN
Human herpesvirus 2 STRAIN HG52	10315	P13292	US02_HHV2H	P05783	K1C18_HUMAN	coimmunoprecipitation	11765921				P0C732-Q04837	EBNA5_EBVG-SSBP_HUMAN			O43164	PJA2_HUMAN
Human herpesvirus 2 STRAIN HG52	10315	P13292	US02_HHV2H	P05783	K1C18_HUMAN	two hybrid	11765921				P0C732-P83731	EBNA5_EBVG-RL24_HUMAN			P07237	PDIA1_HUMAN
Human herpesvirus 3	10335	Q6QCP6	Q6QCP6_HHV3	P08047	SP1_HUMAN	coimmunoprecipitation	12855699				P0C732-Q00610	EBNA5_EBVG-CLH1_HUMAN			P10909	CLUS_HUMAN
Human herpesvirus 3	10335	Q6QCM6	Q6QCM6_HHV3	P52292	IMA1_HUMAN	Other Methods	16189009				P0C732-Q01105	EBNA5_EBVG-SET_HUMAN			O60763	USO1_HUMAN
Human herpesvirus 3 STRAIN OKA VACCINE	341980	Q4JR05	GB_VZVO	P20916	MAG_HUMAN	pull down	20080767				P0C732-Q00839	EBNA5_EBVG-HNRPU_HUMAN			Q92985	IRF7_HUMAN
Human herpesvirus 3 STRAIN OKA VACCINE	341980	Q9J3M8	GE_VZVO	P20916	MAG_HUMAN	pull down	20080767				P0C732-Q12906	EBNA5_EBVG-ILF3_HUMAN			P17612	KAPCA_HUMAN
Human herpesvirus 3 STRAIN OKA VACCINE	341980	Q8AZM1	ICP4_VZVO	P08047	SP1_HUMAN	coimmunoprecipitation	12855699				P0C732-Q07955	EBNA5_EBVG-SRSF1_HUMAN			Q9Y2U8	MAN1_HUMAN
Human herpesvirus 3 STRAIN OKA VACCINE	341980	Q8AZM1	ICP4_VZVO	P08047	SP1_HUMAN	pull down	12855699				P0C732-Q07666	EBNA5_EBVG-KHDR1_HUMAN			Q96BR5	COA7_HUMAN
Human herpesvirus 4 (Epstein-Barr virus)	10376	Q69018	Q69018_EBVG	Q9UHI6	DDX20_HUMAN	two hybrid	10383418				P0C732-Q14103	EBNA5_EBVG-HNRPD_HUMAN			O95831	AIFM1_HUMAN
Human herpesvirus 4 (Epstein-Barr virus)	10376	Q69115	Q69115_EBVG	P63244	GBLP_HUMAN	two hybrid	10849009				P0C732-Q09028	EBNA5_EBVG-RBBP4_HUMAN			Q8N163	CCAR2_HUMAN
Human herpesvirus 4 (Epstein-Barr virus)	10376	Q69018	Q69018_EBVG	Q9UHI6	DDX20_HUMAN	coimmunoprecipitation	10383418				P0C732-Q08211	EBNA5_EBVG-DHX9_HUMAN			Q5H9R7	PP6R3_HUMAN
Human herpesvirus 4 (Epstein-Barr virus)	10376	Q69018	Q69018_EBVG	Q9UHI6	DDX20_HUMAN	cross-linking study	10383418				P0C732-Q13200	EBNA5_EBVG-PSMD2_HUMAN			Q9HCU5	PREB_HUMAN
Human herpesvirus 4 (Epstein-Barr virus)	10376	Q3KSN9	DNBI_EBVG	Q15723	ELF2_HUMAN	two hybrid	17446270				P0C732-Q13151	EBNA5_EBVG-ROA0_HUMAN			Q9H5V8	CDCP1_HUMAN
Human herpesvirus 4 (Epstein-Barr virus)	10376	Q3KSN9	DNBI_EBVG	Q9UBX5	FBLN5_HUMAN	two hybrid	17446270				P0C732-Q13576	EBNA5_EBVG-IQGA2_HUMAN			Q8IY26	PPAC2_HUMAN
Human herpesvirus 4 (Epstein-Barr virus)	10376	P0C762	GB_EBVG	P28799	GRN_HUMAN	two hybrid	17446270				P0C732-Q13557	EBNA5_EBVG-KCC2D_HUMAN			P43686	PRS6B_HUMAN
Human herpesvirus 4 (Epstein-Barr virus)	10376	P0C762	GB_EBVG	Q8N2S1	LTBP4_HUMAN	two hybrid	17446270				P0C732-Q13435	EBNA5_EBVG-SF3B2_HUMAN			Q92793	CBP_HUMAN
Human herpesvirus 4 (Epstein-Barr virus)	10376	P0C762	GB_EBVG	Q9BRK4	LZTS2_HUMAN	two hybrid	17446270				P0C732-Q14315	EBNA5_EBVG-FLNC_HUMAN			O95236	APOL3_HUMAN
Human herpesvirus 4 (Epstein-Barr virus)	10376	P0C762	GB_EBVG	P63010	AP2B1_HUMAN	two hybrid	17446270				P0C732-Q8N1F7	EBNA5_EBVG-NUP93_HUMAN			P48643	TCPE_HUMAN
Human herpesvirus 4 (Epstein-Barr virus)	10376	P0C762	GB_EBVG	P02751	FINC_HUMAN	two hybrid	17446270				P0C732-Q71UM5	EBNA5_EBVG-RS27L_HUMAN			Q5T4S7	UBR4_HUMAN
Human herpesvirus 4 (Epstein-Barr virus)	10376	P0C762	GB_EBVG	Q8TAS6	Q8TAS6_HUMAN	two hybrid	17446270				P0C732-Q15293	EBNA5_EBVG-RCN1_HUMAN			Q13459	MYO9B_HUMAN
Human herpesvirus 4 (Epstein-Barr virus)	10376	P0C762	GB_EBVG	P18545	CNRG_HUMAN	two hybrid	17446270				P0C732-Q15233	EBNA5_EBVG-NONO_HUMAN			Q96IX5	USMG5_HUMAN
Human herpesvirus 4 (Epstein-Barr virus)	10376	P0C762	GB_EBVG	Q12933	TRAF2_HUMAN	two hybrid	17446270				P0C732-Q15773	EBNA5_EBVG-MLF2_HUMAN			Q01813	PFKAP_HUMAN
Human herpesvirus 4 (Epstein-Barr virus)	10376	P0C762	GB_EBVG	P08670	VIME_HUMAN	two hybrid	17446270				P0C732-Q15365	EBNA5_EBVG-PCBP1_HUMAN			Q8WXE0	CSKI2_HUMAN
Human herpesvirus 4 (Epstein-Barr virus)	10376	P0C762	GB_EBVG	P04275	VWF_HUMAN	two hybrid	17446270				P0C732-Q15366	EBNA5_EBVG-PCBP2_HUMAN			P10301	RRAS_HUMAN
Human herpesvirus 4 (Epstein-Barr virus)	10376	P0C762	GB_EBVG	Q5JY77	GASP1_HUMAN	two hybrid	17446270				P0C732-Q6P2Q9	EBNA5_EBVG-PRP8_HUMAN			Q9HC77	CENPJ_HUMAN
Human herpesvirus 4 (Epstein-Barr virus)	10376	P0C762	GB_EBVG	Q9UBX5	FBLN5_HUMAN	two hybrid	17446270				P0C732-Q16831	EBNA5_EBVG-UPP1_HUMAN			Q7Z3U7	MON2_HUMAN
Human herpesvirus 4 (Epstein-Barr virus)	10376	P0C762	GB_EBVG	Q5T124	UBX11_HUMAN	two hybrid	17446270				P0C732-Q16576	EBNA5_EBVG-RBBP7_HUMAN			Q9UDY4	DNJB4_HUMAN
Human herpesvirus 4 (Epstein-Barr virus)	10376	P0C762	GB_EBVG	A1KXE4	F168B_HUMAN	two hybrid	17446270				P0C732-Q3ZCQ8	EBNA5_EBVG-TIM50_HUMAN			O14735	CDIPT_HUMAN
Human herpesvirus 4 (Epstein-Barr virus)	10376	P0C701	RIR2_EBVG	Q9UHV2	SRTD1_HUMAN	two hybrid	17446270				P0C732-Q8NC51	EBNA5_EBVG-PAIRB_HUMAN			P20290	BTF3_HUMAN
Human herpesvirus 4 (Epstein-Barr virus)	10376	P0C701	RIR2_EBVG	P12814	ACTN1_HUMAN	two hybrid	17446270				P0C732-Q92841	EBNA5_EBVG-DDX17_HUMAN			Q9Y4B5	MTCL1_HUMAN
Human herpesvirus 4 (Epstein-Barr virus)	10376	P0C701	RIR2_EBVG	P14618	KPYM_HUMAN	two hybrid	17446270				P0C732-Q9HCC0	EBNA5_EBVG-MCCB_HUMAN			P62942	FKB1A_HUMAN
Human herpesvirus 4 (Epstein-Barr virus)	10376	P0C701	RIR2_EBVG	Q96BY9	SARAF_HUMAN	two hybrid	17446270				P0C732-Q92616	EBNA5_EBVG-GCN1L_HUMAN			Q9UKX2	MYH2_HUMAN
Human herpesvirus 4 (Epstein-Barr virus)	10376	Q3KSR8	UL07_EBVG	Q9NRD5	PICK1_HUMAN	two hybrid	17446270				P0C732-Q92522	EBNA5_EBVG-H1X_HUMAN			Q99460	PSMD1_HUMAN
Human herpesvirus 4 (Epstein-Barr virus)	10376	Q3KSR8	UL07_EBVG	Q9HCE6	ARGAL_HUMAN	two hybrid	17446270				P0C732-Q96C36	EBNA5_EBVG-P5CR2_HUMAN			Q9UL46	PSME2_HUMAN
Human herpesvirus 4 (Epstein-Barr virus)	10376	Q3KSR7	GM_EBVG	Q02818	NUCB1_HUMAN	two hybrid	17446270				P0C732-Q9HAV7	EBNA5_EBVG-GRPE1_HUMAN			P27352	IF_HUMAN
Human herpesvirus 4 (Epstein-Barr virus)	10376	Q3KSR7	GM_EBVG	Q9NSC5	HOME3_HUMAN	two hybrid	17446270				P0C732-Q92878	EBNA5_EBVG-RAD50_HUMAN			P98095	FBLN2_HUMAN
Human herpesvirus 4 (Epstein-Barr virus)	10376	P0C731	KR2_EBVG	P01857	IGHG1_HUMAN	two hybrid	17446270				P0C732-Q9BVK6	EBNA5_EBVG-TMED9_HUMAN			Q9H936	GHC1_HUMAN
Human herpesvirus 4 (Epstein-Barr virus)	10376	P0C731	KR2_EBVG	Q13576	IQGA2_HUMAN	two hybrid	17446270				P0C732-Q99729	EBNA5_EBVG-ROAA_HUMAN			Q969X5	ERGI1_HUMAN
Human herpesvirus 4 (Epstein-Barr virus)	10376	P0C736	EAR_EBVG	P28799	GRN_HUMAN	two hybrid	17446270				P0C732-Q99623	EBNA5_EBVG-PHB2_HUMAN			Q9Y5M8	SRPRB_HUMAN
Human herpesvirus 4 (Epstein-Barr virus)	10376	P0C736	EAR_EBVG	Q8N2S1	LTBP4_HUMAN	two hybrid	17446270				P0C732-Q9BPW8	EBNA5_EBVG-NIPS1_HUMAN			P56192	SYMC_HUMAN
Human herpesvirus 4 (Epstein-Barr virus)	10376	P0C736	EAR_EBVG	A1L0V1	A1L0V1_HUMAN	two hybrid	17446270				P0C732-Q9BQA1	EBNA5_EBVG-MEP50_HUMAN			O95183	VAMP5_HUMAN
Human herpesvirus 4 (Epstein-Barr virus)	10376	P0C736	EAR_EBVG	P02751	FINC_HUMAN	two hybrid	17446270				P0C732-Q9ULX6	EBNA5_EBVG-AKP8L_HUMAN			O95297	MPZL1_HUMAN
Human herpesvirus 4 (Epstein-Barr virus)	10376	P0C736	EAR_EBVG	O95681	O95681_HUMAN	two hybrid	17446270				P0C732-Q9NWM8	EBNA5_EBVG-FKB14_HUMAN			P46977	STT3A_HUMAN
Human herpesvirus 4 (Epstein-Barr virus)	10376	P0C736	EAR_EBVG	Q13077	TRAF1_HUMAN	two hybrid	17446270				P0C732-Q9Y265	EBNA5_EBVG-RUVB1_HUMAN			Q9GZT4	SRR_HUMAN
Human herpesvirus 4 (Epstein-Barr virus)	10376	P0C736	EAR_EBVG	P04275	VWF_HUMAN	two hybrid	17446270				P0C732-Q9Y230	EBNA5_EBVG-RUVB2_HUMAN			P62834	RAP1A_HUMAN
Human herpesvirus 4 (Epstein-Barr virus)	10376	Q3KSS3	GL_EBVG	Q9NSC5	HOME3_HUMAN	two hybrid	17446270				P0C732-Q9Y5V3	EBNA5_EBVG-MAGD1_HUMAN			Q8WWI1	LMO7_HUMAN
Human herpesvirus 4 (Epstein-Barr virus)	10376	P0C6Z4	GN_EBVG	Q9NSC5	HOME3_HUMAN	two hybrid	17446270				P0C732-P62807	EBNA5_EBVG-H2B1C_HUMAN			A0FGR8	ESYT2_HUMAN
Human herpesvirus 4 (Epstein-Barr virus)	10376	Q69132	Q69132_EBVG	P28799	GRN_HUMAN	two hybrid	17446270				P0C6Z4-P61956	GN_EBVG-SUMO2_HUMAN			O14763	TR10B_HUMAN
Human herpesvirus 4 (Epstein-Barr virus)	10376	Q3KSU7	V120_EBVG	P25788	PSA3_HUMAN	two hybrid	17446270				P0C6Z5-P61956	GP42_EBVG-SUMO2_HUMAN			O60762	DPM1_HUMAN
Human herpesvirus 4 (Epstein-Barr virus)	10376	Q3KSU7	V120_EBVG	Q9UHV2	SRTD1_HUMAN	two hybrid	17446270				P0CK55-P61956	UL16_EBVG-SUMO2_HUMAN			Q99439	CNN2_HUMAN
Human herpesvirus 4 (Epstein-Barr virus)	10376	Q3KSU8	LTP_EBVG	Q8TD31	CCHCR_HUMAN	two hybrid	17446270				P0C732-P07437	EBNA5_EBVG-TBB5_HUMAN			O43889	CREB3_HUMAN
Human herpesvirus 4 (Epstein-Barr virus)	10376	Q3KSU8	LTP_EBVG	P04233	HG2A_HUMAN	two hybrid	17446270				P0C732-P11142	EBNA5_EBVG-HSP7C_HUMAN			Q9NX61	T161A_HUMAN
Human herpesvirus 4 (Epstein-Barr virus)	10376	Q3KSU8	LTP_EBVG	P49759	CLK1_HUMAN	two hybrid	17446270				P0C732-P68363	EBNA5_EBVG-TBA1B_HUMAN			Q9H3P7	GCP60_HUMAN
Human herpesvirus 4 (Epstein-Barr virus)	10376	Q3KSU8	LTP_EBVG	P04406	G3P_HUMAN	two hybrid	17446270				P0C731-P61956	KR2_EBVG-SUMO2_HUMAN			Q12946	FOXF1_HUMAN
Human herpesvirus 4 (Epstein-Barr virus)	10376	Q3KSU8	LTP_EBVG	P28799	GRN_HUMAN	two hybrid	17446270				P0C732-P62829	EBNA5_EBVG-RL23_HUMAN			P04626	ERBB2_HUMAN
Human herpesvirus 4 (Epstein-Barr virus)	10376	Q3KSU8	LTP_EBVG	P68871	HBB_HUMAN	two hybrid	17446270				P0C732-O95816	EBNA5_EBVG-BAG2_HUMAN			O14828	SCAM3_HUMAN
Human herpesvirus 4 (Epstein-Barr virus)	10376	Q3KSU8	LTP_EBVG	P04439	1A03_HUMAN	two hybrid	17446270				P0C732-P34932	EBNA5_EBVG-HSP74_HUMAN			Q06136	KDSR_HUMAN
Human herpesvirus 4 (Epstein-Barr virus)	10376	Q3KSU8	LTP_EBVG	P01889	1B07_HUMAN	two hybrid	17446270				P0C732-P42771	EBNA5_EBVG-CDN2A_HUMAN			Q8NC54	KCT2_HUMAN
Human herpesvirus 4 (Epstein-Barr virus)	10376	Q3KSU8	LTP_EBVG	P15814	IGLL1_HUMAN	two hybrid	17446270				Q9Q2P1-P63244	Q9Q2P1_EBVG-GBLP_HUMAN			Q9NXH8	TOR4A_HUMAN
Human herpesvirus 4 (Epstein-Barr virus)	10376	Q3KSU8	LTP_EBVG	B3KS36	B3KS36_HUMAN	two hybrid	17446270				P03230-O14920	LMP1_EBVB9-IKKB_HUMAN			O95674	CDS2_HUMAN
Human herpesvirus 4 (Epstein-Barr virus)	10376	Q3KSU8	LTP_EBVG	Q86X95	CIR1_HUMAN	two hybrid	17446270				P03230-Q15628	LMP1_EBVB9-TRADD_HUMAN			P51665	PSMD7_HUMAN
Human herpesvirus 4 (Epstein-Barr virus)	10376	Q3KSU8	LTP_EBVG	Q9HA82	CERS4_HUMAN	two hybrid	17446270				Q5MJ03-O14744	Q5MJ03_EBVG-ANM5_HUMAN			Q9BSJ8	ESYT1_HUMAN
Human herpesvirus 4 (Epstein-Barr virus)	10376	Q3KSU8	LTP_EBVG	P80303	NUCB2_HUMAN	two hybrid	17446270				Q5MJ03-Q01105	Q5MJ03_EBVG-SET_HUMAN			Q9NYU1	UGGG2_HUMAN
Human herpesvirus 4 (Epstein-Barr virus)	10376	P0C722	BRRF1_EBVG	Q9UKK3	PARP4_HUMAN	two hybrid	17446270				Q5MJ03-Q93009	Q5MJ03_EBVG-UBP7_HUMAN			P25787	PSA2_HUMAN
Human herpesvirus 4 (Epstein-Barr virus)	10376	P0C722	BRRF1_EBVG	O15162	PLS1_HUMAN	two hybrid	17446270				Q5MJ03-P06748	Q5MJ03_EBVG-NPM_HUMAN			Q27J81	INF2_HUMAN
Human herpesvirus 4 (Epstein-Barr virus)	10376	P0C722	BRRF1_EBVG	Q12805	FBLN3_HUMAN	two hybrid	17446270				Q5MJ03-P67870	Q5MJ03_EBVG-CSK2B_HUMAN			Q96J84	KIRR1_HUMAN
Human herpesvirus 4 (Epstein-Barr virus)	10376	P0C722	BRRF1_EBVG	P49908	SEPP1_HUMAN	two hybrid	17446270				Q5MJ03-P19784	Q5MJ03_EBVG-CSK22_HUMAN			P51798	CLCN7_HUMAN
Human herpesvirus 4 (Epstein-Barr virus)	10376	P0C722	BRRF1_EBVG	O95219	SNX4_HUMAN	two hybrid	17446270				Q5MJ03-P68400	Q5MJ03_EBVG-CSK21_HUMAN			Q9UGI8	TES_HUMAN
Human herpesvirus 4 (Epstein-Barr virus)	10376	P0C722	BRRF1_EBVG	Q9UBX5	FBLN5_HUMAN	two hybrid	17446270				Q5MJ03-P49915	Q5MJ03_EBVG-GUAA_HUMAN			Q13671	RIN1_HUMAN
Human herpesvirus 4 (Epstein-Barr virus)	10376	P0C722	BRRF1_EBVG	Q9Y371	SHLB1_HUMAN	two hybrid	17446270				Q5MJ03-P55209	Q5MJ03_EBVG-NP1L1_HUMAN			P17858	PFKAL_HUMAN
Human herpesvirus 4 (Epstein-Barr virus)	10376	P0C722	BRRF1_EBVG	Q9HB63	NET4_HUMAN	two hybrid	17446270				Q5MJ03-O43390	Q5MJ03_EBVG-HNRPR_HUMAN			Q15008	PSMD6_HUMAN
Human herpesvirus 4 (Epstein-Barr virus)	10376	P0C722	BRRF1_EBVG	Q9BRK4	LZTS2_HUMAN	two hybrid	17446270				Q5MJ03-O60506	Q5MJ03_EBVG-HNRPQ_HUMAN			Q96TC7	RMD3_HUMAN
Human herpesvirus 4 (Epstein-Barr virus)	10376	P0C722	BRRF1_EBVG	Q5SRE7	PHYD1_HUMAN	two hybrid	17446270				Q5MJ03-Q14103	Q5MJ03_EBVG-HNRPD_HUMAN			P48060	GLIP1_HUMAN
Human herpesvirus 4 (Epstein-Barr virus)	10376	P0C734	BTRF1_EBVG	P62136	PP1A_HUMAN	two hybrid	17446270				Q5MJ03-P51991	Q5MJ03_EBVG-ROA3_HUMAN			P55268	LAMB2_HUMAN
Human herpesvirus 4 (Epstein-Barr virus)	10376	P0C706	UL25_EBVG	Q12805	FBLN3_HUMAN	two hybrid	17446270				Q5MJ03-Q99729	Q5MJ03_EBVG-ROAA_HUMAN			P07196	NFL_HUMAN
Human herpesvirus 4 (Epstein-Barr virus)	10376	P0C706	UL25_EBVG	Q9NZQ3	SPN90_HUMAN	two hybrid	17446270				Q5MJ03-P22626	Q5MJ03_EBVG-ROA2_HUMAN			Q9Y4P3	TBL2_HUMAN
Human herpesvirus 4 (Epstein-Barr virus)	10376	P0C706	UL25_EBVG	A1L0V1	A1L0V1_HUMAN	two hybrid	17446270				Q5MJ03-P09651	Q5MJ03_EBVG-ROA1_HUMAN			Q9H496	IFG15_HUMAN
Human herpesvirus 4 (Epstein-Barr virus)	10376	P0C706	UL25_EBVG	P14618	KPYM_HUMAN	two hybrid	17446270				Q5MJ03-P05455	Q5MJ03_EBVG-LA_HUMAN			P07384	CAN1_HUMAN
Human herpesvirus 4 (Epstein-Barr virus)	10376	P0C706	UL25_EBVG	P25788	PSA3_HUMAN	two hybrid	17446270				P03211-Q93009	EBNA1_EBVB9-UBP7_HUMAN			Q99675	CGRF1_HUMAN
Human herpesvirus 4 (Epstein-Barr virus)	10376	P0C706	UL25_EBVG	Q99816	TS101_HUMAN	two hybrid	17446270				Q1HVB5-P28799	BNL2B_EBVA8-GRN_HUMAN			Q86UQ4	ABCAD_HUMAN
Human herpesvirus 4 (Epstein-Barr virus)	10376	P0C706	UL25_EBVG	P61289	PSME3_HUMAN	two hybrid	17446270				Q1HVH9-Q8TD31	LTP_EBVA8-CCHCR_HUMAN			O00560	SDCB1_HUMAN
Human herpesvirus 4 (Epstein-Barr virus)	10376	P0C706	UL25_EBVG	Q16891	MIC60_HUMAN	two hybrid	17446270				Q1HVH9-P04233	LTP_EBVA8-HG2A_HUMAN			O14545	TRAD1_HUMAN
Human herpesvirus 4 (Epstein-Barr virus)	10376	P0C706	UL25_EBVG	Q6FH22	Q6FH22_HUMAN	two hybrid	17446270				Q1HVH9-P49759	LTP_EBVA8-CLK1_HUMAN			P21964	COMT_HUMAN
Human herpesvirus 4 (Epstein-Barr virus)	10376	P0C706	UL25_EBVG	Q96EP0	RNF31_HUMAN	two hybrid	17446270				Q1HVH9-P04406	LTP_EBVA8-G3P_HUMAN			P06400	RB_HUMAN
Human herpesvirus 4 (Epstein-Barr virus)	10376	P0C706	UL25_EBVG	Q9H8L6	MMRN2_HUMAN	two hybrid	17446270				Q1HVH9-P28799	LTP_EBVA8-GRN_HUMAN			P50281	MMP14_HUMAN
Human herpesvirus 4 (Epstein-Barr virus)	10376	Q3KSQ2	KITH_EBVG	Q9Y3Q8	T22D4_HUMAN	two hybrid	17446270				Q1HVH9-P68871	LTP_EBVA8-HBB_HUMAN			P15260	INGR1_HUMAN
Human herpesvirus 4 (Epstein-Barr virus)	10376	Q3KSQ2	KITH_EBVG	Q5JY77	GASP1_HUMAN	two hybrid	17446270				Q1HVH9-P04439	LTP_EBVA8-1A03_HUMAN			Q8NEW0	ZNT7_HUMAN
Human herpesvirus 4 (Epstein-Barr virus)	10376	Q3KSQ2	KITH_EBVG	Q16206	ENOX2_HUMAN	two hybrid	17446270				Q1HVH9-P01889	LTP_EBVA8-1B07_HUMAN			Q8N4L2	TM55A_HUMAN
Human herpesvirus 4 (Epstein-Barr virus)	10376	Q3KSQ2	KITH_EBVG	Q96D09	GASP2_HUMAN	two hybrid	17446270				Q1HVH9-P15814	LTP_EBVA8-IGLL1_HUMAN			P28290	SSFA2_HUMAN
Human herpesvirus 4 (Epstein-Barr virus)	10376	Q69114	Q69114_EBVG	P28799	GRN_HUMAN	two hybrid	17446270				Q1HVH9-P39023	LTP_EBVA8-RL3_HUMAN			P53618	COPB_HUMAN
Human herpesvirus 4 (Epstein-Barr virus)	10376	Q3KSS4	EBNA1_EBVG	Q07021	C1QBP_HUMAN	two hybrid	17446270				Q1HVH9-Q86X95	LTP_EBVA8-CIR1_HUMAN			P62508	ERR3_HUMAN
Human herpesvirus 4 (Epstein-Barr virus)	10376	Q3KSS4	EBNA1_EBVG	Q99750	MDFI_HUMAN	two hybrid	17446270				Q1HVH9-Q9HA82	LTP_EBVA8-CERS4_HUMAN			Q92538	GBF1_HUMAN
Human herpesvirus 4 (Epstein-Barr virus)	10376	Q3KSS4	EBNA1_EBVG	P52292	IMA1_HUMAN	two hybrid	17446270				Q1HVH9-P80303	LTP_EBVA8-NUCB2_HUMAN			P46531	NOTC1_HUMAN
Human herpesvirus 4 (Epstein-Barr virus)	10376	Q3KSS4	EBNA1_EBVG	Q9NRD5	PICK1_HUMAN	two hybrid	17446270				Q1HVI2-P28799	Q1HVI2_EBVA8-GRN_HUMAN			P40879	S26A3_HUMAN
Human herpesvirus 4 (Epstein-Barr virus)	10376	Q3KSS4	EBNA1_EBVG	Q99816	TS101_HUMAN	two hybrid	17446270				Q1HVI2-P04275	Q1HVI2_EBVA8-VWF_HUMAN			Q9Y282	ERGI3_HUMAN
Human herpesvirus 4 (Epstein-Barr virus)	10376	Q3KSV2	EBNA2_EBVG	P25788	PSA3_HUMAN	two hybrid	17446270				Q1HVI2-Q99873	Q1HVI2_EBVA8-ANM1_HUMAN			P27816	MAP4_HUMAN
Human herpesvirus 4 (Epstein-Barr virus)	10376	Q3KSV2	EBNA2_EBVG	Q8WY48	Q8WY48_HUMAN	two hybrid	17446270				Q1HVI2-O75094	Q1HVI2_EBVA8-SLIT3_HUMAN			Q9NXW2	DJB12_HUMAN
Human herpesvirus 4 (Epstein-Barr virus)	10376	Q3KSV2	EBNA2_EBVG	O43866	CD5L_HUMAN	two hybrid	17446270				Q1HVI2-Q9NSC5	Q1HVI2_EBVA8-HOME3_HUMAN			Q15415	RBY1F_HUMAN
Human herpesvirus 4 (Epstein-Barr virus)	10376	Q3KSV2	EBNA2_EBVG	P15529	MCP_HUMAN	two hybrid	17446270				Q1HVD9-Q9UHV2	Q1HVD9_EBVA8-SRTD1_HUMAN			Q7Z4N8	P4HA3_HUMAN
Human herpesvirus 4 (Epstein-Barr virus)	10376	Q3KSV2	EBNA2_EBVG	P09455	RET1_HUMAN	two hybrid	17446270				Q69140-P06454	EBNA6_EBVA8-PTMA_HUMAN			Q12800	TFCP2_HUMAN
Human herpesvirus 4 (Epstein-Barr virus)	10376	Q3KSV2	EBNA2_EBVG	P30626	SORCN_HUMAN	two hybrid	17446270				Q69140-Q13363	EBNA6_EBVA8-CTBP1_HUMAN			Q12846	STX4_HUMAN
Human herpesvirus 4 (Epstein-Barr virus)	10376	Q3KSV2	EBNA2_EBVG	Q15326	ZMY11_HUMAN	two hybrid	17446270				Q1HVD6-Q49A88	Q1HVD6_EBVA8-CCD14_HUMAN			Q92526	TCPW_HUMAN
Human herpesvirus 4 (Epstein-Barr virus)	10376	Q3KSV2	EBNA2_EBVG	Q8WV28	BLNK_HUMAN	two hybrid	17446270				Q1HVD6-P53634	Q1HVD6_EBVA8-CATC_HUMAN			Q9NQX7	ITM2C_HUMAN
Human herpesvirus 4 (Epstein-Barr virus)	10376	Q3KSV2	EBNA2_EBVG	Q86WN1	FCSD1_HUMAN	two hybrid	17446270				Q1HVD6-Q13164	Q1HVD6_EBVA8-MK07_HUMAN			O43264	ZW10_HUMAN
Human herpesvirus 4 (Epstein-Barr virus)	10376	Q3KST2	EBNA3_EBVG	P22736	NR4A1_HUMAN	two hybrid	17446270				Q69022-Q9UBX5	EBNA2_EBVA8-FBLN5_HUMAN			Q05D60	DEUP1_HUMAN
Human herpesvirus 4 (Epstein-Barr virus)	10376	Q3KST2	EBNA3_EBVG	P36578	RL4_HUMAN	two hybrid	17446270				Q69022-Q13185	EBNA2_EBVA8-CBX3_HUMAN			Q96IK5	GMCL1_HUMAN
Human herpesvirus 4 (Epstein-Barr virus)	10376	Q69139	Q69139_EBVG	Q15942	ZYX_HUMAN	two hybrid	17446270				Q69022-O95967	EBNA2_EBVA8-FBLN4_HUMAN			O14818	PSA7_HUMAN
Human herpesvirus 4 (Epstein-Barr virus)	10376	Q69139	Q69139_EBVG	P25788	PSA3_HUMAN	two hybrid	17446270				Q69022-P63167	EBNA2_EBVA8-DYL1_HUMAN			Q96RT7	GCP6_HUMAN
Human herpesvirus 4 (Epstein-Barr virus)	10376	Q69139	Q69139_EBVG	Q9Y371	SHLB1_HUMAN	two hybrid	17446270				Q69022-O76013	EBNA2_EBVA8-KRT36_HUMAN			Q9UBP4	DKK3_HUMAN
Human herpesvirus 4 (Epstein-Barr virus)	10376	Q69139	Q69139_EBVG	O43707	ACTN4_HUMAN	two hybrid	17446270				Q69022-P28676	EBNA2_EBVA8-GRAN_HUMAN			Q15012	LAP4A_HUMAN
Human herpesvirus 4 (Epstein-Barr virus)	10376	Q69139	Q69139_EBVG	A1L0V1	A1L0V1_HUMAN	two hybrid	17446270				Q69022-Q9Y371	EBNA2_EBVA8-SHLB1_HUMAN			Q9H694	BICC1_HUMAN
Human herpesvirus 4 (Epstein-Barr virus)	10376	Q69119	Q69119_EBVG	Q9UBX5	FBLN5_HUMAN	two hybrid	17446270				Q69022-B3KR20	EBNA2_EBVA8-B3KR20_HUMAN			Q8WUM4	PDC6I_HUMAN
Human herpesvirus 4 (Epstein-Barr virus)	10376	Q69119	Q69119_EBVG	P25788	PSA3_HUMAN	two hybrid	17446270				P0C6Z1-P02751	EAR_EBVA8-FINC_HUMAN			Q04721	NOTC2_HUMAN
Human herpesvirus 4 (Epstein-Barr virus)	10376	Q69119	Q69119_EBVG	P49908	SEPP1_HUMAN	two hybrid	17446270				P0C6Z1-P04275	EAR_EBVA8-VWF_HUMAN			Q13637	RAB32_HUMAN
Human herpesvirus 4 (Epstein-Barr virus)	10376	Q69119	Q69119_EBVG	P04275	VWF_HUMAN	two hybrid	17446270				P0C6Z1-P12814	EAR_EBVA8-ACTN1_HUMAN			Q02952	AKA12_HUMAN
Human herpesvirus 4 (Epstein-Barr virus)	10376	P0C732	EBNA5_EBVG	P25788	PSA3_HUMAN	two hybrid	17446270				P0C6Z1-P22105	EAR_EBVA8-TENX_HUMAN			O00264	PGRC1_HUMAN
Human herpesvirus 4 (Epstein-Barr virus)	10376	A8CSJ8	A8CSJ8_EBVG	Q9UHF1	EGFL7_HUMAN	two hybrid	17446270				P0C6Z1-P28799	EAR_EBVA8-GRN_HUMAN			P23634	AT2B4_HUMAN
Human herpesvirus 4 (Epstein-Barr virus)	10376	P0C729	LMP2_EBVG	Q08380	LG3BP_HUMAN	two hybrid	17446270				P0C6Z1-Q13077	EAR_EBVA8-TRAF1_HUMAN			P13489	RINI_HUMAN
Human herpesvirus 4 (Epstein-Barr virus)	10376	Q3KSU1	ICP27_EBVG	Q15691	MARE1_HUMAN	two hybrid	17446270				P0C6Z1-Q8N2S1	EAR_EBVA8-LTBP4_HUMAN			P20700	LMNB1_HUMAN
Human herpesvirus 4 (Epstein-Barr virus)	10376	Q3KSU1	ICP27_EBVG	P62995	TRA2B_HUMAN	two hybrid	17446270				P0C6Z3-Q9NSC5	GN_EBVA8-HOME3_HUMAN			O43242	PSMD3_HUMAN
Human herpesvirus 4 (Epstein-Barr virus)	10376	Q3KSU1	ICP27_EBVG	Q68DS7	Q68DS7_HUMAN	two hybrid	17446270				P0C723-O15162	BRRF1_EBVA8-PLS1_HUMAN			Q6IAA8	LTOR1_HUMAN
Human herpesvirus 4 (Epstein-Barr virus)	10376	P0C722	BRRF1_EBVG	Q12933	TRAF2_HUMAN	two hybrid	17446270				P0C723-O95219	BRRF1_EBVA8-SNX4_HUMAN			Q13232	NDK3_HUMAN
Human herpesvirus 4 (Epstein-Barr virus)	10376	Q3KSV2	EBNA2_EBVG	Q06330	SUH_HUMAN	two hybrid	9874765				P0C723-P49908	BRRF1_EBVA8-SEPP1_HUMAN			Q8NDN9	RCBT1_HUMAN
Human herpesvirus 4 (Epstein-Barr virus)	10376	Q3KSU8	LTP_EBVG	D9YZU5	D9YZU5_HUMAN	two hybrid	17446270				P0C723-Q12805	BRRF1_EBVA8-FBLN3_HUMAN			Q99523	SORT_HUMAN
Human herpesvirus 4 (Epstein-Barr virus)	10376	P0CAP9	IL10H_EBVG	Q13651	I10R1_HUMAN	x-ray crystallography	15837194				P0C723-Q12933	BRRF1_EBVA8-TRAF2_HUMAN			Q99700	ATX2_HUMAN
Human herpesvirus 4 (Epstein-Barr virus)	10376	Q9Q2P1	Q9Q2P1_EBVG	E9KL35	E9KL35_HUMAN	affinity chromatography technology	10708423				P0C723-Q5SRE7	BRRF1_EBVA8-PHYD1_HUMAN			O95573	ACSL3_HUMAN
Human herpesvirus 4 (Epstein-Barr virus)	10376	Q9Q2P1	Q9Q2P1_EBVG	E9KL35	E9KL35_HUMAN	two hybrid	10708423				P0C723-Q9BRK4	BRRF1_EBVA8-LZTS2_HUMAN			O14681	EI24_HUMAN
Human herpesvirus 4 (Epstein-Barr virus)	10376	Q9Q2P1	Q9Q2P1_EBVG	E9KL35	E9KL35_HUMAN	imaging technique	10708423				P0C723-Q9HB63	BRRF1_EBVA8-NET4_HUMAN			Q9NR12	PDLI7_HUMAN
Human herpesvirus 4 (Epstein-Barr virus)	10376	Q3KSU8	LTP_EBVG	E5FQ95	E5FQ95_HUMAN	two hybrid	17446270				P0C723-Q9UBX5	BRRF1_EBVA8-FBLN5_HUMAN			Q68CZ2	TENS3_HUMAN
Human herpesvirus 4 (Epstein-Barr virus)	10376	Q3KSU7	V120_EBVG	Q53GC0	Q53GC0_HUMAN	two hybrid	17446270				P0C723-Q9UKK3	BRRF1_EBVA8-PARP4_HUMAN			Q8N2K0	ABD12_HUMAN
Human herpesvirus 4 (Epstein-Barr virus)	10376	P0C6Z5	GP42_EBVG	D7RIH8	D7RIH8_HUMAN	x-ray crystallography	11864610				P0C723-Q9Y371	BRRF1_EBVA8-SHLB1_HUMAN			Q9NV96	CC50A_HUMAN
Human herpesvirus 4 (Epstein-Barr virus)	10376	P0C701	RIR2_EBVG	Q53GC0	Q53GC0_HUMAN	two hybrid	17446270				Q1HVD9-Q53GC0	Q1HVD9_EBVA8-Q53GC0_HUMAN			Q9NYQ7	CELR3_HUMAN
Human herpesvirus 4 (Epstein-Barr virus)	10376	Q3KSU8	LTP_EBVG	B1PKY1	B1PKY1_HUMAN	two hybrid	17446270				Q1HVH9-E5FQ95	LTP_EBVA8-E5FQ95_HUMAN			O00170	AIP_HUMAN
Human herpesvirus 4 (Epstein-Barr virus)	10376	P0C732	EBNA5_EBVG	Q8N726	ARF_HUMAN	two hybrid	12740913				Q1HVH9-D9YZU5	LTP_EBVA8-D9YZU5_HUMAN			Q9UIA9	XPO7_HUMAN
Human herpesvirus 4 (Epstein-Barr virus)	10376	P0C732	EBNA5_EBVG	Q8N726	ARF_HUMAN	affinity chromatography technology	12740913				Q69022-A4D177	EBNA2_EBVA8-A4D177_HUMAN			Q3SXM5	HSDL1_HUMAN
Human herpesvirus 4 (Epstein-Barr virus)	10376	P0C722	BRRF1_EBVG	Q12933	TRAF2_HUMAN	affinity chromatography technology	21325409				Q1HVH9-B1PKY1	LTP_EBVA8-B1PKY1_HUMAN			O95429	BAG4_HUMAN
Human herpesvirus 4 (Epstein-Barr virus)	10376	P0C731	KR2_EBVG	P63165	SUMO1_HUMAN	affinity chromatography technology	22398289				P0C6Z8-P63165	KR2_EBVA8-SUMO1_HUMAN			Q9H3N1	TMX1_HUMAN
Human herpesvirus 4 (Epstein-Barr virus)	10376	P0C732	EBNA5_EBVG	P62753	RS6_HUMAN	affinity chromatography technology	18457437				P0C6Z8-Q92993	KR2_EBVA8-KAT5_HUMAN			Q99436	PSB7_HUMAN
Human herpesvirus 4 (Epstein-Barr virus)	10376	P0C732	EBNA5_EBVG	P62701	RS4X_HUMAN	affinity chromatography technology	18457437				P0C723-Q00653	BRRF1_EBVA8-NFKB2_HUMAN			Q9NVI7	ATD3A_HUMAN
Human herpesvirus 4 (Epstein-Barr virus)	10376	P0C732	EBNA5_EBVG	P18124	RL7_HUMAN	affinity chromatography technology	18457437				P0C6Z3-P61956	GN_EBVA8-SUMO2_HUMAN			P52565	GDIR1_HUMAN
Human herpesvirus 4 (Epstein-Barr virus)	10376	P0C732	EBNA5_EBVG	O15027	SC16A_HUMAN	affinity chromatography technology	18457437				P0CK54-P61956	UL16_EBVA8-SUMO2_HUMAN			Q9P270	SLAI2_HUMAN
Human herpesvirus 4 (Epstein-Barr virus)	10376	P0C722	BRRF1_EBVG	Q00653	NFKB2_HUMAN	enzymatic study	21325409				P0C6Z8-P61956	KR2_EBVA8-SUMO2_HUMAN			P06703	S10A6_HUMAN
Human herpesvirus 4 (Epstein-Barr virus)	10376	P0C732	EBNA5_EBVG	O95071	UBR5_HUMAN	affinity chromatography technology	18457437				Q1HVC8-Q9Y6M1	Q1HVC8_EBVA8-IF2B2_HUMAN			P25445	TNR6_HUMAN
Human herpesvirus 4 (Epstein-Barr virus)	10376	P0C732	EBNA5_EBVG	O00165	HAX1_HUMAN	affinity chromatography technology	18457437				Q1HVD1-O75688	KITH_EBVA8-PPM1B_HUMAN			O00231	PSD11_HUMAN
Human herpesvirus 4 (Epstein-Barr virus)	10376	P0C731	KR2_EBVG	Q92993	KAT5_HUMAN	enzymatic study	22398289				Q1HVC8-Q14517	Q1HVC8_EBVA8-FAT1_HUMAN			P01130	LDLR_HUMAN
Human herpesvirus 4 (Epstein-Barr virus)	10376	P0C732	EBNA5_EBVG	P62424	RL7A_HUMAN	affinity chromatography technology	18457437				Q1HVJ2-Q8IZ07	LMP2_EBVA8-AN13A_HUMAN			Q15113	PCOC1_HUMAN
Human herpesvirus 4 (Epstein-Barr virus)	10376	P0C732	EBNA5_EBVG	O76031	CLPX_HUMAN	affinity chromatography technology	18457437				Q1HVI8-O15460	EBNA5_EBVA8-P4HA2_HUMAN			P51911	CNN1_HUMAN
Human herpesvirus 4 (Epstein-Barr virus)	10376	P0C732	EBNA5_EBVG	O60506	HNRPQ_HUMAN	affinity chromatography technology	18457437				Q1HVD9-O75688	Q1HVD9_EBVA8-PPM1B_HUMAN			P51809	VAMP7_HUMAN
Human herpesvirus 4 (Epstein-Barr virus)	10376	P0C732	EBNA5_EBVG	O15460	P4HA2_HUMAN	affinity chromatography technology	18457437				P0CK48-Q5JR59	UL31_EBVA8-MTUS2_HUMAN			Q99442	SEC62_HUMAN
Human herpesvirus 4 (Epstein-Barr virus)	10376	P0C732	EBNA5_EBVG	O43837	IDH3B_HUMAN	affinity chromatography technology	18457437				P0C737-P08172	BNL2A_EBVA8-ACM2_HUMAN			Q16739	CEGT_HUMAN
Human herpesvirus 4 (Epstein-Barr virus)	10376	P0C732	EBNA5_EBVG	O43390	HNRPR_HUMAN	affinity chromatography technology	18457437				Q1HVC8-Q15942	Q1HVC8_EBVA8-ZYX_HUMAN			P15151	PVR_HUMAN
Human herpesvirus 4 (Epstein-Barr virus)	10376	P0C732	EBNA5_EBVG	O43592	XPOT_HUMAN	affinity chromatography technology	18457437				Q1HVF7-Q5SSJ5	EBNA1_EBVA8-HP1B3_HUMAN			P14373	TRI27_HUMAN
Human herpesvirus 4 (Epstein-Barr virus)	10376	P0C732	EBNA5_EBVG	O76021	RL1D1_HUMAN	affinity chromatography technology	18457437				P0C737-P40189	BNL2A_EBVA8-IL6RB_HUMAN			O94929	ABLM3_HUMAN
Human herpesvirus 4 (Epstein-Barr virus)	10376	P0C732	EBNA5_EBVG	O75323	NIPS2_HUMAN	affinity chromatography technology	18457437				Q1HVI8-Q07955	EBNA5_EBVA8-SRSF1_HUMAN			Q92537	SUSD6_HUMAN
Human herpesvirus 4 (Epstein-Barr virus)	10376	P0C732	EBNA5_EBVG	O60812	HNRC1_HUMAN	affinity chromatography technology	18457437				P0C6Z1-O00483	EAR_EBVA8-NDUA4_HUMAN			P63151	2ABA_HUMAN
Human herpesvirus 4 (Epstein-Barr virus)	10376	P0C732	EBNA5_EBVG	O75190	DNJB6_HUMAN	affinity chromatography technology	18457437				P0C737-P18859	BNL2A_EBVA8-ATP5J_HUMAN			Q99653	CHP1_HUMAN
Human herpesvirus 4 (Epstein-Barr virus)	10376	P0C732	EBNA5_EBVG	O75953	DNJB5_HUMAN	affinity chromatography technology	18457437				Q1HVI8-Q8N1F7	EBNA5_EBVA8-NUP93_HUMAN			P10586	PTPRF_HUMAN
Human herpesvirus 4 (Epstein-Barr virus)	10376	P0C732	EBNA5_EBVG	O75533	SF3B1_HUMAN	affinity chromatography technology	18457437				Q1HVI8-P62269	EBNA5_EBVA8-RS18_HUMAN			O75381	PEX14_HUMAN
Human herpesvirus 4 (Epstein-Barr virus)	10376	P0C732	EBNA5_EBVG	O75643	U520_HUMAN	affinity chromatography technology	18457437				P0C737-Q9NZC7	BNL2A_EBVA8-WWOX_HUMAN			Q9Y520	PRC2C_HUMAN
Human herpesvirus 4 (Epstein-Barr virus)	10376	P0C732	EBNA5_EBVG	P17844	DDX5_HUMAN	affinity chromatography technology	18457437				P0C737-P27824	BNL2A_EBVA8-CALX_HUMAN			P38435	VKGC_HUMAN
Human herpesvirus 4 (Epstein-Barr virus)	10376	P0C732	EBNA5_EBVG	O95817	BAG3_HUMAN	affinity chromatography technology	18457437				P0CK57-O15173	UL92_EBVA8-PGRC2_HUMAN			O14773	TPP1_HUMAN
Human herpesvirus 4 (Epstein-Barr virus)	10376	P0C732	EBNA5_EBVG	P05165	PCCA_HUMAN	affinity chromatography technology	18457437				Q1HVB7-O60565	Q1HVB7_EBVA8-GREM1_HUMAN			Q16611	BAK_HUMAN
Human herpesvirus 4 (Epstein-Barr virus)	10376	P0C732	EBNA5_EBVG	P05141	ADT2_HUMAN	affinity chromatography technology	18457437				Q1HVF7-O60684	EBNA1_EBVA8-IMA7_HUMAN			Q13064	MKRN3_HUMAN
Human herpesvirus 4 (Epstein-Barr virus)	10376	P0C732	EBNA5_EBVG	P00367	DHE3_HUMAN	affinity chromatography technology	18457437				P0C6Z1-Q9NXR1	EAR_EBVA8-NDE1_HUMAN			Q9HCH0	NCK5L_HUMAN
Human herpesvirus 4 (Epstein-Barr virus)	10376	P0C732	EBNA5_EBVG	P04792	HSPB1_HUMAN	affinity chromatography technology	18457437				Q1HVF7-Q15554	EBNA1_EBVA8-TERF2_HUMAN			Q9Y5S1	TRPV2_HUMAN
Human herpesvirus 4 (Epstein-Barr virus)	10376	P0C732	EBNA5_EBVG	P07900	HS90A_HUMAN	affinity chromatography technology	18457437				P0CK50-P12109	TEG7_EBVA8-CO6A1_HUMAN			Q53EP0	FND3B_HUMAN
Human herpesvirus 4 (Epstein-Barr virus)	10376	P0C732	EBNA5_EBVG	P05198	IF2A_HUMAN	affinity chromatography technology	18457437				P0C6Z9-P26599	UL07_EBVA8-PTBP1_HUMAN			P09486	SPRC_HUMAN
Human herpesvirus 4 (Epstein-Barr virus)	10376	P0C732	EBNA5_EBVG	P05166	PCCB_HUMAN	affinity chromatography technology	18457437				Q1HVE4-Q9BWM7	Q1HVE4_EBVA8-SFXN3_HUMAN			Q16832	DDR2_HUMAN
Human herpesvirus 4 (Epstein-Barr virus)	10376	P0C732	EBNA5_EBVG	P07814	SYEP_HUMAN	affinity chromatography technology	18457437				Q1HVD9-Q9Y6C9	Q1HVD9_EBVA8-MTCH2_HUMAN			Q9NR46	SHLB2_HUMAN
Human herpesvirus 4 (Epstein-Barr virus)	10376	P0C732	EBNA5_EBVG	P06493	CDK1_HUMAN	affinity chromatography technology	18457437				Q1HVD3-Q14393	BTRF1_EBVA8-GAS6_HUMAN			Q8N357	S35F6_HUMAN
Human herpesvirus 4 (Epstein-Barr virus)	10376	P0C732	EBNA5_EBVG	P07195	LDHB_HUMAN	affinity chromatography technology	18457437				Q1HVJ2-P28070	LMP2_EBVA8-PSB4_HUMAN			P35221	CTNA1_HUMAN
Human herpesvirus 4 (Epstein-Barr virus)	10376	P0C732	EBNA5_EBVG	P11021	GRP78_HUMAN	affinity chromatography technology	18457437				P0C705-Q99816	UL25_EBVA8-TS101_HUMAN			P46100	ATRX_HUMAN
Human herpesvirus 4 (Epstein-Barr virus)	10376	P0C732	EBNA5_EBVG	P09012	SNRPA_HUMAN	affinity chromatography technology	18457437				P0C737-Q96AM1	BNL2A_EBVA8-MRGRF_HUMAN			Q9NXS2	QPCTL_HUMAN
Human herpesvirus 4 (Epstein-Barr virus)	10376	P0C732	EBNA5_EBVG	P08579	RU2B_HUMAN	affinity chromatography technology	18457437				P0C6Z1-P28300	EAR_EBVA8-LYOX_HUMAN			Q9Y4F1	FARP1_HUMAN
Human herpesvirus 4 (Epstein-Barr virus)	10376	P0C732	EBNA5_EBVG	P08708	RS17_HUMAN	affinity chromatography technology	18457437				P0C737-P50416	BNL2A_EBVA8-CPT1A_HUMAN			Q8IX21	F178A_HUMAN
Human herpesvirus 4 (Epstein-Barr virus)	10376	P0C732	EBNA5_EBVG	P10809	CH60_HUMAN	affinity chromatography technology	18457437				Q1HVD9-P42677	Q1HVD9_EBVA8-RS27_HUMAN			Q9UNM6	PSD13_HUMAN
Human herpesvirus 4 (Epstein-Barr virus)	10376	P0C732	EBNA5_EBVG	P09651	ROA1_HUMAN	affinity chromatography technology	18457437				P0C737-Q53TN4	BNL2A_EBVA8-CYBR1_HUMAN			Q9P266	JCAD_HUMAN
Human herpesvirus 4 (Epstein-Barr virus)	10376	P0C732	EBNA5_EBVG	P0CW22	RS17L_HUMAN	affinity chromatography technology	18457437				P0C723-O00308	BRRF1_EBVA8-WWP2_HUMAN			Q4G0G2	H1AS1_HUMAN
Human herpesvirus 4 (Epstein-Barr virus)	10376	P0C732	EBNA5_EBVG	P16402	H13_HUMAN	affinity chromatography technology	18457437				P0C737-O15031	BNL2A_EBVA8-PLXB2_HUMAN			Q9BV68	RN126_HUMAN
Human herpesvirus 4 (Epstein-Barr virus)	10376	P0C732	EBNA5_EBVG	P15880	RS2_HUMAN	affinity chromatography technology	18457437				Q1HVB5-Q06033	BNL2B_EBVA8-ITIH3_HUMAN			Q96B96	TM159_HUMAN
Human herpesvirus 4 (Epstein-Barr virus)	10376	P0C732	EBNA5_EBVG	P12236	ADT3_HUMAN	affinity chromatography technology	18457437				Q1HVF7-P40429	EBNA1_EBVA8-RL13A_HUMAN			P40855	PEX19_HUMAN
Human herpesvirus 4 (Epstein-Barr virus)	10376	P0C732	EBNA5_EBVG	P13010	XRCC5_HUMAN	affinity chromatography technology	18457437				P0C6Z1-O95817	EAR_EBVA8-BAG3_HUMAN			Q4L180	FIL1L_HUMAN
Human herpesvirus 4 (Epstein-Barr virus)	10376	P0C732	EBNA5_EBVG	P15531	NDKA_HUMAN	affinity chromatography technology	18457437				Q1HVI8-O95817	EBNA5_EBVA8-BAG3_HUMAN			Q5SW79	CE170_HUMAN
Human herpesvirus 4 (Epstein-Barr virus)	10376	P0C732	EBNA5_EBVG	P13674	P4HA1_HUMAN	affinity chromatography technology	18457437				Q69140-Q15554	EBNA6_EBVA8-TERF2_HUMAN			Q8IZ52	CHSS2_HUMAN
Human herpesvirus 4 (Epstein-Barr virus)	10376	P0C732	EBNA5_EBVG	P14868	SYDC_HUMAN	affinity chromatography technology	18457437				Q1HVB7-Q86Y82	Q1HVB7_EBVA8-STX12_HUMAN			Q9Y285	SYFA_HUMAN
Human herpesvirus 4 (Epstein-Barr virus)	10376	P0C732	EBNA5_EBVG	P27708	PYR1_HUMAN	affinity chromatography technology	18457437				Q1HVC8-P17980	Q1HVC8_EBVA8-PRS6A_HUMAN			Q8HWS3	RFX6_HUMAN
Human herpesvirus 4 (Epstein-Barr virus)	10376	P0C732	EBNA5_EBVG	P25705	ATPA_HUMAN	affinity chromatography technology	18457437				P0C6Z9-Q8ND90	UL07_EBVA8-PNMA1_HUMAN			Q7Z7M9	GALT5_HUMAN
Human herpesvirus 4 (Epstein-Barr virus)	10376	P0C732	EBNA5_EBVG	P19338	NUCL_HUMAN	affinity chromatography technology	18457437				P0C6Z1-Q13443	EAR_EBVA8-ADAM9_HUMAN			P62699	YPEL5_HUMAN
Human herpesvirus 4 (Epstein-Barr virus)	10376	P0C732	EBNA5_EBVG	P18621	RL17_HUMAN	affinity chromatography technology	18457437				P0C737-O00410	BNL2A_EBVA8-IPO5_HUMAN			Q9BT22	ALG1_HUMAN
Human herpesvirus 4 (Epstein-Barr virus)	10376	P0C732	EBNA5_EBVG	P25685	DNJB1_HUMAN	affinity chromatography technology	18457437				P0C705-P25788	UL25_EBVA8-PSA3_HUMAN			Q9HDC9	APMAP_HUMAN
Human herpesvirus 4 (Epstein-Barr virus)	10376	P0C732	EBNA5_EBVG	P22626	ROA2_HUMAN	affinity chromatography technology	18457437				Q1HVJ2-P16070	LMP2_EBVA8-CD44_HUMAN			P35813	PPM1A_HUMAN
Human herpesvirus 4 (Epstein-Barr virus)	10376	P0C732	EBNA5_EBVG	P23246	SFPQ_HUMAN	affinity chromatography technology	18457437				P0CK48-Q6PKC3	UL31_EBVA8-TXD11_HUMAN			Q96JJ7	TMX3_HUMAN
Human herpesvirus 4 (Epstein-Barr virus)	10376	P0C732	EBNA5_EBVG	P27635	RL10_HUMAN	affinity chromatography technology	18457437				Q1HVG4-P12814	EBNA4_EBVA8-ACTN1_HUMAN			O60503	ADCY9_HUMAN
Human herpesvirus 4 (Epstein-Barr virus)	10376	P0C732	EBNA5_EBVG	P26373	RL13_HUMAN	affinity chromatography technology	18457437				Q07275-Q08379	DUT_EBVA8-GOGA2_HUMAN			Q9H9B1	EHMT1_HUMAN
Human herpesvirus 4 (Epstein-Barr virus)	10376	P0C732	EBNA5_EBVG	P62316	SMD2_HUMAN	affinity chromatography technology	18457437				Q1HVI8-O75953	EBNA5_EBVA8-DNJB5_HUMAN			Q8IUH5	ZDH17_HUMAN
Human herpesvirus 4 (Epstein-Barr virus)	10376	P0C732	EBNA5_EBVG	P41252	SYIC_HUMAN	affinity chromatography technology	18457437				Q1HVF7-O76021	EBNA1_EBVA8-RL1D1_HUMAN			Q9UGP8	SEC63_HUMAN
Human herpesvirus 4 (Epstein-Barr virus)	10376	P0C732	EBNA5_EBVG	P26599	PTBP1_HUMAN	affinity chromatography technology	18457437				P0C737-Q9NTJ5	BNL2A_EBVA8-SAC1_HUMAN			Q9Y305	ACOT9_HUMAN
Human herpesvirus 4 (Epstein-Barr virus)	10376	P0C732	EBNA5_EBVG	P28072	PSB6_HUMAN	affinity chromatography technology	18457437				P0CK48-Q9NZM1	UL31_EBVA8-MYOF_HUMAN			O15270	SPTC2_HUMAN
Human herpesvirus 4 (Epstein-Barr virus)	10376	P0C732	EBNA5_EBVG	P29966	MARCS_HUMAN	affinity chromatography technology	18457437				Q1HVI8-P13674	EBNA5_EBVA8-P4HA1_HUMAN			P18031	PTN1_HUMAN
Human herpesvirus 4 (Epstein-Barr virus)	10376	P0C732	EBNA5_EBVG	P40938	RFC3_HUMAN	affinity chromatography technology	18457437				P0C737-O14683	BNL2A_EBVA8-P5I11_HUMAN			P05023	AT1A1_HUMAN
Human herpesvirus 4 (Epstein-Barr virus)	10376	P0C732	EBNA5_EBVG	P30050	RL12_HUMAN	affinity chromatography technology	18457437				P0CK48-O15031	UL31_EBVA8-PLXB2_HUMAN			O15269	SPTC1_HUMAN
Human herpesvirus 4 (Epstein-Barr virus)	10376	P0C732	EBNA5_EBVG	P30047	GFRP_HUMAN	affinity chromatography technology	18457437				P0C737-Q9P0L0	BNL2A_EBVA8-VAPA_HUMAN			J3QS41	J3QS41_HUMAN
Human herpesvirus 4 (Epstein-Barr virus)	10376	P0C732	EBNA5_EBVG	P35998	PRS7_HUMAN	affinity chromatography technology	18457437				Q1HVJ0-Q8IXI1	MTP_EBVA8-MIRO2_HUMAN			P60900	PSA6_HUMAN
Human herpesvirus 4 (Epstein-Barr virus)	10376	P0C732	EBNA5_EBVG	P32969	RL9_HUMAN	affinity chromatography technology	18457437				Q1HVB7-Q14699	Q1HVB7_EBVA8-RFTN1_HUMAN			Q6N094	Q6N094_HUMAN
Human herpesvirus 4 (Epstein-Barr virus)	10376	P0C732	EBNA5_EBVG	P35268	RL22_HUMAN	affinity chromatography technology	18457437				Q1HVB5-Q3KQU3	BNL2B_EBVA8-MA7D1_HUMAN			Q13114	TRAF3_HUMAN
Human herpesvirus 4 (Epstein-Barr virus)	10376	P0C732	EBNA5_EBVG	P55060	XPO2_HUMAN	affinity chromatography technology	18457437				P0CK57-Q96S52	UL92_EBVA8-PIGS_HUMAN			Q9P1T7	MDFIC_HUMAN
Human herpesvirus 4 (Epstein-Barr virus)	10376	P0C732	EBNA5_EBVG	P47897	SYQ_HUMAN	affinity chromatography technology	18457437				P0CK57-O95967	UL92_EBVA8-FBLN4_HUMAN			P23458	JAK1_HUMAN
Human herpesvirus 4 (Epstein-Barr virus)	10376	P0C732	EBNA5_EBVG	P42704	LPPRC_HUMAN	affinity chromatography technology	18457437				Q1HVI3-Q9Y2I1	Q1HVI3_EBVA8-NISCH_HUMAN			O75695	XRP2_HUMAN
Human herpesvirus 4 (Epstein-Barr virus)	10376	P0C732	EBNA5_EBVG	P47756	CAPZB_HUMAN	affinity chromatography technology	18457437				Q1HVI3-Q15629	Q1HVI3_EBVA8-TRAM1_HUMAN			P29323	EPHB2_HUMAN
Human herpesvirus 4 (Epstein-Barr virus)	10376	P0C732	EBNA5_EBVG	P46776	RL27A_HUMAN	affinity chromatography technology	18457437				Q1HVB7-O15400	Q1HVB7_EBVA8-STX7_HUMAN			Q8IXI2	MIRO1_HUMAN
Human herpesvirus 4 (Epstein-Barr virus)	10376	P0C732	EBNA5_EBVG	P46781	RS9_HUMAN	affinity chromatography technology	18457437				Q69138-P35869	EBNA3_EBVA8-AHR_HUMAN			O60716	CTND1_HUMAN
Human herpesvirus 4 (Epstein-Barr virus)	10376	P0C732	EBNA5_EBVG	P62280	RS11_HUMAN	affinity chromatography technology	18457437				P0C737-Q86UL3	BNL2A_EBVA8-GPAT4_HUMAN			P33527	MRP1_HUMAN
Human herpesvirus 4 (Epstein-Barr virus)	10376	P0C732	EBNA5_EBVG	P50213	IDH3A_HUMAN	affinity chromatography technology	18457437				P0C763-Q9UBX5	GB_EBVA8-FBLN5_HUMAN			P28074	PSB5_HUMAN
Human herpesvirus 4 (Epstein-Barr virus)	10376	P0C732	EBNA5_EBVG	P49207	RL34_HUMAN	affinity chromatography technology	18457437				Q1HVC8-Q9UNE7	Q1HVC8_EBVA8-CHIP_HUMAN			Q9Y6I3	EPN1_HUMAN
Human herpesvirus 4 (Epstein-Barr virus)	10376	P0C732	EBNA5_EBVG	P49755	TMEDA_HUMAN	affinity chromatography technology	18457437				P0C737-Q9HA65	BNL2A_EBVA8-TBC17_HUMAN			Q53H12	AGK_HUMAN
Human herpesvirus 4 (Epstein-Barr virus)	10376	P0C732	EBNA5_EBVG	P52907	CAZA1_HUMAN	affinity chromatography technology	18457437				Q1HVI8-P42704	EBNA5_EBVA8-LPPRC_HUMAN			Q99805	TM9S2_HUMAN
Human herpesvirus 4 (Epstein-Barr virus)	10376	P0C732	EBNA5_EBVG	P52272	HNRPM_HUMAN	affinity chromatography technology	18457437				P0CK57-Q5TGY1	UL92_EBVA8-TMCO4_HUMAN			P49792	RBP2_HUMAN
Human herpesvirus 4 (Epstein-Barr virus)	10376	P0C732	EBNA5_EBVG	P51649	SSDH_HUMAN	affinity chromatography technology	18457437				Q1HVC8-Q16527	Q1HVC8_EBVA8-CSRP2_HUMAN			Q8NB49	AT11C_HUMAN
Human herpesvirus 4 (Epstein-Barr virus)	10376	P0C732	EBNA5_EBVG	P60709	ACTB_HUMAN	affinity chromatography technology	18457437				Q1HVI8-O60506	EBNA5_EBVA8-HNRPQ_HUMAN			Q15404	RSU1_HUMAN
Human herpesvirus 4 (Epstein-Barr virus)	10376	P0C732	EBNA5_EBVG	P55735	SEC13_HUMAN	affinity chromatography technology	18457437				P0C763-P04275	GB_EBVA8-VWF_HUMAN			Q8IUD2	RB6I2_HUMAN
Human herpesvirus 4 (Epstein-Barr virus)	10376	P0C732	EBNA5_EBVG	P55884	EIF3B_HUMAN	affinity chromatography technology	18457437				Q1HVD3-P55036	BTRF1_EBVA8-PSMD4_HUMAN			P29536	LMOD1_HUMAN
Human herpesvirus 4 (Epstein-Barr virus)	10376	P0C732	EBNA5_EBVG	P61254	RL26_HUMAN	affinity chromatography technology	18457437				P0CK48-Q9UQ35	UL31_EBVA8-SRRM2_HUMAN			O95302	FKBP9_HUMAN
Human herpesvirus 4 (Epstein-Barr virus)	10376	P0C732	EBNA5_EBVG	P61247	RS3A_HUMAN	affinity chromatography technology	18457437				Q1HVC8-P31689	Q1HVC8_EBVA8-DNJA1_HUMAN			Q86VP6	CAND1_HUMAN
Human herpesvirus 4 (Epstein-Barr virus)	10376	P0C732	EBNA5_EBVG	P62277	RS13_HUMAN	affinity chromatography technology	18457437				Q1HVC8-Q8TED1	Q1HVC8_EBVA8-GPX8_HUMAN			P08758	ANXA5_HUMAN
Human herpesvirus 4 (Epstein-Barr virus)	10376	P0C732	EBNA5_EBVG	P62269	RS18_HUMAN	affinity chromatography technology	18457437				Q69022-Q7KZF4	EBNA2_EBVA8-SND1_HUMAN			P02794	FRIH_HUMAN
Human herpesvirus 4 (Epstein-Barr virus)	10376	P0C732	EBNA5_EBVG	P61978	HNRPK_HUMAN	affinity chromatography technology	18457437				P0CK57-P02786	UL92_EBVA8-TFR1_HUMAN			A0MZ66	SHOT1_HUMAN
Human herpesvirus 4 (Epstein-Barr virus)	10376	P0C732	EBNA5_EBVG	P62241	RS8_HUMAN	affinity chromatography technology	18457437				Q1HVD3-Q14192	BTRF1_EBVA8-FHL2_HUMAN			Q9H3U5	MFSD1_HUMAN
Human herpesvirus 4 (Epstein-Barr virus)	10376	P0C732	EBNA5_EBVG	P62266	RS23_HUMAN	affinity chromatography technology	18457437				P0C6Z9-O15217	UL07_EBVA8-GSTA4_HUMAN			P22694	KAPCB_HUMAN
Human herpesvirus 4 (Epstein-Barr virus)	10376	P0C732	EBNA5_EBVG	P62249	RS16_HUMAN	affinity chromatography technology	18457437				P0C737-Q9HC07	BNL2A_EBVA8-TM165_HUMAN			Q9NPG3	UBN1_HUMAN
Human herpesvirus 4 (Epstein-Barr virus)	10376	P0C732	EBNA5_EBVG	P62263	RS14_HUMAN	affinity chromatography technology	18457437				Q1HVB7-Q15629	Q1HVB7_EBVA8-TRAM1_HUMAN			Q9UEW3	MARCO_HUMAN
Human herpesvirus 4 (Epstein-Barr virus)	10376	P0C732	EBNA5_EBVG	Q14257	RCN2_HUMAN	affinity chromatography technology	18457437				Q1HVC8-Q8WX93	Q1HVC8_EBVA8-PALLD_HUMAN			P52926	HMGA2_HUMAN
Human herpesvirus 4 (Epstein-Barr virus)	10376	P0C732	EBNA5_EBVG	Q07020	RL18_HUMAN	affinity chromatography technology	18457437				P0CK57-P42892	UL92_EBVA8-ECE1_HUMAN			Q9Y5L4	TIM13_HUMAN
Human herpesvirus 4 (Epstein-Barr virus)	10376	P0C732	EBNA5_EBVG	P62841	RS15_HUMAN	affinity chromatography technology	18457437				P0C737-P09619	BNL2A_EBVA8-PGFRB_HUMAN			Q06210	GFPT1_HUMAN
Human herpesvirus 4 (Epstein-Barr virus)	10376	P0C732	EBNA5_EBVG	P62917	RL8_HUMAN	affinity chromatography technology	18457437				P0CK48-Q08379	UL31_EBVA8-GOGA2_HUMAN			P08195	4F2_HUMAN
Human herpesvirus 4 (Epstein-Barr virus)	10376	P0C732	EBNA5_EBVG	P62913	RL11_HUMAN	affinity chromatography technology	18457437				P0CK50-Q15629	TEG7_EBVA8-TRAM1_HUMAN			Q14728	MFS10_HUMAN
Human herpesvirus 4 (Epstein-Barr virus)	10376	P0C732	EBNA5_EBVG	P62851	RS25_HUMAN	affinity chromatography technology	18457437				P0C737-Q9Y673	BNL2A_EBVA8-ALG5_HUMAN			P28066	PSA5_HUMAN
Human herpesvirus 4 (Epstein-Barr virus)	10376	P0C732	EBNA5_EBVG	P62899	RL31_HUMAN	affinity chromatography technology	18457437				P0C737-Q99500	BNL2A_EBVA8-S1PR3_HUMAN			Q9H0M0	WWP1_HUMAN
Human herpesvirus 4 (Epstein-Barr virus)	10376	P0C732	EBNA5_EBVG	Q04837	SSBP_HUMAN	affinity chromatography technology	18457437				Q1HVI8-Q3ZCQ8	EBNA5_EBVA8-TIM50_HUMAN			Q5T1M5	FKB15_HUMAN
Human herpesvirus 4 (Epstein-Barr virus)	10376	P0C732	EBNA5_EBVG	P83731	RL24_HUMAN	affinity chromatography technology	18457437				Q1HVC8-P25789	Q1HVC8_EBVA8-PSA4_HUMAN			Q15262	PTPRK_HUMAN
Human herpesvirus 4 (Epstein-Barr virus)	10376	P0C732	EBNA5_EBVG	Q00610	CLH1_HUMAN	affinity chromatography technology	18457437				Q1HVC8-Q7L5D6	Q1HVC8_EBVA8-GET4_HUMAN			P35520	CBS_HUMAN
Human herpesvirus 4 (Epstein-Barr virus)	10376	P0C732	EBNA5_EBVG	Q01105	SET_HUMAN	affinity chromatography technology	18457437				Q1HVJ2-Q9H0E2	LMP2_EBVA8-TOLIP_HUMAN			Q14008	CKAP5_HUMAN
Human herpesvirus 4 (Epstein-Barr virus)	10376	P0C732	EBNA5_EBVG	Q00839	HNRPU_HUMAN	affinity chromatography technology	18457437				Q1HVE5-Q9Y230	Q1HVE5_EBVA8-RUVB2_HUMAN			P29083	T2EA_HUMAN
Human herpesvirus 4 (Epstein-Barr virus)	10376	P0C732	EBNA5_EBVG	Q12906	ILF3_HUMAN	affinity chromatography technology	18457437				Q1HVC8-P35998	Q1HVC8_EBVA8-PRS7_HUMAN			Q63HK5	TSH3_HUMAN
Human herpesvirus 4 (Epstein-Barr virus)	10376	P0C732	EBNA5_EBVG	Q07955	SRSF1_HUMAN	affinity chromatography technology	18457437				P0C6Z1-P53801	EAR_EBVA8-PTTG_HUMAN			P17813	EGLN_HUMAN
Human herpesvirus 4 (Epstein-Barr virus)	10376	P0C732	EBNA5_EBVG	Q07666	KHDR1_HUMAN	affinity chromatography technology	18457437				P0CK48-P40429	UL31_EBVA8-RL13A_HUMAN			Q96CV9	OPTN_HUMAN
Human herpesvirus 4 (Epstein-Barr virus)	10376	P0C732	EBNA5_EBVG	Q14103	HNRPD_HUMAN	affinity chromatography technology	18457437				P0CK48-Q12805	UL31_EBVA8-FBLN3_HUMAN			Q92973	TNPO1_HUMAN
Human herpesvirus 4 (Epstein-Barr virus)	10376	P0C732	EBNA5_EBVG	Q09028	RBBP4_HUMAN	affinity chromatography technology	18457437				Q1HVJ2-P48556	LMP2_EBVA8-PSMD8_HUMAN			Q96PU5	NED4L_HUMAN
Human herpesvirus 4 (Epstein-Barr virus)	10376	P0C732	EBNA5_EBVG	Q08211	DHX9_HUMAN	affinity chromatography technology	18457437				Q1HVI2-O96006	Q1HVI2_EBVA8-ZBED1_HUMAN			Q13416	ORC2_HUMAN
Human herpesvirus 4 (Epstein-Barr virus)	10376	P0C732	EBNA5_EBVG	Q13200	PSMD2_HUMAN	affinity chromatography technology	18457437				P0CK48-P01023	UL31_EBVA8-A2MG_HUMAN			Q9HBH5	RDH14_HUMAN
Human herpesvirus 4 (Epstein-Barr virus)	10376	P0C732	EBNA5_EBVG	Q13151	ROA0_HUMAN	affinity chromatography technology	18457437				P0C705-P12814	UL25_EBVA8-ACTN1_HUMAN			P43403	ZAP70_HUMAN
Human herpesvirus 4 (Epstein-Barr virus)	10376	P0C732	EBNA5_EBVG	Q13576	IQGA2_HUMAN	affinity chromatography technology	18457437				P0CK57-P41221	UL92_EBVA8-WNT5A_HUMAN			Q6PJ69	TRI65_HUMAN
Human herpesvirus 4 (Epstein-Barr virus)	10376	P0C732	EBNA5_EBVG	Q13557	KCC2D_HUMAN	affinity chromatography technology	18457437				Q1HVB7-Q63ZY3	Q1HVB7_EBVA8-KANK2_HUMAN			P37173	TGFR2_HUMAN
Human herpesvirus 4 (Epstein-Barr virus)	10376	P0C732	EBNA5_EBVG	Q13435	SF3B2_HUMAN	affinity chromatography technology	18457437				P0CK57-O95071	UL92_EBVA8-UBR5_HUMAN			Q9GZU8	F192A_HUMAN
Human herpesvirus 4 (Epstein-Barr virus)	10376	P0C732	EBNA5_EBVG	Q14315	FLNC_HUMAN	affinity chromatography technology	18457437				Q1HVB7-P30530	Q1HVB7_EBVA8-UFO_HUMAN			P10242	MYB_HUMAN
Human herpesvirus 4 (Epstein-Barr virus)	10376	P0C732	EBNA5_EBVG	Q8N1F7	NUP93_HUMAN	affinity chromatography technology	18457437				P0C737-O95817	BNL2A_EBVA8-BAG3_HUMAN			Q12955	ANK3_HUMAN
Human herpesvirus 4 (Epstein-Barr virus)	10376	P0C732	EBNA5_EBVG	Q71UM5	RS27L_HUMAN	affinity chromatography technology	18457437				Q1HVC8-Q9Y2I1	Q1HVC8_EBVA8-NISCH_HUMAN			P30101	PDIA3_HUMAN
Human herpesvirus 4 (Epstein-Barr virus)	10376	P0C732	EBNA5_EBVG	Q15293	RCN1_HUMAN	affinity chromatography technology	18457437				P0C723-P40123	BRRF1_EBVA8-CAP2_HUMAN			Q8N4Q1	MIA40_HUMAN
Human herpesvirus 4 (Epstein-Barr virus)	10376	P0C732	EBNA5_EBVG	Q15233	NONO_HUMAN	affinity chromatography technology	18457437				P0CK57-Q9UPN7	UL92_EBVA8-PP6R1_HUMAN			P50479	PDLI4_HUMAN
Human herpesvirus 4 (Epstein-Barr virus)	10376	P0C732	EBNA5_EBVG	Q15773	MLF2_HUMAN	affinity chromatography technology	18457437				Q1HVB5-Q6NZI2	BNL2B_EBVA8-PTRF_HUMAN			O15127	SCAM2_HUMAN
Human herpesvirus 4 (Epstein-Barr virus)	10376	P0C732	EBNA5_EBVG	Q15365	PCBP1_HUMAN	affinity chromatography technology	18457437				Q69022-P17947	EBNA2_EBVA8-SPI1_HUMAN			Q96P70	IPO9_HUMAN
Human herpesvirus 4 (Epstein-Barr virus)	10376	P0C732	EBNA5_EBVG	Q15366	PCBP2_HUMAN	affinity chromatography technology	18457437				Q1HVI3-Q9BZ29	Q1HVI3_EBVA8-DOCK9_HUMAN			P19793	RXRA_HUMAN
Human herpesvirus 4 (Epstein-Barr virus)	10376	P0C732	EBNA5_EBVG	Q6P2Q9	PRP8_HUMAN	affinity chromatography technology	18457437				Q1HVI8-Q9Y6N5	EBNA5_EBVA8-SQRD_HUMAN			Q5VV42	CDKAL_HUMAN
Human herpesvirus 4 (Epstein-Barr virus)	10376	P0C732	EBNA5_EBVG	Q16831	UPP1_HUMAN	affinity chromatography technology	18457437				P0CK50-P00533	TEG7_EBVA8-EGFR_HUMAN			O00161	SNP23_HUMAN
Human herpesvirus 4 (Epstein-Barr virus)	10376	P0C732	EBNA5_EBVG	Q16576	RBBP7_HUMAN	affinity chromatography technology	18457437				P0CK50-P62070	TEG7_EBVA8-RRAS2_HUMAN			Q9H892	TTC12_HUMAN
Human herpesvirus 4 (Epstein-Barr virus)	10376	P0C732	EBNA5_EBVG	Q3ZCQ8	TIM50_HUMAN	affinity chromatography technology	18457437				P0C737-Q6PML9	BNL2A_EBVA8-ZNT9_HUMAN			Q96HC4	PDLI5_HUMAN
Human herpesvirus 4 (Epstein-Barr virus)	10376	P0C732	EBNA5_EBVG	Q8NC51	PAIRB_HUMAN	affinity chromatography technology	18457437				P0C763-Q5T124	GB_EBVA8-UBX11_HUMAN			Q16637	SMN_HUMAN
Human herpesvirus 4 (Epstein-Barr virus)	10376	P0C732	EBNA5_EBVG	Q92841	DDX17_HUMAN	affinity chromatography technology	18457437				Q1HVI8-P14868	EBNA5_EBVA8-SYDC_HUMAN			Q14566	MCM6_HUMAN
Human herpesvirus 4 (Epstein-Barr virus)	10376	P0C732	EBNA5_EBVG	Q9HCC0	MCCB_HUMAN	affinity chromatography technology	18457437				Q1HVH2-P38432	ICP27_EBVA8-COIL_HUMAN			Q07960	RHG01_HUMAN
Human herpesvirus 4 (Epstein-Barr virus)	10376	P0C732	EBNA5_EBVG	Q92616	GCN1L_HUMAN	affinity chromatography technology	18457437				P0C742-P61289	BDLF2_EBVA8-PSME3_HUMAN			O14579	COPE_HUMAN
Human herpesvirus 4 (Epstein-Barr virus)	10376	P0C732	EBNA5_EBVG	Q92522	H1X_HUMAN	affinity chromatography technology	18457437				Q1HVC8-Q70UQ0	Q1HVC8_EBVA8-IKIP_HUMAN			Q8TC07	TBC15_HUMAN
Human herpesvirus 4 (Epstein-Barr virus)	10376	P0C732	EBNA5_EBVG	Q96C36	P5CR2_HUMAN	affinity chromatography technology	18457437				Q1HVB7-Q86T03	Q1HVB7_EBVA8-TM55B_HUMAN			P27105	STOM_HUMAN
Human herpesvirus 4 (Epstein-Barr virus)	10376	P0C732	EBNA5_EBVG	Q9HAV7	GRPE1_HUMAN	affinity chromatography technology	18457437				P0CK57-P55145	UL92_EBVA8-MANF_HUMAN			Q7Z434	MAVS_HUMAN
Human herpesvirus 4 (Epstein-Barr virus)	10376	P0C732	EBNA5_EBVG	Q92878	RAD50_HUMAN	affinity chromatography technology	18457437				P0C737-Q16891	BNL2A_EBVA8-MIC60_HUMAN			Q92896	GSLG1_HUMAN
Human herpesvirus 4 (Epstein-Barr virus)	10376	P0C732	EBNA5_EBVG	Q9BVK6	TMED9_HUMAN	affinity chromatography technology	18457437				P0C737-P36542	BNL2A_EBVA8-ATPG_HUMAN			Q01650	LAT1_HUMAN
Human herpesvirus 4 (Epstein-Barr virus)	10376	P0C732	EBNA5_EBVG	Q99729	ROAA_HUMAN	affinity chromatography technology	18457437				Q1HVG1-Q7Z3K3	BZLF1_EBVA8-POGZ_HUMAN			Q99536	VAT1_HUMAN
Human herpesvirus 4 (Epstein-Barr virus)	10376	P0C732	EBNA5_EBVG	Q99623	PHB2_HUMAN	affinity chromatography technology	18457437				P0C6Z9-Q6NUQ1	UL07_EBVA8-RINT1_HUMAN			O15533	TPSN_HUMAN
Human herpesvirus 4 (Epstein-Barr virus)	10376	P0C732	EBNA5_EBVG	Q9BPW8	NIPS1_HUMAN	affinity chromatography technology	18457437				Q1HVF7-P46778	EBNA1_EBVA8-RL21_HUMAN			O00487	PSDE_HUMAN
Human herpesvirus 4 (Epstein-Barr virus)	10376	P0C732	EBNA5_EBVG	Q9BQA1	MEP50_HUMAN	affinity chromatography technology	18457437				Q69022-Q15326	EBNA2_EBVA8-ZMY11_HUMAN			Q9NX63	MIC19_HUMAN
Human herpesvirus 4 (Epstein-Barr virus)	10376	P0C732	EBNA5_EBVG	Q9ULX6	AKP8L_HUMAN	affinity chromatography technology	18457437				Q1HVC8-Q9BRK5	Q1HVC8_EBVA8-CAB45_HUMAN			Q68DQ2	CRBG3_HUMAN
Human herpesvirus 4 (Epstein-Barr virus)	10376	P0C732	EBNA5_EBVG	Q9NWM8	FKB14_HUMAN	affinity chromatography technology	18457437				P0CK48-Q9Y228	UL31_EBVA8-T3JAM_HUMAN			Q9UMX0	UBQL1_HUMAN
Human herpesvirus 4 (Epstein-Barr virus)	10376	P0C732	EBNA5_EBVG	Q9Y265	RUVB1_HUMAN	affinity chromatography technology	18457437				Q1HVI8-Q9Y5V3	EBNA5_EBVA8-MAGD1_HUMAN			P35613	BASI_HUMAN
Human herpesvirus 4 (Epstein-Barr virus)	10376	P0C732	EBNA5_EBVG	Q9Y230	RUVB2_HUMAN	affinity chromatography technology	18457437				P0C6Z1-Q8IV08	EAR_EBVA8-PLD3_HUMAN			P28062	PSB8_HUMAN
Human herpesvirus 4 (Epstein-Barr virus)	10376	P0C732	EBNA5_EBVG	Q9Y5V3	MAGD1_HUMAN	affinity chromatography technology	18457437				P0CK50-Q9HC07	TEG7_EBVA8-TM165_HUMAN			Q32P28	P3H1_HUMAN
Human herpesvirus 4 (Epstein-Barr virus)	10376	P0C732	EBNA5_EBVG	P62807	H2B1C_HUMAN	affinity chromatography technology	18457437				Q1HVI8-P46781	EBNA5_EBVA8-RS9_HUMAN			O95456	PSMG1_HUMAN
Human herpesvirus 4 (Epstein-Barr virus)	10376	P0C6Z4	GN_EBVG	P61956	SUMO2_HUMAN	far western blotting	22398289				Q1HVF7-P61513	EBNA1_EBVA8-RL37A_HUMAN			P50542	PEX5_HUMAN
Human herpesvirus 4 (Epstein-Barr virus)	10376	P0C6Z5	GP42_EBVG	P61956	SUMO2_HUMAN	far western blotting	22398289				Q1HVE4-P13667	Q1HVE4_EBVA8-PDIA4_HUMAN			O14777	NDC80_HUMAN
Human herpesvirus 4 (Epstein-Barr virus)	10376	P0CK55	UL16_EBVG	P61956	SUMO2_HUMAN	far western blotting	22398289				P0C763-Q7Z6G3	GB_EBVA8-NECA2_HUMAN			Q9UFD9	RIM3A_HUMAN
Human herpesvirus 4 (Epstein-Barr virus)	10376	P0C732	EBNA5_EBVG	P07437	TBB5_HUMAN	affinity chromatography technology	18457437				Q1HVC8-Q9BQB6	Q1HVC8_EBVA8-VKOR1_HUMAN			Q9BSA9	TM175_HUMAN
Human herpesvirus 4 (Epstein-Barr virus)	10376	P0C732	EBNA5_EBVG	P11142	HSP7C_HUMAN	affinity chromatography technology	18457437				Q1HVB7-Q14257	Q1HVB7_EBVA8-RCN2_HUMAN			Q8TDB4	HUMMR_HUMAN
Human herpesvirus 4 (Epstein-Barr virus)	10376	P0C732	EBNA5_EBVG	P68363	TBA1B_HUMAN	affinity chromatography technology	18457437				Q1HVJ0-Q9UHD8	MTP_EBVA8-SEPT9_HUMAN			Q9GZM8	NDEL1_HUMAN
Human herpesvirus 4 (Epstein-Barr virus)	10376	P0C731	KR2_EBVG	P61956	SUMO2_HUMAN	far western blotting	22398289				Q1HVF7-P78362	EBNA1_EBVA8-SRPK2_HUMAN			P25116	PAR1_HUMAN
Human herpesvirus 4 (Epstein-Barr virus)	10376	P0C731	KR2_EBVG	P61956	SUMO2_HUMAN	affinity chromatography technology	22398289				Q1HVC8-P33897	Q1HVC8_EBVA8-ABCD1_HUMAN			Q15434	RBMS2_HUMAN
Human herpesvirus 4 (Epstein-Barr virus)	10376	P0C732	EBNA5_EBVG	P62829	RL23_HUMAN	affinity chromatography technology	18457437				Q1HVJ0-Q9UL15	MTP_EBVA8-BAG5_HUMAN			O00471	EXOC5_HUMAN
Human herpesvirus 4 (Epstein-Barr virus)	10376	P0C732	EBNA5_EBVG	O95816	BAG2_HUMAN	affinity chromatography technology	18457437				Q69022-Q12824	EBNA2_EBVA8-SNF5_HUMAN			P59768	GBG2_HUMAN
Human herpesvirus 4 (Epstein-Barr virus)	10376	P0C732	EBNA5_EBVG	P34932	HSP74_HUMAN	affinity chromatography technology	18457437				Q1HVC8-Q9ULM3	Q1HVC8_EBVA8-YETS2_HUMAN			Q8TD10	MIPO1_HUMAN
Human herpesvirus 4 (Epstein-Barr virus)	10376	P0C732	EBNA5_EBVG	P42771	CDN2A_HUMAN	two hybrid	12740913				P0C717-O14641	BLRF2_EBVA8-DVL2_HUMAN			Q08117	AES_HUMAN
Human herpesvirus 4 (Epstein-Barr virus)	10376	P0C732	EBNA5_EBVG	P42771	CDN2A_HUMAN	affinity chromatography technology	12740913				P0CK48-Q58DX5	UL31_EBVA8-NADL2_HUMAN			Q8NC42	RN149_HUMAN
Human herpesvirus 4 (Epstein-Barr virus)	10376	Q9Q2P1	Q9Q2P1_EBVG	P63244	GBLP_HUMAN	two hybrid	10708423				Q1HVI2-Q9NQ79	Q1HVI2_EBVA8-CRAC1_HUMAN			Q12959	DLG1_HUMAN
Human herpesvirus 4 (Epstein-Barr virus)	10376	P03230	LMP1_EBVB9	O14920	IKKB_HUMAN	anti tag coimmunoprecipitation	18198944				Q1HVI8-P06493	EBNA5_EBVA8-CDK1_HUMAN			P51148	RAB5C_HUMAN
Human herpesvirus 4 (Epstein-Barr virus)	10376	P03230	LMP1_EBVB9	Q15628	TRADD_HUMAN	anti tag coimmunoprecipitation	18198944				Q69138-Q06330	EBNA3_EBVA8-SUH_HUMAN			Q9P2D7	DYH1_HUMAN
Human herpesvirus 4 (Epstein-Barr virus)	10376	Q5MJ03	Q5MJ03_EBVG	O14744	ANM5_HUMAN	anti tag coimmunoprecipitation	22496234				Q1HVC8-Q63ZY3	Q1HVC8_EBVA8-KANK2_HUMAN			P54760	EPHB4_HUMAN
Human herpesvirus 4 (Epstein-Barr virus)	10376	Q5MJ03	Q5MJ03_EBVG	Q01105	SET_HUMAN	anti tag coimmunoprecipitation	22496234				P0C6Z1-Q14204	EAR_EBVA8-DYHC1_HUMAN			Q8TBB1	LNX1_HUMAN
Human herpesvirus 4 (Epstein-Barr virus)	10376	Q5MJ03	Q5MJ03_EBVG	Q93009	UBP7_HUMAN	anti tag coimmunoprecipitation	22496234				Q1HVI3-Q9UHV9	Q1HVI3_EBVA8-PFD2_HUMAN			Q92759	TF2H4_HUMAN
Human herpesvirus 4 (Epstein-Barr virus)	10376	Q5MJ03	Q5MJ03_EBVG	P06748	NPM_HUMAN	anti tag coimmunoprecipitation	22496234				Q1HVJ2-O60831	LMP2_EBVA8-PRAF2_HUMAN			O95159	ZFPL1_HUMAN
Human herpesvirus 4 (Epstein-Barr virus)	10376	Q5MJ03	Q5MJ03_EBVG	P67870	CSK2B_HUMAN	anti tag coimmunoprecipitation	22496234				Q1HVE4-P22692	Q1HVE4_EBVA8-IBP4_HUMAN			Q9BT88	SYT11_HUMAN
Human herpesvirus 4 (Epstein-Barr virus)	10376	Q5MJ03	Q5MJ03_EBVG	P19784	CSK22_HUMAN	anti tag coimmunoprecipitation	22496234				Q1HVB7-Q9NZV1	Q1HVB7_EBVA8-CRIM1_HUMAN			Q8NBX0	SCPDL_HUMAN
Human herpesvirus 4 (Epstein-Barr virus)	10376	Q5MJ03	Q5MJ03_EBVG	P68400	CSK21_HUMAN	anti tag coimmunoprecipitation	22496234				Q1HVI8-P12004	EBNA5_EBVA8-PCNA_HUMAN			Q07812	BAX_HUMAN
Human herpesvirus 4 (Epstein-Barr virus)	10376	Q5MJ03	Q5MJ03_EBVG	P49915	GUAA_HUMAN	anti tag coimmunoprecipitation	22496234				Q1HVI3-O43294	Q1HVI3_EBVA8-TGFI1_HUMAN			Q969G5	PRDBP_HUMAN
Human herpesvirus 4 (Epstein-Barr virus)	10376	Q5MJ03	Q5MJ03_EBVG	P55209	NP1L1_HUMAN	anti tag coimmunoprecipitation	22496234				P0C737-Q8IV08	BNL2A_EBVA8-PLD3_HUMAN			Q9NUQ6	SPS2L_HUMAN
Human herpesvirus 4 (Epstein-Barr virus)	10376	Q5MJ03	Q5MJ03_EBVG	O43390	HNRPR_HUMAN	anti tag coimmunoprecipitation	22496234				Q1HVC8-P16615	Q1HVC8_EBVA8-AT2A2_HUMAN			Q9Y6C2	EMIL1_HUMAN
Human herpesvirus 4 (Epstein-Barr virus)	10376	Q5MJ03	Q5MJ03_EBVG	O60506	HNRPQ_HUMAN	anti tag coimmunoprecipitation	22496234				P0C717-O96006	BLRF2_EBVA8-ZBED1_HUMAN			Q00341	VIGLN_HUMAN
Human herpesvirus 4 (Epstein-Barr virus)	10376	Q5MJ03	Q5MJ03_EBVG	Q14103	HNRPD_HUMAN	anti tag coimmunoprecipitation	22496234				P0CK57-Q9HC07	UL92_EBVA8-TM165_HUMAN			Q93008	USP9X_HUMAN
Human herpesvirus 4 (Epstein-Barr virus)	10376	Q5MJ03	Q5MJ03_EBVG	P51991	ROA3_HUMAN	anti tag coimmunoprecipitation	22496234				P0C6Z9-Q8TAP6	UL07_EBVA8-CEP76_HUMAN			P49720	PSB3_HUMAN
Human herpesvirus 4 (Epstein-Barr virus)	10376	Q5MJ03	Q5MJ03_EBVG	Q99729	ROAA_HUMAN	anti tag coimmunoprecipitation	22496234				Q1HVI3-O75688	Q1HVI3_EBVA8-PPM1B_HUMAN			Q9H6Y7	RN167_HUMAN
Human herpesvirus 4 (Epstein-Barr virus)	10376	Q5MJ03	Q5MJ03_EBVG	P22626	ROA2_HUMAN	anti tag coimmunoprecipitation	22496234				P0CK48-Q8N2S1	UL31_EBVA8-LTBP4_HUMAN			P26640	SYVC_HUMAN
Human herpesvirus 4 (Epstein-Barr virus)	10376	Q5MJ03	Q5MJ03_EBVG	P09651	ROA1_HUMAN	anti tag coimmunoprecipitation	22496234				P0C737-P98172	BNL2A_EBVA8-EFNB1_HUMAN			Q15392	DHC24_HUMAN
Human herpesvirus 4 (Epstein-Barr virus)	10376	Q5MJ03	Q5MJ03_EBVG	P05455	LA_HUMAN	anti tag coimmunoprecipitation	22496234				P0C737-Q96QF0	BNL2A_EBVA8-RAB3I_HUMAN			Q9H1C4	UN93B_HUMAN
Human herpesvirus 4 (Epstein-Barr virus)	10376	P03211	EBNA1_EBVB9	Q93009	UBP7_HUMAN	nuclear magnetic resonance	16474402				P0CK57-P12110	UL92_EBVA8-CO6A2_HUMAN			Q9H2V7	SPNS1_HUMAN
Human herpesvirus 4 (Epstein-Barr virus)	10376	P03211	EBNA1_EBVB9	Q93009	UBP7_HUMAN	classical fluorescence spectroscopy	16474402				Q1HVC8-P62195	Q1HVC8_EBVA8-PRS8_HUMAN			Q9Y5Z0	BACE2_HUMAN
Human herpesvirus 4 (Epstein-Barr virus)	10376	P03211	EBNA1_EBVB9	Q93009	UBP7_HUMAN	pull down	16474402				P0CK57-Q9BRK5	UL92_EBVA8-CAB45_HUMAN			Q15165	PON2_HUMAN
Human herpesvirus 4 (Epstein-Barr virus)	10376	P03211	EBNA1_EBVB9	Q93009	UBP7_HUMAN	molecular sieving	16474402				Q1HVB5-Q13586	BNL2B_EBVA8-STIM1_HUMAN			P57088	TMM33_HUMAN
Human herpesvirus 4 (Epstein-Barr virus) STRAIN AG876	82830	Q1HVB5	BNL2B_EBVA8	P28799	GRN_HUMAN	two hybrid	17446270				P0CK57-Q9UJ14	UL92_EBVA8-GGT7_HUMAN			O43819	SCO2_HUMAN
Human herpesvirus 4 (Epstein-Barr virus) STRAIN AG876	82830	Q1HVH9	LTP_EBVA8	Q8TD31	CCHCR_HUMAN	two hybrid	17446270				Q1HVF7-O60565	EBNA1_EBVA8-GREM1_HUMAN			O15294	OGT1_HUMAN
Human herpesvirus 4 (Epstein-Barr virus) STRAIN AG876	82830	Q1HVH9	LTP_EBVA8	P04233	HG2A_HUMAN	two hybrid	17446270				Q1HVD3-Q9Y5V3	BTRF1_EBVA8-MAGD1_HUMAN			Q9BRK3	MXRA8_HUMAN
Human herpesvirus 4 (Epstein-Barr virus) STRAIN AG876	82830	Q1HVH9	LTP_EBVA8	P49759	CLK1_HUMAN	two hybrid	17446270				Q1HVB8-Q99466	DNBI_EBVA8-NOTC4_HUMAN			Q14997	PSME4_HUMAN
Human herpesvirus 4 (Epstein-Barr virus) STRAIN AG876	82830	Q1HVH9	LTP_EBVA8	P04406	G3P_HUMAN	two hybrid	17446270				P0CK57-P46379	UL92_EBVA8-BAG6_HUMAN			Q8N9N5	BANP_HUMAN
Human herpesvirus 4 (Epstein-Barr virus) STRAIN AG876	82830	Q1HVH9	LTP_EBVA8	P28799	GRN_HUMAN	two hybrid	17446270				Q1HVC8-Q9NUJ3	Q1HVC8_EBVA8-T11L1_HUMAN			Q9UJV3	TRIM1_HUMAN
Human herpesvirus 4 (Epstein-Barr virus) STRAIN AG876	82830	Q1HVH9	LTP_EBVA8	P68871	HBB_HUMAN	two hybrid	17446270				P0C737-Q6UX71	BNL2A_EBVA8-PXDC2_HUMAN			Q96ST2	IWS1_HUMAN
Human herpesvirus 4 (Epstein-Barr virus) STRAIN AG876	82830	Q1HVH9	LTP_EBVA8	P04439	1A03_HUMAN	two hybrid	17446270				P0C737-P53621	BNL2A_EBVA8-COPA_HUMAN			P11441	UBL4A_HUMAN
Human herpesvirus 4 (Epstein-Barr virus) STRAIN AG876	82830	Q1HVH9	LTP_EBVA8	P01889	1B07_HUMAN	two hybrid	17446270				Q1HVE4-P31689	Q1HVE4_EBVA8-DNJA1_HUMAN			Q5VWX1	KHDR2_HUMAN
Human herpesvirus 4 (Epstein-Barr virus) STRAIN AG876	82830	Q1HVH9	LTP_EBVA8	P15814	IGLL1_HUMAN	two hybrid	17446270				Q1HVC8-P42677	Q1HVC8_EBVA8-RS27_HUMAN			Q9BZG1	RAB34_HUMAN
Human herpesvirus 4 (Epstein-Barr virus) STRAIN AG876	82830	Q1HVH9	LTP_EBVA8	P39023	RL3_HUMAN	two hybrid	17446270				Q1HVD9-Q6P996	Q1HVD9_EBVA8-PDXD1_HUMAN			P28065	PSB9_HUMAN
Human herpesvirus 4 (Epstein-Barr virus) STRAIN AG876	82830	Q1HVH9	LTP_EBVA8	Q86X95	CIR1_HUMAN	two hybrid	17446270				P0C737-Q969E2	BNL2A_EBVA8-SCAM4_HUMAN			Q6UX15	LAYN_HUMAN
Human herpesvirus 4 (Epstein-Barr virus) STRAIN AG876	82830	Q1HVH9	LTP_EBVA8	Q9HA82	CERS4_HUMAN	two hybrid	17446270				Q1HVJ2-P43405	LMP2_EBVA8-KSYK_HUMAN			Q99575	POP1_HUMAN
Human herpesvirus 4 (Epstein-Barr virus) STRAIN AG876	82830	Q1HVH9	LTP_EBVA8	P80303	NUCB2_HUMAN	two hybrid	17446270				Q1HVJ2-P98194	LMP2_EBVA8-AT2C1_HUMAN			O60925	PFD1_HUMAN
Human herpesvirus 4 (Epstein-Barr virus) STRAIN AG876	82830	Q1HVI2	Q1HVI2_EBVA8	P28799	GRN_HUMAN	two hybrid	17446270				Q1HVC8-A5YKK6	Q1HVC8_EBVA8-CNOT1_HUMAN			Q9UBG0	MRC2_HUMAN
Human herpesvirus 4 (Epstein-Barr virus) STRAIN AG876	82830	Q1HVI2	Q1HVI2_EBVA8	P04275	VWF_HUMAN	two hybrid	17446270				Q69022-Q86WN1	EBNA2_EBVA8-FCSD1_HUMAN			Q15582	BGH3_HUMAN
Human herpesvirus 4 (Epstein-Barr virus) STRAIN AG876	82830	Q1HVI2	Q1HVI2_EBVA8	Q99873	ANM1_HUMAN	two hybrid	17446270				P0C6Z1-P42166	EAR_EBVA8-LAP2A_HUMAN			P49721	PSB2_HUMAN
Human herpesvirus 4 (Epstein-Barr virus) STRAIN AG876	82830	Q1HVI2	Q1HVI2_EBVA8	O75094	SLIT3_HUMAN	two hybrid	17446270				P0CK57-Q92616	UL92_EBVA8-GCN1L_HUMAN			P11279	LAMP1_HUMAN
Human herpesvirus 4 (Epstein-Barr virus) STRAIN AG876	82830	Q1HVI2	Q1HVI2_EBVA8	Q9NSC5	HOME3_HUMAN	two hybrid	17446270				Q1HVB7-Q96AQ6	Q1HVB7_EBVA8-PBIP1_HUMAN			O14980	XPO1_HUMAN
Human herpesvirus 4 (Epstein-Barr virus) STRAIN AG876	82830	Q1HVD9	Q1HVD9_EBVA8	Q9UHV2	SRTD1_HUMAN	two hybrid	17446270				P0C6N0-Q96EY1	BARF1_EBVA8-DNJA3_HUMAN			Q01892	SPIB_HUMAN
Human herpesvirus 4 (Epstein-Barr virus) STRAIN AG876	82830	Q69140	EBNA6_EBVA8	P06454	PTMA_HUMAN	two hybrid	10891508				Q69140-Q06330	EBNA6_EBVA8-SUH_HUMAN			Q9NZN4	EHD2_HUMAN
Human herpesvirus 4 (Epstein-Barr virus) STRAIN AG876	82830	Q69140	EBNA6_EBVA8	Q13363	CTBP1_HUMAN	coimmunoprecipitation	11462050				P0CK50-P40616	TEG7_EBVA8-ARL1_HUMAN			O00469	PLOD2_HUMAN
Human herpesvirus 4 (Epstein-Barr virus) STRAIN AG876	82830	Q69140	EBNA6_EBVA8	P06454	PTMA_HUMAN	coimmunoprecipitation	10891508				P0C6Z1-P11166	EAR_EBVA8-GTR1_HUMAN			O60499	STX10_HUMAN
Human herpesvirus 4 (Epstein-Barr virus) STRAIN AG876	82830	Q69140	EBNA6_EBVA8	Q13363	CTBP1_HUMAN	pull down	11462050				P0CK48-Q9C0F1	UL31_EBVA8-CEP44_HUMAN			O75907	DGAT1_HUMAN
Human herpesvirus 4 (Epstein-Barr virus) STRAIN AG876	82830	Q69140	EBNA6_EBVA8	P06454	PTMA_HUMAN	pull down	10891508				Q1HVF7-Q8IYX8	EBNA1_EBVA8-CE57L_HUMAN			O75781	PALM_HUMAN
Human herpesvirus 4 (Epstein-Barr virus) STRAIN AG876	82830	Q1HVD6	Q1HVD6_EBVA8	Q49A88	CCD14_HUMAN	two hybrid	17446270				P0CK57-O00410	UL92_EBVA8-IPO5_HUMAN			Q9HCU0	CD248_HUMAN
Human herpesvirus 4 (Epstein-Barr virus) STRAIN AG876	82830	Q1HVD6	Q1HVD6_EBVA8	P53634	CATC_HUMAN	two hybrid	17446270				P0CK57-P02751	UL92_EBVA8-FINC_HUMAN			P42858	HD_HUMAN
Human herpesvirus 4 (Epstein-Barr virus) STRAIN AG876	82830	Q1HVD6	Q1HVD6_EBVA8	Q13164	MK07_HUMAN	two hybrid	17446270				P0C6Z1-P27824	EAR_EBVA8-CALX_HUMAN			Q13136	LIPA1_HUMAN
Human herpesvirus 4 (Epstein-Barr virus) STRAIN AG876	82830	Q69022	EBNA2_EBVA8	Q9UBX5	FBLN5_HUMAN	two hybrid	17446270				Q1HVI3-Q93052	Q1HVI3_EBVA8-LPP_HUMAN			O00505	IMA4_HUMAN
Human herpesvirus 4 (Epstein-Barr virus) STRAIN AG876	82830	Q69022	EBNA2_EBVA8	Q13185	CBX3_HUMAN	two hybrid	17446270				Q1HVB7-Q9BXS4	Q1HVB7_EBVA8-TMM59_HUMAN			Q9BV19	CA050_HUMAN
Human herpesvirus 4 (Epstein-Barr virus) STRAIN AG876	82830	Q69022	EBNA2_EBVA8	O95967	FBLN4_HUMAN	two hybrid	17446270				Q1HVC8-Q8IZ07	Q1HVC8_EBVA8-AN13A_HUMAN			O94905	ERLN2_HUMAN
Human herpesvirus 4 (Epstein-Barr virus) STRAIN AG876	82830	Q69022	EBNA2_EBVA8	P63167	DYL1_HUMAN	two hybrid	17446270				Q1HVB5-P07093	BNL2B_EBVA8-GDN_HUMAN			Q6PIU2	NCEH1_HUMAN
Human herpesvirus 4 (Epstein-Barr virus) STRAIN AG876	82830	Q69022	EBNA2_EBVA8	O76013	KRT36_HUMAN	two hybrid	17446270				P0CK50-O00483	TEG7_EBVA8-NDUA4_HUMAN			Q8TF42	UBS3B_HUMAN
Human herpesvirus 4 (Epstein-Barr virus) STRAIN AG876	82830	Q69022	EBNA2_EBVA8	P28676	GRAN_HUMAN	two hybrid	17446270				Q1HVF7-Q99848	EBNA1_EBVA8-EBP2_HUMAN			Q8N490	PNKD_HUMAN
Human herpesvirus 4 (Epstein-Barr virus) STRAIN AG876	82830	Q69022	EBNA2_EBVA8	Q9Y371	SHLB1_HUMAN	two hybrid	17446270				P0CK57-O15027	UL92_EBVA8-SC16A_HUMAN			O75947	ATP5H_HUMAN
Human herpesvirus 4 (Epstein-Barr virus) STRAIN AG876	82830	Q69022	EBNA2_EBVA8	B3KR20	B3KR20_HUMAN	two hybrid	17446270				P0C737-Q15629	BNL2A_EBVA8-TRAM1_HUMAN			P51571	SSRD_HUMAN
Human herpesvirus 4 (Epstein-Barr virus) STRAIN AG876	82830	P0C6Z1	EAR_EBVA8	P02751	FINC_HUMAN	two hybrid	17446270				P0C737-P27797	BNL2A_EBVA8-CALR_HUMAN			P48047	ATPO_HUMAN
Human herpesvirus 4 (Epstein-Barr virus) STRAIN AG876	82830	P0C6Z1	EAR_EBVA8	P04275	VWF_HUMAN	two hybrid	17446270				Q1HVD3-P49023	BTRF1_EBVA8-PAXI_HUMAN			O15427	MOT4_HUMAN
Human herpesvirus 4 (Epstein-Barr virus) STRAIN AG876	82830	P0C6Z1	EAR_EBVA8	P12814	ACTN1_HUMAN	two hybrid	17446270				P0C763-Q9BRK4	GB_EBVA8-LZTS2_HUMAN			Q06323	PSME1_HUMAN
Human herpesvirus 4 (Epstein-Barr virus) STRAIN AG876	82830	P0C6Z1	EAR_EBVA8	P22105	TENX_HUMAN	two hybrid	17446270				Q1HVB5-P40429	BNL2B_EBVA8-RL13A_HUMAN			Q9NX40	OCAD1_HUMAN
Human herpesvirus 4 (Epstein-Barr virus) STRAIN AG876	82830	P0C6Z1	EAR_EBVA8	P28799	GRN_HUMAN	two hybrid	17446270				Q1HVB7-Q86SQ0	Q1HVB7_EBVA8-PHLB2_HUMAN			Q9UP95	S12A4_HUMAN
Human herpesvirus 4 (Epstein-Barr virus) STRAIN AG876	82830	P0C6Z1	EAR_EBVA8	Q13077	TRAF1_HUMAN	two hybrid	17446270				Q1HVB7-Q96N66	Q1HVB7_EBVA8-MBOA7_HUMAN			O75962	TRIO_HUMAN
Human herpesvirus 4 (Epstein-Barr virus) STRAIN AG876	82830	P0C6Z1	EAR_EBVA8	Q8N2S1	LTBP4_HUMAN	two hybrid	17446270				Q1HVH2-P23497	ICP27_EBVA8-SP100_HUMAN			P53701	CCHL_HUMAN
Human herpesvirus 4 (Epstein-Barr virus) STRAIN AG876	82830	P0C6Z3	GN_EBVA8	Q9NSC5	HOME3_HUMAN	two hybrid	17446270				P0CK48-O43294	UL31_EBVA8-TGFI1_HUMAN			Q9UJJ9	GNPTG_HUMAN
Human herpesvirus 4 (Epstein-Barr virus) STRAIN AG876	82830	P0C723	BRRF1_EBVA8	O15162	PLS1_HUMAN	two hybrid	17446270				P0C6Z1-Q8N6L0	EAR_EBVA8-KASH5_HUMAN			Q9BTU6	P4K2A_HUMAN
Human herpesvirus 4 (Epstein-Barr virus) STRAIN AG876	82830	P0C723	BRRF1_EBVA8	O95219	SNX4_HUMAN	two hybrid	17446270				Q1HVC8-P09619	Q1HVC8_EBVA8-PGFRB_HUMAN			Q02809	PLOD1_HUMAN
Human herpesvirus 4 (Epstein-Barr virus) STRAIN AG876	82830	P0C723	BRRF1_EBVA8	P49908	SEPP1_HUMAN	two hybrid	17446270				P0C737-A3KMH1	BNL2A_EBVA8-VWA8_HUMAN			Q15036	SNX17_HUMAN
Human herpesvirus 4 (Epstein-Barr virus) STRAIN AG876	82830	P0C723	BRRF1_EBVA8	Q12805	FBLN3_HUMAN	two hybrid	17446270				P0C737-Q14108	BNL2A_EBVA8-SCRB2_HUMAN			P49756	RBM25_HUMAN
Human herpesvirus 4 (Epstein-Barr virus) STRAIN AG876	82830	P0C723	BRRF1_EBVA8	Q12933	TRAF2_HUMAN	two hybrid	17446270				P0CK48-Q5VU43	UL31_EBVA8-MYOME_HUMAN			Q9UNF1	MAGD2_HUMAN
Human herpesvirus 4 (Epstein-Barr virus) STRAIN AG876	82830	P0C723	BRRF1_EBVA8	Q5SRE7	PHYD1_HUMAN	two hybrid	17446270				P0C705-Q12805	UL25_EBVA8-FBLN3_HUMAN			Q53G59	KLH12_HUMAN
Human herpesvirus 4 (Epstein-Barr virus) STRAIN AG876	82830	P0C723	BRRF1_EBVA8	Q9BRK4	LZTS2_HUMAN	two hybrid	17446270				P0C6Z1-O60725	EAR_EBVA8-ICMT_HUMAN			Q8NBM4	UBAC2_HUMAN
Human herpesvirus 4 (Epstein-Barr virus) STRAIN AG876	82830	P0C723	BRRF1_EBVA8	Q9HB63	NET4_HUMAN	two hybrid	17446270				Q1HVC8-P52943	Q1HVC8_EBVA8-CRIP2_HUMAN			P30153	2AAA_HUMAN
Human herpesvirus 4 (Epstein-Barr virus) STRAIN AG876	82830	P0C723	BRRF1_EBVA8	Q9UBX5	FBLN5_HUMAN	two hybrid	17446270				P0C6Z1-Q9P2E9	EAR_EBVA8-RRBP1_HUMAN			Q86YV9	HPS6_HUMAN
Human herpesvirus 4 (Epstein-Barr virus) STRAIN AG876	82830	P0C723	BRRF1_EBVA8	Q9UKK3	PARP4_HUMAN	two hybrid	17446270				P0C737-Q9NPB0	BNL2A_EBVA8-SMDC1_HUMAN			Q9Y6N7	ROBO1_HUMAN
Human herpesvirus 4 (Epstein-Barr virus) STRAIN AG876	82830	P0C723	BRRF1_EBVA8	Q9Y371	SHLB1_HUMAN	two hybrid	17446270				Q69022-Q7Z5K2	EBNA2_EBVA8-WAPL_HUMAN			Q9NWV8	BABA1_HUMAN
Human herpesvirus 4 (Epstein-Barr virus) STRAIN AG876	82830	Q1HVD9	Q1HVD9_EBVA8	Q53GC0	Q53GC0_HUMAN	two hybrid	17446270				Q1HVI3-P42892	Q1HVI3_EBVA8-ECE1_HUMAN			Q96BI1	S22AI_HUMAN
Human herpesvirus 4 (Epstein-Barr virus) STRAIN AG876	82830	Q1HVH9	LTP_EBVA8	E5FQ95	E5FQ95_HUMAN	two hybrid	17446270				Q69140-Q96R06	EBNA6_EBVA8-SPAG5_HUMAN			Q16186	ADRM1_HUMAN
Human herpesvirus 4 (Epstein-Barr virus) STRAIN AG876	82830	Q1HVH9	LTP_EBVA8	D9YZU5	D9YZU5_HUMAN	two hybrid	17446270				Q1HVE4-Q14393	Q1HVE4_EBVA8-GAS6_HUMAN			P35080	PROF2_HUMAN
Human herpesvirus 4 (Epstein-Barr virus) STRAIN AG876	82830	Q69022	EBNA2_EBVA8	A4D177	A4D177_HUMAN	two hybrid	17446270				P0C6Z1-Q86Y07	EAR_EBVA8-VRK2_HUMAN			O75165	DJC13_HUMAN
Human herpesvirus 4 (Epstein-Barr virus) STRAIN AG876	82830	Q1HVH9	LTP_EBVA8	B1PKY1	B1PKY1_HUMAN	two hybrid	17446270				Q1HVF7-Q99873	EBNA1_EBVA8-ANM1_HUMAN			P49591	SYSC_HUMAN
Human herpesvirus 4 (Epstein-Barr virus) STRAIN AG876	82830	P0C723	BRRF1_EBVA8	Q12933	TRAF2_HUMAN	affinity chromatography technology	21325409				P0CK57-Q9P0V3	UL92_EBVA8-SH3B4_HUMAN			O94851	MICA2_HUMAN
Human herpesvirus 4 (Epstein-Barr virus) STRAIN AG876	82830	P0C6Z8	KR2_EBVA8	P63165	SUMO1_HUMAN	affinity chromatography technology	22398289				Q1HVE4-Q93062	Q1HVE4_EBVA8-RBPMS_HUMAN			Q16787	LAMA3_HUMAN
Human herpesvirus 4 (Epstein-Barr virus) STRAIN AG876	82830	P0C6Z8	KR2_EBVA8	Q92993	KAT5_HUMAN	enzymatic study	22398289				Q1HVJ2-P62333	LMP2_EBVA8-PRS10_HUMAN			Q8WUM9	S20A1_HUMAN
Human herpesvirus 4 (Epstein-Barr virus) STRAIN AG876	82830	P0C723	BRRF1_EBVA8	Q00653	NFKB2_HUMAN	enzymatic study	21325409				Q1HVJ0-P40227	MTP_EBVA8-TCPZ_HUMAN			Q5JSL3	DOC11_HUMAN
Human herpesvirus 4 (Epstein-Barr virus) STRAIN AG876	82830	P0C6Z3	GN_EBVA8	P61956	SUMO2_HUMAN	far western blotting	22398289				Q1HVI3-P07858	Q1HVI3_EBVA8-CATB_HUMAN			P05161	ISG15_HUMAN
Human herpesvirus 4 (Epstein-Barr virus) STRAIN AG876	82830	P0CK54	UL16_EBVA8	P61956	SUMO2_HUMAN	far western blotting	22398289				Q1HVH2-Q93062	ICP27_EBVA8-RBPMS_HUMAN			O60333	KIF1B_HUMAN
Human herpesvirus 4 (Epstein-Barr virus) STRAIN AG876	82830	P0C6Z8	KR2_EBVA8	P61956	SUMO2_HUMAN	far western blotting	22398289				Q1HVJ0-P28300	MTP_EBVA8-LYOX_HUMAN			P11047	LAMC1_HUMAN
Human herpesvirus 4 (Epstein-Barr virus) STRAIN AG876	82830	P0C6Z8	KR2_EBVA8	P61956	SUMO2_HUMAN	affinity chromatography technology	22398289				Q1HVD1-Q6UB35	KITH_EBVA8-C1TM_HUMAN			O95994	AGR2_HUMAN
Human herpesvirus 4 (Epstein-Barr virus) STRAIN AG876	82830	Q1HVC8	Q1HVC8_EBVA8	Q9Y6M1	IF2B2_HUMAN	tandem affinity purification	22810586				Q1HVC8-P10644	Q1HVC8_EBVA8-KAP0_HUMAN			P61619	S61A1_HUMAN
Human herpesvirus 4 (Epstein-Barr virus) STRAIN AG876	82830	Q1HVD1	KITH_EBVA8	O75688	PPM1B_HUMAN	tandem affinity purification	22810586				P0CK48-Q9BVG8	UL31_EBVA8-KIFC3_HUMAN			Q7Z4F1	LRP10_HUMAN
Human herpesvirus 4 (Epstein-Barr virus) STRAIN AG876	82830	Q1HVC8	Q1HVC8_EBVA8	Q14517	FAT1_HUMAN	tandem affinity purification	22810586				P0CK57-Q9C0C2	UL92_EBVA8-TB182_HUMAN			Q99650	OSMR_HUMAN
Human herpesvirus 4 (Epstein-Barr virus) STRAIN AG876	82830	Q1HVJ2	LMP2_EBVA8	Q8IZ07	AN13A_HUMAN	tandem affinity purification	22810586				P0C737-Q9NQC3	BNL2A_EBVA8-RTN4_HUMAN			Q9Y6K0	CEPT1_HUMAN
Human herpesvirus 4 (Epstein-Barr virus) STRAIN AG876	82830	Q1HVI8	EBNA5_EBVA8	O15460	P4HA2_HUMAN	tandem affinity purification	22810586				Q1HVH2-P38159	ICP27_EBVA8-RBMX_HUMAN			Q6AI12	ANR40_HUMAN
Human herpesvirus 4 (Epstein-Barr virus) STRAIN AG876	82830	Q1HVD9	Q1HVD9_EBVA8	O75688	PPM1B_HUMAN	tandem affinity purification	22810586				P0CK57-O14672	UL92_EBVA8-ADA10_HUMAN			Q9UJ70	NAGK_HUMAN
Human herpesvirus 4 (Epstein-Barr virus) STRAIN AG876	82830	P0CK48	UL31_EBVA8	Q5JR59	MTUS2_HUMAN	two hybrid	22810586				Q1HVI8-P47897	EBNA5_EBVA8-SYQ_HUMAN			Q9BT67	NFIP1_HUMAN
Human herpesvirus 4 (Epstein-Barr virus) STRAIN AG876	82830	P0C737	BNL2A_EBVA8	P08172	ACM2_HUMAN	tandem affinity purification	22810586				Q1HVC8-P49023	Q1HVC8_EBVA8-PAXI_HUMAN			Q96BW1	UPP_HUMAN
Human herpesvirus 4 (Epstein-Barr virus) STRAIN AG876	82830	Q1HVC8	Q1HVC8_EBVA8	Q15942	ZYX_HUMAN	tandem affinity purification	22810586				Q1HVB7-P16615	Q1HVB7_EBVA8-AT2A2_HUMAN			P15622	ZN250_HUMAN
Human herpesvirus 4 (Epstein-Barr virus) STRAIN AG876	82830	Q1HVF7	EBNA1_EBVA8	Q5SSJ5	HP1B3_HUMAN	tandem affinity purification	22810586				P0C6Z1-Q96CX2	EAR_EBVA8-KCD12_HUMAN			P78357	CNTP1_HUMAN
Human herpesvirus 4 (Epstein-Barr virus) STRAIN AG876	82830	P0C737	BNL2A_EBVA8	P40189	IL6RB_HUMAN	tandem affinity purification	22810586				Q1HVC8-P46782	Q1HVC8_EBVA8-RS5_HUMAN			O60220	TIM8A_HUMAN
Human herpesvirus 4 (Epstein-Barr virus) STRAIN AG876	82830	Q1HVI8	EBNA5_EBVA8	Q07955	SRSF1_HUMAN	two hybrid	22761553				P0C6Z1-Q16527	EAR_EBVA8-CSRP2_HUMAN			P62191	PRS4_HUMAN
Human herpesvirus 4 (Epstein-Barr virus) STRAIN AG876	82830	P0C6Z1	EAR_EBVA8	O00483	NDUA4_HUMAN	tandem affinity purification	22810586				Q1HVB5-P61916	BNL2B_EBVA8-NPC2_HUMAN			Q5W0B1	RN219_HUMAN
Human herpesvirus 4 (Epstein-Barr virus) STRAIN AG876	82830	P0C737	BNL2A_EBVA8	P18859	ATP5J_HUMAN	tandem affinity purification	22810586				Q1HVB3-Q9UI14	LMP1_EBVA8-PRAF1_HUMAN			Q8IYB3	SRRM1_HUMAN
Human herpesvirus 4 (Epstein-Barr virus) STRAIN AG876	82830	Q1HVI8	EBNA5_EBVA8	Q8N1F7	NUP93_HUMAN	two hybrid	22761553				Q1HVI8-Q12906	EBNA5_EBVA8-ILF3_HUMAN			P49006	MRP_HUMAN
Human herpesvirus 4 (Epstein-Barr virus) STRAIN AG876	82830	Q1HVI8	EBNA5_EBVA8	P62269	RS18_HUMAN	two hybrid	22761553				Q1HVJ2-Q5JTV8	LMP2_EBVA8-TOIP1_HUMAN			O94813	SLIT2_HUMAN
Human herpesvirus 4 (Epstein-Barr virus) STRAIN AG876	82830	P0C737	BNL2A_EBVA8	Q9NZC7	WWOX_HUMAN	tandem affinity purification	22810586				P0CK50-P09543	TEG7_EBVA8-CN37_HUMAN			O75964	ATP5L_HUMAN
Human herpesvirus 4 (Epstein-Barr virus) STRAIN AG876	82830	P0C737	BNL2A_EBVA8	P27824	CALX_HUMAN	tandem affinity purification	22810586				P0CK57-Q9NP72	UL92_EBVA8-RAB18_HUMAN			Q9Y394	DHRS7_HUMAN
Human herpesvirus 4 (Epstein-Barr virus) STRAIN AG876	82830	P0CK57	UL92_EBVA8	O15173	PGRC2_HUMAN	tandem affinity purification	22810586				Q1HVC8-O95816	Q1HVC8_EBVA8-BAG2_HUMAN			Q8N474	SFRP1_HUMAN
Human herpesvirus 4 (Epstein-Barr virus) STRAIN AG876	82830	Q1HVB7	Q1HVB7_EBVA8	O60565	GREM1_HUMAN	tandem affinity purification	22810586				Q1HVI8-P38936	EBNA5_EBVA8-CDN1A_HUMAN			P08133	ANXA6_HUMAN
Human herpesvirus 4 (Epstein-Barr virus) STRAIN AG876	82830	Q1HVF7	EBNA1_EBVA8	O60684	IMA7_HUMAN	two hybrid	22810586				P0CK57-O15260	UL92_EBVA8-SURF4_HUMAN			O60494	CUBN_HUMAN
Human herpesvirus 4 (Epstein-Barr virus) STRAIN AG876	82830	P0C6Z1	EAR_EBVA8	Q9NXR1	NDE1_HUMAN	tandem affinity purification	22810586				Q1HVD3-Q13137	BTRF1_EBVA8-CACO2_HUMAN			Q5T9L3	WLS_HUMAN
Human herpesvirus 4 (Epstein-Barr virus) STRAIN AG876	82830	Q1HVF7	EBNA1_EBVA8	Q15554	TERF2_HUMAN	two hybrid	22761553				P0C737-P00533	BNL2A_EBVA8-EGFR_HUMAN			O15321	TM9S1_HUMAN
Human herpesvirus 4 (Epstein-Barr virus) STRAIN AG876	82830	P0CK50	TEG7_EBVA8	P12109	CO6A1_HUMAN	tandem affinity purification	22810586				P0C737-Q8IY17	BNL2A_EBVA8-PLPL6_HUMAN			P25786	PSA1_HUMAN
Human herpesvirus 4 (Epstein-Barr virus) STRAIN AG876	82830	P0C6Z9	UL07_EBVA8	P26599	PTBP1_HUMAN	two hybrid	22810586				Q1HVB7-Q9Y6N5	Q1HVB7_EBVA8-SQRD_HUMAN			Q9Y5K5	UCHL5_HUMAN
Human herpesvirus 4 (Epstein-Barr virus) STRAIN AG876	82830	Q1HVE4	Q1HVE4_EBVA8	Q9BWM7	SFXN3_HUMAN	tandem affinity purification	22810586				Q1HVB7-O60831	Q1HVB7_EBVA8-PRAF2_HUMAN			Q9BXN2	CLC7A_HUMAN
Human herpesvirus 4 (Epstein-Barr virus) STRAIN AG876	82830	Q1HVD9	Q1HVD9_EBVA8	Q9Y6C9	MTCH2_HUMAN	tandem affinity purification	22810586				Q1HVJ0-Q08380	MTP_EBVA8-LG3BP_HUMAN			P07942	LAMB1_HUMAN
Human herpesvirus 4 (Epstein-Barr virus) STRAIN AG876	82830	Q1HVD3	BTRF1_EBVA8	Q14393	GAS6_HUMAN	tandem affinity purification	22810586				P0C705-Q9NZQ3	UL25_EBVA8-SPN90_HUMAN			Q13308	PTK7_HUMAN
Human herpesvirus 4 (Epstein-Barr virus) STRAIN AG876	82830	Q69022	EBNA2_EBVA8	O76013	KRT36_HUMAN	two hybrid	22761553				P0C6Z1-Q9NTJ5	EAR_EBVA8-SAC1_HUMAN			Q86VY9	T200A_HUMAN
Human herpesvirus 4 (Epstein-Barr virus) STRAIN AG876	82830	Q1HVJ2	LMP2_EBVA8	P28070	PSB4_HUMAN	tandem affinity purification	22810586				Q1HVI8-P11021	EBNA5_EBVA8-GRP78_HUMAN			Q96CS3	FAF2_HUMAN
Human herpesvirus 4 (Epstein-Barr virus) STRAIN AG876	82830	P0C705	UL25_EBVA8	Q99816	TS101_HUMAN	two hybrid	22761553				Q1HVC8-Q9UHD8	Q1HVC8_EBVA8-SEPT9_HUMAN			P21912	SDHB_HUMAN
Human herpesvirus 4 (Epstein-Barr virus) STRAIN AG876	82830	P0C737	BNL2A_EBVA8	Q96AM1	MRGRF_HUMAN	tandem affinity purification	22810586				P0CK57-P30530	UL92_EBVA8-UFO_HUMAN			P42702	LIFR_HUMAN
Human herpesvirus 4 (Epstein-Barr virus) STRAIN AG876	82830	Q69022	EBNA2_EBVA8	P28676	GRAN_HUMAN	two hybrid	22761553				P0CK57-Q96K76	UL92_EBVA8-UBP47_HUMAN			Q86UA1	PRP39_HUMAN
Human herpesvirus 4 (Epstein-Barr virus) STRAIN AG876	82830	P0C6Z1	EAR_EBVA8	P28300	LYOX_HUMAN	tandem affinity purification	22810586				Q1HVC8-P55036	Q1HVC8_EBVA8-PSMD4_HUMAN			Q9Y2D8	ADIP_HUMAN
Human herpesvirus 4 (Epstein-Barr virus) STRAIN AG876	82830	P0C737	BNL2A_EBVA8	P50416	CPT1A_HUMAN	tandem affinity purification	22810586				Q1HVD3-P28300	BTRF1_EBVA8-LYOX_HUMAN			Q9P035	HACD3_HUMAN
Human herpesvirus 4 (Epstein-Barr virus) STRAIN AG876	82830	Q1HVD9	Q1HVD9_EBVA8	P42677	RS27_HUMAN	tandem affinity purification	22810586				P0CK48-P63279	UL31_EBVA8-UBC9_HUMAN			Q13323	BIK_HUMAN
Human herpesvirus 4 (Epstein-Barr virus) STRAIN AG876	82830	P0C737	BNL2A_EBVA8	Q53TN4	CYBR1_HUMAN	tandem affinity purification	22810586				Q1HVD0-Q9UBX5	Q1HVD0_EBVA8-FBLN5_HUMAN			O00232	PSD12_HUMAN
Human herpesvirus 4 (Epstein-Barr virus) STRAIN AG876	82830	P0C723	BRRF1_EBVA8	O00308	WWP2_HUMAN	two hybrid	22810586				Q1HVJ2-Q96J02	LMP2_EBVA8-ITCH_HUMAN			Q7Z4V5	HDGR2_HUMAN
Human herpesvirus 4 (Epstein-Barr virus) STRAIN AG876	82830	P0C737	BNL2A_EBVA8	O15031	PLXB2_HUMAN	tandem affinity purification	22810586				Q69138-P22736	EBNA3_EBVA8-NR4A1_HUMAN			Q96AA8	JKIP2_HUMAN
Human herpesvirus 4 (Epstein-Barr virus) STRAIN AG876	82830	Q1HVB5	BNL2B_EBVA8	Q06033	ITIH3_HUMAN	tandem affinity purification	22810586				Q1HVC8-Q6UVK1	Q1HVC8_EBVA8-CSPG4_HUMAN			Q9H270	VPS11_HUMAN
Human herpesvirus 4 (Epstein-Barr virus) STRAIN AG876	82830	Q1HVF7	EBNA1_EBVA8	P40429	RL13A_HUMAN	tandem affinity purification	22810586				Q1HVJ2-Q9P0P0	LMP2_EBVA8-RN181_HUMAN			Q9H4G4	GAPR1_HUMAN
Human herpesvirus 4 (Epstein-Barr virus) STRAIN AG876	82830	P0C6Z1	EAR_EBVA8	O95817	BAG3_HUMAN	tandem affinity purification	22810586				P0C763-Q8N6Y0	GB_EBVA8-USBP1_HUMAN			Q09472	EP300_HUMAN
Human herpesvirus 4 (Epstein-Barr virus) STRAIN AG876	82830	Q1HVI8	EBNA5_EBVA8	O95817	BAG3_HUMAN	tandem affinity purification	22810586				P0C6Z9-Q13077	UL07_EBVA8-TRAF1_HUMAN			P49327	FAS_HUMAN
Human herpesvirus 4 (Epstein-Barr virus) STRAIN AG876	82830	Q69140	EBNA6_EBVA8	Q15554	TERF2_HUMAN	two hybrid	11739688				P0CK48-P08240	UL31_EBVA8-SRPR_HUMAN			P30519	HMOX2_HUMAN
Human herpesvirus 4 (Epstein-Barr virus) STRAIN AG876	82830	Q1HVB7	Q1HVB7_EBVA8	Q86Y82	STX12_HUMAN	tandem affinity purification	22810586				Q1HVC8-Q9NZM1	Q1HVC8_EBVA8-MYOF_HUMAN			P24557	THAS_HUMAN
Human herpesvirus 4 (Epstein-Barr virus) STRAIN AG876	82830	Q1HVC8	Q1HVC8_EBVA8	P17980	PRS6A_HUMAN	tandem affinity purification	22810586				P0CK48-Q12797	UL31_EBVA8-ASPH_HUMAN			Q96KG9	NTKL_HUMAN
Human herpesvirus 4 (Epstein-Barr virus) STRAIN AG876	82830	P0C6Z9	UL07_EBVA8	Q8ND90	PNMA1_HUMAN	two hybrid	22810586				Q1HVI8-P27708	EBNA5_EBVA8-PYR1_HUMAN			P30443	1A01_HUMAN
Human herpesvirus 4 (Epstein-Barr virus) STRAIN AG876	82830	P0C6Z1	EAR_EBVA8	Q13443	ADAM9_HUMAN	tandem affinity purification	22810586				P0C737-Q9HD45	BNL2A_EBVA8-TM9S3_HUMAN			Q5XKP0	MIC13_HUMAN
Human herpesvirus 4 (Epstein-Barr virus) STRAIN AG876	82830	P0C737	BNL2A_EBVA8	O00410	IPO5_HUMAN	tandem affinity purification	22810586				P0CK57-P12111	UL92_EBVA8-CO6A3_HUMAN			P51812	KS6A3_HUMAN
Human herpesvirus 4 (Epstein-Barr virus) STRAIN AG876	82830	P0C705	UL25_EBVA8	P25788	PSA3_HUMAN	two hybrid	22761553				Q1HVI8-O43390	EBNA5_EBVA8-HNRPR_HUMAN			Q9UBB9	TFP11_HUMAN
Human herpesvirus 4 (Epstein-Barr virus) STRAIN AG876	82830	Q1HVJ2	LMP2_EBVA8	P16070	CD44_HUMAN	tandem affinity purification	22810586				P0C6Z9-Q9NRD5	UL07_EBVA8-PICK1_HUMAN			Q92734	TFG_HUMAN
Human herpesvirus 4 (Epstein-Barr virus) STRAIN AG876	82830	P0CK48	UL31_EBVA8	Q6PKC3	TXD11_HUMAN	two hybrid	17446270				Q1HVI8-O75323	EBNA5_EBVA8-NIPS2_HUMAN			Q9P2E5	CHPF2_HUMAN
Human herpesvirus 4 (Epstein-Barr virus) STRAIN AG876	82830	Q1HVG4	EBNA4_EBVA8	P12814	ACTN1_HUMAN	two hybrid	22761553				Q1HVC8-O96005	Q1HVC8_EBVA8-CLPT1_HUMAN			Q9UKA4	AKA11_HUMAN
Human herpesvirus 4 (Epstein-Barr virus) STRAIN AG876	82830	Q07275	DUT_EBVA8	Q08379	GOGA2_HUMAN	two hybrid	22810586				Q1HVG4-Q15942	EBNA4_EBVA8-ZYX_HUMAN			Q8TCT7	SPP2B_HUMAN
Human herpesvirus 4 (Epstein-Barr virus) STRAIN AG876	82830	Q1HVI8	EBNA5_EBVA8	O75953	DNJB5_HUMAN	tandem affinity purification	22810586				Q1HVG1-Q96LI6	BZLF1_EBVA8-HSFY1_HUMAN			Q15746	MYLK_HUMAN
Human herpesvirus 4 (Epstein-Barr virus) STRAIN AG876	82830	Q1HVF7	EBNA1_EBVA8	O76021	RL1D1_HUMAN	tandem affinity purification	22810586				Q1HVI8-Q9UJY1	EBNA5_EBVA8-HSPB8_HUMAN			Q86Y13	DZIP3_HUMAN
Human herpesvirus 4 (Epstein-Barr virus) STRAIN AG876	82830	P0C737	BNL2A_EBVA8	Q9NTJ5	SAC1_HUMAN	tandem affinity purification	22810586				Q1HVI8-P09651	EBNA5_EBVA8-ROA1_HUMAN			O75477	ERLN1_HUMAN
Human herpesvirus 4 (Epstein-Barr virus) STRAIN AG876	82830	P0CK48	UL31_EBVA8	Q9NZM1	MYOF_HUMAN	tandem affinity purification	22810586				P0CK54-Q8TF72	UL16_EBVA8-SHRM3_HUMAN			P05362	ICAM1_HUMAN
Human herpesvirus 4 (Epstein-Barr virus) STRAIN AG876	82830	Q1HVI8	EBNA5_EBVA8	P13674	P4HA1_HUMAN	two hybrid	22761553				Q1HVI8-Q15773	EBNA5_EBVA8-MLF2_HUMAN			O75153	CLU_HUMAN
Human herpesvirus 4 (Epstein-Barr virus) STRAIN AG876	82830	P0C737	BNL2A_EBVA8	O14683	P5I11_HUMAN	tandem affinity purification	22810586				P0C737-Q9H7F0	BNL2A_EBVA8-AT133_HUMAN			P24534	EF1B_HUMAN
Human herpesvirus 4 (Epstein-Barr virus) STRAIN AG876	82830	P0CK48	UL31_EBVA8	O15031	PLXB2_HUMAN	tandem affinity purification	22810586				Q1HVI8-P19338	EBNA5_EBVA8-NUCL_HUMAN			Q86VP1	TAXB1_HUMAN
Human herpesvirus 4 (Epstein-Barr virus) STRAIN AG876	82830	P0C737	BNL2A_EBVA8	Q9P0L0	VAPA_HUMAN	tandem affinity purification	22810586				P0C6Z1-O15173	EAR_EBVA8-PGRC2_HUMAN			Q8N7W2	BEND7_HUMAN
Human herpesvirus 4 (Epstein-Barr virus) STRAIN AG876	82830	Q1HVJ0	MTP_EBVA8	Q8IXI1	MIRO2_HUMAN	tandem affinity purification	22810586				P0CK48-Q96NA8	UL31_EBVA8-TSNA1_HUMAN			Q86WC4	OSTM1_HUMAN
Human herpesvirus 4 (Epstein-Barr virus) STRAIN AG876	82830	Q1HVB7	Q1HVB7_EBVA8	Q14699	RFTN1_HUMAN	tandem affinity purification	22810586				P0C723-Q9NPJ6	BRRF1_EBVA8-MED4_HUMAN			P29084	T2EB_HUMAN
Human herpesvirus 4 (Epstein-Barr virus) STRAIN AG876	82830	Q1HVB5	BNL2B_EBVA8	Q3KQU3	MA7D1_HUMAN	tandem affinity purification	22810586				P0C737-Q10472	BNL2A_EBVA8-GALT1_HUMAN			Q9Y561	LRP12_HUMAN
Human herpesvirus 4 (Epstein-Barr virus) STRAIN AG876	82830	P0CK57	UL92_EBVA8	Q96S52	PIGS_HUMAN	two hybrid	17446270				Q1HVJ2-P35998	LMP2_EBVA8-PRS7_HUMAN			Q92900	RENT1_HUMAN
Human herpesvirus 4 (Epstein-Barr virus) STRAIN AG876	82830	P0CK57	UL92_EBVA8	O95967	FBLN4_HUMAN	tandem affinity purification	22810586				Q1HVJ2-O60493	LMP2_EBVA8-SNX3_HUMAN			Q00987	MDM2_HUMAN
Human herpesvirus 4 (Epstein-Barr virus) STRAIN AG876	82830	Q1HVI3	Q1HVI3_EBVA8	Q9Y2I1	NISCH_HUMAN	tandem affinity purification	22810586				Q1HVJ2-P20618	LMP2_EBVA8-PSB1_HUMAN			Q3T906	GNPTA_HUMAN
Human herpesvirus 4 (Epstein-Barr virus) STRAIN AG876	82830	Q1HVI3	Q1HVI3_EBVA8	Q15629	TRAM1_HUMAN	tandem affinity purification	22810586				Q69022-Q00403	EBNA2_EBVA8-TF2B_HUMAN			P10620	MGST1_HUMAN
Human herpesvirus 4 (Epstein-Barr virus) STRAIN AG876	82830	Q1HVB7	Q1HVB7_EBVA8	O15400	STX7_HUMAN	tandem affinity purification	22810586				Q1HVG0-O00268	RTA_EBVA8-TAF4_HUMAN			O00391	QSOX1_HUMAN
Human herpesvirus 4 (Epstein-Barr virus) STRAIN AG876	82830	Q69138	EBNA3_EBVA8	P35869	AHR_HUMAN	two hybrid	22761553				Q1HVD1-Q9Y6N5	KITH_EBVA8-SQRD_HUMAN			Q8NDH2	CC168_HUMAN
Human herpesvirus 4 (Epstein-Barr virus) STRAIN AG876	82830	P0C737	BNL2A_EBVA8	Q86UL3	GPAT4_HUMAN	tandem affinity purification	22810586				Q1HVJ0-O95071	MTP_EBVA8-UBR5_HUMAN			P10276	RARA_HUMAN
Human herpesvirus 4 (Epstein-Barr virus) STRAIN AG876	82830	P0C763	GB_EBVA8	Q9UBX5	FBLN5_HUMAN	two hybrid	22761553				Q1HVD1-Q96B97	KITH_EBVA8-SH3K1_HUMAN			O60353	FZD6_HUMAN
Human herpesvirus 4 (Epstein-Barr virus) STRAIN AG876	82830	Q1HVC8	Q1HVC8_EBVA8	Q9UNE7	CHIP_HUMAN	tandem affinity purification	22810586				P0CK57-Q9UHL4	UL92_EBVA8-DPP2_HUMAN			Q6P1M0	S27A4_HUMAN
Human herpesvirus 4 (Epstein-Barr virus) STRAIN AG876	82830	P0C737	BNL2A_EBVA8	Q9HA65	TBC17_HUMAN	tandem affinity purification	22810586				Q1HVJ0-Q63ZY3	MTP_EBVA8-KANK2_HUMAN			Q03518	TAP1_HUMAN
Human herpesvirus 4 (Epstein-Barr virus) STRAIN AG876	82830	Q1HVI8	EBNA5_EBVA8	P42704	LPPRC_HUMAN	two hybrid	22761553				P0CK57-P40616	UL92_EBVA8-ARL1_HUMAN			P39656	OST48_HUMAN
Human herpesvirus 4 (Epstein-Barr virus) STRAIN AG876	82830	P0CK57	UL92_EBVA8	Q5TGY1	TMCO4_HUMAN	tandem affinity purification	22810586				Q1HVB7-O43306	Q1HVB7_EBVA8-ADCY6_HUMAN			P35606	COPB2_HUMAN
Human herpesvirus 4 (Epstein-Barr virus) STRAIN AG876	82830	Q1HVC8	Q1HVC8_EBVA8	Q16527	CSRP2_HUMAN	tandem affinity purification	22810586				P0CK50-P60468	TEG7_EBVA8-SC61B_HUMAN			O00203	AP3B1_HUMAN
Human herpesvirus 4 (Epstein-Barr virus) STRAIN AG876	82830	Q1HVI8	EBNA5_EBVA8	O60506	HNRPQ_HUMAN	two hybrid	22761553				P0C737-P11717	BNL2A_EBVA8-MPRI_HUMAN			P30411	BKRB2_HUMAN
Human herpesvirus 4 (Epstein-Barr virus) STRAIN AG876	82830	P0C763	GB_EBVA8	P04275	VWF_HUMAN	two hybrid	22761553				Q1HVC8-O43294	Q1HVC8_EBVA8-TGFI1_HUMAN			P82650	RT22_HUMAN
Human herpesvirus 4 (Epstein-Barr virus) STRAIN AG876	82830	Q1HVD3	BTRF1_EBVA8	P55036	PSMD4_HUMAN	tandem affinity purification	22810586				Q1HVI3-P40227	Q1HVI3_EBVA8-TCPZ_HUMAN			Q7Z333	SETX_HUMAN
Human herpesvirus 4 (Epstein-Barr virus) STRAIN AG876	82830	P0CK48	UL31_EBVA8	Q9UQ35	SRRM2_HUMAN	tandem affinity purification	22810586				P0CK57-Q9Y230	UL92_EBVA8-RUVB2_HUMAN			Q9NZ01	TECR_HUMAN
Human herpesvirus 4 (Epstein-Barr virus) STRAIN AG876	82830	Q1HVC8	Q1HVC8_EBVA8	P31689	DNJA1_HUMAN	tandem affinity purification	22810586				Q1HVG0-P49848	RTA_EBVA8-TAF6_HUMAN			Q9UJZ1	STML2_HUMAN
Human herpesvirus 4 (Epstein-Barr virus) STRAIN AG876	82830	Q1HVC8	Q1HVC8_EBVA8	Q8TED1	GPX8_HUMAN	tandem affinity purification	22810586				Q1HVB7-O95477	Q1HVB7_EBVA8-ABCA1_HUMAN			E9PAV3	NACAM_HUMAN
Human herpesvirus 4 (Epstein-Barr virus) STRAIN AG876	82830	Q69022	EBNA2_EBVA8	Q7KZF4	SND1_HUMAN	two hybrid	22761553				Q1HVB5-Q8IZ07	BNL2B_EBVA8-AN13A_HUMAN			P25686	DNJB2_HUMAN
Human herpesvirus 4 (Epstein-Barr virus) STRAIN AG876	82830	P0CK57	UL92_EBVA8	P02786	TFR1_HUMAN	tandem affinity purification	22810586				P0CK57-O75396	UL92_EBVA8-SC22B_HUMAN			P00403	COX2_HUMAN
Human herpesvirus 4 (Epstein-Barr virus) STRAIN AG876	82830	Q1HVD3	BTRF1_EBVA8	Q14192	FHL2_HUMAN	tandem affinity purification	22810586				Q1HVB7-P05556	Q1HVB7_EBVA8-ITB1_HUMAN			Q92692	PVRL2_HUMAN
Human herpesvirus 4 (Epstein-Barr virus) STRAIN AG876	82830	P0C6Z9	UL07_EBVA8	O15217	GSTA4_HUMAN	two hybrid	22810586				Q1HVJ0-Q9Y6N5	MTP_EBVA8-SQRD_HUMAN			Q96D15	RCN3_HUMAN
Human herpesvirus 4 (Epstein-Barr virus) STRAIN AG876	82830	P0C737	BNL2A_EBVA8	Q9HC07	TM165_HUMAN	tandem affinity purification	22810586				Q1HVD3-O43164	BTRF1_EBVA8-PJA2_HUMAN			Q9Y3C5	RNF11_HUMAN
Human herpesvirus 4 (Epstein-Barr virus) STRAIN AG876	82830	Q1HVB7	Q1HVB7_EBVA8	Q15629	TRAM1_HUMAN	tandem affinity purification	22810586				P0CK57-P16615	UL92_EBVA8-AT2A2_HUMAN			Q9NYL2	MLTK_HUMAN
Human herpesvirus 4 (Epstein-Barr virus) STRAIN AG876	82830	Q1HVC8	Q1HVC8_EBVA8	Q8WX93	PALLD_HUMAN	tandem affinity purification	22810586				Q1HVB7-P07237	Q1HVB7_EBVA8-PDIA1_HUMAN			P04844	RPN2_HUMAN
Human herpesvirus 4 (Epstein-Barr virus) STRAIN AG876	82830	P0CK57	UL92_EBVA8	P42892	ECE1_HUMAN	tandem affinity purification	22810586				Q1HVC8-P42166	Q1HVC8_EBVA8-LAP2A_HUMAN			Q9HAU0	PKHA5_HUMAN
Human herpesvirus 4 (Epstein-Barr virus) STRAIN AG876	82830	P0C737	BNL2A_EBVA8	P09619	PGFRB_HUMAN	tandem affinity purification	22810586				P0C763-Q8IUQ4	GB_EBVA8-SIAH1_HUMAN			P62891	RL39_HUMAN
Human herpesvirus 4 (Epstein-Barr virus) STRAIN AG876	82830	P0CK48	UL31_EBVA8	Q08379	GOGA2_HUMAN	two hybrid	22761553				Q1HVI8-P10909	EBNA5_EBVA8-CLUS_HUMAN			Q99615	DNJC7_HUMAN
Human herpesvirus 4 (Epstein-Barr virus) STRAIN AG876	82830	P0CK50	TEG7_EBVA8	Q15629	TRAM1_HUMAN	tandem affinity purification	22810586				P0CK57-O60763	UL92_EBVA8-USO1_HUMAN			Q5R3I4	TTC38_HUMAN
Human herpesvirus 4 (Epstein-Barr virus) STRAIN AG876	82830	P0C737	BNL2A_EBVA8	Q9Y673	ALG5_HUMAN	tandem affinity purification	22810586				P0C726-Q92985	LF2_EBVA8-IRF7_HUMAN			Q8TCT9	HM13_HUMAN
Human herpesvirus 4 (Epstein-Barr virus) STRAIN AG876	82830	P0C737	BNL2A_EBVA8	Q99500	S1PR3_HUMAN	tandem affinity purification	22810586				Q1HVB5-P17612	BNL2B_EBVA8-KAPCA_HUMAN			Q9UNN8	EPCR_HUMAN
Human herpesvirus 4 (Epstein-Barr virus) STRAIN AG876	82830	Q1HVI8	EBNA5_EBVA8	Q3ZCQ8	TIM50_HUMAN	two hybrid	22761553				P0C6Z1-Q9P0V3	EAR_EBVA8-SH3B4_HUMAN			Q8NEY1	NAV1_HUMAN
Human herpesvirus 4 (Epstein-Barr virus) STRAIN AG876	82830	Q1HVC8	Q1HVC8_EBVA8	P25789	PSA4_HUMAN	tandem affinity purification	22810586				Q1HVJ0-Q14517	MTP_EBVA8-FAT1_HUMAN			Q14974	IMB1_HUMAN
Human herpesvirus 4 (Epstein-Barr virus) STRAIN AG876	82830	Q1HVC8	Q1HVC8_EBVA8	Q7L5D6	GET4_HUMAN	tandem affinity purification	22810586				Q1HVC8-Q14257	Q1HVC8_EBVA8-RCN2_HUMAN			Q969N2	PIGT_HUMAN
Human herpesvirus 4 (Epstein-Barr virus) STRAIN AG876	82830	Q1HVJ2	LMP2_EBVA8	Q9H0E2	TOLIP_HUMAN	tandem affinity purification	22810586				P0C6Z1-Q9Y2U8	EAR_EBVA8-MAN1_HUMAN			Q9BZ71	PITM3_HUMAN
Human herpesvirus 4 (Epstein-Barr virus) STRAIN AG876	82830	Q1HVE5	Q1HVE5_EBVA8	Q9Y230	RUVB2_HUMAN	tandem affinity purification	22810586				P0C737-Q96BR5	BNL2A_EBVA8-COA7_HUMAN			P46734	MP2K3_HUMAN
Human herpesvirus 4 (Epstein-Barr virus) STRAIN AG876	82830	Q1HVC8	Q1HVC8_EBVA8	P35998	PRS7_HUMAN	tandem affinity purification	22810586				P0CK57-O95831	UL92_EBVA8-AIFM1_HUMAN			Q15334	L2GL1_HUMAN
Human herpesvirus 4 (Epstein-Barr virus) STRAIN AG876	82830	P0C6Z1	EAR_EBVA8	P53801	PTTG_HUMAN	tandem affinity purification	22810586				Q1HVI8-Q8N163	EBNA5_EBVA8-CCAR2_HUMAN			Q9H8M9	EVA1A_HUMAN
Human herpesvirus 4 (Epstein-Barr virus) STRAIN AG876	82830	P0CK48	UL31_EBVA8	P40429	RL13A_HUMAN	tandem affinity purification	22810586				P0CK57-Q5H9R7	UL92_EBVA8-PP6R3_HUMAN			P15586	GNS_HUMAN
Human herpesvirus 4 (Epstein-Barr virus) STRAIN AG876	82830	P0CK48	UL31_EBVA8	Q12805	FBLN3_HUMAN	two hybrid	17446270				Q1HVG1-P19838	BZLF1_EBVA8-NFKB1_HUMAN			Q8TB96	TIP_HUMAN
Human herpesvirus 4 (Epstein-Barr virus) STRAIN AG876	82830	Q1HVJ2	LMP2_EBVA8	P48556	PSMD8_HUMAN	tandem affinity purification	22810586				P0C737-Q9HCU5	BNL2A_EBVA8-PREB_HUMAN			Q9Y5G0	PCDGH_HUMAN
Human herpesvirus 4 (Epstein-Barr virus) STRAIN AG876	82830	Q1HVI2	Q1HVI2_EBVA8	O96006	ZBED1_HUMAN	two hybrid	22810586				P0CK57-Q70UQ0	UL92_EBVA8-IKIP_HUMAN			Q13563	PKD2_HUMAN
Human herpesvirus 4 (Epstein-Barr virus) STRAIN AG876	82830	P0CK48	UL31_EBVA8	P01023	A2MG_HUMAN	tandem affinity purification	22810586				Q1HVC8-Q71UM5	Q1HVC8_EBVA8-RS27L_HUMAN			P55345	ANM2_HUMAN
Human herpesvirus 4 (Epstein-Barr virus) STRAIN AG876	82830	P0C705	UL25_EBVA8	P12814	ACTN1_HUMAN	two hybrid	17446270				P0C737-Q9H5V8	BNL2A_EBVA8-CDCP1_HUMAN			Q2PZI1	D19L1_HUMAN
Human herpesvirus 4 (Epstein-Barr virus) STRAIN AG876	82830	P0CK57	UL92_EBVA8	P41221	WNT5A_HUMAN	tandem affinity purification	22810586				P0C763-P08670	GB_EBVA8-VIME_HUMAN			Q13049	TRI32_HUMAN
Human herpesvirus 4 (Epstein-Barr virus) STRAIN AG876	82830	Q1HVB7	Q1HVB7_EBVA8	Q63ZY3	KANK2_HUMAN	tandem affinity purification	22810586				P0C6Z1-Q8IY26	EAR_EBVA8-PPAC2_HUMAN			O00425	IF2B3_HUMAN
Human herpesvirus 4 (Epstein-Barr virus) STRAIN AG876	82830	P0CK57	UL92_EBVA8	O95071	UBR5_HUMAN	tandem affinity purification	22810586				Q1HVC8-P11717	Q1HVC8_EBVA8-MPRI_HUMAN			P31947	1433S_HUMAN
Human herpesvirus 4 (Epstein-Barr virus) STRAIN AG876	82830	Q1HVB7	Q1HVB7_EBVA8	P30530	UFO_HUMAN	tandem affinity purification	22810586				Q1HVF7-P52292	EBNA1_EBVA8-IMA1_HUMAN			Q5RI15	COX20_HUMAN
Human herpesvirus 4 (Epstein-Barr virus) STRAIN AG876	82830	P0C737	BNL2A_EBVA8	O95817	BAG3_HUMAN	tandem affinity purification	22810586				Q1HVD3-P16615	BTRF1_EBVA8-AT2A2_HUMAN			Q9UHC7	MKRN1_HUMAN
Human herpesvirus 4 (Epstein-Barr virus) STRAIN AG876	82830	Q1HVC8	Q1HVC8_EBVA8	Q9Y2I1	NISCH_HUMAN	tandem affinity purification	22810586				P0CK54-Q71U36	UL16_EBVA8-TBA1A_HUMAN			Q9UM47	NOTC3_HUMAN
Human herpesvirus 4 (Epstein-Barr virus) STRAIN AG876	82830	P0C723	BRRF1_EBVA8	P40123	CAP2_HUMAN	two hybrid	22810586				Q1HVI8-P18621	EBNA5_EBVA8-RL17_HUMAN			P60903	S10AA_HUMAN
Human herpesvirus 4 (Epstein-Barr virus) STRAIN AG876	82830	P0CK57	UL92_EBVA8	Q9UPN7	PP6R1_HUMAN	tandem affinity purification	22810586				Q1HVI8-P18124	EBNA5_EBVA8-RL7_HUMAN			P45378	TNNT3_HUMAN
Human herpesvirus 4 (Epstein-Barr virus) STRAIN AG876	82830	Q1HVB5	BNL2B_EBVA8	Q6NZI2	PTRF_HUMAN	tandem affinity purification	22810586				P0CK57-Q9UHD8	UL92_EBVA8-SEPT9_HUMAN			P17655	CAN2_HUMAN
Human herpesvirus 4 (Epstein-Barr virus) STRAIN AG876	82830	Q69022	EBNA2_EBVA8	P17947	SPI1_HUMAN	two hybrid	22761553				Q1HVI3-P43686	Q1HVI3_EBVA8-PRS6B_HUMAN			Q9UBN6	TR10D_HUMAN
Human herpesvirus 4 (Epstein-Barr virus) STRAIN AG876	82830	Q1HVI3	Q1HVI3_EBVA8	Q9BZ29	DOCK9_HUMAN	tandem affinity purification	22810586				Q1HVI8-P25685	EBNA5_EBVA8-DNJB1_HUMAN			Q9NVM1	EVA1B_HUMAN
Human herpesvirus 4 (Epstein-Barr virus) STRAIN AG876	82830	Q1HVI8	EBNA5_EBVA8	Q9Y6N5	SQRD_HUMAN	tandem affinity purification	22810586				Q1HVD1-P50402	KITH_EBVA8-EMD_HUMAN			Q8WVM8	SCFD1_HUMAN
Human herpesvirus 4 (Epstein-Barr virus) STRAIN AG876	82830	P0CK50	TEG7_EBVA8	P00533	EGFR_HUMAN	tandem affinity purification	22810586				Q1HVI8-Q14103	EBNA5_EBVA8-HNRPD_HUMAN			P22413	ENPP1_HUMAN
Human herpesvirus 4 (Epstein-Barr virus) STRAIN AG876	82830	P0CK50	TEG7_EBVA8	P62070	RRAS2_HUMAN	tandem affinity purification	22810586				Q1HVG0-Q92793	RTA_EBVA8-CBP_HUMAN			P43304	GPDM_HUMAN
Human herpesvirus 4 (Epstein-Barr virus) STRAIN AG876	82830	P0C737	BNL2A_EBVA8	Q6PML9	ZNT9_HUMAN	tandem affinity purification	22810586				P0C742-O95236	BDLF2_EBVA8-APOL3_HUMAN			Q9Y6J9	TAF6L_HUMAN
Human herpesvirus 4 (Epstein-Barr virus) STRAIN AG876	82830	P0C763	GB_EBVA8	Q5T124	UBX11_HUMAN	two hybrid	22761553				Q1HVJ0-P48643	MTP_EBVA8-TCPE_HUMAN			Q13643	FHL3_HUMAN
Human herpesvirus 4 (Epstein-Barr virus) STRAIN AG876	82830	Q1HVI8	EBNA5_EBVA8	P14868	SYDC_HUMAN	two hybrid	22761553				Q1HVE4-Q9Y230	Q1HVE4_EBVA8-RUVB2_HUMAN			P55786	PSA_HUMAN
Human herpesvirus 4 (Epstein-Barr virus) STRAIN AG876	82830	Q1HVH2	ICP27_EBVA8	P38432	COIL_HUMAN	two hybrid	22761553				Q1HVI3-Q5T4S7	Q1HVI3_EBVA8-UBR4_HUMAN			P17302	CXA1_HUMAN
Human herpesvirus 4 (Epstein-Barr virus) STRAIN AG876	82830	P0C742	BDLF2_EBVA8	P61289	PSME3_HUMAN	two hybrid	22761553				Q1HVJ0-Q9Y5V3	MTP_EBVA8-MAGD1_HUMAN			P45973	CBX5_HUMAN
Human herpesvirus 4 (Epstein-Barr virus) STRAIN AG876	82830	Q1HVC8	Q1HVC8_EBVA8	Q70UQ0	IKIP_HUMAN	tandem affinity purification	22810586				P0CK57-Q13459	UL92_EBVA8-MYO9B_HUMAN			Q6N089	Q6N089_HUMAN
Human herpesvirus 4 (Epstein-Barr virus) STRAIN AG876	82830	Q1HVB7	Q1HVB7_EBVA8	Q86T03	TM55B_HUMAN	tandem affinity purification	22810586				P0C6Z1-P50402	EAR_EBVA8-EMD_HUMAN			Q7Z351	Q7Z351_HUMAN
Human herpesvirus 4 (Epstein-Barr virus) STRAIN AG876	82830	P0C723	BRRF1_EBVA8	Q9UKK3	PARP4_HUMAN	two hybrid	22761553				P0CK50-Q96IX5	TEG7_EBVA8-USMG5_HUMAN			P0DMV9	HS71B_HUMAN
Human herpesvirus 4 (Epstein-Barr virus) STRAIN AG876	82830	P0CK57	UL92_EBVA8	P55145	MANF_HUMAN	tandem affinity purification	22810586				Q69022-Q9UHI6	EBNA2_EBVA8-DDX20_HUMAN			A0A024R8K8	A0A024R8K8_HUMAN
Human herpesvirus 4 (Epstein-Barr virus) STRAIN AG876	82830	P0C737	BNL2A_EBVA8	Q16891	MIC60_HUMAN	tandem affinity purification	22810586				Q1HVI8-Q15233	EBNA5_EBVA8-NONO_HUMAN			Q13765	NACA_HUMAN
Human herpesvirus 4 (Epstein-Barr virus) STRAIN AG876	82830	P0C737	BNL2A_EBVA8	P36542	ATPG_HUMAN	tandem affinity purification	22810586				P0C737-Q01813	BNL2A_EBVA8-PFKAP_HUMAN			Q9Y676	RT18B_HUMAN
Human herpesvirus 4 (Epstein-Barr virus) STRAIN AG876	82830	Q1HVG1	BZLF1_EBVA8	Q7Z3K3	POGZ_HUMAN	two hybrid	22810586				P0CK48-Q8WXE0	UL31_EBVA8-CSKI2_HUMAN			Q01831	XPC_HUMAN
Human herpesvirus 4 (Epstein-Barr virus) STRAIN AG876	82830	P0C6Z9	UL07_EBVA8	Q6NUQ1	RINT1_HUMAN	two hybrid	22810586				P0C737-P10301	BNL2A_EBVA8-RRAS_HUMAN			A4D0U5	A4D0U5_HUMAN
Human herpesvirus 4 (Epstein-Barr virus) STRAIN AG876	82830	Q1HVF7	EBNA1_EBVA8	P46778	RL21_HUMAN	tandem affinity purification	22810586				Q1HVD3-P62136	BTRF1_EBVA8-PP1A_HUMAN			Q96IR5	Q96IR5_HUMAN
Human herpesvirus 4 (Epstein-Barr virus) STRAIN AG876	82830	Q69022	EBNA2_EBVA8	Q15326	ZMY11_HUMAN	two hybrid	22761553				Q69140-Q9HC77	EBNA6_EBVA8-CENPJ_HUMAN			B2RCM5	B2RCM5_HUMAN
Human herpesvirus 4 (Epstein-Barr virus) STRAIN AG876	82830	Q1HVC8	Q1HVC8_EBVA8	Q9BRK5	CAB45_HUMAN	tandem affinity purification	22810586				Q1HVC8-P53621	Q1HVC8_EBVA8-COPA_HUMAN			Q86V58	Q86V58_HUMAN
Human herpesvirus 4 (Epstein-Barr virus) STRAIN AG876	82830	P0CK48	UL31_EBVA8	Q9Y228	T3JAM_HUMAN	two hybrid	17446270				P0C737-Q7Z3U7	BNL2A_EBVA8-MON2_HUMAN			P06756	ITAV_HUMAN
Human herpesvirus 4 (Epstein-Barr virus) STRAIN AG876	82830	Q1HVI8	EBNA5_EBVA8	Q9Y5V3	MAGD1_HUMAN	two hybrid	22761553				Q1HVJ2-Q8TED1	LMP2_EBVA8-GPX8_HUMAN			O43929	ORC4_HUMAN
Human herpesvirus 4 (Epstein-Barr virus) STRAIN AG876	82830	Q1HVH9	LTP_EBVA8	P80303	NUCB2_HUMAN	two hybrid	22761553				Q1HVC8-P48643	Q1HVC8_EBVA8-TCPE_HUMAN			Q13415	ORC1_HUMAN
Human herpesvirus 4 (Epstein-Barr virus) STRAIN AG876	82830	P0C6Z1	EAR_EBVA8	Q8IV08	PLD3_HUMAN	tandem affinity purification	22810586				Q1HVB7-Q9UDY4	Q1HVB7_EBVA8-DNJB4_HUMAN			Q99741	CDC6_HUMAN
Human herpesvirus 4 (Epstein-Barr virus) STRAIN AG876	82830	P0CK50	TEG7_EBVA8	Q9HC07	TM165_HUMAN	tandem affinity purification	22810586				Q1HVC8-P48556	Q1HVC8_EBVA8-PSMD8_HUMAN			P08962	CD63_HUMAN
Human herpesvirus 4 (Epstein-Barr virus) STRAIN AG876	82830	Q1HVI8	EBNA5_EBVA8	P46781	RS9_HUMAN	two hybrid	22761553				P0C737-O14735	BNL2A_EBVA8-CDIPT_HUMAN			P30837	AL1B1_HUMAN
Human herpesvirus 4 (Epstein-Barr virus) STRAIN AG876	82830	Q1HVF7	EBNA1_EBVA8	P61513	RL37A_HUMAN	tandem affinity purification	22810586				P0C6Z1-P10301	EAR_EBVA8-RRAS_HUMAN			E9KL48	E9KL48_HUMAN
Human herpesvirus 4 (Epstein-Barr virus) STRAIN AG876	82830	Q1HVE4	Q1HVE4_EBVA8	P13667	PDIA4_HUMAN	tandem affinity purification	22810586				Q1HVI3-P20290	Q1HVI3_EBVA8-BTF3_HUMAN			B0S7P4	B0S7P4_HUMAN
Human herpesvirus 4 (Epstein-Barr virus) STRAIN AG876	82830	P0C763	GB_EBVA8	Q7Z6G3	NECA2_HUMAN	two hybrid	22810586				P0C6Z9-Q8N6Y0	UL07_EBVA8-USBP1_HUMAN			A4D1U3	A4D1U3_HUMAN
Human herpesvirus 4 (Epstein-Barr virus) STRAIN AG876	82830	Q1HVC8	Q1HVC8_EBVA8	Q9BQB6	VKOR1_HUMAN	tandem affinity purification	22810586				Q1HVD3-Q9Y4B5	BTRF1_EBVA8-MTCL1_HUMAN			B2R4S9	B2R4S9_HUMAN
Human herpesvirus 4 (Epstein-Barr virus) STRAIN AG876	82830	Q1HVB7	Q1HVB7_EBVA8	Q14257	RCN2_HUMAN	tandem affinity purification	22810586				P0CK57-Q08380	UL92_EBVA8-LG3BP_HUMAN			A8K5I0	A8K5I0_HUMAN
Human herpesvirus 4 (Epstein-Barr virus) STRAIN AG876	82830	Q1HVJ0	MTP_EBVA8	Q9UHD8	SEPT9_HUMAN	tandem affinity purification	22810586				P0C6Z1-Q70UQ0	EAR_EBVA8-IKIP_HUMAN			A8K4C8	A8K4C8_HUMAN
Human herpesvirus 4 (Epstein-Barr virus) STRAIN AG876	82830	Q1HVF7	EBNA1_EBVA8	P78362	SRPK2_HUMAN	tandem affinity purification	22810586				Q1HVB7-P50402	Q1HVB7_EBVA8-EMD_HUMAN			Q6IB29	Q6IB29_HUMAN
Human herpesvirus 4 (Epstein-Barr virus) STRAIN AG876	82830	Q1HVC8	Q1HVC8_EBVA8	P33897	ABCD1_HUMAN	tandem affinity purification	22810586				Q1HVB7-P62942	Q1HVB7_EBVA8-FKB1A_HUMAN			A8K517	A8K517_HUMAN
Human herpesvirus 4 (Epstein-Barr virus) STRAIN AG876	82830	Q1HVJ0	MTP_EBVA8	Q9UL15	BAG5_HUMAN	tandem affinity purification	22810586				P0CK57-Q9UKX2	UL92_EBVA8-MYH2_HUMAN			A2A3R6	A2A3R6_HUMAN
Human herpesvirus 4 (Epstein-Barr virus) STRAIN AG876	82830	Q69022	EBNA2_EBVA8	Q12824	SNF5_HUMAN	two hybrid	8709224				P0C737-Q9NZM1	BNL2A_EBVA8-MYOF_HUMAN			E5KNY5	E5KNY5_HUMAN
Human herpesvirus 4 (Epstein-Barr virus) STRAIN AG876	82830	Q1HVC8	Q1HVC8_EBVA8	Q9ULM3	YETS2_HUMAN	tandem affinity purification	22810586				Q1HVD3-Q99460	BTRF1_EBVA8-PSMD1_HUMAN			P03989	1B27_HUMAN
Human herpesvirus 4 (Epstein-Barr virus) STRAIN AG876	82830	P0C717	BLRF2_EBVA8	O14641	DVL2_HUMAN	two hybrid	22761553				Q1HVJ2-Q9UL46	LMP2_EBVA8-PSME2_HUMAN			Q13617	CUL2_HUMAN
Human herpesvirus 4 (Epstein-Barr virus) STRAIN AG876	82830	P0CK48	UL31_EBVA8	Q58DX5	NADL2_HUMAN	two hybrid	22810586				Q1HVF7-P27352	EBNA1_EBVA8-IF_HUMAN			Q13618	CUL3_HUMAN
Human herpesvirus 4 (Epstein-Barr virus) STRAIN AG876	82830	Q1HVI2	Q1HVI2_EBVA8	Q9NQ79	CRAC1_HUMAN	two hybrid	22761553				P0C6Z1-O75396	EAR_EBVA8-SC22B_HUMAN			P78317	RNF4_HUMAN
Human herpesvirus 4 (Epstein-Barr virus) STRAIN AG876	82830	Q1HVI8	EBNA5_EBVA8	P06493	CDK1_HUMAN	two hybrid	22761553				P0CK48-P98095	UL31_EBVA8-FBLN2_HUMAN			Q15573	TAF1A_HUMAN
Human herpesvirus 4 (Epstein-Barr virus) STRAIN AG876	82830	Q69138	EBNA3_EBVA8	Q06330	SUH_HUMAN	two hybrid	22810586				P0C737-Q9H936	BNL2A_EBVA8-GHC1_HUMAN			Q53T94	TAF1B_HUMAN
Human herpesvirus 4 (Epstein-Barr virus) STRAIN AG876	82830	Q1HVC8	Q1HVC8_EBVA8	Q63ZY3	KANK2_HUMAN	tandem affinity purification	22810586				P0CK57-Q969X5	UL92_EBVA8-ERGI1_HUMAN			Q99733	NP1L4_HUMAN
Human herpesvirus 4 (Epstein-Barr virus) STRAIN AG876	82830	P0C6Z1	EAR_EBVA8	Q14204	DYHC1_HUMAN	tandem affinity purification	22810586				P0CK57-Q9Y5M8	UL92_EBVA8-SRPRB_HUMAN			P21580	TNAP3_HUMAN
Human herpesvirus 4 (Epstein-Barr virus) STRAIN AG876	82830	Q1HVI3	Q1HVI3_EBVA8	Q9UHV9	PFD2_HUMAN	tandem affinity purification	22810586				Q1HVI3-P56192	Q1HVI3_EBVA8-SYMC_HUMAN			Q13619	CUL4A_HUMAN
Human herpesvirus 4 (Epstein-Barr virus) STRAIN AG876	82830	P0C6Z1	EAR_EBVA8	P28799	GRN_HUMAN	two hybrid	22761553				Q1HVJ2-O00308	LMP2_EBVA8-WWP2_HUMAN			Q13616	CUL1_HUMAN
Human herpesvirus 4 (Epstein-Barr virus) STRAIN AG876	82830	Q1HVJ2	LMP2_EBVA8	O60831	PRAF2_HUMAN	tandem affinity purification	22810586				Q1HVI8-P04792	EBNA5_EBVA8-HSPB1_HUMAN			P26583	HMGB2_HUMAN
Human herpesvirus 4 (Epstein-Barr virus) STRAIN AG876	82830	Q1HVE4	Q1HVE4_EBVA8	P22692	IBP4_HUMAN	tandem affinity purification	22810586				P0C737-O95183	BNL2A_EBVA8-VAMP5_HUMAN			P01106	MYC_HUMAN
Human herpesvirus 4 (Epstein-Barr virus) STRAIN AG876	82830	Q1HVB7	Q1HVB7_EBVA8	Q9NZV1	CRIM1_HUMAN	tandem affinity purification	22810586				Q1HVC8-O95297	Q1HVC8_EBVA8-MPZL1_HUMAN			Q6VMQ6	MCAF1_HUMAN
Human herpesvirus 4 (Epstein-Barr virus) STRAIN AG876	82830	Q1HVI8	EBNA5_EBVA8	P12004	PCNA_HUMAN	tandem affinity purification	22810586				P0C737-P46977	BNL2A_EBVA8-STT3A_HUMAN			O75925	PIAS1_HUMAN
Human herpesvirus 4 (Epstein-Barr virus) STRAIN AG876	82830	Q1HVI3	Q1HVI3_EBVA8	O43294	TGFI1_HUMAN	tandem affinity purification	22810586				P0CK48-P56192	UL31_EBVA8-SYMC_HUMAN			P22392	NDKB_HUMAN
Human herpesvirus 4 (Epstein-Barr virus) STRAIN AG876	82830	P0C737	BNL2A_EBVA8	Q8IV08	PLD3_HUMAN	tandem affinity purification	22810586				P0CK57-Q9GZT4	UL92_EBVA8-SRR_HUMAN			Q8NAK8	Q8NAK8_HUMAN
Human herpesvirus 4 (Epstein-Barr virus) STRAIN AG876	82830	Q1HVC8	Q1HVC8_EBVA8	P16615	AT2A2_HUMAN	tandem affinity purification	22810586				P0C6Z1-P62834	EAR_EBVA8-RAP1A_HUMAN			P11474	ERR1_HUMAN
Human herpesvirus 4 (Epstein-Barr virus) STRAIN AG876	82830	P0C717	BLRF2_EBVA8	O96006	ZBED1_HUMAN	two hybrid	22810586				Q1HVE5-Q8WWI1	Q1HVE5_EBVA8-LMO7_HUMAN			Q16635	TAZ_HUMAN
Human herpesvirus 4 (Epstein-Barr virus) STRAIN AG876	82830	P0CK57	UL92_EBVA8	Q9HC07	TM165_HUMAN	tandem affinity purification	22810586				Q1HVI8-Q00610	EBNA5_EBVA8-CLH1_HUMAN			Q9H2K2	TNKS2_HUMAN
Human herpesvirus 4 (Epstein-Barr virus) STRAIN AG876	82830	P0C6Z9	UL07_EBVA8	Q8TAP6	CEP76_HUMAN	two hybrid	22761553				Q1HVB8-P28799	DNBI_EBVA8-GRN_HUMAN			Q6PJR7	Q6PJR7_HUMAN
Human herpesvirus 4 (Epstein-Barr virus) STRAIN AG876	82830	Q1HVI3	Q1HVI3_EBVA8	O75688	PPM1B_HUMAN	tandem affinity purification	22810586				Q1HVI3-P48643	Q1HVI3_EBVA8-TCPE_HUMAN			Q13546	RIPK1_HUMAN
Human herpesvirus 4 (Epstein-Barr virus) STRAIN AG876	82830	P0CK48	UL31_EBVA8	Q8N2S1	LTBP4_HUMAN	two hybrid	17446270				P0CK50-Q96N66	TEG7_EBVA8-MBOA7_HUMAN			Q13263	TIF1B_HUMAN
Human herpesvirus 4 (Epstein-Barr virus) STRAIN AG876	82830	P0C737	BNL2A_EBVA8	P98172	EFNB1_HUMAN	tandem affinity purification	22810586				Q1HVC8-P20618	Q1HVC8_EBVA8-PSB1_HUMAN			O95271	TNKS1_HUMAN
Human herpesvirus 4 (Epstein-Barr virus) STRAIN AG876	82830	P0C737	BNL2A_EBVA8	Q96QF0	RAB3I_HUMAN	two hybrid	22810586				P0C737-A0FGR8	BNL2A_EBVA8-ESYT2_HUMAN			P20248	CCNA2_HUMAN
Human herpesvirus 4 (Epstein-Barr virus) STRAIN AG876	82830	P0CK57	UL92_EBVA8	P12110	CO6A2_HUMAN	tandem affinity purification	22810586				Q1HVB7-O14763	Q1HVB7_EBVA8-TR10B_HUMAN			Q9H252	KCNH6_HUMAN
Human herpesvirus 4 (Epstein-Barr virus) STRAIN AG876	82830	Q1HVC8	Q1HVC8_EBVA8	P62195	PRS8_HUMAN	tandem affinity purification	22810586				P0C6Z1-Q01813	EAR_EBVA8-PFKAP_HUMAN			Q9NWZ5	UCKL1_HUMAN
Human herpesvirus 4 (Epstein-Barr virus) STRAIN AG876	82830	P0CK57	UL92_EBVA8	Q9BRK5	CAB45_HUMAN	tandem affinity purification	22810586				Q1HVC8-O60762	Q1HVC8_EBVA8-DPM1_HUMAN			Q9BQ50	TREX2_HUMAN
Human herpesvirus 4 (Epstein-Barr virus) STRAIN AG876	82830	Q1HVB5	BNL2B_EBVA8	Q13586	STIM1_HUMAN	tandem affinity purification	22810586				Q1HVB7-Q8TAP6	Q1HVB7_EBVA8-CEP76_HUMAN			P06746	DPOLB_HUMAN
Human herpesvirus 4 (Epstein-Barr virus) STRAIN AG876	82830	P0CK57	UL92_EBVA8	Q9UJ14	GGT7_HUMAN	tandem affinity purification	22810586				P0CK48-Q99439	UL31_EBVA8-CNN2_HUMAN			Q9H190	SDCB2_HUMAN
Human herpesvirus 4 (Epstein-Barr virus) STRAIN AG876	82830	Q1HVF7	EBNA1_EBVA8	O60565	GREM1_HUMAN	tandem affinity purification	22810586				Q69140-P04275	EBNA6_EBVA8-VWF_HUMAN			O00182	LEG9_HUMAN
Human herpesvirus 4 (Epstein-Barr virus) STRAIN AG876	82830	Q1HVD3	BTRF1_EBVA8	Q9Y5V3	MAGD1_HUMAN	tandem affinity purification	22810586				Q1HVE4-Q9Y6N5	Q1HVE4_EBVA8-SQRD_HUMAN			P0DMV8	HS71A_HUMAN
Human herpesvirus 4 (Epstein-Barr virus) STRAIN AG876	82830	P0C723	BRRF1_EBVA8	P49908	SEPP1_HUMAN	two hybrid	22761553				P0C737-P29966	BNL2A_EBVA8-MARCS_HUMAN			Q9BUN8	DERL1_HUMAN
Human herpesvirus 4 (Epstein-Barr virus) STRAIN AG876	82830	Q1HVB8	DNBI_EBVA8	Q99466	NOTC4_HUMAN	two hybrid	11119607				P0C6Z3-O43889	GN_EBVA8-CREB3_HUMAN			Q8WLS4	Q8WLS4_HUMAN
Human herpesvirus 4 (Epstein-Barr virus) STRAIN AG876	82830	P0CK57	UL92_EBVA8	P46379	BAG6_HUMAN	tandem affinity purification	22810586				Q1HVD3-Q14517	BTRF1_EBVA8-FAT1_HUMAN			P30260	CDC27_HUMAN
Human herpesvirus 4 (Epstein-Barr virus) STRAIN AG876	82830	Q1HVC8	Q1HVC8_EBVA8	Q9NUJ3	T11L1_HUMAN	tandem affinity purification	22810586				P0C737-Q9NX61	BNL2A_EBVA8-T161A_HUMAN			Q9UJX2	CDC23_HUMAN
Human herpesvirus 4 (Epstein-Barr virus) STRAIN AG876	82830	P0C737	BNL2A_EBVA8	Q6UX71	PXDC2_HUMAN	tandem affinity purification	22810586				Q1HVB5-Q9H3P7	BNL2B_EBVA8-GCP60_HUMAN			Q9UJX3	APC7_HUMAN
Human herpesvirus 4 (Epstein-Barr virus) STRAIN AG876	82830	P0C737	BNL2A_EBVA8	P53621	COPA_HUMAN	tandem affinity purification	22810586				Q1HVE4-Q9UQ35	Q1HVE4_EBVA8-SRRM2_HUMAN			O43809	CPSF5_HUMAN
Human herpesvirus 4 (Epstein-Barr virus) STRAIN AG876	82830	Q1HVE4	Q1HVE4_EBVA8	P31689	DNJA1_HUMAN	tandem affinity purification	22810586				P0CK57-Q12946	UL92_EBVA8-FOXF1_HUMAN			O96019	ACL6A_HUMAN
Human herpesvirus 4 (Epstein-Barr virus) STRAIN AG876	82830	Q1HVC8	Q1HVC8_EBVA8	P42677	RS27_HUMAN	tandem affinity purification	22810586				P0CK48-O95831	UL31_EBVA8-AIFM1_HUMAN			P40763	STAT3_HUMAN
Human herpesvirus 4 (Epstein-Barr virus) STRAIN AG876	82830	Q1HVD9	Q1HVD9_EBVA8	Q6P996	PDXD1_HUMAN	tandem affinity purification	22810586				Q1HVJ2-P46934	LMP2_EBVA8-NEDD4_HUMAN			P31942	HNRH3_HUMAN
Human herpesvirus 4 (Epstein-Barr virus) STRAIN AG876	82830	P0C737	BNL2A_EBVA8	Q969E2	SCAM4_HUMAN	tandem affinity purification	22810586				Q1HVB7-P04626	Q1HVB7_EBVA8-ERBB2_HUMAN			P53396	ACLY_HUMAN
Human herpesvirus 4 (Epstein-Barr virus) STRAIN AG876	82830	Q1HVJ2	LMP2_EBVA8	P43405	KSYK_HUMAN	affinity chromatography technology	11046148				P0C737-O14828	BNL2A_EBVA8-SCAM3_HUMAN			P62826	RAN_HUMAN
Human herpesvirus 4 (Epstein-Barr virus) STRAIN AG876	82830	Q1HVJ2	LMP2_EBVA8	P98194	AT2C1_HUMAN	tandem affinity purification	22810586				P0CK50-O95297	TEG7_EBVA8-MPZL1_HUMAN			P62820	RAB1A_HUMAN
Human herpesvirus 4 (Epstein-Barr virus) STRAIN AG876	82830	Q1HVC8	Q1HVC8_EBVA8	A5YKK6	CNOT1_HUMAN	tandem affinity purification	22810586				P0CK57-P14868	UL92_EBVA8-SYDC_HUMAN			Q96AY3	FKB10_HUMAN
Human herpesvirus 4 (Epstein-Barr virus) STRAIN AG876	82830	Q69022	EBNA2_EBVA8	Q86WN1	FCSD1_HUMAN	two hybrid	22761553				P0C6Z1-O14735	EAR_EBVA8-CDIPT_HUMAN			Q16531	DDB1_HUMAN
Human herpesvirus 4 (Epstein-Barr virus) STRAIN AG876	82830	P0C6Z1	EAR_EBVA8	P42166	LAP2A_HUMAN	tandem affinity purification	22810586				Q1HVI8-P50402	EBNA5_EBVA8-EMD_HUMAN			Q9H7D7	WDR26_HUMAN
Human herpesvirus 4 (Epstein-Barr virus) STRAIN AG876	82830	P0CK57	UL92_EBVA8	Q92616	GCN1L_HUMAN	tandem affinity purification	22810586				Q1HVF7-Q93009	EBNA1_EBVA8-UBP7_HUMAN			Q9BTV4	TMM43_HUMAN
Human herpesvirus 4 (Epstein-Barr virus) STRAIN AG876	82830	Q1HVB7	Q1HVB7_EBVA8	Q96AQ6	PBIP1_HUMAN	tandem affinity purification	22810586				P0C737-Q12797	BNL2A_EBVA8-ASPH_HUMAN			Q96L91	EP400_HUMAN
Human herpesvirus 4 (Epstein-Barr virus) STRAIN AG876	82830	P0C6N0	BARF1_EBVA8	Q96EY1	DNJA3_HUMAN	two hybrid	16518412				P0C737-Q06136	BNL2A_EBVA8-KDSR_HUMAN			P36406	TRI23_HUMAN
Human herpesvirus 4 (Epstein-Barr virus) STRAIN AG876	82830	Q69140	EBNA6_EBVA8	Q06330	SUH_HUMAN	pull down	8627785				Q1HVJ2-Q8NC54	LMP2_EBVA8-KCT2_HUMAN			Q15020	SART3_HUMAN
Human herpesvirus 4 (Epstein-Barr virus) STRAIN AG876	82830	P0CK50	TEG7_EBVA8	P40616	ARL1_HUMAN	tandem affinity purification	22810586				Q1HVB7-Q9NXH8	Q1HVB7_EBVA8-TOR4A_HUMAN			Q8TEX9	IPO4_HUMAN
Human herpesvirus 4 (Epstein-Barr virus) STRAIN AG876	82830	P0C6Z1	EAR_EBVA8	P11166	GTR1_HUMAN	tandem affinity purification	22810586				P0C6Z1-P00533	EAR_EBVA8-EGFR_HUMAN			Q9BW61	DDA1_HUMAN
Human herpesvirus 4 (Epstein-Barr virus) STRAIN AG876	82830	P0CK48	UL31_EBVA8	Q9C0F1	CEP44_HUMAN	two hybrid	22810586				P0CK50-O95674	TEG7_EBVA8-CDS2_HUMAN			Q9Y4B6	VPRBP_HUMAN
Human herpesvirus 4 (Epstein-Barr virus) STRAIN AG876	82830	Q1HVF7	EBNA1_EBVA8	Q8IYX8	CE57L_HUMAN	two hybrid	22810586				Q1HVE4-Q16527	Q1HVE4_EBVA8-CSRP2_HUMAN			Q13087	PDIA2_HUMAN
Human herpesvirus 4 (Epstein-Barr virus) STRAIN AG876	82830	P0CK57	UL92_EBVA8	O00410	IPO5_HUMAN	tandem affinity purification	22810586				Q1HVC8-P51665	Q1HVC8_EBVA8-PSMD7_HUMAN			Q9Y4A5	TRRAP_HUMAN
Human herpesvirus 4 (Epstein-Barr virus) STRAIN AG876	82830	P0CK57	UL92_EBVA8	P02751	FINC_HUMAN	tandem affinity purification	22810586				Q1HVC8-Q9BSJ8	Q1HVC8_EBVA8-ESYT1_HUMAN			P41227	NAA10_HUMAN
Human herpesvirus 4 (Epstein-Barr virus) STRAIN AG876	82830	P0C6Z1	EAR_EBVA8	P27824	CALX_HUMAN	tandem affinity purification	22810586				P0C737-Q96IX5	BNL2A_EBVA8-USMG5_HUMAN			P04843	RPN1_HUMAN
Human herpesvirus 4 (Epstein-Barr virus) STRAIN AG876	82830	Q1HVI3	Q1HVI3_EBVA8	Q93052	LPP_HUMAN	tandem affinity purification	22810586				P0C6Z8-P01857	KR2_EBVA8-IGHG1_HUMAN			P50395	GDIB_HUMAN
Human herpesvirus 4 (Epstein-Barr virus) STRAIN AG876	82830	Q1HVB7	Q1HVB7_EBVA8	Q9BXS4	TMM59_HUMAN	tandem affinity purification	22810586				Q1HVD3-Q9NYU1	BTRF1_EBVA8-UGGG2_HUMAN			B2RTY4	MYO9A_HUMAN
Human herpesvirus 4 (Epstein-Barr virus) STRAIN AG876	82830	Q1HVC8	Q1HVC8_EBVA8	Q8IZ07	AN13A_HUMAN	tandem affinity purification	22810586				Q1HVJ2-P25787	LMP2_EBVA8-PSA2_HUMAN			Q9NUL7	DDX28_HUMAN
Human herpesvirus 4 (Epstein-Barr virus) STRAIN AG876	82830	Q1HVB5	BNL2B_EBVA8	P07093	GDN_HUMAN	tandem affinity purification	22810586				Q1HVE4-Q27J81	Q1HVE4_EBVA8-INF2_HUMAN			Q70EL1	UBP54_HUMAN
Human herpesvirus 4 (Epstein-Barr virus) STRAIN AG876	82830	P0CK50	TEG7_EBVA8	O00483	NDUA4_HUMAN	tandem affinity purification	22810586				Q1HVB7-Q96J84	Q1HVB7_EBVA8-KIRR1_HUMAN			P61026	RAB10_HUMAN
Human herpesvirus 4 (Epstein-Barr virus) STRAIN AG876	82830	Q1HVF7	EBNA1_EBVA8	Q99848	EBP2_HUMAN	two hybrid	10074103				Q69140-Q9UHI6	EBNA6_EBVA8-DDX20_HUMAN			P28482	MK01_HUMAN
Human herpesvirus 4 (Epstein-Barr virus) STRAIN AG876	82830	P0CK57	UL92_EBVA8	O15027	SC16A_HUMAN	tandem affinity purification	22810586				Q1HVB7-P51798	Q1HVB7_EBVA8-CLCN7_HUMAN			Q9ULW3	ABT1_HUMAN
Human herpesvirus 4 (Epstein-Barr virus) STRAIN AG876	82830	P0C737	BNL2A_EBVA8	Q15629	TRAM1_HUMAN	tandem affinity purification	22810586				P0C742-Q9UGI8	BDLF2_EBVA8-TES_HUMAN			Q99471	PFD5_HUMAN
Human herpesvirus 4 (Epstein-Barr virus) STRAIN AG876	82830	P0C737	BNL2A_EBVA8	P27797	CALR_HUMAN	tandem affinity purification	22810586				Q1HVC8-Q13671	Q1HVC8_EBVA8-RIN1_HUMAN			Q969H0	FBXW7_HUMAN
Human herpesvirus 4 (Epstein-Barr virus) STRAIN AG876	82830	Q1HVD3	BTRF1_EBVA8	P49023	PAXI_HUMAN	tandem affinity purification	22810586				Q1HVB5-P05556	BNL2B_EBVA8-ITB1_HUMAN			O15259	NPHP1_HUMAN
Human herpesvirus 4 (Epstein-Barr virus) STRAIN AG876	82830	P0C763	GB_EBVA8	Q9BRK4	LZTS2_HUMAN	two hybrid	22761553				Q1HVC8-P17858	Q1HVC8_EBVA8-PFKAL_HUMAN			P08631	HCK_HUMAN
Human herpesvirus 4 (Epstein-Barr virus) STRAIN AG876	82830	Q1HVB5	BNL2B_EBVA8	P40429	RL13A_HUMAN	tandem affinity purification	22810586				Q1HVJ2-Q15008	LMP2_EBVA8-PSMD6_HUMAN			P16333	NCK1_HUMAN
Human herpesvirus 4 (Epstein-Barr virus) STRAIN AG876	82830	Q1HVB7	Q1HVB7_EBVA8	Q86SQ0	PHLB2_HUMAN	tandem affinity purification	22810586				Q1HVC8-P02751	Q1HVC8_EBVA8-FINC_HUMAN			P27986	P85A_HUMAN
Human herpesvirus 4 (Epstein-Barr virus) STRAIN AG876	82830	Q1HVB7	Q1HVB7_EBVA8	Q96N66	MBOA7_HUMAN	tandem affinity purification	22810586				P0C6Z1-Q96TC7	EAR_EBVA8-RMD3_HUMAN			P42680	TEC_HUMAN
Human herpesvirus 4 (Epstein-Barr virus) STRAIN AG876	82830	Q1HVH2	ICP27_EBVA8	P23497	SP100_HUMAN	two hybrid	22761553				Q1HVF7-Q6NZI2	EBNA1_EBVA8-PTRF_HUMAN			Q9NZM3	ITSN2_HUMAN
Human herpesvirus 4 (Epstein-Barr virus) STRAIN AG876	82830	P0CK48	UL31_EBVA8	O43294	TGFI1_HUMAN	tandem affinity purification	22810586				P0C737-P48060	BNL2A_EBVA8-GLIP1_HUMAN			Q9Y5X1	SNX9_HUMAN
Human herpesvirus 4 (Epstein-Barr virus) STRAIN AG876	82830	P0C6Z1	EAR_EBVA8	Q8N6L0	KASH5_HUMAN	two hybrid	22810586				Q1HVI3-Q96N66	Q1HVI3_EBVA8-MBOA7_HUMAN			A4FTV9	A4FTV9_HUMAN
Human herpesvirus 4 (Epstein-Barr virus) STRAIN AG876	82830	Q1HVC8	Q1HVC8_EBVA8	P09619	PGFRB_HUMAN	tandem affinity purification	22810586				P0CK48-O95967	UL31_EBVA8-FBLN4_HUMAN			O75446	SAP30_HUMAN
Human herpesvirus 4 (Epstein-Barr virus) STRAIN AG876	82830	P0C737	BNL2A_EBVA8	A3KMH1	VWA8_HUMAN	tandem affinity purification	22810586				Q1HVD1-P07858	KITH_EBVA8-CATB_HUMAN			P41218	MNDA_HUMAN
Human herpesvirus 4 (Epstein-Barr virus) STRAIN AG876	82830	P0C737	BNL2A_EBVA8	Q14108	SCRB2_HUMAN	tandem affinity purification	22810586				Q1HVC8-O75688	Q1HVC8_EBVA8-PPM1B_HUMAN			Q5VUU6	Q5VUU6_HUMAN
Human herpesvirus 4 (Epstein-Barr virus) STRAIN AG876	82830	P0CK48	UL31_EBVA8	Q5VU43	MYOME_HUMAN	two hybrid	22761553				P0CK48-Q9NSC5	UL31_EBVA8-HOME3_HUMAN			P10606	COX5B_HUMAN
Human herpesvirus 4 (Epstein-Barr virus) STRAIN AG876	82830	P0C705	UL25_EBVA8	Q12805	FBLN3_HUMAN	two hybrid	17446270				Q1HVI3-Q9UHL4	Q1HVI3_EBVA8-DPP2_HUMAN			Q9HCN8	SDF2L_HUMAN
Human herpesvirus 4 (Epstein-Barr virus) STRAIN AG876	82830	P0C6Z1	EAR_EBVA8	O60725	ICMT_HUMAN	tandem affinity purification	22810586				Q1HVJ0-O95817	MTP_EBVA8-BAG3_HUMAN			P16278	BGAL_HUMAN
Human herpesvirus 4 (Epstein-Barr virus) STRAIN AG876	82830	Q1HVC8	Q1HVC8_EBVA8	P52943	CRIP2_HUMAN	tandem affinity purification	22810586				P0CK48-P55268	UL31_EBVA8-LAMB2_HUMAN			P22830	HEMH_HUMAN
Human herpesvirus 4 (Epstein-Barr virus) STRAIN AG876	82830	P0C6Z1	EAR_EBVA8	Q9P2E9	RRBP1_HUMAN	tandem affinity purification	22810586				Q1HVD1-P07196	KITH_EBVA8-NFL_HUMAN			Q8TBK6	ZCH10_HUMAN
Human herpesvirus 4 (Epstein-Barr virus) STRAIN AG876	82830	P0C737	BNL2A_EBVA8	Q9NPB0	SMDC1_HUMAN	tandem affinity purification	22810586				P0CK57-O95817	UL92_EBVA8-BAG3_HUMAN			P10619	PPGB_HUMAN
Human herpesvirus 4 (Epstein-Barr virus) STRAIN AG876	82830	Q69022	EBNA2_EBVA8	Q7Z5K2	WAPL_HUMAN	two hybrid	15383329				P0CK57-P41252	UL92_EBVA8-SYIC_HUMAN			Q9NQH7	XPP3_HUMAN
Human herpesvirus 4 (Epstein-Barr virus) STRAIN AG876	82830	Q1HVI3	Q1HVI3_EBVA8	P42892	ECE1_HUMAN	tandem affinity purification	22810586				Q1HVI8-Q15293	EBNA5_EBVA8-RCN1_HUMAN			Q9C0J8	WDR33_HUMAN
Human herpesvirus 4 (Epstein-Barr virus) STRAIN AG876	82830	Q69140	EBNA6_EBVA8	Q96R06	SPAG5_HUMAN	two hybrid	11739688				P0CK50-Q01813	TEG7_EBVA8-PFKAP_HUMAN			Q86TM6	SYVN1_HUMAN
Human herpesvirus 4 (Epstein-Barr virus) STRAIN AG876	82830	Q1HVE4	Q1HVE4_EBVA8	Q14393	GAS6_HUMAN	tandem affinity purification	22810586				P0CK57-Q96EY1	UL92_EBVA8-DNJA3_HUMAN			O94822	LTN1_HUMAN
Human herpesvirus 4 (Epstein-Barr virus) STRAIN AG876	82830	P0C6Z1	EAR_EBVA8	Q86Y07	VRK2_HUMAN	coimmunoprecipitation	16963744				P0C737-P42892	BNL2A_EBVA8-ECE1_HUMAN			O14548	COX7R_HUMAN
Human herpesvirus 4 (Epstein-Barr virus) STRAIN AG876	82830	Q1HVF7	EBNA1_EBVA8	Q99873	ANM1_HUMAN	tandem affinity purification	22810586				Q1HVD3-P46379	BTRF1_EBVA8-BAG6_HUMAN			Q5SYE7	NHSL1_HUMAN
Human herpesvirus 4 (Epstein-Barr virus) STRAIN AG876	82830	P0CK57	UL92_EBVA8	Q9P0V3	SH3B4_HUMAN	tandem affinity purification	22810586				Q1HVD3-Q71UM5	BTRF1_EBVA8-RS27L_HUMAN			P15954	COX7C_HUMAN
Human herpesvirus 4 (Epstein-Barr virus) STRAIN AG876	82830	Q1HVE4	Q1HVE4_EBVA8	Q93062	RBPMS_HUMAN	tandem affinity purification	22810586				P0C737-Q9Y4P3	BNL2A_EBVA8-TBL2_HUMAN			Q15155	NOMO1_HUMAN
Human herpesvirus 4 (Epstein-Barr virus) STRAIN AG876	82830	Q1HVJ2	LMP2_EBVA8	P62333	PRS10_HUMAN	tandem affinity purification	22810586				Q1HVF7-Q99816	EBNA1_EBVA8-TS101_HUMAN			Q6VN20	RBP10_HUMAN
Human herpesvirus 4 (Epstein-Barr virus) STRAIN AG876	82830	Q1HVJ0	MTP_EBVA8	P40227	TCPZ_HUMAN	tandem affinity purification	22810586				P0CK48-Q9UBX5	UL31_EBVA8-FBLN5_HUMAN			Q9UBU6	FA8A1_HUMAN
Human herpesvirus 4 (Epstein-Barr virus) STRAIN AG876	82830	Q1HVI3	Q1HVI3_EBVA8	P07858	CATB_HUMAN	tandem affinity purification	22810586				Q1HVC8-Q9H496	Q1HVC8_EBVA8-IFG15_HUMAN			Q96KP1	EXOC2_HUMAN
Human herpesvirus 4 (Epstein-Barr virus) STRAIN AG876	82830	Q1HVH2	ICP27_EBVA8	Q93062	RBPMS_HUMAN	two hybrid	22810586				P0C737-P08240	BNL2A_EBVA8-SRPR_HUMAN			P14406	CX7A2_HUMAN
Human herpesvirus 4 (Epstein-Barr virus) STRAIN AG876	82830	Q1HVJ0	MTP_EBVA8	P28300	LYOX_HUMAN	tandem affinity purification	22810586				Q1HVE4-P07384	Q1HVE4_EBVA8-CAN1_HUMAN			Q99735	MGST2_HUMAN
Human herpesvirus 4 (Epstein-Barr virus) STRAIN AG876	82830	Q1HVD1	KITH_EBVA8	Q6UB35	C1TM_HUMAN	tandem affinity purification	22810586				P0C737-Q99675	BNL2A_EBVA8-CGRF1_HUMAN			O95721	SNP29_HUMAN
Human herpesvirus 4 (Epstein-Barr virus) STRAIN AG876	82830	Q1HVC8	Q1HVC8_EBVA8	P10644	KAP0_HUMAN	tandem affinity purification	22810586				P0C6Z8-Q13576	KR2_EBVA8-IQGA2_HUMAN			Q12899	TRI26_HUMAN
Human herpesvirus 4 (Epstein-Barr virus) STRAIN AG876	82830	P0CK48	UL31_EBVA8	Q9BVG8	KIFC3_HUMAN	two hybrid	22761553				P0CK57-Q16527	UL92_EBVA8-CSRP2_HUMAN			Q96RF0	SNX18_HUMAN
Human herpesvirus 4 (Epstein-Barr virus) STRAIN AG876	82830	P0CK57	UL92_EBVA8	Q9C0C2	TB182_HUMAN	tandem affinity purification	22810586				Q1HVF7-Q07955	EBNA1_EBVA8-SRSF1_HUMAN			Q9NW64	RBM22_HUMAN
Human herpesvirus 4 (Epstein-Barr virus) STRAIN AG876	82830	P0C737	BNL2A_EBVA8	Q9NQC3	RTN4_HUMAN	tandem affinity purification	22810586				P0C6Z1-P16070	EAR_EBVA8-CD44_HUMAN			Q96QT4	TRPM7_HUMAN
Human herpesvirus 4 (Epstein-Barr virus) STRAIN AG876	82830	Q1HVH2	ICP27_EBVA8	P38159	RBMX_HUMAN	two hybrid	22761553				P0C737-Q86UQ4	BNL2A_EBVA8-ABCAD_HUMAN			Q8IZT6	ASPM_HUMAN
Human herpesvirus 4 (Epstein-Barr virus) STRAIN AG876	82830	P0CK57	UL92_EBVA8	O14672	ADA10_HUMAN	tandem affinity purification	22810586				P0CK50-Q9Y5V3	TEG7_EBVA8-MAGD1_HUMAN			Q9P031	TAP26_HUMAN
Human herpesvirus 4 (Epstein-Barr virus) STRAIN AG876	82830	Q1HVI8	EBNA5_EBVA8	P47897	SYQ_HUMAN	two hybrid	22761553				Q1HVE4-A3KMH1	Q1HVE4_EBVA8-VWA8_HUMAN			Q5T2T1	MPP7_HUMAN
Human herpesvirus 4 (Epstein-Barr virus) STRAIN AG876	82830	Q1HVC8	Q1HVC8_EBVA8	P49023	PAXI_HUMAN	tandem affinity purification	22810586				Q1HVG2-P28799	GP42_EBVA8-GRN_HUMAN			Q9H074	PAIP1_HUMAN
Human herpesvirus 4 (Epstein-Barr virus) STRAIN AG876	82830	Q1HVB7	Q1HVB7_EBVA8	P16615	AT2A2_HUMAN	tandem affinity purification	22810586				P0CK54-Q9BYM8	UL16_EBVA8-HOIL1_HUMAN			Q9NVE7	PANK4_HUMAN
Human herpesvirus 4 (Epstein-Barr virus) STRAIN AG876	82830	P0C6Z1	EAR_EBVA8	Q96CX2	KCD12_HUMAN	tandem affinity purification	22810586				Q1HVB7-O00560	Q1HVB7_EBVA8-SDCB1_HUMAN			Q7L5Y9	MAEA_HUMAN
Human herpesvirus 4 (Epstein-Barr virus) STRAIN AG876	82830	Q1HVC8	Q1HVC8_EBVA8	P46782	RS5_HUMAN	tandem affinity purification	22810586				Q1HVE4-P02751	Q1HVE4_EBVA8-FINC_HUMAN			O95260	ATE1_HUMAN
Human herpesvirus 4 (Epstein-Barr virus) STRAIN AG876	82830	P0C6Z1	EAR_EBVA8	Q16527	CSRP2_HUMAN	tandem affinity purification	22810586				Q1HVG0-Q9UQ35	RTA_EBVA8-SRRM2_HUMAN			Q7Z7L7	ZER1_HUMAN
Human herpesvirus 4 (Epstein-Barr virus) STRAIN AG876	82830	Q1HVB5	BNL2B_EBVA8	P61916	NPC2_HUMAN	tandem affinity purification	22810586				P0C737-P50402	BNL2A_EBVA8-EMD_HUMAN			Q9BYC5	FUT8_HUMAN
Human herpesvirus 4 (Epstein-Barr virus) STRAIN AG876	82830	Q1HVB3	LMP1_EBVA8	Q9UI14	PRAF1_HUMAN	fluorescent resonance energy transfer	16917502				P0C737-P28300	BNL2A_EBVA8-LYOX_HUMAN			Q9NW15	ANO10_HUMAN
Human herpesvirus 4 (Epstein-Barr virus) STRAIN AG876	82830	Q1HVI8	EBNA5_EBVA8	Q12906	ILF3_HUMAN	two hybrid	22761553				P0C742-P25788	BDLF2_EBVA8-PSA3_HUMAN			P36873	PP1G_HUMAN
Human herpesvirus 4 (Epstein-Barr virus) STRAIN AG876	82830	Q1HVJ2	LMP2_EBVA8	Q5JTV8	TOIP1_HUMAN	tandem affinity purification	22810586				Q1HVC8-O14545	Q1HVC8_EBVA8-TRAD1_HUMAN			Q8N8J7	CD032_HUMAN
Human herpesvirus 4 (Epstein-Barr virus) STRAIN AG876	82830	P0CK50	TEG7_EBVA8	P09543	CN37_HUMAN	tandem affinity purification	22810586				P0C737-P21964	BNL2A_EBVA8-COMT_HUMAN			Q9UBS4	DJB11_HUMAN
Human herpesvirus 4 (Epstein-Barr virus) STRAIN AG876	82830	P0CK57	UL92_EBVA8	Q9NP72	RAB18_HUMAN	tandem affinity purification	22810586				Q1HVI8-P62807	EBNA5_EBVA8-H2B1C_HUMAN			Q96JB5	CK5P3_HUMAN
Human herpesvirus 4 (Epstein-Barr virus) STRAIN AG876	82830	Q1HVB5	BNL2B_EBVA8	P28799	GRN_HUMAN	two hybrid	22761553				P0CK48-P09619	UL31_EBVA8-PGFRB_HUMAN			Q7KZN9	COX15_HUMAN
Human herpesvirus 4 (Epstein-Barr virus) STRAIN AG876	82830	Q1HVC8	Q1HVC8_EBVA8	O95816	BAG2_HUMAN	tandem affinity purification	22810586				Q1HVI8-P06400	EBNA5_EBVA8-RB_HUMAN			P55084	ECHB_HUMAN
Human herpesvirus 4 (Epstein-Barr virus) STRAIN AG876	82830	Q1HVI8	EBNA5_EBVA8	P38936	CDN1A_HUMAN	tandem affinity purification	22810586				Q1HVC8-P50281	Q1HVC8_EBVA8-MMP14_HUMAN			Q9BRX8	F213A_HUMAN
Human herpesvirus 4 (Epstein-Barr virus) STRAIN AG876	82830	P0CK57	UL92_EBVA8	O15260	SURF4_HUMAN	tandem affinity purification	22810586				P0CK50-O15173	TEG7_EBVA8-PGRC2_HUMAN			Q06190	P2R3A_HUMAN
Human herpesvirus 4 (Epstein-Barr virus) STRAIN AG876	82830	P0C6Z9	UL07_EBVA8	P26599	PTBP1_HUMAN	two hybrid	22761553				Q1HVH1-P19838	Q1HVH1_EBVA8-NFKB1_HUMAN			O00507	USP9Y_HUMAN
Human herpesvirus 4 (Epstein-Barr virus) STRAIN AG876	82830	Q1HVD3	BTRF1_EBVA8	Q13137	CACO2_HUMAN	two hybrid	22810586				Q1HVB7-P15260	Q1HVB7_EBVA8-INGR1_HUMAN			O75487	GPC4_HUMAN
Human herpesvirus 4 (Epstein-Barr virus) STRAIN AG876	82830	P0C737	BNL2A_EBVA8	P00533	EGFR_HUMAN	tandem affinity purification	22810586				P0C6Z1-Q8NEW0	EAR_EBVA8-ZNT7_HUMAN			Q96PY6	NEK1_HUMAN
Human herpesvirus 4 (Epstein-Barr virus) STRAIN AG876	82830	P0C737	BNL2A_EBVA8	Q8IY17	PLPL6_HUMAN	tandem affinity purification	22810586				P0CK48-Q6P996	UL31_EBVA8-PDXD1_HUMAN			O43920	NDUS5_HUMAN
Human herpesvirus 4 (Epstein-Barr virus) STRAIN AG876	82830	Q1HVB7	Q1HVB7_EBVA8	Q9Y6N5	SQRD_HUMAN	tandem affinity purification	22810586				Q1HVB7-Q8N4L2	Q1HVB7_EBVA8-TM55A_HUMAN			Q9H3G5	CPVL_HUMAN
Human herpesvirus 4 (Epstein-Barr virus) STRAIN AG876	82830	Q1HVB7	Q1HVB7_EBVA8	O60831	PRAF2_HUMAN	tandem affinity purification	22810586				Q1HVE5-P28290	Q1HVE5_EBVA8-SSFA2_HUMAN			Q9ULK5	VANG2_HUMAN
Human herpesvirus 4 (Epstein-Barr virus) STRAIN AG876	82830	Q1HVJ0	MTP_EBVA8	Q08380	LG3BP_HUMAN	tandem affinity purification	22810586				P0C6Z9-P53618	UL07_EBVA8-COPB_HUMAN			P13073	COX41_HUMAN
Human herpesvirus 4 (Epstein-Barr virus) STRAIN AG876	82830	P0C705	UL25_EBVA8	Q9NZQ3	SPN90_HUMAN	two hybrid	17446270				Q1HVI8-Q9UDY4	EBNA5_EBVA8-DNJB4_HUMAN			Q8IVS2	FABD_HUMAN
Human herpesvirus 4 (Epstein-Barr virus) STRAIN AG876	82830	P0C6Z1	EAR_EBVA8	Q9NTJ5	SAC1_HUMAN	tandem affinity purification	22810586				Q1HVI8-P25788	EBNA5_EBVA8-PSA3_HUMAN			Q8TAA9	VANG1_HUMAN
Human herpesvirus 4 (Epstein-Barr virus) STRAIN AG876	82830	Q1HVI8	EBNA5_EBVA8	P11021	GRP78_HUMAN	two hybrid	22761553				Q1HVC8-Q8IY17	Q1HVC8_EBVA8-PLPL6_HUMAN			O15211	RGL2_HUMAN
Human herpesvirus 4 (Epstein-Barr virus) STRAIN AG876	82830	Q1HVC8	Q1HVC8_EBVA8	Q9UHD8	SEPT9_HUMAN	tandem affinity purification	22810586				Q1HVI8-P62508	EBNA5_EBVA8-ERR3_HUMAN			Q9BRQ6	MIC25_HUMAN
Human herpesvirus 4 (Epstein-Barr virus) STRAIN AG876	82830	P0CK57	UL92_EBVA8	P30530	UFO_HUMAN	tandem affinity purification	22810586				P0CK57-Q9NXH8	UL92_EBVA8-TOR4A_HUMAN			Q15435	PP1R7_HUMAN
Human herpesvirus 4 (Epstein-Barr virus) STRAIN AG876	82830	P0CK57	UL92_EBVA8	Q96K76	UBP47_HUMAN	tandem affinity purification	22810586				P0CK57-Q99460	UL92_EBVA8-PSMD1_HUMAN			Q9UPT5	EXOC7_HUMAN
Human herpesvirus 4 (Epstein-Barr virus) STRAIN AG876	82830	Q1HVC8	Q1HVC8_EBVA8	P55036	PSMD4_HUMAN	tandem affinity purification	22810586				P0C737-Q92538	BNL2A_EBVA8-GBF1_HUMAN			O96000	NDUBA_HUMAN
Human herpesvirus 4 (Epstein-Barr virus) STRAIN AG876	82830	Q1HVF7	EBNA1_EBVA8	O60684	IMA7_HUMAN	two hybrid	22761553				Q1HVB7-Q9H5V8	Q1HVB7_EBVA8-CDCP1_HUMAN			Q6YHU6	THADA_HUMAN
Human herpesvirus 4 (Epstein-Barr virus) STRAIN AG876	82830	Q1HVD3	BTRF1_EBVA8	P28300	LYOX_HUMAN	tandem affinity purification	22810586				P0C6Z1-Q9BQB6	EAR_EBVA8-VKOR1_HUMAN			Q12789	TF3C1_HUMAN
Human herpesvirus 4 (Epstein-Barr virus) STRAIN AG876	82830	P0CK48	UL31_EBVA8	P63279	UBC9_HUMAN	two hybrid	17446270				Q1HVB8-P46531	DNBI_EBVA8-NOTC1_HUMAN			Q5JV73	FRPD3_HUMAN
Human herpesvirus 4 (Epstein-Barr virus) STRAIN AG876	82830	Q1HVD0	Q1HVD0_EBVA8	Q9UBX5	FBLN5_HUMAN	two hybrid	22761553				Q1HVE5-P40879	Q1HVE5_EBVA8-S26A3_HUMAN			Q8N1B4	VPS52_HUMAN
Human herpesvirus 4 (Epstein-Barr virus) STRAIN AG876	82830	Q1HVJ2	LMP2_EBVA8	Q96J02	ITCH_HUMAN	two hybrid	22761553				P0C737-Q9Y282	BNL2A_EBVA8-ERGI3_HUMAN			O43427	FIBP_HUMAN
Human herpesvirus 4 (Epstein-Barr virus) STRAIN AG876	82830	Q69138	EBNA3_EBVA8	P22736	NR4A1_HUMAN	two hybrid	22761553				Q1HVD1-P27816	KITH_EBVA8-MAP4_HUMAN			P34741	SDC2_HUMAN
Human herpesvirus 4 (Epstein-Barr virus) STRAIN AG876	82830	Q1HVC8	Q1HVC8_EBVA8	Q6UVK1	CSPG4_HUMAN	tandem affinity purification	22810586				Q1HVI8-P40938	EBNA5_EBVA8-RFC3_HUMAN			A4D1E9	GTPBA_HUMAN
Human herpesvirus 4 (Epstein-Barr virus) STRAIN AG876	82830	Q1HVJ2	LMP2_EBVA8	Q9P0P0	RN181_HUMAN	tandem affinity purification	22810586				P0C6Z1-Q9NXW2	EAR_EBVA8-DJB12_HUMAN			O95470	SGPL1_HUMAN
Human herpesvirus 4 (Epstein-Barr virus) STRAIN AG876	82830	P0C763	GB_EBVA8	Q8N6Y0	USBP1_HUMAN	two hybrid	22810586				Q1HVI8-O95071	EBNA5_EBVA8-UBR5_HUMAN			P17152	TMM11_HUMAN
Human herpesvirus 4 (Epstein-Barr virus) STRAIN AG876	82830	P0C6Z9	UL07_EBVA8	Q13077	TRAF1_HUMAN	two hybrid	22810586				Q1HVH2-Q15415	ICP27_EBVA8-RBY1F_HUMAN			P35556	FBN2_HUMAN
Human herpesvirus 4 (Epstein-Barr virus) STRAIN AG876	82830	P0CK48	UL31_EBVA8	P08240	SRPR_HUMAN	tandem affinity purification	22810586				Q1HVI8-Q7Z4N8	EBNA5_EBVA8-P4HA3_HUMAN			Q9NPF4	OSGEP_HUMAN
Human herpesvirus 4 (Epstein-Barr virus) STRAIN AG876	82830	Q1HVC8	Q1HVC8_EBVA8	Q9NZM1	MYOF_HUMAN	tandem affinity purification	22810586				Q1HVH2-Q12800	ICP27_EBVA8-TFCP2_HUMAN			Q9BW72	HIG2A_HUMAN
Human herpesvirus 4 (Epstein-Barr virus) STRAIN AG876	82830	P0CK48	UL31_EBVA8	Q12797	ASPH_HUMAN	tandem affinity purification	22810586				P0C737-Q12846	BNL2A_EBVA8-STX4_HUMAN			Q86SQ7	SDCG8_HUMAN
Human herpesvirus 4 (Epstein-Barr virus) STRAIN AG876	82830	Q1HVI8	EBNA5_EBVA8	P27708	PYR1_HUMAN	two hybrid	22761553				Q1HVE4-Q92526	Q1HVE4_EBVA8-TCPW_HUMAN			O95167	NDUA3_HUMAN
Human herpesvirus 4 (Epstein-Barr virus) STRAIN AG876	82830	P0C737	BNL2A_EBVA8	Q9HD45	TM9S3_HUMAN	tandem affinity purification	22810586				P0CK50-P50281	TEG7_EBVA8-MMP14_HUMAN			Q8WUA4	TF3C2_HUMAN
Human herpesvirus 4 (Epstein-Barr virus) STRAIN AG876	82830	P0CK48	UL31_EBVA8	Q5JR59	MTUS2_HUMAN	two hybrid	22761553				P0CK48-Q9NXH8	UL31_EBVA8-TOR4A_HUMAN			Q9H4A6	GOLP3_HUMAN
Human herpesvirus 4 (Epstein-Barr virus) STRAIN AG876	82830	Q1HVH9	LTP_EBVA8	P49759	CLK1_HUMAN	two hybrid	22761553				P0C737-Q9Y6C9	BNL2A_EBVA8-MTCH2_HUMAN			O14949	QCR8_HUMAN
Human herpesvirus 4 (Epstein-Barr virus) STRAIN AG876	82830	P0CK57	UL92_EBVA8	P12111	CO6A3_HUMAN	tandem affinity purification	22810586				Q1HVF7-P67870	EBNA1_EBVA8-CSK2B_HUMAN			Q5VT98	PRA20_HUMAN
Human herpesvirus 4 (Epstein-Barr virus) STRAIN AG876	82830	Q1HVI8	EBNA5_EBVA8	O43390	HNRPR_HUMAN	two hybrid	22761553				Q1HVB7-Q9NQX7	Q1HVB7_EBVA8-ITM2C_HUMAN			P49257	LMAN1_HUMAN
Human herpesvirus 4 (Epstein-Barr virus) STRAIN AG876	82830	P0C6Z9	UL07_EBVA8	Q9NRD5	PICK1_HUMAN	two hybrid	17446270				P0C737-O43264	BNL2A_EBVA8-ZW10_HUMAN			Q9Y6M9	NDUB9_HUMAN
Human herpesvirus 4 (Epstein-Barr virus) STRAIN AG876	82830	Q1HVI8	EBNA5_EBVA8	O75323	NIPS2_HUMAN	two hybrid	22761553				P0CK50-Q70UQ0	TEG7_EBVA8-IKIP_HUMAN			P51553	IDH3G_HUMAN
Human herpesvirus 4 (Epstein-Barr virus) STRAIN AG876	82830	Q1HVC8	Q1HVC8_EBVA8	O96005	CLPT1_HUMAN	tandem affinity purification	22810586				Q1HVI8-Q05D60	EBNA5_EBVA8-DEUP1_HUMAN			P62140	PP1B_HUMAN
Human herpesvirus 4 (Epstein-Barr virus) STRAIN AG876	82830	Q1HVG4	EBNA4_EBVA8	Q15942	ZYX_HUMAN	two hybrid	22761553				Q1HVG4-Q96IK5	EBNA4_EBVA8-GMCL1_HUMAN			Q96DZ1	ERLEC_HUMAN
Human herpesvirus 4 (Epstein-Barr virus) STRAIN AG876	82830	Q1HVG1	BZLF1_EBVA8	Q96LI6	HSFY1_HUMAN	two hybrid	22761553				Q1HVE5-Q9Y6N5	Q1HVE5_EBVA8-SQRD_HUMAN			O15228	GNPAT_HUMAN
Human herpesvirus 4 (Epstein-Barr virus) STRAIN AG876	82830	Q1HVI8	EBNA5_EBVA8	Q9UJY1	HSPB8_HUMAN	tandem affinity purification	22810586				Q1HVC8-O14818	Q1HVC8_EBVA8-PSA7_HUMAN			Q9Y512	SAM50_HUMAN
Human herpesvirus 4 (Epstein-Barr virus) STRAIN AG876	82830	Q1HVI8	EBNA5_EBVA8	P09651	ROA1_HUMAN	two hybrid	22761553				Q1HVF7-P62847	EBNA1_EBVA8-RS24_HUMAN			Q9NWU2	GID8_HUMAN
Human herpesvirus 4 (Epstein-Barr virus) STRAIN AG876	82830	P0CK54	UL16_EBVA8	Q8TF72	SHRM3_HUMAN	two hybrid	17446270				Q1HVI3-Q96RT7	Q1HVI3_EBVA8-GCP6_HUMAN			O95232	LC7L3_HUMAN
Human herpesvirus 4 (Epstein-Barr virus) STRAIN AG876	82830	Q1HVI8	EBNA5_EBVA8	Q15773	MLF2_HUMAN	tandem affinity purification	22810586				Q1HVJ2-Q9BQB6	LMP2_EBVA8-VKOR1_HUMAN			Q5VWQ0	RSBN1_HUMAN
Human herpesvirus 4 (Epstein-Barr virus) STRAIN AG876	82830	P0C737	BNL2A_EBVA8	Q9H7F0	AT133_HUMAN	tandem affinity purification	22810586				Q69140-P25788	EBNA6_EBVA8-PSA3_HUMAN			Q8N5Z5	KCD17_HUMAN
Human herpesvirus 4 (Epstein-Barr virus) STRAIN AG876	82830	Q1HVI8	EBNA5_EBVA8	P19338	NUCL_HUMAN	two hybrid	22761553				P0CK48-Q9UBP4	UL31_EBVA8-DKK3_HUMAN			Q96QC0	PP1RA_HUMAN
Human herpesvirus 4 (Epstein-Barr virus) STRAIN AG876	82830	P0C6Z1	EAR_EBVA8	O15173	PGRC2_HUMAN	tandem affinity purification	22810586				Q1HVB7-Q15012	Q1HVB7_EBVA8-LAP4A_HUMAN			P31930	QCR1_HUMAN
Human herpesvirus 4 (Epstein-Barr virus) STRAIN AG876	82830	P0CK48	UL31_EBVA8	Q96NA8	TSNA1_HUMAN	two hybrid	22761553				P0C763-P62508	GB_EBVA8-ERR3_HUMAN			Q9NZI7	UBIP1_HUMAN
Human herpesvirus 4 (Epstein-Barr virus) STRAIN AG876	82830	P0C723	BRRF1_EBVA8	Q9NPJ6	MED4_HUMAN	two hybrid	22810586				Q1HVC8-Q9H694	Q1HVC8_EBVA8-BICC1_HUMAN			Q9UET6	TRM7_HUMAN
Human herpesvirus 4 (Epstein-Barr virus) STRAIN AG876	82830	P0C737	BNL2A_EBVA8	Q10472	GALT1_HUMAN	tandem affinity purification	22810586				Q1HVE4-O95071	Q1HVE4_EBVA8-UBR5_HUMAN			Q96IZ0	PAWR_HUMAN
Human herpesvirus 4 (Epstein-Barr virus) STRAIN AG876	82830	Q1HVJ2	LMP2_EBVA8	P35998	PRS7_HUMAN	tandem affinity purification	22810586				P0CK48-P49023	UL31_EBVA8-PAXI_HUMAN			P49821	NDUV1_HUMAN
Human herpesvirus 4 (Epstein-Barr virus) STRAIN AG876	82830	Q1HVJ2	LMP2_EBVA8	O60493	SNX3_HUMAN	tandem affinity purification	22810586				Q1HVB7-Q8WUM4	Q1HVB7_EBVA8-PDC6I_HUMAN			Q9ULH0	KDIS_HUMAN
Human herpesvirus 4 (Epstein-Barr virus) STRAIN AG876	82830	Q1HVJ2	LMP2_EBVA8	P20618	PSB1_HUMAN	tandem affinity purification	22810586				P0C6Z1-Q04721	EAR_EBVA8-NOTC2_HUMAN			Q9NV70	EXOC1_HUMAN
Human herpesvirus 4 (Epstein-Barr virus) STRAIN AG876	82830	Q69022	EBNA2_EBVA8	Q00403	TF2B_HUMAN	two hybrid	22761553				Q1HVC8-Q13637	Q1HVC8_EBVA8-RAB32_HUMAN			P28749	RBL1_HUMAN
Human herpesvirus 4 (Epstein-Barr virus) STRAIN AG876	82830	Q1HVG0	RTA_EBVA8	O00268	TAF4_HUMAN	tandem affinity purification	22810586				Q1HVJ2-P43686	LMP2_EBVA8-PRS6B_HUMAN			Q14681	KCTD2_HUMAN
Human herpesvirus 4 (Epstein-Barr virus) STRAIN AG876	82830	P0C6Z9	UL07_EBVA8	Q8ND90	PNMA1_HUMAN	two hybrid	22761553				P0CK50-O14735	TEG7_EBVA8-CDIPT_HUMAN			Q9UKN8	TF3C4_HUMAN
Human herpesvirus 4 (Epstein-Barr virus) STRAIN AG876	82830	Q1HVD1	KITH_EBVA8	Q9Y6N5	SQRD_HUMAN	tandem affinity purification	22810586				P0CK57-Q02952	UL92_EBVA8-AKA12_HUMAN			Q9H871	RMD5A_HUMAN
Human herpesvirus 4 (Epstein-Barr virus) STRAIN AG876	82830	Q1HVJ0	MTP_EBVA8	O95071	UBR5_HUMAN	tandem affinity purification	22810586				Q1HVC2-P04275	Q1HVC2_EBVA8-VWF_HUMAN			O43464	HTRA2_HUMAN
Human herpesvirus 4 (Epstein-Barr virus) STRAIN AG876	82830	Q1HVD1	KITH_EBVA8	Q96B97	SH3K1_HUMAN	tandem affinity purification	22810586				Q1HVB5-Q15629	BNL2B_EBVA8-TRAM1_HUMAN			Q9ULF5	S39AA_HUMAN
Human herpesvirus 4 (Epstein-Barr virus) STRAIN AG876	82830	P0C6Z1	EAR_EBVA8	P02751	FINC_HUMAN	two hybrid	22761553				P0CK50-Q9NP72	TEG7_EBVA8-RAB18_HUMAN			Q9P2J3	KLHL9_HUMAN
Human herpesvirus 4 (Epstein-Barr virus) STRAIN AG876	82830	P0CK57	UL92_EBVA8	Q9UHL4	DPP2_HUMAN	tandem affinity purification	22810586				P0CK48-Q9UHF1	UL31_EBVA8-EGFL7_HUMAN			Q66PJ3	AR6P4_HUMAN
Human herpesvirus 4 (Epstein-Barr virus) STRAIN AG876	82830	Q1HVJ0	MTP_EBVA8	Q63ZY3	KANK2_HUMAN	tandem affinity purification	22810586				P0CK57-O00264	UL92_EBVA8-PGRC1_HUMAN			P19404	NDUV2_HUMAN
Human herpesvirus 4 (Epstein-Barr virus) STRAIN AG876	82830	P0CK57	UL92_EBVA8	P40616	ARL1_HUMAN	tandem affinity purification	22810586				P0C6Z1-P23634	EAR_EBVA8-AT2B4_HUMAN			Q92901	RL3L_HUMAN
Human herpesvirus 4 (Epstein-Barr virus) STRAIN AG876	82830	Q1HVB7	Q1HVB7_EBVA8	O43306	ADCY6_HUMAN	tandem affinity purification	22810586				P0CK48-Q9BYM8	UL31_EBVA8-HOIL1_HUMAN			Q9HCM4	E41L5_HUMAN
Human herpesvirus 4 (Epstein-Barr virus) STRAIN AG876	82830	P0CK50	TEG7_EBVA8	P60468	SC61B_HUMAN	tandem affinity purification	22810586				Q1HVI8-Q92616	EBNA5_EBVA8-GCN1L_HUMAN			Q8IWV8	UBR2_HUMAN
Human herpesvirus 4 (Epstein-Barr virus) STRAIN AG876	82830	P0C737	BNL2A_EBVA8	P11717	MPRI_HUMAN	tandem affinity purification	22810586				P0CK57-P13489	UL92_EBVA8-RINI_HUMAN			Q96P47	AGAP3_HUMAN
Human herpesvirus 4 (Epstein-Barr virus) STRAIN AG876	82830	Q1HVC8	Q1HVC8_EBVA8	O43294	TGFI1_HUMAN	tandem affinity purification	22810586				P68343-Q9NSC5	GP350_EBVA8-HOME3_HUMAN			O95249	GOSR1_HUMAN
Human herpesvirus 4 (Epstein-Barr virus) STRAIN AG876	82830	Q1HVI3	Q1HVI3_EBVA8	P40227	TCPZ_HUMAN	tandem affinity purification	22810586				Q1HVJ0-P49368	MTP_EBVA8-TCPG_HUMAN			Q1ED39	KNOP1_HUMAN
Human herpesvirus 4 (Epstein-Barr virus) STRAIN AG876	82830	P0CK57	UL92_EBVA8	Q9Y230	RUVB2_HUMAN	tandem affinity purification	22810586				Q1HVI8-P22626	EBNA5_EBVA8-ROA2_HUMAN			P42568	AF9_HUMAN
Human herpesvirus 4 (Epstein-Barr virus) STRAIN AG876	82830	Q1HVG0	RTA_EBVA8	P49848	TAF6_HUMAN	tandem affinity purification	22810586				P0CK50-O15260	TEG7_EBVA8-SURF4_HUMAN			Q9P2N5	RBM27_HUMAN
Human herpesvirus 4 (Epstein-Barr virus) STRAIN AG876	82830	Q69022	EBNA2_EBVA8	Q9UBX5	FBLN5_HUMAN	two hybrid	22761553				Q1HVJ0-Q9UNE7	MTP_EBVA8-CHIP_HUMAN			Q9BZF1	OSBL8_HUMAN
Human herpesvirus 4 (Epstein-Barr virus) STRAIN AG876	82830	Q1HVB7	Q1HVB7_EBVA8	O95477	ABCA1_HUMAN	tandem affinity purification	22810586				Q1HVB7-P27797	Q1HVB7_EBVA8-CALR_HUMAN			Q9BRP8	WIBG_HUMAN
Human herpesvirus 4 (Epstein-Barr virus) STRAIN AG876	82830	Q1HVI2	Q1HVI2_EBVA8	O96006	ZBED1_HUMAN	two hybrid	22761553				Q1HVC2-P20700	Q1HVC2_EBVA8-LMNB1_HUMAN			Q9UKF6	CPSF3_HUMAN
Human herpesvirus 4 (Epstein-Barr virus) STRAIN AG876	82830	Q1HVB5	BNL2B_EBVA8	Q8IZ07	AN13A_HUMAN	tandem affinity purification	22810586				P0CK57-O43242	UL92_EBVA8-PSMD3_HUMAN			Q9Y5Q8	TF3C5_HUMAN
Human herpesvirus 4 (Epstein-Barr virus) STRAIN AG876	82830	P0CK57	UL92_EBVA8	O75396	SC22B_HUMAN	tandem affinity purification	22810586				Q1HVD9-Q9Y5M8	Q1HVD9_EBVA8-SRPRB_HUMAN			Q9UL63	MKLN1_HUMAN
Human herpesvirus 4 (Epstein-Barr virus) STRAIN AG876	82830	Q1HVB7	Q1HVB7_EBVA8	P05556	ITB1_HUMAN	tandem affinity purification	22810586				P0CK50-Q6IAA8	TEG7_EBVA8-LTOR1_HUMAN			Q969S3	ZN622_HUMAN
Human herpesvirus 4 (Epstein-Barr virus) STRAIN AG876	82830	Q1HVJ0	MTP_EBVA8	Q9Y6N5	SQRD_HUMAN	tandem affinity purification	22810586				Q1HVD9-Q9NZM1	Q1HVD9_EBVA8-MYOF_HUMAN			Q96QD8	S38A2_HUMAN
Human herpesvirus 4 (Epstein-Barr virus) STRAIN AG876	82830	Q1HVD3	BTRF1_EBVA8	O43164	PJA2_HUMAN	tandem affinity purification	22810586				P0C6Z1-Q13232	EAR_EBVA8-NDK3_HUMAN			Q6ZPD9	D19L3_HUMAN
Human herpesvirus 4 (Epstein-Barr virus) STRAIN AG876	82830	P0C6Z9	UL07_EBVA8	O15217	GSTA4_HUMAN	two hybrid	22761553				Q1HVB3-Q13077	LMP1_EBVA8-TRAF1_HUMAN			Q53GT1	KLH22_HUMAN
Human herpesvirus 4 (Epstein-Barr virus) STRAIN AG876	82830	P0CK57	UL92_EBVA8	P16615	AT2A2_HUMAN	tandem affinity purification	22810586				Q69022-Q8NDN9	EBNA2_EBVA8-RCBT1_HUMAN			Q9Y3E0	GOT1B_HUMAN
Human herpesvirus 4 (Epstein-Barr virus) STRAIN AG876	82830	Q1HVB7	Q1HVB7_EBVA8	P07237	PDIA1_HUMAN	tandem affinity purification	22810586				P0C6Z1-O95297	EAR_EBVA8-MPZL1_HUMAN			Q9Y2W1	TR150_HUMAN
Human herpesvirus 4 (Epstein-Barr virus) STRAIN AG876	82830	P0CK48	UL31_EBVA8	Q08379	GOGA2_HUMAN	two hybrid	22810586				Q1HVB5-O14763	BNL2B_EBVA8-TR10B_HUMAN			P05026	AT1B1_HUMAN
Human herpesvirus 4 (Epstein-Barr virus) STRAIN AG876	82830	Q1HVC8	Q1HVC8_EBVA8	P42166	LAP2A_HUMAN	tandem affinity purification	22810586				Q1HVI8-P07437	EBNA5_EBVA8-TBB5_HUMAN			P00395	COX1_HUMAN
Human herpesvirus 4 (Epstein-Barr virus) STRAIN AG876	82830	P0C763	GB_EBVA8	Q8IUQ4	SIAH1_HUMAN	two hybrid	22810586				Q69022-P22736	EBNA2_EBVA8-NR4A1_HUMAN			Q9NP64	NO40_HUMAN
Human herpesvirus 4 (Epstein-Barr virus) STRAIN AG876	82830	Q1HVI8	EBNA5_EBVA8	P10909	CLUS_HUMAN	tandem affinity purification	22810586				Q1HVD3-P09543	BTRF1_EBVA8-CN37_HUMAN			P61421	VA0D1_HUMAN
Human herpesvirus 4 (Epstein-Barr virus) STRAIN AG876	82830	P0CK57	UL92_EBVA8	O60763	USO1_HUMAN	tandem affinity purification	22810586				Q1HVB7-Q8IZ07	Q1HVB7_EBVA8-AN13A_HUMAN			Q6ZSJ8	CA122_HUMAN
Human herpesvirus 4 (Epstein-Barr virus) STRAIN AG876	82830	P0C726	LF2_EBVA8	Q92985	IRF7_HUMAN	coimmunoprecipitation	18987133				P0CK57-Q92538	UL92_EBVA8-GBF1_HUMAN			Q9H0I2	ENKD1_HUMAN
Human herpesvirus 4 (Epstein-Barr virus) STRAIN AG876	82830	Q1HVB5	BNL2B_EBVA8	P17612	KAPCA_HUMAN	tandem affinity purification	22810586				Q1HVB3-Q12933	LMP1_EBVA8-TRAF2_HUMAN			Q9NYF8	BCLF1_HUMAN
Human herpesvirus 4 (Epstein-Barr virus) STRAIN AG876	82830	P0C6Z1	EAR_EBVA8	Q9P0V3	SH3B4_HUMAN	tandem affinity purification	22810586				P0CK48-P12814	UL31_EBVA8-ACTN1_HUMAN			Q8N567	ZCHC9_HUMAN
Human herpesvirus 4 (Epstein-Barr virus) STRAIN AG876	82830	Q1HVJ0	MTP_EBVA8	Q14517	FAT1_HUMAN	tandem affinity purification	22810586				Q1HVB7-Q99500	Q1HVB7_EBVA8-S1PR3_HUMAN			P09669	COX6C_HUMAN
Human herpesvirus 4 (Epstein-Barr virus) STRAIN AG876	82830	Q1HVC8	Q1HVC8_EBVA8	Q14257	RCN2_HUMAN	tandem affinity purification	22810586				P0C737-P50281	BNL2A_EBVA8-MMP14_HUMAN			Q99470	SDF2_HUMAN
Human herpesvirus 4 (Epstein-Barr virus) STRAIN AG876	82830	P0C6Z1	EAR_EBVA8	Q9Y2U8	MAN1_HUMAN	tandem affinity purification	22810586				Q1HVG0-Q9Y6C9	RTA_EBVA8-MTCH2_HUMAN			P20719	HXA5_HUMAN
Human herpesvirus 4 (Epstein-Barr virus) STRAIN AG876	82830	P0C737	BNL2A_EBVA8	Q96BR5	COA7_HUMAN	tandem affinity purification	22810586				P0CK57-P42677	UL92_EBVA8-RS27_HUMAN			Q6PD62	CTR9_HUMAN
Human herpesvirus 4 (Epstein-Barr virus) STRAIN AG876	82830	P0CK57	UL92_EBVA8	O95831	AIFM1_HUMAN	tandem affinity purification	22810586				Q1HVC8-Q99523	Q1HVC8_EBVA8-SORT_HUMAN			Q9BY44	EIF2A_HUMAN
Human herpesvirus 4 (Epstein-Barr virus) STRAIN AG876	82830	Q1HVI8	EBNA5_EBVA8	Q8N163	CCAR2_HUMAN	tandem affinity purification	22810586				Q1HVE4-P09543	Q1HVE4_EBVA8-CN37_HUMAN			Q9C0H6	KLHL4_HUMAN
Human herpesvirus 4 (Epstein-Barr virus) STRAIN AG876	82830	P0CK57	UL92_EBVA8	Q5H9R7	PP6R3_HUMAN	tandem affinity purification	22810586				Q1HVJ0-P09543	MTP_EBVA8-CN37_HUMAN			O43759	SNG1_HUMAN
Human herpesvirus 4 (Epstein-Barr virus) STRAIN AG876	82830	Q1HVG1	BZLF1_EBVA8	P19838	NFKB1_HUMAN	two hybrid	22761553				Q1HVC8-Q9P0V3	Q1HVC8_EBVA8-SH3B4_HUMAN			Q9NXV2	KCTD5_HUMAN
Human herpesvirus 4 (Epstein-Barr virus) STRAIN AG876	82830	P0C737	BNL2A_EBVA8	Q9HCU5	PREB_HUMAN	tandem affinity purification	22810586				Q1HVJ0-Q99700	MTP_EBVA8-ATX2_HUMAN			Q93050	VPP1_HUMAN
Human herpesvirus 4 (Epstein-Barr virus) STRAIN AG876	82830	P0CK57	UL92_EBVA8	Q70UQ0	IKIP_HUMAN	tandem affinity purification	22810586				Q1HVD9-O95573	Q1HVD9_EBVA8-ACSL3_HUMAN			Q96S59	RANB9_HUMAN
Human herpesvirus 4 (Epstein-Barr virus) STRAIN AG876	82830	Q1HVC8	Q1HVC8_EBVA8	Q71UM5	RS27L_HUMAN	tandem affinity purification	22810586				P0C737-O14681	BNL2A_EBVA8-EI24_HUMAN			Q9Y2R0	COA3_HUMAN
Human herpesvirus 4 (Epstein-Barr virus) STRAIN AG876	82830	P0C737	BNL2A_EBVA8	Q9H5V8	CDCP1_HUMAN	tandem affinity purification	22810586				Q1HVE4-Q9NR12	Q1HVE4_EBVA8-PDLI7_HUMAN			Q9H6F5	CCD86_HUMAN
Human herpesvirus 4 (Epstein-Barr virus) STRAIN AG876	82830	P0C763	GB_EBVA8	P08670	VIME_HUMAN	two hybrid	22761553				Q1HVD3-Q6P996	BTRF1_EBVA8-PDXD1_HUMAN			O75431	MTX2_HUMAN
Human herpesvirus 4 (Epstein-Barr virus) STRAIN AG876	82830	P0C6Z1	EAR_EBVA8	Q8IY26	PPAC2_HUMAN	tandem affinity purification	22810586				P0CK48-Q68CZ2	UL31_EBVA8-TENS3_HUMAN			P35610	SOAT1_HUMAN
Human herpesvirus 4 (Epstein-Barr virus) STRAIN AG876	82830	Q1HVG1	BZLF1_EBVA8	Q7Z3K3	POGZ_HUMAN	two hybrid	22761553				Q1HVJ2-P09619	LMP2_EBVA8-PGFRB_HUMAN			Q8NG31	CASC5_HUMAN
Human herpesvirus 4 (Epstein-Barr virus) STRAIN AG876	82830	P0C6Z9	UL07_EBVA8	Q6NUQ1	RINT1_HUMAN	two hybrid	22761553				Q1HVI8-P62266	EBNA5_EBVA8-RS23_HUMAN			P11233	RALA_HUMAN
Human herpesvirus 4 (Epstein-Barr virus) STRAIN AG876	82830	Q1HVC8	Q1HVC8_EBVA8	P11717	MPRI_HUMAN	tandem affinity purification	22810586				Q1HVB5-Q8N2K0	BNL2B_EBVA8-ABD12_HUMAN			Q86YS7	C2CD5_HUMAN
Human herpesvirus 4 (Epstein-Barr virus) STRAIN AG876	82830	Q1HVF7	EBNA1_EBVA8	P52292	IMA1_HUMAN	two hybrid	22761553				Q1HVB7-Q9NV96	Q1HVB7_EBVA8-CC50A_HUMAN			Q9BQ04	RBM4B_HUMAN
Human herpesvirus 4 (Epstein-Barr virus) STRAIN AG876	82830	Q1HVD3	BTRF1_EBVA8	P16615	AT2A2_HUMAN	tandem affinity purification	22810586				Q1HVH9-P63010	LTP_EBVA8-AP2B1_HUMAN			P01891	1A68_HUMAN
Human herpesvirus 4 (Epstein-Barr virus) STRAIN AG876	82830	P0CK54	UL16_EBVA8	Q71U36	TBA1A_HUMAN	two hybrid	17446270				P0C705-Q9NYQ7	UL25_EBVA8-CELR3_HUMAN			Q8IVV7	GID4_HUMAN
Human herpesvirus 4 (Epstein-Barr virus) STRAIN AG876	82830	Q1HVI8	EBNA5_EBVA8	P18621	RL17_HUMAN	two hybrid	22761553				P0CK50-P42677	TEG7_EBVA8-RS27_HUMAN			Q07864	DPOE1_HUMAN
Human herpesvirus 4 (Epstein-Barr virus) STRAIN AG876	82830	Q1HVI8	EBNA5_EBVA8	P18124	RL7_HUMAN	two hybrid	22761553				Q69138-O00170	EBNA3_EBVA8-AIP_HUMAN			Q16630	CPSF6_HUMAN
Human herpesvirus 4 (Epstein-Barr virus) STRAIN AG876	82830	P0CK57	UL92_EBVA8	Q9UHD8	SEPT9_HUMAN	tandem affinity purification	22810586				P0C737-Q9UIA9	BNL2A_EBVA8-XPO7_HUMAN			Q92791	SC65_HUMAN
Human herpesvirus 4 (Epstein-Barr virus) STRAIN AG876	82830	Q1HVI3	Q1HVI3_EBVA8	P43686	PRS6B_HUMAN	tandem affinity purification	22810586				Q1HVJ2-P55036	LMP2_EBVA8-PSMD4_HUMAN			Q9P2I0	CPSF2_HUMAN
Human herpesvirus 4 (Epstein-Barr virus) STRAIN AG876	82830	Q1HVI8	EBNA5_EBVA8	P25685	DNJB1_HUMAN	tandem affinity purification	22810586				P0C737-Q3SXM5	BNL2A_EBVA8-HSDL1_HUMAN			Q14493	SLBP_HUMAN
Human herpesvirus 4 (Epstein-Barr virus) STRAIN AG876	82830	Q1HVH2	ICP27_EBVA8	P38432	COIL_HUMAN	two hybrid	22810586				P0C737-P42704	BNL2A_EBVA8-LPPRC_HUMAN			Q8N5P1	ZC3H8_HUMAN
Human herpesvirus 4 (Epstein-Barr virus) STRAIN AG876	82830	Q1HVD1	KITH_EBVA8	P50402	EMD_HUMAN	tandem affinity purification	22810586				Q69140-O95429	EBNA6_EBVA8-BAG4_HUMAN			Q6UN15	FIP1_HUMAN
Human herpesvirus 4 (Epstein-Barr virus) STRAIN AG876	82830	Q1HVI8	EBNA5_EBVA8	Q14103	HNRPD_HUMAN	two hybrid	22761553				P0C737-Q9H3N1	BNL2A_EBVA8-TMX1_HUMAN			O95169	NDUB8_HUMAN
Human herpesvirus 4 (Epstein-Barr virus) STRAIN AG876	82830	Q1HVG0	RTA_EBVA8	Q92793	CBP_HUMAN	tandem affinity purification	22810586				P0C763-Q08379	GB_EBVA8-GOGA2_HUMAN			Q9H4A5	GLP3L_HUMAN
Human herpesvirus 4 (Epstein-Barr virus) STRAIN AG876	82830	P0C742	BDLF2_EBVA8	O95236	APOL3_HUMAN	two hybrid	22761553				P0CK50-Q13443	TEG7_EBVA8-ADAM9_HUMAN			Q8IUR7	ARMC8_HUMAN
Human herpesvirus 4 (Epstein-Barr virus) STRAIN AG876	82830	Q1HVJ0	MTP_EBVA8	P48643	TCPE_HUMAN	tandem affinity purification	22810586				P0CK57-Q63ZY3	UL92_EBVA8-KANK2_HUMAN			Q6ZN17	LN28B_HUMAN
Human herpesvirus 4 (Epstein-Barr virus) STRAIN AG876	82830	Q1HVE4	Q1HVE4_EBVA8	Q9Y230	RUVB2_HUMAN	tandem affinity purification	22810586				Q1HVB7-O75688	Q1HVB7_EBVA8-PPM1B_HUMAN			Q9UL40	ZN346_HUMAN
Human herpesvirus 4 (Epstein-Barr virus) STRAIN AG876	82830	Q1HVI3	Q1HVI3_EBVA8	Q5T4S7	UBR4_HUMAN	tandem affinity purification	22810586				P0CK57-P28300	UL92_EBVA8-LYOX_HUMAN			P10176	COX8A_HUMAN
Human herpesvirus 4 (Epstein-Barr virus) STRAIN AG876	82830	Q1HVJ0	MTP_EBVA8	Q9Y5V3	MAGD1_HUMAN	tandem affinity purification	22810586				Q1HVJ2-Q99436	LMP2_EBVA8-PSB7_HUMAN			O75787	RENR_HUMAN
Human herpesvirus 4 (Epstein-Barr virus) STRAIN AG876	82830	P0CK57	UL92_EBVA8	Q13459	MYO9B_HUMAN	tandem affinity purification	22810586				Q69022-Q8WV28	EBNA2_EBVA8-BLNK_HUMAN			Q8NC56	LEMD2_HUMAN
Human herpesvirus 4 (Epstein-Barr virus) STRAIN AG876	82830	P0C6Z1	EAR_EBVA8	P50402	EMD_HUMAN	tandem affinity purification	22810586				Q1HVB7-Q9NVI7	Q1HVB7_EBVA8-ATD3A_HUMAN			Q96HS1	PGAM5_HUMAN
Human herpesvirus 4 (Epstein-Barr virus) STRAIN AG876	82830	P0CK50	TEG7_EBVA8	Q96IX5	USMG5_HUMAN	tandem affinity purification	22810586				Q1HVH2-Q15691	ICP27_EBVA8-MARE1_HUMAN			Q6PEY2	TBA3E_HUMAN
Human herpesvirus 4 (Epstein-Barr virus) STRAIN AG876	82830	Q69022	EBNA2_EBVA8	Q9UHI6	DDX20_HUMAN	cross-linking study	10383418				Q1HVE4-P49023	Q1HVE4_EBVA8-PAXI_HUMAN			Q00325	MPCP_HUMAN
Human herpesvirus 4 (Epstein-Barr virus) STRAIN AG876	82830	Q1HVI8	EBNA5_EBVA8	Q15233	NONO_HUMAN	two hybrid	22761553				Q1HVI3-P52565	Q1HVI3_EBVA8-GDIR1_HUMAN			Q3ZAQ7	VMA21_HUMAN
Human herpesvirus 4 (Epstein-Barr virus) STRAIN AG876	82830	P0C737	BNL2A_EBVA8	Q01813	PFKAP_HUMAN	tandem affinity purification	22810586				P0CK57-Q14192	UL92_EBVA8-FHL2_HUMAN			Q13748	TBA3C_HUMAN
Human herpesvirus 4 (Epstein-Barr virus) STRAIN AG876	82830	P0CK48	UL31_EBVA8	Q8WXE0	CSKI2_HUMAN	two hybrid	22761553				Q1HVB7-Q9P270	Q1HVB7_EBVA8-SLAI2_HUMAN			Q15904	VAS1_HUMAN
Human herpesvirus 4 (Epstein-Barr virus) STRAIN AG876	82830	P0C737	BNL2A_EBVA8	P10301	RRAS_HUMAN	tandem affinity purification	22810586				Q1HVC8-P06703	Q1HVC8_EBVA8-S10A6_HUMAN			Q9NZT1	CALL5_HUMAN
Human herpesvirus 4 (Epstein-Barr virus) STRAIN AG876	82830	Q1HVD3	BTRF1_EBVA8	P62136	PP1A_HUMAN	tandem affinity purification	22810586				P0C705-P61289	UL25_EBVA8-PSME3_HUMAN			P34931	HS71L_HUMAN
Human herpesvirus 4 (Epstein-Barr virus) STRAIN AG876	82830	Q69140	EBNA6_EBVA8	Q9HC77	CENPJ_HUMAN	two hybrid	11739688				P0C737-P25445	BNL2A_EBVA8-TNR6_HUMAN			Q86V81	THOC4_HUMAN
Human herpesvirus 4 (Epstein-Barr virus) STRAIN AG876	82830	Q1HVC8	Q1HVC8_EBVA8	P53621	COPA_HUMAN	tandem affinity purification	22810586				Q1HVJ2-P51665	LMP2_EBVA8-PSMD7_HUMAN			O14519	CDKA1_HUMAN
Human herpesvirus 4 (Epstein-Barr virus) STRAIN AG876	82830	P0C737	BNL2A_EBVA8	Q7Z3U7	MON2_HUMAN	tandem affinity purification	22810586				Q1HVJ0-Q9BQB6	MTP_EBVA8-VKOR1_HUMAN			O14896	IRF6_HUMAN
Human herpesvirus 4 (Epstein-Barr virus) STRAIN AG876	82830	Q1HVJ2	LMP2_EBVA8	Q8TED1	GPX8_HUMAN	tandem affinity purification	22810586				Q1HVC8-O00231	Q1HVC8_EBVA8-PSD11_HUMAN			O43502	RA51C_HUMAN
Human herpesvirus 4 (Epstein-Barr virus) STRAIN AG876	82830	Q1HVC8	Q1HVC8_EBVA8	P48643	TCPE_HUMAN	tandem affinity purification	22810586				P0C6Z1-P01130	EAR_EBVA8-LDLR_HUMAN			O43566	RGS14_HUMAN
Human herpesvirus 4 (Epstein-Barr virus) STRAIN AG876	82830	Q1HVB7	Q1HVB7_EBVA8	Q9UDY4	DNJB4_HUMAN	tandem affinity purification	22810586				Q1HVG4-P62508	EBNA4_EBVA8-ERR3_HUMAN			Q86X55	CARM1_HUMAN
Human herpesvirus 4 (Epstein-Barr virus) STRAIN AG876	82830	Q1HVC8	Q1HVC8_EBVA8	P48556	PSMD8_HUMAN	tandem affinity purification	22810586				Q1HVF7-Q07021	EBNA1_EBVA8-C1QBP_HUMAN			O75771	RA51D_HUMAN
Human herpesvirus 4 (Epstein-Barr virus) STRAIN AG876	82830	P0C737	BNL2A_EBVA8	O14735	CDIPT_HUMAN	tandem affinity purification	22810586				Q1HVI8-P42771	EBNA5_EBVA8-CDN2A_HUMAN			O76071	CIAO1_HUMAN
Human herpesvirus 4 (Epstein-Barr virus) STRAIN AG876	82830	Q1HVD6	Q1HVD6_EBVA8	P53634	CATC_HUMAN	two hybrid	22761553				P0CK57-P09543	UL92_EBVA8-CN37_HUMAN			O95218	ZRAB2_HUMAN
Human herpesvirus 4 (Epstein-Barr virus) STRAIN AG876	82830	P0C6Z1	EAR_EBVA8	P10301	RRAS_HUMAN	tandem affinity purification	22810586				P0CK57-Q15113	UL92_EBVA8-PCOC1_HUMAN			P08621	RU17_HUMAN
Human herpesvirus 4 (Epstein-Barr virus) STRAIN AG876	82830	Q1HVI3	Q1HVI3_EBVA8	P20290	BTF3_HUMAN	tandem affinity purification	22810586				P0CK57-Q15629	UL92_EBVA8-TRAM1_HUMAN			P15170	ERF3A_HUMAN
Human herpesvirus 4 (Epstein-Barr virus) STRAIN AG876	82830	P0C6Z9	UL07_EBVA8	Q8N6Y0	USBP1_HUMAN	two hybrid	22810586				Q1HVI8-Q9BQA1	EBNA5_EBVA8-MEP50_HUMAN			P17096	HMGA1_HUMAN
Human herpesvirus 4 (Epstein-Barr virus) STRAIN AG876	82830	Q1HVD3	BTRF1_EBVA8	Q9Y4B5	MTCL1_HUMAN	tandem affinity purification	22810586				P0CK57-Q8N4L2	UL92_EBVA8-TM55A_HUMAN			P23025	XPA_HUMAN
Human herpesvirus 4 (Epstein-Barr virus) STRAIN AG876	82830	P0CK57	UL92_EBVA8	Q08380	LG3BP_HUMAN	tandem affinity purification	22810586				Q1HVC8-P51911	Q1HVC8_EBVA8-CNN1_HUMAN			P27695	APEX1_HUMAN
Human herpesvirus 4 (Epstein-Barr virus) STRAIN AG876	82830	Q69022	EBNA2_EBVA8	Q13185	CBX3_HUMAN	two hybrid	22761553				P0CK57-P10398	UL92_EBVA8-ARAF_HUMAN			P40337	VHL_HUMAN
Human herpesvirus 4 (Epstein-Barr virus) STRAIN AG876	82830	Q69138	EBNA3_EBVA8	Q06330	SUH_HUMAN	coimmunoprecipitation	8627785				Q1HVB7-P51809	Q1HVB7_EBVA8-VAMP7_HUMAN			P41134	ID1_HUMAN
Human herpesvirus 4 (Epstein-Barr virus) STRAIN AG876	82830	P0C6Z1	EAR_EBVA8	Q70UQ0	IKIP_HUMAN	tandem affinity purification	22810586				Q1HVI8-P23497	EBNA5_EBVA8-SP100_HUMAN			P62877	RBX1_HUMAN
Human herpesvirus 4 (Epstein-Barr virus) STRAIN AG876	82830	Q1HVB7	Q1HVB7_EBVA8	P50402	EMD_HUMAN	tandem affinity purification	22810586				P0CK48-Q99873	UL31_EBVA8-ANM1_HUMAN			Q00765	REEP5_HUMAN
Human herpesvirus 4 (Epstein-Barr virus) STRAIN AG876	82830	Q1HVB7	Q1HVB7_EBVA8	P62942	FKB1A_HUMAN	tandem affinity purification	22810586				P0CK57-Q99523	UL92_EBVA8-SORT_HUMAN			Q03060	CREM_HUMAN
Human herpesvirus 4 (Epstein-Barr virus) STRAIN AG876	82830	P0CK57	UL92_EBVA8	Q9UKX2	MYH2_HUMAN	tandem affinity purification	22810586				Q1HVF7-Q9NZI8	EBNA1_EBVA8-IF2B1_HUMAN			Q05519	SRS11_HUMAN
Human herpesvirus 4 (Epstein-Barr virus) STRAIN AG876	82830	P0C737	BNL2A_EBVA8	Q9NZM1	MYOF_HUMAN	tandem affinity purification	22810586				P0CK57-O14545	UL92_EBVA8-TRAD1_HUMAN			Q13642	FHL1_HUMAN
Human herpesvirus 4 (Epstein-Barr virus) STRAIN AG876	82830	Q1HVD3	BTRF1_EBVA8	Q99460	PSMD1_HUMAN	tandem affinity purification	22810586				Q1HVC8-Q99442	Q1HVC8_EBVA8-SEC62_HUMAN			Q15057	ACAP2_HUMAN
Human herpesvirus 4 (Epstein-Barr virus) STRAIN AG876	82830	Q1HVF7	EBNA1_EBVA8	Q99848	EBP2_HUMAN	two hybrid	22761553				Q1HVJ2-Q16739	LMP2_EBVA8-CEGT_HUMAN			Q15257	PTPA_HUMAN
Human herpesvirus 4 (Epstein-Barr virus) STRAIN AG876	82830	Q69138	EBNA3_EBVA8	Q06330	SUH_HUMAN	two hybrid	22761553				Q1HVI8-P62829	EBNA5_EBVA8-RL23_HUMAN			Q15370	ELOB_HUMAN
Human herpesvirus 4 (Epstein-Barr virus) STRAIN AG876	82830	Q1HVJ2	LMP2_EBVA8	Q9UL46	PSME2_HUMAN	tandem affinity purification	22810586				Q69140-P49908	EBNA6_EBVA8-SEPP1_HUMAN			Q15596	NCOA2_HUMAN
Human herpesvirus 4 (Epstein-Barr virus) STRAIN AG876	82830	Q1HVF7	EBNA1_EBVA8	P27352	IF_HUMAN	tandem affinity purification	22810586				P0C742-Q8N2S1	BDLF2_EBVA8-LTBP4_HUMAN			Q16537	2A5E_HUMAN
Human herpesvirus 4 (Epstein-Barr virus) STRAIN AG876	82830	P0C6Z1	EAR_EBVA8	O75396	SC22B_HUMAN	tandem affinity purification	22810586				Q1HVD9-P16615	Q1HVD9_EBVA8-AT2A2_HUMAN			Q16656	NRF1_HUMAN
Human herpesvirus 4 (Epstein-Barr virus) STRAIN AG876	82830	P0CK48	UL31_EBVA8	P98095	FBLN2_HUMAN	two hybrid	17446270				P0CK57-Q14257	UL92_EBVA8-RCN2_HUMAN			Q6IPX3	TCAL6_HUMAN
Human herpesvirus 4 (Epstein-Barr virus) STRAIN AG876	82830	P0C723	BRRF1_EBVA8	O95219	SNX4_HUMAN	two hybrid	22761553				Q1HVB7-Q9NZM1	Q1HVB7_EBVA8-MYOF_HUMAN			Q7RTU3	OLIG3_HUMAN
Human herpesvirus 4 (Epstein-Barr virus) STRAIN AG876	82830	P0C737	BNL2A_EBVA8	Q9H936	GHC1_HUMAN	tandem affinity purification	22810586				P0C737-P15151	BNL2A_EBVA8-PVR_HUMAN			Q86WR0	CCD25_HUMAN
Human herpesvirus 4 (Epstein-Barr virus) STRAIN AG876	82830	P0CK57	UL92_EBVA8	Q969X5	ERGI1_HUMAN	tandem affinity purification	22810586				P0CK48-P14373	UL31_EBVA8-TRI27_HUMAN			Q8IV48	ERI1_HUMAN
Human herpesvirus 4 (Epstein-Barr virus) STRAIN AG876	82830	P0CK57	UL92_EBVA8	Q9Y5M8	SRPRB_HUMAN	tandem affinity purification	22810586				Q1HVB5-Q63ZY3	BNL2B_EBVA8-KANK2_HUMAN			Q8NAP3	ZBT38_HUMAN
Human herpesvirus 4 (Epstein-Barr virus) STRAIN AG876	82830	Q1HVI3	Q1HVI3_EBVA8	P56192	SYMC_HUMAN	tandem affinity purification	22810586				Q1HVC8-O94929	Q1HVC8_EBVA8-ABLM3_HUMAN			Q8NC24	RELL2_HUMAN
Human herpesvirus 4 (Epstein-Barr virus) STRAIN AG876	82830	Q1HVJ2	LMP2_EBVA8	O00308	WWP2_HUMAN	tandem affinity purification	22810586				Q1HVJ0-P25685	MTP_EBVA8-DNJB1_HUMAN			Q92754	AP2C_HUMAN
Human herpesvirus 4 (Epstein-Barr virus) STRAIN AG876	82830	P0C717	BLRF2_EBVA8	O14641	DVL2_HUMAN	two hybrid	22810586				Q1HVB7-Q92537	Q1HVB7_EBVA8-SUSD6_HUMAN			Q93034	CUL5_HUMAN
Human herpesvirus 4 (Epstein-Barr virus) STRAIN AG876	82830	Q1HVI8	EBNA5_EBVA8	P04792	HSPB1_HUMAN	two hybrid	22761553				Q1HVE5-P63151	Q1HVE5_EBVA8-2ABA_HUMAN			Q96NC0	ZMAT2_HUMAN
Human herpesvirus 4 (Epstein-Barr virus) STRAIN AG876	82830	P0C737	BNL2A_EBVA8	O95183	VAMP5_HUMAN	tandem affinity purification	22810586				Q1HVD9-Q9NQC3	Q1HVD9_EBVA8-RTN4_HUMAN			Q9BRK0	REEP2_HUMAN
Human herpesvirus 4 (Epstein-Barr virus) STRAIN AG876	82830	Q1HVC8	Q1HVC8_EBVA8	O95297	MPZL1_HUMAN	tandem affinity purification	22810586				Q1HVI8-P23246	EBNA5_EBVA8-SFPQ_HUMAN			Q9BWU0	NADAP_HUMAN
Human herpesvirus 4 (Epstein-Barr virus) STRAIN AG876	82830	P0C737	BNL2A_EBVA8	P46977	STT3A_HUMAN	tandem affinity purification	22810586				P0CK50-Q9Y6N5	TEG7_EBVA8-SQRD_HUMAN			Q9BZE9	ASPC1_HUMAN
Human herpesvirus 4 (Epstein-Barr virus) STRAIN AG876	82830	P0CK48	UL31_EBVA8	P56192	SYMC_HUMAN	tandem affinity purification	22810586				P0CK57-Q99653	UL92_EBVA8-CHP1_HUMAN			Q9H4D5	NXF3_HUMAN
Human herpesvirus 4 (Epstein-Barr virus) STRAIN AG876	82830	P0CK57	UL92_EBVA8	Q9GZT4	SRR_HUMAN	tandem affinity purification	22810586				Q1HVB7-P10586	Q1HVB7_EBVA8-PTPRF_HUMAN			Q9NVW2	RNF12_HUMAN
Human herpesvirus 4 (Epstein-Barr virus) STRAIN AG876	82830	P0C6Z1	EAR_EBVA8	P62834	RAP1A_HUMAN	tandem affinity purification	22810586				P0C737-Q99653	BNL2A_EBVA8-CHP1_HUMAN			Q9UHF5	IL17B_HUMAN
Human herpesvirus 4 (Epstein-Barr virus) STRAIN AG876	82830	Q1HVE5	Q1HVE5_EBVA8	Q8WWI1	LMO7_HUMAN	tandem affinity purification	22810586				Q1HVE4-O75381	Q1HVE4_EBVA8-PEX14_HUMAN			Q9UNP9	PPIE_HUMAN
Human herpesvirus 4 (Epstein-Barr virus) STRAIN AG876	82830	Q1HVI8	EBNA5_EBVA8	Q00610	CLH1_HUMAN	two hybrid	22761553				Q1HVC8-Q96EY1	Q1HVC8_EBVA8-DNJA3_HUMAN			Q9Y4C8	RBM19_HUMAN
Human herpesvirus 4 (Epstein-Barr virus) STRAIN AG876	82830	Q1HVB8	DNBI_EBVA8	P28799	GRN_HUMAN	coimmunoprecipitation	15542637				P0CK57-P53621	UL92_EBVA8-COPA_HUMAN			Q9Y5Z7	HCFC2_HUMAN
Human herpesvirus 4 (Epstein-Barr virus) STRAIN AG876	82830	Q1HVI3	Q1HVI3_EBVA8	P48643	TCPE_HUMAN	tandem affinity purification	22810586				Q1HVI3-P05556	Q1HVI3_EBVA8-ITB1_HUMAN			Q9NR22	ANM8_HUMAN
Human herpesvirus 4 (Epstein-Barr virus) STRAIN AG876	82830	P0CK50	TEG7_EBVA8	Q96N66	MBOA7_HUMAN	tandem affinity purification	22810586				Q1HVE4-Q9Y520	Q1HVE4_EBVA8-PRC2C_HUMAN			Q9NVM4	ANM7_HUMAN
Human herpesvirus 4 (Epstein-Barr virus) STRAIN AG876	82830	Q1HVC8	Q1HVC8_EBVA8	P20618	PSB1_HUMAN	tandem affinity purification	22810586				P0CK57-P53801	UL92_EBVA8-PTTG_HUMAN			P09429	HMGB1_HUMAN
Human herpesvirus 4 (Epstein-Barr virus) STRAIN AG876	82830	P0C737	BNL2A_EBVA8	A0FGR8	ESYT2_HUMAN	tandem affinity purification	22810586				P0C737-P38435	BNL2A_EBVA8-VKGC_HUMAN			Q96LA8	ANM6_HUMAN
Human herpesvirus 4 (Epstein-Barr virus) STRAIN AG876	82830	Q1HVB7	Q1HVB7_EBVA8	O14763	TR10B_HUMAN	tandem affinity purification	22810586				Q1HVE4-O95967	Q1HVE4_EBVA8-FBLN4_HUMAN			Q13838	DX39B_HUMAN
Human herpesvirus 4 (Epstein-Barr virus) STRAIN AG876	82830	P0C6Z1	EAR_EBVA8	Q01813	PFKAP_HUMAN	tandem affinity purification	22810586				P0CK48-P50402	UL31_EBVA8-EMD_HUMAN			P53041	PPP5_HUMAN
Human herpesvirus 4 (Epstein-Barr virus) STRAIN AG876	82830	Q1HVC8	Q1HVC8_EBVA8	O60762	DPM1_HUMAN	tandem affinity purification	22810586				Q1HVB3-Q15628	LMP1_EBVA8-TRADD_HUMAN			P54274	TERF1_HUMAN
Human herpesvirus 4 (Epstein-Barr virus) STRAIN AG876	82830	Q69022	EBNA2_EBVA8	Q9UHI6	DDX20_HUMAN	coimmunoprecipitation	10383418				P0CK57-P31689	UL92_EBVA8-DNJA1_HUMAN			P00739	HPTR_HUMAN
Human herpesvirus 4 (Epstein-Barr virus) STRAIN AG876	82830	Q1HVB7	Q1HVB7_EBVA8	Q8TAP6	CEP76_HUMAN	two hybrid	22761553				Q1HVI3-Q9Y6N5	Q1HVI3_EBVA8-SQRD_HUMAN			P38919	IF4A3_HUMAN
Human herpesvirus 4 (Epstein-Barr virus) STRAIN AG876	82830	P0CK48	UL31_EBVA8	Q99439	CNN2_HUMAN	tandem affinity purification	22810586				Q1HVE9-Q8N5R6	GM_EBVA8-CCD33_HUMAN			Q13769	THOC5_HUMAN
Human herpesvirus 4 (Epstein-Barr virus) STRAIN AG876	82830	Q69140	EBNA6_EBVA8	P04275	VWF_HUMAN	two hybrid	22761553				P0CK48-Q9UHD8	UL31_EBVA8-SEPT9_HUMAN			Q15369	ELOC_HUMAN
Human herpesvirus 4 (Epstein-Barr virus) STRAIN AG876	82830	Q1HVE4	Q1HVE4_EBVA8	Q9Y6N5	SQRD_HUMAN	tandem affinity purification	22810586				P0CK50-P01023	TEG7_EBVA8-A2MG_HUMAN			Q14653	IRF3_HUMAN
Human herpesvirus 4 (Epstein-Barr virus) STRAIN AG876	82830	P0C737	BNL2A_EBVA8	P29966	MARCS_HUMAN	tandem affinity purification	22810586				P0CK57-O14773	UL92_EBVA8-TPP1_HUMAN			Q9BRQ0	PYGO2_HUMAN
Human herpesvirus 4 (Epstein-Barr virus) STRAIN AG876	82830	P0C6Z3	GN_EBVA8	O43889	CREB3_HUMAN	two hybrid	22761553				Q1HVC8-Q9NR12	Q1HVC8_EBVA8-PDLI7_HUMAN			P15927	RFA2_HUMAN
Human herpesvirus 4 (Epstein-Barr virus) STRAIN AG876	82830	Q1HVD3	BTRF1_EBVA8	Q14517	FAT1_HUMAN	tandem affinity purification	22810586				P0C6Z1-Q16611	EAR_EBVA8-BAK_HUMAN			O15111	IKKA_HUMAN
Human herpesvirus 4 (Epstein-Barr virus) STRAIN AG876	82830	P0C737	BNL2A_EBVA8	Q9NX61	T161A_HUMAN	tandem affinity purification	22810586				P0C763-Q13064	GB_EBVA8-MKRN3_HUMAN			O43318	M3K7_HUMAN
Human herpesvirus 4 (Epstein-Barr virus) STRAIN AG876	82830	Q1HVB5	BNL2B_EBVA8	Q9H3P7	GCP60_HUMAN	tandem affinity purification	22810586				P0CK57-P05556	UL92_EBVA8-ITB1_HUMAN			Q09161	NCBP1_HUMAN
Human herpesvirus 4 (Epstein-Barr virus) STRAIN AG876	82830	Q1HVE4	Q1HVE4_EBVA8	Q9UQ35	SRRM2_HUMAN	tandem affinity purification	22810586				P0CK57-P43686	UL92_EBVA8-PRS6B_HUMAN			O60678	ANM3_HUMAN
Human herpesvirus 4 (Epstein-Barr virus) STRAIN AG876	82830	P0CK57	UL92_EBVA8	Q12946	FOXF1_HUMAN	tandem affinity purification	22810586				Q1HVC8-Q9HCH0	Q1HVC8_EBVA8-NCK5L_HUMAN			Q04725	TLE2_HUMAN
Human herpesvirus 4 (Epstein-Barr virus) STRAIN AG876	82830	P0CK48	UL31_EBVA8	O95831	AIFM1_HUMAN	tandem affinity purification	22810586				Q1HVB7-P08172	Q1HVB7_EBVA8-ACM2_HUMAN			P10415	BCL2_HUMAN
Human herpesvirus 4 (Epstein-Barr virus) STRAIN AG876	82830	Q1HVJ2	LMP2_EBVA8	P46934	NEDD4_HUMAN	affinity chromatography technology	11046148				P0C6Z1-Q9Y5S1	EAR_EBVA8-TRPV2_HUMAN			P13051	UNG_HUMAN
Human herpesvirus 4 (Epstein-Barr virus) STRAIN AG876	82830	Q1HVB7	Q1HVB7_EBVA8	P04626	ERBB2_HUMAN	tandem affinity purification	22810586				P0C6Z1-Q53EP0	EAR_EBVA8-FND3B_HUMAN			P49069	CAMLG_HUMAN
Human herpesvirus 4 (Epstein-Barr virus) STRAIN AG876	82830	P0C737	BNL2A_EBVA8	O14828	SCAM3_HUMAN	tandem affinity purification	22810586				Q1HVG4-Q9BUZ4	EBNA4_EBVA8-TRAF4_HUMAN			Q71F23	CENPU_HUMAN
Human herpesvirus 4 (Epstein-Barr virus) STRAIN AG876	82830	P0CK50	TEG7_EBVA8	O95297	MPZL1_HUMAN	tandem affinity purification	22810586				P0C737-Q6UVK1	BNL2A_EBVA8-CSPG4_HUMAN			Q16665	HIF1A_HUMAN
Human herpesvirus 4 (Epstein-Barr virus) STRAIN AG876	82830	P0CK57	UL92_EBVA8	P14868	SYDC_HUMAN	tandem affinity purification	22810586				P0C6Z1-P09486	EAR_EBVA8-SPRC_HUMAN			Q9Y287	ITM2B_HUMAN
Human herpesvirus 4 (Epstein-Barr virus) STRAIN AG876	82830	P0C6Z1	EAR_EBVA8	O14735	CDIPT_HUMAN	tandem affinity purification	22810586				P0CK57-P07814	UL92_EBVA8-SYEP_HUMAN			P38606	VATA_HUMAN
Human herpesvirus 4 (Epstein-Barr virus) STRAIN AG876	82830	Q1HVI8	EBNA5_EBVA8	P50402	EMD_HUMAN	tandem affinity purification	22810586				Q1HVI8-P15880	EBNA5_EBVA8-RS2_HUMAN			Q9UIL1	SCOC_HUMAN
Human herpesvirus 4 (Epstein-Barr virus) STRAIN AG876	82830	Q1HVF7	EBNA1_EBVA8	Q93009	UBP7_HUMAN	classical fluorescence spectroscopy	16474402				P0C737-Q16832	BNL2A_EBVA8-DDR2_HUMAN			Q68D85	NR3L1_HUMAN
Human herpesvirus 4 (Epstein-Barr virus) STRAIN AG876	82830	P0C737	BNL2A_EBVA8	Q12797	ASPH_HUMAN	tandem affinity purification	22810586				Q1HVD1-Q9NQC3	KITH_EBVA8-RTN4_HUMAN			Q8N8A2	ANR44_HUMAN
Human herpesvirus 4 (Epstein-Barr virus) STRAIN AG876	82830	P0C737	BNL2A_EBVA8	Q06136	KDSR_HUMAN	tandem affinity purification	22810586				Q1HVD3-Q99700	BTRF1_EBVA8-ATX2_HUMAN			P46527	CDN1B_HUMAN
Human herpesvirus 4 (Epstein-Barr virus) STRAIN AG876	82830	Q1HVJ2	LMP2_EBVA8	Q8NC54	KCT2_HUMAN	tandem affinity purification	22810586				Q1HVI2-Q9NR46	Q1HVI2_EBVA8-SHLB2_HUMAN			O75390	CISY_HUMAN
Human herpesvirus 4 (Epstein-Barr virus) STRAIN AG876	82830	P0C6Z9	UL07_EBVA8	Q8TAP6	CEP76_HUMAN	two hybrid	22810586				P0C737-Q8N357	BNL2A_EBVA8-S35F6_HUMAN			O94763	RMP_HUMAN
Human herpesvirus 4 (Epstein-Barr virus) STRAIN AG876	82830	Q1HVB7	Q1HVB7_EBVA8	Q9NXH8	TOR4A_HUMAN	tandem affinity purification	22810586				Q1HVB7-P35221	Q1HVB7_EBVA8-CTNA1_HUMAN			Q8NB46	ANR52_HUMAN
Human herpesvirus 4 (Epstein-Barr virus) STRAIN AG876	82830	P0C737	BNL2A_EBVA8	Q96QF0	RAB3I_HUMAN	two hybrid	22761553				Q1HVC8-O75396	Q1HVC8_EBVA8-SC22B_HUMAN			P19387	RPB3_HUMAN
Human herpesvirus 4 (Epstein-Barr virus) STRAIN AG876	82830	P0C6Z1	EAR_EBVA8	P00533	EGFR_HUMAN	tandem affinity purification	22810586				P0CK57-P40227	UL92_EBVA8-TCPZ_HUMAN			O95714	HERC2_HUMAN
Human herpesvirus 4 (Epstein-Barr virus) STRAIN AG876	82830	P0CK50	TEG7_EBVA8	O95674	CDS2_HUMAN	tandem affinity purification	22810586				Q1HVD1-Q5JY77	KITH_EBVA8-GASP1_HUMAN			P04818	TYSY_HUMAN
Human herpesvirus 4 (Epstein-Barr virus) STRAIN AG876	82830	Q1HVE4	Q1HVE4_EBVA8	Q16527	CSRP2_HUMAN	tandem affinity purification	22810586				Q1HVJ0-P46100	MTP_EBVA8-ATRX_HUMAN			Q8WV44	TRI41_HUMAN
Human herpesvirus 4 (Epstein-Barr virus) STRAIN AG876	82830	Q1HVC8	Q1HVC8_EBVA8	P51665	PSMD7_HUMAN	tandem affinity purification	22810586				P0C737-Q9NXS2	BNL2A_EBVA8-QPCTL_HUMAN			Q71UI9	H2AV_HUMAN
Human herpesvirus 4 (Epstein-Barr virus) STRAIN AG876	82830	P0CK48	UL31_EBVA8	Q5VU43	MYOME_HUMAN	two hybrid	22810586				Q1HVE4-Q63ZY3	Q1HVE4_EBVA8-KANK2_HUMAN			Q9NR28	DBLOH_HUMAN
Human herpesvirus 4 (Epstein-Barr virus) STRAIN AG876	82830	Q1HVC8	Q1HVC8_EBVA8	Q9BSJ8	ESYT1_HUMAN	tandem affinity purification	22810586				P0CK50-Q16891	TEG7_EBVA8-MIC60_HUMAN			O75521	ECI2_HUMAN
Human herpesvirus 4 (Epstein-Barr virus) STRAIN AG876	82830	P0C737	BNL2A_EBVA8	Q96IX5	USMG5_HUMAN	tandem affinity purification	22810586				P0C763-P28799	GB_EBVA8-GRN_HUMAN			O15084	ANR28_HUMAN
Human herpesvirus 4 (Epstein-Barr virus) STRAIN AG876	82830	P0C6Z8	KR2_EBVA8	P01857	IGHG1_HUMAN	two hybrid	17446270				Q1HVJ0-O75381	MTP_EBVA8-PEX14_HUMAN			P52435	RPB11_HUMAN
Human herpesvirus 4 (Epstein-Barr virus) STRAIN AG876	82830	Q1HVD3	BTRF1_EBVA8	Q9NYU1	UGGG2_HUMAN	tandem affinity purification	22810586				Q1HVF7-Q9Y4F1	EBNA1_EBVA8-FARP1_HUMAN			Q14574	DSC3_HUMAN
Human herpesvirus 4 (Epstein-Barr virus) STRAIN AG876	82830	Q1HVJ2	LMP2_EBVA8	P25787	PSA2_HUMAN	tandem affinity purification	22810586				Q1HVG1-P63244	BZLF1_EBVA8-GBLP_HUMAN			Q9UBB4	ATX10_HUMAN
Human herpesvirus 4 (Epstein-Barr virus) STRAIN AG876	82830	Q1HVE4	Q1HVE4_EBVA8	Q27J81	INF2_HUMAN	tandem affinity purification	22810586				P0C737-Q13637	BNL2A_EBVA8-RAB32_HUMAN			Q9C0E2	XPO4_HUMAN
Human herpesvirus 4 (Epstein-Barr virus) STRAIN AG876	82830	Q1HVB7	Q1HVB7_EBVA8	Q96J84	KIRR1_HUMAN	tandem affinity purification	22810586				Q1HVC8-Q8IX21	Q1HVC8_EBVA8-F178A_HUMAN			Q9BYJ9	YTHD1_HUMAN
[truncated: 4,157 more rows]

## Sheet: Myo
Pathogen	Taxonomy ID	Uniprot ID	Pathogen Protein	Uniprot ID	Human Protein	Experimental Method	Pubmed ID		Pathogen	Taxonomy ID	PHI	PHI	Uniprot ID	Pathogen Protein	Uniprot ID	Human Protein
[truncated: 5 more rows]

[truncated: 5 more sheets: Papilloma, Parvo, Polyoma, Pox, Sipho]
