# Supplementary material for: Comparative interactomics for virus–human protein–protein interactions: DNA viruses versus RNA viruses
Source: FEBS Open Bio. 2017 Jan 4;7(1):96–107. doi: 10.1002/2211-5463.12167 (PMC5221455; doi:10.1002/2211-5463.12167)
Supplement: Supplementary file 2 — Data S2. RNA viruses–human PHI data. [file FEB4-7-96-s002.xlsx]

## Sheet: Arena
Pathogen	Taxonomy ID	Uniprot ID	Pathogen Protein	Uniprot ID	Human Protein	Experimental Method	Pubmed ID		Pathogen	Taxonomy ID	PHI	PHI	Uniprot ID	Pathogen Protein	Uniprot ID	Human Protein
Guanarito virus	45219	Q6UY71	Z_GTOVV	O95786	DDX58_HUMAN	anti tag coimmunoprecipitation	20007272		Guanarito virus	45219	Q6UY71-O95786	Z_GTOVV-DDX58_HUMAN	Q6UY71	Z_GTOVV	O95786	DDX58_HUMAN
Guanarito virus	45219	Q6UY71	Z_GTOVV	O95786	DDX58_HUMAN	anti bait coimmunoprecipitation	20007272		Junin virus	11619	D2CGB1-O95786	D2CGB1_JUNIN-DDX58_HUMAN	D2CGB1	D2CGB1_JUNIN	Q9NUL7	DDX28_HUMAN
Junin virus	11619	D2CGB1	D2CGB1_JUNIN	O95786	DDX58_HUMAN	anti bait coimmunoprecipitation	20007272		Lassa virus STRAIN JOSIAH	11622	D2CGB1-Q9NUL7	D2CGB1_JUNIN-DDX28_HUMAN	O73557	Z_LASSJ	P29590	PML_HUMAN
Junin virus	11619	D2CGB1	D2CGB1_JUNIN	O95786	DDX58_HUMAN	anti tag coimmunoprecipitation	20007272		Lymphocytic choriomeningitis virus STRAIN ARMSTRONG	11624	O73557-P29590	Z_LASSJ-PML_HUMAN	P09992	NCAP_LYCVA	Q9BQE3	TBA1C_HUMAN
Junin virus	11619	D2CGB1	D2CGB1_JUNIN	Q9NUL7	DDX28_HUMAN	imaging technique	20007272		Machupo virus	11628	P09992-Q9BQE3	NCAP_LYCVA-TBA1C_HUMAN	Q6IUF9	Z_MACHU	P48643	TCPE_HUMAN
Lassa virus STRAIN JOSIAH	11622	O73557	Z_LASSJ	P29590	PML_HUMAN	coimmunoprecipitation	9420283		Sabia virus	45709	P09992-P48643	NCAP_LYCVA-TCPE_HUMAN	Q6UY62	Z_SABVB	Q8NF91	SYNE1_HUMAN
Lymphocytic choriomeningitis virus STRAIN ARMSTRONG	11624	P09992	NCAP_LYCVA	Q9BQE3	TBA1C_HUMAN	tandem affinity purification	22810585				P09992-Q8NF91	NCAP_LYCVA-SYNE1_HUMAN			Q71U36	TBA1A_HUMAN
Lymphocytic choriomeningitis virus STRAIN ARMSTRONG	11624	P09992	NCAP_LYCVA	P48643	TCPE_HUMAN	tandem affinity purification	22810585				P09992-Q71U36	NCAP_LYCVA-TBA1A_HUMAN			Q99832	TCPH_HUMAN
Lymphocytic choriomeningitis virus STRAIN ARMSTRONG	11624	P09992	NCAP_LYCVA	Q8NF91	SYNE1_HUMAN	tandem affinity purification	22810585				P09992-Q99832	NCAP_LYCVA-TCPH_HUMAN			P50990	TCPQ_HUMAN
Lymphocytic choriomeningitis virus STRAIN ARMSTRONG	11624	P09992	NCAP_LYCVA	Q71U36	TBA1A_HUMAN	tandem affinity purification	22810585				P09992-P50990	NCAP_LYCVA-TCPQ_HUMAN			P17987	TCPA_HUMAN
Lymphocytic choriomeningitis virus STRAIN ARMSTRONG	11624	P09992	NCAP_LYCVA	Q99832	TCPH_HUMAN	tandem affinity purification	22810585				P09992-P17987	NCAP_LYCVA-TCPA_HUMAN			P40227	TCPZ_HUMAN
Lymphocytic choriomeningitis virus STRAIN ARMSTRONG	11624	P09992	NCAP_LYCVA	P50990	TCPQ_HUMAN	tandem affinity purification	22810585				P09992-P40227	NCAP_LYCVA-TCPZ_HUMAN			P49368	TCPG_HUMAN
Lymphocytic choriomeningitis virus STRAIN ARMSTRONG	11624	P09992	NCAP_LYCVA	P17987	TCPA_HUMAN	tandem affinity purification	22810585				P09992-P49368	NCAP_LYCVA-TCPG_HUMAN			P50991	TCPD_HUMAN
Lymphocytic choriomeningitis virus STRAIN ARMSTRONG	11624	P09992	NCAP_LYCVA	P40227	TCPZ_HUMAN	tandem affinity purification	22810585				P09992-P50991	NCAP_LYCVA-TCPD_HUMAN			P78371	TCPB_HUMAN
Lymphocytic choriomeningitis virus STRAIN ARMSTRONG	11624	P09992	NCAP_LYCVA	P49368	TCPG_HUMAN	tandem affinity purification	22810585				P09992-P78371	NCAP_LYCVA-TCPB_HUMAN
Lymphocytic choriomeningitis virus STRAIN ARMSTRONG	11624	P09992	NCAP_LYCVA	P50991	TCPD_HUMAN	tandem affinity purification	22810585				Q6IUF9-O95786	Z_MACHU-DDX58_HUMAN
Lymphocytic choriomeningitis virus STRAIN ARMSTRONG	11624	P09992	NCAP_LYCVA	P78371	TCPB_HUMAN	tandem affinity purification	22810585				Q6UY62-O95786	Z_SABVB-DDX58_HUMAN
Machupo virus	11628	Q6IUF9	Z_MACHU	O95786	DDX58_HUMAN	anti tag coimmunoprecipitation	20007272
Machupo virus	11628	Q6IUF9	Z_MACHU	O95786	DDX58_HUMAN	anti bait coimmunoprecipitation	20007272
Sabia virus	45709	Q6UY62	Z_SABVB	O95786	DDX58_HUMAN	anti tag coimmunoprecipitation	20007272

## Sheet: Arteri
Pathogen	Taxonomy ID	Uniprot ID	Pathogen Protein	Uniprot ID	Human Protein	Experimental Method	Pubmed ID		Pathogen	Taxonomy ID	PHI	PHI	Uniprot ID	Pathogen Protein	Uniprot ID	Human Protein
Equine arteritis virus STRAIN BUCYRUS	299386	P19811	RPOA_EAVBU	Q9BT40	INP5K_HUMAN	two hybrid	12917451		Equine arteritis virus STRAIN BUCYRUS	299386	P19811-Q9BT40	RPOA_EAVBU-INP5K_HUMAN	P19811	RPOA_EAVBU	Q9BT40	INP5K_HUMAN
Equine arteritis virus STRAIN BUCYRUS	299386	P19811	RPOA_EAVBU	Q02809	PLOD1_HUMAN	two hybrid	12917451		Porcine reproductive and respiratory syndrome virus (PRRSV)	28344	P19811-Q02809	RPOA_EAVBU-PLOD1_HUMAN	Q6QDQ4	Q6QDQ4_PRRSV	Q02809	PLOD1_HUMAN
Equine arteritis virus STRAIN BUCYRUS	299386	P19811	RPOA_EAVBU	Q7KZF4	SND1_HUMAN	two hybrid	12917451				P19811-Q7KZF4	RPOA_EAVBU-SND1_HUMAN	Q88935	Q88935_PRRSV	Q7KZF4	SND1_HUMAN
Equine arteritis virus STRAIN BUCYRUS	299386	P19811	RPOA_EAVBU	Q99569	PKP4_HUMAN	two hybrid	12917451				P19811-Q99569	RPOA_EAVBU-PKP4_HUMAN			Q99569	PKP4_HUMAN
Equine arteritis virus STRAIN BUCYRUS	299386	P19811	RPOA_EAVBU	P51532	SMCA4_HUMAN	two hybrid	12917451				P19811-P51532	RPOA_EAVBU-SMCA4_HUMAN			P51532	SMCA4_HUMAN
Equine arteritis virus STRAIN BUCYRUS	299386	P19811	RPOA_EAVBU	P61604	CH10_HUMAN	two hybrid	12917451				P19811-P61604	RPOA_EAVBU-CH10_HUMAN			P61604	CH10_HUMAN
Equine arteritis virus STRAIN BUCYRUS	299386	P19811	RPOA_EAVBU	P05162	LEG2_HUMAN	two hybrid	12917451				P19811-P05162	RPOA_EAVBU-LEG2_HUMAN			P05162	LEG2_HUMAN
Equine arteritis virus STRAIN BUCYRUS	299386	P19811	RPOA_EAVBU	Q13242	SRSF9_HUMAN	two hybrid	12917451				P19811-Q13242	RPOA_EAVBU-SRSF9_HUMAN			Q13242	SRSF9_HUMAN
Equine arteritis virus STRAIN BUCYRUS	299386	P19811	RPOA_EAVBU	E9PAV3	NACAM_HUMAN	two hybrid	12917451				P19811-E9PAV3	RPOA_EAVBU-NACAM_HUMAN			E9PAV3	NACAM_HUMAN
Equine arteritis virus STRAIN BUCYRUS	299386	P19811	RPOA_EAVBU	P14618	KPYM_HUMAN	two hybrid	12917451				P19811-P14618	RPOA_EAVBU-KPYM_HUMAN			P14618	KPYM_HUMAN
Equine arteritis virus STRAIN BUCYRUS	299386	P19811	RPOA_EAVBU	P29084	T2EB_HUMAN	two hybrid	12917451				P19811-P29084	RPOA_EAVBU-T2EB_HUMAN			P29084	T2EB_HUMAN
Equine arteritis virus STRAIN BUCYRUS	299386	P19811	RPOA_EAVBU	Q7KZF4	SND1_HUMAN	coimmunoprecipitation	12917451				Q6QDQ4-P60842	Q6QDQ4_PRRSV-IF4A1_HUMAN			P60842	IF4A1_HUMAN
Porcine reproductive and respiratory syndrome virus (PRRSV)	28344	Q6QDQ4	Q6QDQ4_PRRSV	P60842	IF4A1_HUMAN	anti tag coimmunoprecipitation	22522808				Q6QDQ4-P17844	Q6QDQ4_PRRSV-DDX5_HUMAN			P17844	DDX5_HUMAN
Porcine reproductive and respiratory syndrome virus (PRRSV)	28344	Q6QDQ4	Q6QDQ4_PRRSV	P17844	DDX5_HUMAN	anti tag coimmunoprecipitation	22522808				Q6QDQ4-Q08170	Q6QDQ4_PRRSV-SRSF4_HUMAN			Q08170	SRSF4_HUMAN
Porcine reproductive and respiratory syndrome virus (PRRSV)	28344	Q6QDQ4	Q6QDQ4_PRRSV	Q08170	SRSF4_HUMAN	anti tag coimmunoprecipitation	22522808				Q6QDQ4-P06730	Q6QDQ4_PRRSV-IF4E_HUMAN			P06730	IF4E_HUMAN
Porcine reproductive and respiratory syndrome virus (PRRSV)	28344	Q6QDQ4	Q6QDQ4_PRRSV	P06730	IF4E_HUMAN	anti tag coimmunoprecipitation	22522808				Q6QDQ4-P43243	Q6QDQ4_PRRSV-MATR3_HUMAN			P43243	MATR3_HUMAN
Porcine reproductive and respiratory syndrome virus (PRRSV)	28344	Q6QDQ4	Q6QDQ4_PRRSV	P43243	MATR3_HUMAN	anti tag coimmunoprecipitation	22522808				Q6QDQ4-Q92615	Q6QDQ4_PRRSV-LAR4B_HUMAN			Q92615	LAR4B_HUMAN
Porcine reproductive and respiratory syndrome virus (PRRSV)	28344	Q6QDQ4	Q6QDQ4_PRRSV	Q92615	LAR4B_HUMAN	anti tag coimmunoprecipitation	22522808				Q6QDQ4-Q14671	Q6QDQ4_PRRSV-PUM1_HUMAN			Q14671	PUM1_HUMAN
Porcine reproductive and respiratory syndrome virus (PRRSV)	28344	Q6QDQ4	Q6QDQ4_PRRSV	Q14671	PUM1_HUMAN	anti tag coimmunoprecipitation	22522808				Q6QDQ4-P67809	Q6QDQ4_PRRSV-YBOX1_HUMAN			P67809	YBOX1_HUMAN
Porcine reproductive and respiratory syndrome virus (PRRSV)	28344	Q6QDQ4	Q6QDQ4_PRRSV	P67809	YBOX1_HUMAN	anti tag coimmunoprecipitation	22522808				Q6QDQ4-P62318	Q6QDQ4_PRRSV-SMD3_HUMAN			P62318	SMD3_HUMAN
Porcine reproductive and respiratory syndrome virus (PRRSV)	28344	Q6QDQ4	Q6QDQ4_PRRSV	P62318	SMD3_HUMAN	anti tag coimmunoprecipitation	22522808				Q6QDQ4-Q9H2U1	Q6QDQ4_PRRSV-DHX36_HUMAN			Q9H2U1	DHX36_HUMAN
Porcine reproductive and respiratory syndrome virus (PRRSV)	28344	Q6QDQ4	Q6QDQ4_PRRSV	Q9H2U1	DHX36_HUMAN	anti tag coimmunoprecipitation	22522808				Q6QDQ4-P38159	Q6QDQ4_PRRSV-RBMX_HUMAN			P38159	RBMX_HUMAN
Porcine reproductive and respiratory syndrome virus (PRRSV)	28344	Q6QDQ4	Q6QDQ4_PRRSV	P38159	RBMX_HUMAN	anti tag coimmunoprecipitation	22522808				Q6QDQ4-Q15717	Q6QDQ4_PRRSV-ELAV1_HUMAN			Q15717	ELAV1_HUMAN
Porcine reproductive and respiratory syndrome virus (PRRSV)	28344	Q6QDQ4	Q6QDQ4_PRRSV	Q15717	ELAV1_HUMAN	anti tag coimmunoprecipitation	22522808				Q6QDQ4-P26599	Q6QDQ4_PRRSV-PTBP1_HUMAN			P26599	PTBP1_HUMAN
Porcine reproductive and respiratory syndrome virus (PRRSV)	28344	Q6QDQ4	Q6QDQ4_PRRSV	P26599	PTBP1_HUMAN	anti tag coimmunoprecipitation	22522808				Q6QDQ4-P09651	Q6QDQ4_PRRSV-ROA1_HUMAN			P09651	ROA1_HUMAN
Porcine reproductive and respiratory syndrome virus (PRRSV)	28344	Q6QDQ4	Q6QDQ4_PRRSV	P09651	ROA1_HUMAN	anti tag coimmunoprecipitation	22522808				Q6QDQ4-Q9Y262	Q6QDQ4_PRRSV-EIF3L_HUMAN			Q9Y262	EIF3L_HUMAN
Porcine reproductive and respiratory syndrome virus (PRRSV)	28344	Q6QDQ4	Q6QDQ4_PRRSV	Q9Y262	EIF3L_HUMAN	anti tag coimmunoprecipitation	22522808				Q6QDQ4-Q08211	Q6QDQ4_PRRSV-DHX9_HUMAN			Q08211	DHX9_HUMAN
Porcine reproductive and respiratory syndrome virus (PRRSV)	28344	Q6QDQ4	Q6QDQ4_PRRSV	Q08211	DHX9_HUMAN	anti tag coimmunoprecipitation	22522808				Q6QDQ4-P84103	Q6QDQ4_PRRSV-SRSF3_HUMAN			P84103	SRSF3_HUMAN
Porcine reproductive and respiratory syndrome virus (PRRSV)	28344	Q6QDQ4	Q6QDQ4_PRRSV	P84103	SRSF3_HUMAN	anti tag coimmunoprecipitation	22522808				Q6QDQ4-Q07955	Q6QDQ4_PRRSV-SRSF1_HUMAN			Q07955	SRSF1_HUMAN
Porcine reproductive and respiratory syndrome virus (PRRSV)	28344	Q6QDQ4	Q6QDQ4_PRRSV	Q07955	SRSF1_HUMAN	anti tag coimmunoprecipitation	22522808				Q6QDQ4-O43432	Q6QDQ4_PRRSV-IF4G3_HUMAN			O43432	IF4G3_HUMAN
Porcine reproductive and respiratory syndrome virus (PRRSV)	28344	Q6QDQ4	Q6QDQ4_PRRSV	O43432	IF4G3_HUMAN	anti tag coimmunoprecipitation	22522808				Q6QDQ4-Q9Y520	Q6QDQ4_PRRSV-PRC2C_HUMAN			Q9Y520	PRC2C_HUMAN
Porcine reproductive and respiratory syndrome virus (PRRSV)	28344	Q6QDQ4	Q6QDQ4_PRRSV	Q9Y520	PRC2C_HUMAN	anti tag coimmunoprecipitation	22522808				Q6QDQ4-Q71RC2	Q6QDQ4_PRRSV-LARP4_HUMAN			Q71RC2	LARP4_HUMAN
Porcine reproductive and respiratory syndrome virus (PRRSV)	28344	Q6QDQ4	Q6QDQ4_PRRSV	Q71RC2	LARP4_HUMAN	anti tag coimmunoprecipitation	22522808				Q6QDQ4-Q6PKG0	Q6QDQ4_PRRSV-LARP1_HUMAN			Q6PKG0	LARP1_HUMAN
Porcine reproductive and respiratory syndrome virus (PRRSV)	28344	Q6QDQ4	Q6QDQ4_PRRSV	Q6PKG0	LARP1_HUMAN	anti tag coimmunoprecipitation	22522808				Q6QDQ4-Q9NUD5	Q6QDQ4_PRRSV-ZCHC3_HUMAN			Q9NUD5	ZCHC3_HUMAN
Porcine reproductive and respiratory syndrome virus (PRRSV)	28344	Q6QDQ4	Q6QDQ4_PRRSV	Q9NUD5	ZCHC3_HUMAN	anti tag coimmunoprecipitation	22522808				Q6QDQ4-Q13151	Q6QDQ4_PRRSV-ROA0_HUMAN			Q13151	ROA0_HUMAN
Porcine reproductive and respiratory syndrome virus (PRRSV)	28344	Q6QDQ4	Q6QDQ4_PRRSV	Q13151	ROA0_HUMAN	anti tag coimmunoprecipitation	22522808				Q6QDQ4-Q8WWM7	Q6QDQ4_PRRSV-ATX2L_HUMAN			Q8WWM7	ATX2L_HUMAN
Porcine reproductive and respiratory syndrome virus (PRRSV)	28344	Q6QDQ4	Q6QDQ4_PRRSV	Q8WWM7	ATX2L_HUMAN	anti tag coimmunoprecipitation	22522808				Q6QDQ4-Q92945	Q6QDQ4_PRRSV-FUBP2_HUMAN			Q92945	FUBP2_HUMAN
Porcine reproductive and respiratory syndrome virus (PRRSV)	28344	Q6QDQ4	Q6QDQ4_PRRSV	Q92945	FUBP2_HUMAN	anti tag coimmunoprecipitation	22522808				Q6QDQ4-P22626	Q6QDQ4_PRRSV-ROA2_HUMAN			P22626	ROA2_HUMAN
Porcine reproductive and respiratory syndrome virus (PRRSV)	28344	Q6QDQ4	Q6QDQ4_PRRSV	P22626	ROA2_HUMAN	anti tag coimmunoprecipitation	22522808				Q6QDQ4-Q15233	Q6QDQ4_PRRSV-NONO_HUMAN			Q15233	NONO_HUMAN
Porcine reproductive and respiratory syndrome virus (PRRSV)	28344	Q6QDQ4	Q6QDQ4_PRRSV	Q15233	NONO_HUMAN	anti tag coimmunoprecipitation	22522808				Q6QDQ4-P11940	Q6QDQ4_PRRSV-PABP1_HUMAN			P11940	PABP1_HUMAN
Porcine reproductive and respiratory syndrome virus (PRRSV)	28344	Q6QDQ4	Q6QDQ4_PRRSV	P11940	PABP1_HUMAN	anti tag coimmunoprecipitation	22522808				Q6QDQ4-P23246	Q6QDQ4_PRRSV-SFPQ_HUMAN			P23246	SFPQ_HUMAN
Porcine reproductive and respiratory syndrome virus (PRRSV)	28344	Q6QDQ4	Q6QDQ4_PRRSV	P23246	SFPQ_HUMAN	anti tag coimmunoprecipitation	22522808				Q6QDQ4-O15523	Q6QDQ4_PRRSV-DDX3Y_HUMAN			O15523	DDX3Y_HUMAN
Porcine reproductive and respiratory syndrome virus (PRRSV)	28344	Q6QDQ4	Q6QDQ4_PRRSV	O15523	DDX3Y_HUMAN	anti tag coimmunoprecipitation	22522808				Q6QDQ4-P63244	Q6QDQ4_PRRSV-GBLP_HUMAN			P63244	GBLP_HUMAN
Porcine reproductive and respiratory syndrome virus (PRRSV)	28344	Q6QDQ4	Q6QDQ4_PRRSV	P63244	GBLP_HUMAN	anti tag coimmunoprecipitation	22522808				Q6QDQ4-Q99613	Q6QDQ4_PRRSV-EIF3C_HUMAN			Q99613	EIF3C_HUMAN
Porcine reproductive and respiratory syndrome virus (PRRSV)	28344	Q6QDQ4	Q6QDQ4_PRRSV	Q99613	EIF3C_HUMAN	anti tag coimmunoprecipitation	22522808				Q6QDQ4-P42704	Q6QDQ4_PRRSV-LPPRC_HUMAN			P42704	LPPRC_HUMAN
Porcine reproductive and respiratory syndrome virus (PRRSV)	28344	Q6QDQ4	Q6QDQ4_PRRSV	P42704	LPPRC_HUMAN	anti tag coimmunoprecipitation	22522808				Q6QDQ4-Q15366	Q6QDQ4_PRRSV-PCBP2_HUMAN			Q15366	PCBP2_HUMAN
Porcine reproductive and respiratory syndrome virus (PRRSV)	28344	Q6QDQ4	Q6QDQ4_PRRSV	Q15366	PCBP2_HUMAN	anti tag coimmunoprecipitation	22522808				Q6QDQ4-P61978	Q6QDQ4_PRRSV-HNRPK_HUMAN			P61978	HNRPK_HUMAN
Porcine reproductive and respiratory syndrome virus (PRRSV)	28344	Q6QDQ4	Q6QDQ4_PRRSV	P61978	HNRPK_HUMAN	anti tag coimmunoprecipitation	22522808				Q6QDQ4-P52597	Q6QDQ4_PRRSV-HNRPF_HUMAN			P52597	HNRPF_HUMAN
Porcine reproductive and respiratory syndrome virus (PRRSV)	28344	Q6QDQ4	Q6QDQ4_PRRSV	P52597	HNRPF_HUMAN	anti tag coimmunoprecipitation	22522808				Q6QDQ4-Q92900	Q6QDQ4_PRRSV-RENT1_HUMAN			Q92900	RENT1_HUMAN
Porcine reproductive and respiratory syndrome virus (PRRSV)	28344	Q6QDQ4	Q6QDQ4_PRRSV	Q92900	RENT1_HUMAN	anti tag coimmunoprecipitation	22522808				Q6QDQ4-Q92841	Q6QDQ4_PRRSV-DDX17_HUMAN			Q92841	DDX17_HUMAN
Porcine reproductive and respiratory syndrome virus (PRRSV)	28344	Q6QDQ4	Q6QDQ4_PRRSV	Q92841	DDX17_HUMAN	anti tag coimmunoprecipitation	22522808				Q6QDQ4-P31942	Q6QDQ4_PRRSV-HNRH3_HUMAN			P31942	HNRH3_HUMAN
Porcine reproductive and respiratory syndrome virus (PRRSV)	28344	Q6QDQ4	Q6QDQ4_PRRSV	P31942	HNRH3_HUMAN	anti tag coimmunoprecipitation	22522808				Q6QDQ4-O00425	Q6QDQ4_PRRSV-IF2B3_HUMAN			O00425	IF2B3_HUMAN
Porcine reproductive and respiratory syndrome virus (PRRSV)	28344	Q6QDQ4	Q6QDQ4_PRRSV	O00425	IF2B3_HUMAN	anti tag coimmunoprecipitation	22522808				Q6QDQ4-P07910	Q6QDQ4_PRRSV-HNRPC_HUMAN			P07910	HNRPC_HUMAN
Porcine reproductive and respiratory syndrome virus (PRRSV)	28344	Q6QDQ4	Q6QDQ4_PRRSV	P07910	HNRPC_HUMAN	anti tag coimmunoprecipitation	22522808				Q6QDQ4-Q9HCE1	Q6QDQ4_PRRSV-MOV10_HUMAN			Q9HCE1	MOV10_HUMAN
Porcine reproductive and respiratory syndrome virus (PRRSV)	28344	Q6QDQ4	Q6QDQ4_PRRSV	Q9HCE1	MOV10_HUMAN	anti tag coimmunoprecipitation	22522808				Q6QDQ4-Q16629	Q6QDQ4_PRRSV-SRSF7_HUMAN			Q16629	SRSF7_HUMAN
Porcine reproductive and respiratory syndrome virus (PRRSV)	28344	Q6QDQ4	Q6QDQ4_PRRSV	Q16629	SRSF7_HUMAN	anti tag coimmunoprecipitation	22522808				Q6QDQ4-Q13310	Q6QDQ4_PRRSV-PABP4_HUMAN			Q13310	PABP4_HUMAN
Porcine reproductive and respiratory syndrome virus (PRRSV)	28344	Q6QDQ4	Q6QDQ4_PRRSV	Q13310	PABP4_HUMAN	anti tag coimmunoprecipitation	22522808				Q6QDQ4-P35637	Q6QDQ4_PRRSV-FUS_HUMAN			P35637	FUS_HUMAN
Porcine reproductive and respiratory syndrome virus (PRRSV)	28344	Q6QDQ4	Q6QDQ4_PRRSV	P35637	FUS_HUMAN	anti tag coimmunoprecipitation	22522808				Q6QDQ4-Q9Y3F4	Q6QDQ4_PRRSV-STRAP_HUMAN			Q9Y3F4	STRAP_HUMAN
Porcine reproductive and respiratory syndrome virus (PRRSV)	28344	Q6QDQ4	Q6QDQ4_PRRSV	Q9Y3F4	STRAP_HUMAN	anti tag coimmunoprecipitation	22522808				Q6QDQ4-P55884	Q6QDQ4_PRRSV-EIF3B_HUMAN			P55884	EIF3B_HUMAN
Porcine reproductive and respiratory syndrome virus (PRRSV)	28344	Q6QDQ4	Q6QDQ4_PRRSV	P55884	EIF3B_HUMAN	anti tag coimmunoprecipitation	22522808				Q6QDQ4-O14979	Q6QDQ4_PRRSV-HNRDL_HUMAN			O14979	HNRDL_HUMAN
Porcine reproductive and respiratory syndrome virus (PRRSV)	28344	Q6QDQ4	Q6QDQ4_PRRSV	O14979	HNRDL_HUMAN	anti tag coimmunoprecipitation	22522808				Q6QDQ4-Q12906	Q6QDQ4_PRRSV-ILF3_HUMAN			Q12906	ILF3_HUMAN
Porcine reproductive and respiratory syndrome virus (PRRSV)	28344	Q6QDQ4	Q6QDQ4_PRRSV	Q12906	ILF3_HUMAN	anti tag coimmunoprecipitation	22522808				Q6QDQ4-P51991	Q6QDQ4_PRRSV-ROA3_HUMAN			P51991	ROA3_HUMAN
Porcine reproductive and respiratory syndrome virus (PRRSV)	28344	Q6QDQ4	Q6QDQ4_PRRSV	P51991	ROA3_HUMAN	anti tag coimmunoprecipitation	22522808				Q6QDQ4-Q12905	Q6QDQ4_PRRSV-ILF2_HUMAN			Q12905	ILF2_HUMAN
Porcine reproductive and respiratory syndrome virus (PRRSV)	28344	Q6QDQ4	Q6QDQ4_PRRSV	Q12905	ILF2_HUMAN	anti tag coimmunoprecipitation	22522808				Q6QDQ4-Q7L2E3	Q6QDQ4_PRRSV-DHX30_HUMAN			Q7L2E3	DHX30_HUMAN
Porcine reproductive and respiratory syndrome virus (PRRSV)	28344	Q6QDQ4	Q6QDQ4_PRRSV	Q7L2E3	DHX30_HUMAN	anti tag coimmunoprecipitation	22522808				Q6QDQ4-Q9NZI8	Q6QDQ4_PRRSV-IF2B1_HUMAN			Q9NZI8	IF2B1_HUMAN
Porcine reproductive and respiratory syndrome virus (PRRSV)	28344	Q6QDQ4	Q6QDQ4_PRRSV	Q9NZI8	IF2B1_HUMAN	anti tag coimmunoprecipitation	22522808				Q6QDQ4-P31943	Q6QDQ4_PRRSV-HNRH1_HUMAN			P31943	HNRH1_HUMAN
Porcine reproductive and respiratory syndrome virus (PRRSV)	28344	Q6QDQ4	Q6QDQ4_PRRSV	P31943	HNRH1_HUMAN	anti tag coimmunoprecipitation	22522808				Q6QDQ4-Q06787	Q6QDQ4_PRRSV-FMR1_HUMAN			Q06787	FMR1_HUMAN
Porcine reproductive and respiratory syndrome virus (PRRSV)	28344	Q6QDQ4	Q6QDQ4_PRRSV	Q06787	FMR1_HUMAN	anti tag coimmunoprecipitation	22522808				Q88935-P22087	Q88935_PRRSV-FBRL_HUMAN			P22087	FBRL_HUMAN
Porcine reproductive and respiratory syndrome virus (PRRSV)	28344	Q88935	Q88935_PRRSV	P22087	FBRL_HUMAN	gal4 vp16 complementation	14581554

## Sheet: Birna
Pathogen	Taxonomy ID	Uniprot ID	Pathogen Protein	Uniprot ID	Human Protein	Experimental Method	Pubmed ID		Pathogen	Taxonomy ID	PHI	PHI	Uniprot ID	Pathogen Protein	Uniprot ID	Human Protein
Infectious bursal disease virus ISOLATE CHICKEN / UK / UK661 / 1989	644440	Q82630	RDRP_IBDVU	Q14240	IF4A2_HUMAN	two hybrid	15503210		Infectious bursal disease virus ISOLATE CHICKEN / UK / UK661 / 1989	644440	Q82630-Q14240	RDRP_IBDVU -IF4A2_HUMAN	Q82630	RDRP_IBDVU	Q14240	IF4A2_HUMAN
Infectious bursal disease virus ISOLATE CHICKEN / UK / UK661 / 1989	644440	Q82630	RDRP_IBDVU	Q14240	IF4A2_HUMAN	coimmunoprecipitation	15503210

## Sheet: Borna
Pathogen	Taxonomy ID	Uniprot ID	Pathogen Protein	Uniprot ID	Human Protein	Experimental Method	Pubmed ID		Pathogen	Taxonomy ID	PHI	PHI	UniProt ID	Pathogen Protein	UniProt ID	Human Protein
Borna disease virus STRAIN V	928296	P0C799	PHOSP_BDVV	P09429	HMGB1_HUMAN	gal4 vp16 complementation	14581561		Borna disease virus STRAIN V	928296	P0C799-P09429	PHOSP_BDVV -HMGB1_HUMAN	P0C799	PHOSP_BDVV	P09429	HMGB1_HUMAN
Borna disease virus STRAIN V	928296	P0C799	PHOSP_BDVV	P09429	HMGB1_HUMAN	ion exchange chromatography	11507219
Borna disease virus STRAIN V	928296	P0C799	PHOSP_BDVV	P09429	HMGB1_HUMAN	far western blotting	11507219

## Sheet: Bunya
Pathogen	Taxonomy ID	Uniprot ID	Pathogen Protein	Uniprot ID	Human Protein	Experimental Method	Pubmed ID		Pathogen	Taxonomy ID	PHI	PHI	Uniprot ID	Pathogen Protein	Uniprot ID	Human Protein
Bunyamwera virus	35304	P16494	NSS_BUNYW	Q96G25	MED8_HUMAN	coimmunoprecipitation	16973571		Bunyamwera virus	35304	P16494-Q96G25	NSS_BUNYW-MED8_HUMAN	P16494	NSS_BUNYW	Q96G25	MED8_HUMAN
Bunyamwera virus	35304	P16494	NSS_BUNYW	Q96G25	MED8_HUMAN	two hybrid	16973571		Crimean-Congo hemorrhagic fever virus STRAIN IbAr10200	652961	P89522-P20591	NCAP_CCHFI-MX1_HUMAN	P89522	NCAP_CCHFI	P20591	MX1_HUMAN
Crimean-Congo hemorrhagic fever virus STRAIN IbAr10200	652961	P89522	NCAP_CCHFI	P20591	MX1_HUMAN	coimmunoprecipitation	15047845		Hantaan virus STRAIN 76-118	11602	P05133-Q12873	NCAP_HANTV-CHD3_HUMAN	P05133	NCAP_HANTV	Q12873	CHD3_HUMAN
Hantaan virus STRAIN 76-118	11602	P05133	NCAP_HANTV	Q12873	CHD3_HUMAN	two hybrid*	14609633		La Crosse virus ISOLATE L78	796210	P05133-O75925	NCAP_HANTV-PIAS1_HUMAN	Q8JPQ9	NSS_BUNL8	O75925	PIAS1_HUMAN
Hantaan virus STRAIN 76-118	11602	P05133	NCAP_HANTV	O75925	PIAS1_HUMAN	two hybrid*	14609633		Puumala virus STRAIN SOTKAMO / v-2969 / 81	39002	P05133-O95551	NCAP_HANTV-TYDP2_HUMAN	Q8JPR0	NCAP_BUNL8	O95551	TYDP2_HUMAN
Hantaan virus STRAIN 76-118	11602	P05133	NCAP_HANTV	O95551	TYDP2_HUMAN	two hybrid*	14609633		Rift valley fever virus STRAIN ZH-548 M12	11589	P05133-P63279	NCAP_HANTV-UBC9_HUMAN	P27313	NCAP_PUUMS	P63279	UBC9_HUMAN
Hantaan virus STRAIN 76-118	11602	P05133	NCAP_HANTV	P63279	UBC9_HUMAN	two hybrid*	14609633		Sandfly fever Sicilian virus	28292	P05133-O75928	NCAP_HANTV-PIAS2_HUMAN	P21698	NSS_RVFVZ	O75928	PIAS2_HUMAN
Hantaan virus STRAIN 76-118	11602	P05133	NCAP_HANTV	O75928	PIAS2_HUMAN	two hybrid*	14609633		Seoul virus	11608	P05133-Q9H2X6	NCAP_HANTV-HIPK2_HUMAN	P12792	NSS_SFSV	Q9H2X6	HIPK2_HUMAN
Hantaan virus STRAIN 76-118	11602	P05133	NCAP_HANTV	Q9H2X6	HIPK2_HUMAN	two hybrid*	14609633		Seoul virus STRAIN SR11	11610	Q8JPQ9-P09012	NSS_BUNL8-SNRPA_HUMAN	Q808S4	Q808S4_9VIRU	P09012	SNRPA_HUMAN
La Crosse virus ISOLATE L78	796210	Q8JPQ9	NSS_BUNL8	P09012	SNRPA_HUMAN	tandem affinity purification	22810585		Tula virus	37133	Q8JPQ9-Q8WXF1	NSS_BUNL8-PSPC1_HUMAN	P17881	NCAP_SEOUS	Q8WXF1	PSPC1_HUMAN
La Crosse virus ISOLATE L78	796210	Q8JPQ9	NSS_BUNL8	Q8WXF1	PSPC1_HUMAN	tandem affinity purification	22810585				Q8JPQ9-P07437	NSS_BUNL8-TBB5_HUMAN	Q88918	Q88918_9VIRU	P07437	TBB5_HUMAN
La Crosse virus ISOLATE L78	796210	Q8JPQ9	NSS_BUNL8	P07437	TBB5_HUMAN	tandem affinity purification	22810585				Q8JPQ9-P49736	NSS_BUNL8-MCM2_HUMAN			P49736	MCM2_HUMAN
La Crosse virus ISOLATE L78	796210	Q8JPQ9	NSS_BUNL8	P49736	MCM2_HUMAN	tandem affinity purification	22810585				Q8JPQ9-P34932	NSS_BUNL8-HSP74_HUMAN			P34932	HSP74_HUMAN
La Crosse virus ISOLATE L78	796210	Q8JPQ9	NSS_BUNL8	P34932	HSP74_HUMAN	tandem affinity purification	22810585				Q8JPQ9-Q06830	NSS_BUNL8-PRDX1_HUMAN			Q06830	PRDX1_HUMAN
La Crosse virus ISOLATE L78	796210	Q8JPQ9	NSS_BUNL8	Q06830	PRDX1_HUMAN	tandem affinity purification	22810585				Q8JPQ9-P24928	NSS_BUNL8-RPB1_HUMAN			P24928	RPB1_HUMAN
La Crosse virus ISOLATE L78	796210	Q8JPQ9	NSS_BUNL8	P24928	RPB1_HUMAN	tandem affinity purification	22810585				Q8JPQ9-P31943	NSS_BUNL8-HNRH1_HUMAN			P31943	HNRH1_HUMAN
La Crosse virus ISOLATE L78	796210	Q8JPQ9	NSS_BUNL8	P31943	HNRH1_HUMAN	tandem affinity purification	22810585				Q8JPQ9-Q93008	NSS_BUNL8-USP9X_HUMAN			Q93008	USP9X_HUMAN
La Crosse virus ISOLATE L78	796210	Q8JPQ9	NSS_BUNL8	Q93008	USP9X_HUMAN	tandem affinity purification	22810585				Q8JPQ9-Q9BUF5	NSS_BUNL8-TBB6_HUMAN			Q9BUF5	TBB6_HUMAN
La Crosse virus ISOLATE L78	796210	Q8JPQ9	NSS_BUNL8	Q9BUF5	TBB6_HUMAN	tandem affinity purification	22810585				Q8JPQ9-P17987	NSS_BUNL8-TCPA_HUMAN			P17987	TCPA_HUMAN
La Crosse virus ISOLATE L78	796210	Q8JPQ9	NSS_BUNL8	P17987	TCPA_HUMAN	tandem affinity purification	22810585				Q8JPQ9-P32119	NSS_BUNL8-PRDX2_HUMAN			P32119	PRDX2_HUMAN
La Crosse virus ISOLATE L78	796210	Q8JPQ9	NSS_BUNL8	P32119	PRDX2_HUMAN	tandem affinity purification	22810585				Q8JPQ9-Q92734	NSS_BUNL8-TFG_HUMAN			Q92734	TFG_HUMAN
La Crosse virus ISOLATE L78	796210	Q8JPQ9	NSS_BUNL8	Q92734	TFG_HUMAN	tandem affinity purification	22810585				Q8JPQ9-Q9Y230	NSS_BUNL8-RUVB2_HUMAN			Q9Y230	RUVB2_HUMAN
La Crosse virus ISOLATE L78	796210	Q8JPQ9	NSS_BUNL8	Q9Y230	RUVB2_HUMAN	tandem affinity purification	22810585				Q8JPQ9-Q96EY1	NSS_BUNL8-DNJA3_HUMAN			Q96EY1	DNJA3_HUMAN
La Crosse virus ISOLATE L78	796210	Q8JPQ9	NSS_BUNL8	Q96EY1	DNJA3_HUMAN	tandem affinity purification	22810585				Q8JPQ9-Q9P1Q0	NSS_BUNL8-VPS54_HUMAN			Q9P1Q0	VPS54_HUMAN
La Crosse virus ISOLATE L78	796210	Q8JPQ9	NSS_BUNL8	Q9P1Q0	VPS54_HUMAN	tandem affinity purification	22810585				Q8JPQ9-P55795	NSS_BUNL8-HNRH2_HUMAN			P55795	HNRH2_HUMAN
La Crosse virus ISOLATE L78	796210	Q8JPQ9	NSS_BUNL8	P55795	HNRH2_HUMAN	tandem affinity purification	22810585				Q8JPQ9-P14625	NSS_BUNL8-ENPL_HUMAN			P14625	ENPL_HUMAN
La Crosse virus ISOLATE L78	796210	Q8JPQ9	NSS_BUNL8	P14625	ENPL_HUMAN	tandem affinity purification	22810585				Q8JPQ9-O00232	NSS_BUNL8-PSD12_HUMAN			O00232	PSD12_HUMAN
La Crosse virus ISOLATE L78	796210	Q8JPQ9	NSS_BUNL8	O00232	PSD12_HUMAN	tandem affinity purification	22810585				Q8JPQ9-O94979	NSS_BUNL8-SC31A_HUMAN			O94979	SC31A_HUMAN
La Crosse virus ISOLATE L78	796210	Q8JPQ9	NSS_BUNL8	O94979	SC31A_HUMAN	tandem affinity purification	22810585				Q8JPQ9-P35579	NSS_BUNL8-MYH9_HUMAN			P35579	MYH9_HUMAN
La Crosse virus ISOLATE L78	796210	Q8JPQ9	NSS_BUNL8	P35579	MYH9_HUMAN	tandem affinity purification	22810585				Q8JPQ9-O60884	NSS_BUNL8-DNJA2_HUMAN			O60884	DNJA2_HUMAN
La Crosse virus ISOLATE L78	796210	Q8JPQ9	NSS_BUNL8	O60884	DNJA2_HUMAN	tandem affinity purification	22810585				Q8JPQ9-Q9BUJ2	NSS_BUNL8-HNRL1_HUMAN			Q9BUJ2	HNRL1_HUMAN
La Crosse virus ISOLATE L78	796210	Q8JPQ9	NSS_BUNL8	Q9BUJ2	HNRL1_HUMAN	tandem affinity purification	22810585				Q8JPQ9-Q9Y265	NSS_BUNL8-RUVB1_HUMAN			Q9Y265	RUVB1_HUMAN
La Crosse virus ISOLATE L78	796210	Q8JPQ9	NSS_BUNL8	Q9Y265	RUVB1_HUMAN	tandem affinity purification	22810585				Q8JPQ9-P53992	NSS_BUNL8-SC24C_HUMAN			P53992	SC24C_HUMAN
La Crosse virus ISOLATE L78	796210	Q8JPQ9	NSS_BUNL8	P53992	SC24C_HUMAN	tandem affinity purification	22810585				Q8JPQ9-P49368	NSS_BUNL8-TCPG_HUMAN			P49368	TCPG_HUMAN
La Crosse virus ISOLATE L78	796210	Q8JPQ9	NSS_BUNL8	P49368	TCPG_HUMAN	tandem affinity purification	22810585				Q8JPQ9-P23246	NSS_BUNL8-SFPQ_HUMAN			P23246	SFPQ_HUMAN
La Crosse virus ISOLATE L78	796210	Q8JPQ9	NSS_BUNL8	P23246	SFPQ_HUMAN	tandem affinity purification	22810585				Q8JPQ9-Q9UBS4	NSS_BUNL8-DJB11_HUMAN			Q9UBS4	DJB11_HUMAN
La Crosse virus ISOLATE L78	796210	Q8JPQ9	NSS_BUNL8	Q9UBS4	DJB11_HUMAN	tandem affinity purification	22810585				Q8JPQ9-O95831	NSS_BUNL8-AIFM1_HUMAN			O95831	AIFM1_HUMAN
La Crosse virus ISOLATE L78	796210	Q8JPQ9	NSS_BUNL8	O95831	AIFM1_HUMAN	tandem affinity purification	22810585				Q8JPQ9-Q9BQE3	NSS_BUNL8-TBA1C_HUMAN			Q9BQE3	TBA1C_HUMAN
La Crosse virus ISOLATE L78	796210	Q8JPQ9	NSS_BUNL8	Q9BQE3	TBA1C_HUMAN	tandem affinity purification	22810585				Q8JPQ9-O00165	NSS_BUNL8-HAX1_HUMAN			O00165	HAX1_HUMAN
La Crosse virus ISOLATE L78	796210	Q8JPQ9	NSS_BUNL8	O00165	HAX1_HUMAN	tandem affinity purification	22810585				Q8JPQ9-Q8N163	NSS_BUNL8-CCAR2_HUMAN			Q8N163	CCAR2_HUMAN
La Crosse virus ISOLATE L78	796210	Q8JPQ9	NSS_BUNL8	Q8N163	CCAR2_HUMAN	tandem affinity purification	22810585				Q8JPQ9-Q13885	NSS_BUNL8-TBB2A_HUMAN			Q13885	TBB2A_HUMAN
La Crosse virus ISOLATE L78	796210	Q8JPQ9	NSS_BUNL8	Q13885	TBB2A_HUMAN	tandem affinity purification	22810585				Q8JPQ9-O76031	NSS_BUNL8-CLPX_HUMAN			O76031	CLPX_HUMAN
La Crosse virus ISOLATE L78	796210	Q8JPQ9	NSS_BUNL8	O76031	CLPX_HUMAN	tandem affinity purification	22810585				Q8JPQ9-Q92841	NSS_BUNL8-DDX17_HUMAN			Q92841	DDX17_HUMAN
La Crosse virus ISOLATE L78	796210	Q8JPQ9	NSS_BUNL8	Q92841	DDX17_HUMAN	tandem affinity purification	22810585				Q8JPQ9-O75475	NSS_BUNL8-PSIP1_HUMAN			O75475	PSIP1_HUMAN
La Crosse virus ISOLATE L78	796210	Q8JPQ9	NSS_BUNL8	O75475	PSIP1_HUMAN	tandem affinity purification	22810585				Q8JPQ9-Q05639	NSS_BUNL8-EF1A2_HUMAN			Q05639	EF1A2_HUMAN
La Crosse virus ISOLATE L78	796210	Q8JPQ9	NSS_BUNL8	Q05639	EF1A2_HUMAN	tandem affinity purification	22810585				Q8JPQ9-A8MVJ9	NSS_BUNL8-YI028_HUMAN			A8MVJ9	YI028_HUMAN
La Crosse virus ISOLATE L78	796210	Q8JPQ9	NSS_BUNL8	A8MVJ9	YI028_HUMAN	tandem affinity purification	22810585				Q8JPQ9-Q6Q759	NSS_BUNL8-SPG17_HUMAN			Q6Q759	SPG17_HUMAN
La Crosse virus ISOLATE L78	796210	Q8JPQ9	NSS_BUNL8	Q6Q759	SPG17_HUMAN	tandem affinity purification	22810585				Q8JPQ9-Q5VTE0	NSS_BUNL8-EF1A3_HUMAN			Q5VTE0	EF1A3_HUMAN
La Crosse virus ISOLATE L78	796210	Q8JPQ9	NSS_BUNL8	Q5VTE0	EF1A3_HUMAN	tandem affinity purification	22810585				Q8JPQ9-P78347	NSS_BUNL8-GTF2I_HUMAN			P78347	GTF2I_HUMAN
La Crosse virus ISOLATE L78	796210	Q8JPQ9	NSS_BUNL8	P78347	GTF2I_HUMAN	tandem affinity purification	22810585				Q8JPQ9-P43243	NSS_BUNL8-MATR3_HUMAN			P43243	MATR3_HUMAN
La Crosse virus ISOLATE L78	796210	Q8JPQ9	NSS_BUNL8	P43243	MATR3_HUMAN	tandem affinity purification	22810585				Q8JPQ9-Q3ZCQ8	NSS_BUNL8-TIM50_HUMAN			Q3ZCQ8	TIM50_HUMAN
La Crosse virus ISOLATE L78	796210	Q8JPQ9	NSS_BUNL8	Q3ZCQ8	TIM50_HUMAN	tandem affinity purification	22810585				Q8JPQ9-P48643	NSS_BUNL8-TCPE_HUMAN			P48643	TCPE_HUMAN
La Crosse virus ISOLATE L78	796210	Q8JPQ9	NSS_BUNL8	P48643	TCPE_HUMAN	tandem affinity purification	22810585				Q8JPQ9-P23526	NSS_BUNL8-SAHH_HUMAN			P23526	SAHH_HUMAN
La Crosse virus ISOLATE L78	796210	Q8JPQ9	NSS_BUNL8	P23526	SAHH_HUMAN	tandem affinity purification	22810585				Q8JPQ9-P53396	NSS_BUNL8-ACLY_HUMAN			P53396	ACLY_HUMAN
La Crosse virus ISOLATE L78	796210	Q8JPQ9	NSS_BUNL8	P53396	ACLY_HUMAN	tandem affinity purification	22810585				Q8JPQ9-P49327	NSS_BUNL8-FAS_HUMAN			P49327	FAS_HUMAN
La Crosse virus ISOLATE L78	796210	Q8JPQ9	NSS_BUNL8	P49327	FAS_HUMAN	tandem affinity purification	22810585				Q8JPQ9-P08238	NSS_BUNL8-HS90B_HUMAN			P08238	HS90B_HUMAN
La Crosse virus ISOLATE L78	796210	Q8JPQ9	NSS_BUNL8	P08238	HS90B_HUMAN	tandem affinity purification	22810585				Q8JPQ9-P30876	NSS_BUNL8-RPB2_HUMAN			P30876	RPB2_HUMAN
La Crosse virus ISOLATE L78	796210	Q8JPQ9	NSS_BUNL8	P30876	RPB2_HUMAN	tandem affinity purification	22810585				Q8JPQ9-Q9NQI0	NSS_BUNL8-DDX4_HUMAN			Q9NQI0	DDX4_HUMAN
La Crosse virus ISOLATE L78	796210	Q8JPQ9	NSS_BUNL8	Q9NQI0	DDX4_HUMAN	tandem affinity purification	22810585				Q8JPQ9-P02042	NSS_BUNL8-HBD_HUMAN			P02042	HBD_HUMAN
La Crosse virus ISOLATE L78	796210	Q8JPQ9	NSS_BUNL8	P02042	HBD_HUMAN	tandem affinity purification	22810585				Q8JPQ9-P35637	NSS_BUNL8-FUS_HUMAN			P35637	FUS_HUMAN
La Crosse virus ISOLATE L78	796210	Q8JPQ9	NSS_BUNL8	P35637	FUS_HUMAN	tandem affinity purification	22810585				Q8JPQ9-Q6ZN28	NSS_BUNL8-MACC1_HUMAN			Q6ZN28	MACC1_HUMAN
La Crosse virus ISOLATE L78	796210	Q8JPQ9	NSS_BUNL8	Q6ZN28	MACC1_HUMAN	tandem affinity purification	22810585				Q8JPQ9-P50991	NSS_BUNL8-TCPD_HUMAN			P50991	TCPD_HUMAN
La Crosse virus ISOLATE L78	796210	Q8JPQ9	NSS_BUNL8	P50991	TCPD_HUMAN	tandem affinity purification	22810585				Q8JPQ9-P17844	NSS_BUNL8-DDX5_HUMAN			P17844	DDX5_HUMAN
La Crosse virus ISOLATE L78	796210	Q8JPQ9	NSS_BUNL8	P17844	DDX5_HUMAN	tandem affinity purification	22810585				Q8JPQ9-Q9P0W8	NSS_BUNL8-SPAT7_HUMAN			Q9P0W8	SPAT7_HUMAN
La Crosse virus ISOLATE L78	796210	Q8JPQ9	NSS_BUNL8	Q9P0W8	SPAT7_HUMAN	tandem affinity purification	22810585				Q8JPQ9-O00571	NSS_BUNL8-DDX3X_HUMAN			O00571	DDX3X_HUMAN
La Crosse virus ISOLATE L78	796210	Q8JPQ9	NSS_BUNL8	O00571	DDX3X_HUMAN	tandem affinity purification	22810585				Q8JPQ9-P53618	NSS_BUNL8-COPB_HUMAN			P53618	COPB_HUMAN
La Crosse virus ISOLATE L78	796210	Q8JPQ9	NSS_BUNL8	P53618	COPB_HUMAN	tandem affinity purification	22810585				Q8JPQ9-Q13838	NSS_BUNL8-DX39B_HUMAN			Q13838	DX39B_HUMAN
La Crosse virus ISOLATE L78	796210	Q8JPQ9	NSS_BUNL8	Q13838	DX39B_HUMAN	tandem affinity purification	22810585				Q8JPQ9-Q13162	NSS_BUNL8-PRDX4_HUMAN			Q13162	PRDX4_HUMAN
La Crosse virus ISOLATE L78	796210	Q8JPQ9	NSS_BUNL8	Q13162	PRDX4_HUMAN	tandem affinity purification	22810585				Q8JPQ9-Q56VL3	NSS_BUNL8-OCAD2_HUMAN			Q56VL3	OCAD2_HUMAN
La Crosse virus ISOLATE L78	796210	Q8JPQ9	NSS_BUNL8	Q56VL3	OCAD2_HUMAN	tandem affinity purification	22810585				Q8JPQ9-P68104	NSS_BUNL8-EF1A1_HUMAN			P68104	EF1A1_HUMAN
La Crosse virus ISOLATE L78	796210	Q8JPQ9	NSS_BUNL8	P68104	EF1A1_HUMAN	tandem affinity purification	22810585				Q8JPQ9-P62258	NSS_BUNL8-1433E_HUMAN			P62258	1433E_HUMAN
La Crosse virus ISOLATE L78	796210	Q8JPQ9	NSS_BUNL8	P62258	1433E_HUMAN	tandem affinity purification	22810585				Q8JPQ9-Q6PI48	NSS_BUNL8-SYDM_HUMAN			Q6PI48	SYDM_HUMAN
La Crosse virus ISOLATE L78	796210	Q8JPQ9	NSS_BUNL8	Q6PI48	SYDM_HUMAN	tandem affinity purification	22810585				Q8JPQ9-P22061	NSS_BUNL8-PIMT_HUMAN			P22061	PIMT_HUMAN
La Crosse virus ISOLATE L78	796210	Q8JPQ9	NSS_BUNL8	P22061	PIMT_HUMAN	tandem affinity purification	22810585				Q8JPQ9-P08865	NSS_BUNL8-RSSA_HUMAN			P08865	RSSA_HUMAN
La Crosse virus ISOLATE L78	796210	Q8JPQ9	NSS_BUNL8	P08865	RSSA_HUMAN	tandem affinity purification	22810585				Q8JPQ9-Q96M02	NSS_BUNL8-CJ090_HUMAN			Q96M02	CJ090_HUMAN
La Crosse virus ISOLATE L78	796210	Q8JPQ9	NSS_BUNL8	Q96M02	CJ090_HUMAN	tandem affinity purification	22810585				Q8JPQ9-Q13263	NSS_BUNL8-TIF1B_HUMAN			Q13263	TIF1B_HUMAN
La Crosse virus ISOLATE L78	796210	Q8JPQ9	NSS_BUNL8	Q13263	TIF1B_HUMAN	tandem affinity purification	22810585				Q8JPQ9-P52597	NSS_BUNL8-HNRPF_HUMAN			P52597	HNRPF_HUMAN
La Crosse virus ISOLATE L78	796210	Q8JPQ9	NSS_BUNL8	P52597	HNRPF_HUMAN	tandem affinity purification	22810585				Q8JPQ9-P07900	NSS_BUNL8-HS90A_HUMAN			P07900	HS90A_HUMAN
La Crosse virus ISOLATE L78	796210	Q8JPQ9	NSS_BUNL8	P07900	HS90A_HUMAN	tandem affinity purification	22810585				Q8JPQ9-Q9UKM7	NSS_BUNL8-MA1B1_HUMAN			Q9UKM7	MA1B1_HUMAN
La Crosse virus ISOLATE L78	796210	Q8JPQ9	NSS_BUNL8	Q9UKM7	MA1B1_HUMAN	tandem affinity purification	22810585				Q8JPQ9-P82979	NSS_BUNL8-SARNP_HUMAN			P82979	SARNP_HUMAN
La Crosse virus ISOLATE L78	796210	Q8JPQ9	NSS_BUNL8	P82979	SARNP_HUMAN	tandem affinity purification	22810585				Q8JPQ9-P68371	NSS_BUNL8-TBB4B_HUMAN			P68371	TBB4B_HUMAN
La Crosse virus ISOLATE L78	796210	Q8JPQ9	NSS_BUNL8	P68371	TBB4B_HUMAN	tandem affinity purification	22810585				Q8JPQ9-Q7L1T6	NSS_BUNL8-NB5R4_HUMAN			Q7L1T6	NB5R4_HUMAN
La Crosse virus ISOLATE L78	796210	Q8JPQ9	NSS_BUNL8	Q7L1T6	NB5R4_HUMAN	tandem affinity purification	22810585				Q8JPQ9-P31689	NSS_BUNL8-DNJA1_HUMAN			P31689	DNJA1_HUMAN
La Crosse virus ISOLATE L78	796210	Q8JPQ9	NSS_BUNL8	P31689	DNJA1_HUMAN	tandem affinity purification	22810585				Q8JPQ9-Q8IW75	NSS_BUNL8-SPA12_HUMAN			Q8IW75	SPA12_HUMAN
La Crosse virus ISOLATE L78	796210	Q8JPQ9	NSS_BUNL8	Q8IW75	SPA12_HUMAN	tandem affinity purification	22810585				Q8JPQ9-Q71U36	NSS_BUNL8-TBA1A_HUMAN			Q71U36	TBA1A_HUMAN
La Crosse virus ISOLATE L78	796210	Q8JPQ9	NSS_BUNL8	Q71U36	TBA1A_HUMAN	tandem affinity purification	22810585				Q8JPQ9-O75116	NSS_BUNL8-ROCK2_HUMAN			O75116	ROCK2_HUMAN
La Crosse virus ISOLATE L78	796210	Q8JPQ9	NSS_BUNL8	O75116	ROCK2_HUMAN	tandem affinity purification	22810585				Q8JPQ9-P55072	NSS_BUNL8-TERA_HUMAN			P55072	TERA_HUMAN
La Crosse virus ISOLATE L78	796210	Q8JPQ9	NSS_BUNL8	P55072	TERA_HUMAN	tandem affinity purification	22810585				Q8JPQ9-Q52LJ0	NSS_BUNL8-FA98B_HUMAN			Q52LJ0	FA98B_HUMAN
La Crosse virus ISOLATE L78	796210	Q8JPQ9	NSS_BUNL8	Q52LJ0	FA98B_HUMAN	tandem affinity purification	22810585				Q8JPQ9-P10809	NSS_BUNL8-CH60_HUMAN			P10809	CH60_HUMAN
La Crosse virus ISOLATE L78	796210	Q8JPQ9	NSS_BUNL8	P10809	CH60_HUMAN	tandem affinity purification	22810585				Q8JPQ9-P33176	NSS_BUNL8-KINH_HUMAN			P33176	KINH_HUMAN
La Crosse virus ISOLATE L78	796210	Q8JPQ9	NSS_BUNL8	P33176	KINH_HUMAN	tandem affinity purification	22810585				Q8JPQ9-O15523	NSS_BUNL8-DDX3Y_HUMAN			O15523	DDX3Y_HUMAN
La Crosse virus ISOLATE L78	796210	Q8JPQ9	NSS_BUNL8	O15523	DDX3Y_HUMAN	tandem affinity purification	22810585				Q8JPR0-P20591	NCAP_BUNL8-MX1_HUMAN			Q9UER7	DAXX_HUMAN
La Crosse virus ISOLATE L78	796210	Q8JPR0	NCAP_BUNL8	P20591	MX1_HUMAN	coimmunoprecipitation	11880649				P27313-Q9UER7	NCAP_PUUMS-DAXX_HUMAN			P63165	SUMO1_HUMAN
Puumala virus STRAIN SOTKAMO / v-2969 / 81	39002	P27313	NCAP_PUUMS	Q9UER7	DAXX_HUMAN	two hybrid*	11907324				P27313-P63165	NCAP_PUUMS-SUMO1_HUMAN			Q709F0	ACD11_HUMAN
Puumala virus STRAIN SOTKAMO / v-2969 / 81	39002	P27313	NCAP_PUUMS	Q9UER7	DAXX_HUMAN	coimmunoprecipitation*	11907324				P21698-P07437	NSS_RVFVZ-TBB5_HUMAN			O95757	HS74L_HUMAN
Puumala virus STRAIN SOTKAMO / v-2969 / 81	39002	P27313	NCAP_PUUMS	Q9UER7	DAXX_HUMAN	pull down*	11907324				P21698-P34932	NSS_RVFVZ-HSP74_HUMAN			P78406	RAE1L_HUMAN
Puumala virus STRAIN SOTKAMO / v-2969 / 81	39002	P27313	NCAP_PUUMS	P63165	SUMO1_HUMAN	two hybrid*	11907324				P21698-Q709F0	NSS_RVFVZ-ACD11_HUMAN			P78371	TCPB_HUMAN
Puumala virus STRAIN SOTKAMO / v-2969 / 81	39002	P27313	NCAP_PUUMS	P63165	SUMO1_HUMAN	coimmunoprecipitation*	11907324				P21698-O95757	NSS_RVFVZ-HS74L_HUMAN			Q13509	TBB3_HUMAN
Puumala virus STRAIN SOTKAMO / v-2969 / 81	39002	P27313	NCAP_PUUMS	P63165	SUMO1_HUMAN	pull down*	11907324				P21698-P07900	NSS_RVFVZ-HS90A_HUMAN			P52948	NUP98_HUMAN
Rift valley fever virus STRAIN ZH-548 M12	11589	P21698	NSS_RVFVZ	P07437	TBB5_HUMAN	tandem affinity purification	22810585				P21698-P78406	NSS_RVFVZ-RAE1L_HUMAN			Q9Y4L1	HYOU1_HUMAN
Rift valley fever virus STRAIN ZH-548 M12	11589	P21698	NSS_RVFVZ	P34932	HSP74_HUMAN	tandem affinity purification	22810585				P21698-P08238	NSS_RVFVZ-HS90B_HUMAN			Q9UK99	FBX3_HUMAN
Rift valley fever virus STRAIN ZH-548 M12	11589	P21698	NSS_RVFVZ	Q709F0	ACD11_HUMAN	tandem affinity purification	22810585				P21698-P78371	NSS_RVFVZ-TCPB_HUMAN			P54652	HSP72_HUMAN
Rift valley fever virus STRAIN ZH-548 M12	11589	P21698	NSS_RVFVZ	O95757	HS74L_HUMAN	tandem affinity purification	22810585				P21698-Q13509	NSS_RVFVZ-TBB3_HUMAN			P11021	GRP78_HUMAN
Rift valley fever virus STRAIN ZH-548 M12	11589	P21698	NSS_RVFVZ	P07900	HS90A_HUMAN	tandem affinity purification	22810585				P21698-P52948	NSS_RVFVZ-NUP98_HUMAN			Q92598	HS105_HUMAN
Rift valley fever virus STRAIN ZH-548 M12	11589	P21698	NSS_RVFVZ	P78406	RAE1L_HUMAN	tandem affinity purification	22810585				P21698-P50991	NSS_RVFVZ-TCPD_HUMAN			Q16698	DECR_HUMAN
Rift valley fever virus STRAIN ZH-548 M12	11589	P21698	NSS_RVFVZ	P08238	HS90B_HUMAN	tandem affinity purification	22810585				P21698-Q9Y4L1	NSS_RVFVZ-HYOU1_HUMAN			P04350	TBB4A_HUMAN
Rift valley fever virus STRAIN ZH-548 M12	11589	P21698	NSS_RVFVZ	P78371	TCPB_HUMAN	tandem affinity purification	22810585				P21698-Q9UK99	NSS_RVFVZ-FBX3_HUMAN			Q01968	OCRL_HUMAN
Rift valley fever virus STRAIN ZH-548 M12	11589	P21698	NSS_RVFVZ	Q13509	TBB3_HUMAN	tandem affinity purification	22810585				P21698-Q71U36	NSS_RVFVZ-TBA1A_HUMAN			P50990	TCPQ_HUMAN
Rift valley fever virus STRAIN ZH-548 M12	11589	P21698	NSS_RVFVZ	P52948	NUP98_HUMAN	tandem affinity purification	22810585				P21698-P49368	NSS_RVFVZ-TCPG_HUMAN			Q96S55	WRIP1_HUMAN
Rift valley fever virus STRAIN ZH-548 M12	11589	P21698	NSS_RVFVZ	P50991	TCPD_HUMAN	tandem affinity purification	22810585				P21698-P48643	NSS_RVFVZ-TCPE_HUMAN			Q53EZ4	CEP55_HUMAN
Rift valley fever virus STRAIN ZH-548 M12	11589	P21698	NSS_RVFVZ	Q9Y4L1	HYOU1_HUMAN	tandem affinity purification	22810585				P21698-P54652	NSS_RVFVZ-HSP72_HUMAN			P34931	HS71L_HUMAN
Rift valley fever virus STRAIN ZH-548 M12	11589	P21698	NSS_RVFVZ	Q9UK99	FBX3_HUMAN	tandem affinity purification	22810585				P21698-P11021	NSS_RVFVZ-GRP78_HUMAN			Q14653	IRF3_HUMAN
Rift valley fever virus STRAIN ZH-548 M12	11589	P21698	NSS_RVFVZ	Q71U36	TBA1A_HUMAN	tandem affinity purification	22810585				P21698-Q92598	NSS_RVFVZ-HS105_HUMAN			Q99536	VAT1_HUMAN
Rift valley fever virus STRAIN ZH-548 M12	11589	P21698	NSS_RVFVZ	P49368	TCPG_HUMAN	tandem affinity purification	22810585				P21698-P68371	NSS_RVFVZ-TBB4B_HUMAN			Q08379	GOGA2_HUMAN
Rift valley fever virus STRAIN ZH-548 M12	11589	P21698	NSS_RVFVZ	P48643	TCPE_HUMAN	tandem affinity purification	22810585				P21698-Q16698	NSS_RVFVZ-DECR_HUMAN			P14649	MYL6B_HUMAN
Rift valley fever virus STRAIN ZH-548 M12	11589	P21698	NSS_RVFVZ	P54652	HSP72_HUMAN	tandem affinity purification	22810585				P21698-Q9BQE3	NSS_RVFVZ-TBA1C_HUMAN			P41091	IF2G_HUMAN
Rift valley fever virus STRAIN ZH-548 M12	11589	P21698	NSS_RVFVZ	P11021	GRP78_HUMAN	tandem affinity purification	22810585				P21698-P22061	NSS_RVFVZ-PIMT_HUMAN			Q5VIR6	VPS53_HUMAN
Rift valley fever virus STRAIN ZH-548 M12	11589	P21698	NSS_RVFVZ	Q92598	HS105_HUMAN	tandem affinity purification	22810585				P21698-P04350	NSS_RVFVZ-TBB4A_HUMAN			Q92945	FUBP2_HUMAN
Rift valley fever virus STRAIN ZH-548 M12	11589	P21698	NSS_RVFVZ	P68371	TBB4B_HUMAN	tandem affinity purification	22810585				P21698-Q01968	NSS_RVFVZ-OCRL_HUMAN			O00746	NDKM_HUMAN
Rift valley fever virus STRAIN ZH-548 M12	11589	P21698	NSS_RVFVZ	Q16698	DECR_HUMAN	tandem affinity purification	22810585				P21698-P50990	NSS_RVFVZ-TCPQ_HUMAN			Q2VIR3	IF2GL_HUMAN
Rift valley fever virus STRAIN ZH-548 M12	11589	P21698	NSS_RVFVZ	Q9BQE3	TBA1C_HUMAN	tandem affinity purification	22810585				P12792-P50990	NSS_SFSV-TCPQ_HUMAN			Q9Y224	CN166_HUMAN
Rift valley fever virus STRAIN ZH-548 M12	11589	P21698	NSS_RVFVZ	P22061	PIMT_HUMAN	tandem affinity purification	22810585				P12792-Q96S55	NSS_SFSV-WRIP1_HUMAN			Q7L273	KCTD9_HUMAN
Rift valley fever virus STRAIN ZH-548 M12	11589	P21698	NSS_RVFVZ	P04350	TBB4A_HUMAN	tandem affinity purification	22810585				P12792-Q53EZ4	NSS_SFSV-CEP55_HUMAN			Q8N1B4	VPS52_HUMAN
Rift valley fever virus STRAIN ZH-548 M12	11589	P21698	NSS_RVFVZ	Q01968	OCRL_HUMAN	tandem affinity purification	22810585				P12792-P17987	NSS_SFSV-TCPA_HUMAN			Q9Y4K3	TRAF6_HUMAN
Rift valley fever virus STRAIN ZH-548 M12	11589	P21698	NSS_RVFVZ	P50990	TCPQ_HUMAN	tandem affinity purification	22810585				P12792-P50991	NSS_SFSV-TCPD_HUMAN			P49770	EI2BB_HUMAN
Sandfly fever Sicilian virus	28292	P12792	NSS_SFSV	P50990	TCPQ_HUMAN	tandem affinity purification	22810585				P12792-Q05639	NSS_SFSV-EF1A2_HUMAN			Q9Y6D9	MD1L1_HUMAN
Sandfly fever Sicilian virus	28292	P12792	NSS_SFSV	Q96S55	WRIP1_HUMAN	tandem affinity purification	22810585				P12792-P34931	NSS_SFSV-HS71L_HUMAN			Q9NR50	EI2BG_HUMAN
Sandfly fever Sicilian virus	28292	P12792	NSS_SFSV	Q53EZ4	CEP55_HUMAN	tandem affinity purification	22810585				P12792-Q92841	NSS_SFSV-DDX17_HUMAN			Q53HC9	TSSC1_HUMAN
Sandfly fever Sicilian virus	28292	P12792	NSS_SFSV	P17987	TCPA_HUMAN	tandem affinity purification	22810585				P12792-P48643	NSS_SFSV-TCPE_HUMAN			Q9BVC6	TM109_HUMAN
Sandfly fever Sicilian virus	28292	P12792	NSS_SFSV	P50991	TCPD_HUMAN	tandem affinity purification	22810585				P12792-Q14653	NSS_SFSV-IRF3_HUMAN			Q9BZW7	TSG10_HUMAN
Sandfly fever Sicilian virus	28292	P12792	NSS_SFSV	Q05639	EF1A2_HUMAN	tandem affinity purification	22810585				P12792-Q99536	NSS_SFSV-VAT1_HUMAN			P28340	DPOD1_HUMAN
Sandfly fever Sicilian virus	28292	P12792	NSS_SFSV	P34931	HS71L_HUMAN	tandem affinity purification	22810585				P12792-Q08379	NSS_SFSV-GOGA2_HUMAN			P60660	MYL6_HUMAN
Sandfly fever Sicilian virus	28292	P12792	NSS_SFSV	Q92841	DDX17_HUMAN	tandem affinity purification	22810585				P12792-O00571	NSS_SFSV-DDX3X_HUMAN			Q01813	PFKAP_HUMAN
Sandfly fever Sicilian virus	28292	P12792	NSS_SFSV	P48643	TCPE_HUMAN	tandem affinity purification	22810585				P12792-P14649	NSS_SFSV-MYL6B_HUMAN			Q9HAV4	XPO5_HUMAN
Sandfly fever Sicilian virus	28292	P12792	NSS_SFSV	Q14653	IRF3_HUMAN	tandem affinity purification	22810585				P12792-P41091	NSS_SFSV-IF2G_HUMAN			Q9UID3	VPS51_HUMAN
Sandfly fever Sicilian virus	28292	P12792	NSS_SFSV	Q99536	VAT1_HUMAN	tandem affinity purification	22810585				P12792-Q5VIR6	NSS_SFSV-VPS53_HUMAN			Q9UI10	EI2BD_HUMAN
Sandfly fever Sicilian virus	28292	P12792	NSS_SFSV	Q08379	GOGA2_HUMAN	tandem affinity purification	22810585				P12792-Q92734	NSS_SFSV-TFG_HUMAN			Q92552	RT27_HUMAN
Sandfly fever Sicilian virus	28292	P12792	NSS_SFSV	O00571	DDX3X_HUMAN	tandem affinity purification	22810585				P12792-O15523	NSS_SFSV-DDX3Y_HUMAN			Q13144	EI2BE_HUMAN
Sandfly fever Sicilian virus	28292	P12792	NSS_SFSV	P14649	MYL6B_HUMAN	tandem affinity purification	22810585				P12792-P49368	NSS_SFSV-TCPG_HUMAN			Q14232	EI2BA_HUMAN
Sandfly fever Sicilian virus	28292	P12792	NSS_SFSV	P41091	IF2G_HUMAN	tandem affinity purification	22810585				P12792-Q92945	NSS_SFSV-FUBP2_HUMAN			Q96S59	RANB9_HUMAN
Sandfly fever Sicilian virus	28292	P12792	NSS_SFSV	Q5VIR6	VPS53_HUMAN	tandem affinity purification	22810585				P12792-O00746	NSS_SFSV-NDKM_HUMAN
Sandfly fever Sicilian virus	28292	P12792	NSS_SFSV	Q92734	TFG_HUMAN	tandem affinity purification	22810585				P12792-Q71U36	NSS_SFSV-TBA1A_HUMAN
Sandfly fever Sicilian virus	28292	P12792	NSS_SFSV	O15523	DDX3Y_HUMAN	tandem affinity purification	22810585				P12792-Q9BQE3	NSS_SFSV-TBA1C_HUMAN
Sandfly fever Sicilian virus	28292	P12792	NSS_SFSV	P49368	TCPG_HUMAN	tandem affinity purification	22810585				P12792-Q2VIR3	NSS_SFSV-IF2GL_HUMAN
Sandfly fever Sicilian virus	28292	P12792	NSS_SFSV	Q92945	FUBP2_HUMAN	tandem affinity purification	22810585				P12792-Q9Y224	NSS_SFSV-CN166_HUMAN
Sandfly fever Sicilian virus	28292	P12792	NSS_SFSV	O00746	NDKM_HUMAN	tandem affinity purification	22810585				P12792-Q7L273	NSS_SFSV-KCTD9_HUMAN
Sandfly fever Sicilian virus	28292	P12792	NSS_SFSV	Q71U36	TBA1A_HUMAN	tandem affinity purification	22810585				P12792-Q8N1B4	NSS_SFSV-VPS52_HUMAN
Sandfly fever Sicilian virus	28292	P12792	NSS_SFSV	Q9BQE3	TBA1C_HUMAN	tandem affinity purification	22810585				P12792-Q9Y4K3	NSS_SFSV-TRAF6_HUMAN
Sandfly fever Sicilian virus	28292	P12792	NSS_SFSV	Q2VIR3	IF2GL_HUMAN	tandem affinity purification	22810585				P12792-P49770	NSS_SFSV-EI2BB_HUMAN
Sandfly fever Sicilian virus	28292	P12792	NSS_SFSV	Q9Y224	CN166_HUMAN	tandem affinity purification	22810585				P12792-Q9Y6D9	NSS_SFSV-MD1L1_HUMAN
Sandfly fever Sicilian virus	28292	P12792	NSS_SFSV	Q7L273	KCTD9_HUMAN	tandem affinity purification	22810585				P12792-P35637	NSS_SFSV-FUS_HUMAN
Sandfly fever Sicilian virus	28292	P12792	NSS_SFSV	Q8N1B4	VPS52_HUMAN	tandem affinity purification	22810585				P12792-P07437	NSS_SFSV-TBB5_HUMAN
Sandfly fever Sicilian virus	28292	P12792	NSS_SFSV	Q9Y4K3	TRAF6_HUMAN	tandem affinity purification	22810585				P12792-Q9NR50	NSS_SFSV-EI2BG_HUMAN
Sandfly fever Sicilian virus	28292	P12792	NSS_SFSV	P49770	EI2BB_HUMAN	tandem affinity purification	22810585				P12792-P11021	NSS_SFSV-GRP78_HUMAN
Sandfly fever Sicilian virus	28292	P12792	NSS_SFSV	Q9Y6D9	MD1L1_HUMAN	tandem affinity purification	22810585				P12792-Q53HC9	NSS_SFSV-TSSC1_HUMAN
Sandfly fever Sicilian virus	28292	P12792	NSS_SFSV	P35637	FUS_HUMAN	tandem affinity purification	22810585				P12792-Q9BVC6	NSS_SFSV-TM109_HUMAN
Sandfly fever Sicilian virus	28292	P12792	NSS_SFSV	P07437	TBB5_HUMAN	tandem affinity purification	22810585				P12792-P68104	NSS_SFSV-EF1A1_HUMAN
Sandfly fever Sicilian virus	28292	P12792	NSS_SFSV	Q9NR50	EI2BG_HUMAN	tandem affinity purification	22810585				P12792-Q5VTE0	NSS_SFSV-EF1A3_HUMAN
Sandfly fever Sicilian virus	28292	P12792	NSS_SFSV	P11021	GRP78_HUMAN	tandem affinity purification	22810585				P12792-Q9BZW7	NSS_SFSV-TSG10_HUMAN
Sandfly fever Sicilian virus	28292	P12792	NSS_SFSV	Q53HC9	TSSC1_HUMAN	tandem affinity purification	22810585				P12792-P28340	NSS_SFSV-DPOD1_HUMAN
Sandfly fever Sicilian virus	28292	P12792	NSS_SFSV	Q9BVC6	TM109_HUMAN	tandem affinity purification	22810585				P12792-P60660	NSS_SFSV-MYL6_HUMAN
Sandfly fever Sicilian virus	28292	P12792	NSS_SFSV	P68104	EF1A1_HUMAN	tandem affinity purification	22810585				P12792-Q01813	NSS_SFSV-PFKAP_HUMAN
Sandfly fever Sicilian virus	28292	P12792	NSS_SFSV	Q5VTE0	EF1A3_HUMAN	tandem affinity purification	22810585				P12792-Q9HAV4	NSS_SFSV-XPO5_HUMAN
Sandfly fever Sicilian virus	28292	P12792	NSS_SFSV	Q9BZW7	TSG10_HUMAN	tandem affinity purification	22810585				P12792-Q9UID3	NSS_SFSV-VPS51_HUMAN
Sandfly fever Sicilian virus	28292	P12792	NSS_SFSV	P28340	DPOD1_HUMAN	tandem affinity purification	22810585				P12792-Q9UI10	NSS_SFSV-EI2BD_HUMAN
Sandfly fever Sicilian virus	28292	P12792	NSS_SFSV	P60660	MYL6_HUMAN	tandem affinity purification	22810585				P12792-Q92552	NSS_SFSV-RT27_HUMAN
Sandfly fever Sicilian virus	28292	P12792	NSS_SFSV	Q01813	PFKAP_HUMAN	tandem affinity purification	22810585				P12792-Q13144	NSS_SFSV-EI2BE_HUMAN
Sandfly fever Sicilian virus	28292	P12792	NSS_SFSV	Q9HAV4	XPO5_HUMAN	tandem affinity purification	22810585				P12792-P17844	NSS_SFSV-DDX5_HUMAN
Sandfly fever Sicilian virus	28292	P12792	NSS_SFSV	Q9UID3	VPS51_HUMAN	tandem affinity purification	22810585				P12792-Q14232	NSS_SFSV-EI2BA_HUMAN
Sandfly fever Sicilian virus	28292	P12792	NSS_SFSV	Q9UI10	EI2BD_HUMAN	tandem affinity purification	22810585				P12792-Q9Y265	NSS_SFSV-RUVB1_HUMAN
Sandfly fever Sicilian virus	28292	P12792	NSS_SFSV	Q92552	RT27_HUMAN	tandem affinity purification	22810585				Q808S4-O75925	Q808S4_9VIRU-PIAS1_HUMAN
Sandfly fever Sicilian virus	28292	P12792	NSS_SFSV	Q13144	EI2BE_HUMAN	tandem affinity purification	22810585				Q808S4-Q9H2X6	Q808S4_9VIRU-HIPK2_HUMAN
Sandfly fever Sicilian virus	28292	P12792	NSS_SFSV	P17844	DDX5_HUMAN	tandem affinity purification	22810585				Q808S4-O75928	Q808S4_9VIRU-PIAS2_HUMAN
Sandfly fever Sicilian virus	28292	P12792	NSS_SFSV	Q14232	EI2BA_HUMAN	tandem affinity purification	22810585				Q808S4-Q12873	Q808S4_9VIRU-CHD3_HUMAN
Sandfly fever Sicilian virus	28292	P12792	NSS_SFSV	Q9Y265	RUVB1_HUMAN	tandem affinity purification	22810585				Q808S4-P63279	Q808S4_9VIRU-UBC9_HUMAN
Seoul virus	11608	Q808S4	Q808S4_9VIRU	O75925	PIAS1_HUMAN	two hybrid	14609633				Q808S4-Q96S59	Q808S4_9VIRU-RANB9_HUMAN
Seoul virus	11608	Q808S4	Q808S4_9VIRU	Q9H2X6	HIPK2_HUMAN	two hybrid	14609633				Q808S4-O95551	Q808S4_9VIRU-TYDP2_HUMAN
Seoul virus	11608	Q808S4	Q808S4_9VIRU	O75928	PIAS2_HUMAN	two hybrid	14609633				P17881-O75925	NCAP_SEOUS-PIAS1_HUMAN
Seoul virus	11608	Q808S4	Q808S4_9VIRU	Q12873	CHD3_HUMAN	two hybrid	14609633				P17881-O95551	NCAP_SEOUS-TYDP2_HUMAN
Seoul virus	11608	Q808S4	Q808S4_9VIRU	P63279	UBC9_HUMAN	two hybrid	14609633				P17881-P63279	NCAP_SEOUS-UBC9_HUMAN
Seoul virus	11608	Q808S4	Q808S4_9VIRU	Q96S59	RANB9_HUMAN	two hybrid	14609633				P17881-Q9H2X6	NCAP_SEOUS-HIPK2_HUMAN
Seoul virus	11608	Q808S4	Q808S4_9VIRU	O95551	TYDP2_HUMAN	two hybrid	14609633				Q88918-P63165	Q88918_9VIRU-SUMO1_HUMAN
Seoul virus STRAIN SR11	11610	P17881	NCAP_SEOUS	O75925	PIAS1_HUMAN	two hybrid	14609633
Seoul virus STRAIN SR11	11610	P17881	NCAP_SEOUS	O95551	TYDP2_HUMAN	two hybrid	14609633
Seoul virus STRAIN SR11	11610	P17881	NCAP_SEOUS	P63279	UBC9_HUMAN	two hybrid	14609633
Seoul virus STRAIN SR11	11610	P17881	NCAP_SEOUS	Q9H2X6	HIPK2_HUMAN	two hybrid	14609633
Tula virus	37133	Q88918	Q88918_9VIRU	P63165	SUMO1_HUMAN	two hybrid	12606074
Tula virus	37133	Q88918	Q88918_9VIRU	P63165	SUMO1_HUMAN	experimental interaction detection	12606074
Tula virus	37133	Q88918	Q88918_9VIRU	P63165	SUMO1_HUMAN	coimmunoprecipitation*	12606074
Tula virus	37133	Q88918	Q88918_9VIRU	P63165	SUMO1_HUMAN	imaging technique*	12606074

## Sheet: Corona
Pathogen	Taxonomy ID	Uniprot ID	Pathogen Protein	Uniprot ID	Human Protein	Experimental Method	Pubmed ID		Pathogen	Taxonomy ID	PHI	PHI	Uniprot ID	Pathogen Protein	Uniprot ID	Human Protein
Avian infectious bronchitis virus STRAIN BEAUDETTE	11122	P11223	SPIKE_IBVB	O00303	EIF3F_HUMAN	coimmunoprecipitation	18231581		Avian infectious bronchitis virus STRAIN BEAUDETTE	11122	P11223-O00303	SPIKE_IBVB-EIF3F_HUMAN	P11223	SPIKE_IBVB	O00303	EIF3F_HUMAN
Human coronavirus NL63	277944	Q6Q1S2	SPIKE_CVHNL	Q9BYF1	ACE2_HUMAN	x-ray crystallography	19901337		Human coronavirus NL63	277944	Q6Q1S2-Q9BYF1	SPIKE_CVHNL-ACE2_HUMAN	Q6Q1S2	SPIKE_CVHNL	Q9BYF1	ACE2_HUMAN
Human coronavirus NL63	277944	Q6Q1S2	SPIKE_CVHNL	Q9BYF1	ACE2_HUMAN	molecular sieving	19901337		Murine coronavirus STRAIN A59	11142	P03416-P09651	NCAP_CVMA5-ROA1_HUMAN	P03416	NCAP_CVMA5	P09651	ROA1_HUMAN
Human coronavirus NL63	277944	Q6Q1S2	SPIKE_CVHNL	Q9BYF1	ACE2_HUMAN	surface plasmon resonance	19901337		Severe acute respiratory syndrome (SARS) coronavirus	227859	P0C6X7-O75348	R1AB_CVHSA-VATG1_HUMAN	P0C6X7	R1AB_CVHSA	O75348	VATG1_HUMAN
Murine coronavirus STRAIN A59	11142	P03416	NCAP_CVMA5	P09651	ROA1_HUMAN	coimmunoprecipitation	10603321				P59595-P63165	NCAP_CVHSA-SUMO1_HUMAN	P59595	NCAP_CVHSA	P63165	SUMO1_HUMAN
Murine coronavirus STRAIN A59	11142	P03416	NCAP_CVMA5	P09651	ROA1_HUMAN	two hybrid	10603321				P59595-P09651	NCAP_CVHSA-ROA1_HUMAN	P0C6U8	R1A_CVHSA	P62753	RS6_HUMAN
Severe acute respiratory syndrome (SARS) coronavirus	227859	P0C6X7	R1AB_CVHSA	O75348	VATG1_HUMAN	anti bait coimmunoprecipitation	16226257				P0C6U8-P62753	R1A_CVHSA-RS6_HUMAN	A7J8L2	A7J8L2_CVHSA	A2A3R6	A2A3R6_HUMAN
Severe acute respiratory syndrome (SARS) coronavirus	227859	P59595	NCAP_CVHSA	P63165	SUMO1_HUMAN	anti tag coimmunoprecipitation	15848177				A7J8L2-O75348	A7J8L2_CVHSA-VATG1_HUMAN	A7J8L3	A7J8L3_CVHSA	Q13561	DCTN2_HUMAN
Severe acute respiratory syndrome (SARS) coronavirus	227859	P0C6X7	R1AB_CVHSA	O75348	VATG1_HUMAN	anti tag coimmunoprecipitation	16226257				A7J8L3-A2A3R6	A7J8L3_CVHSA-A2A3R6_HUMAN	P59634	NS6_CVHSA	P25787	PSA2_HUMAN
Severe acute respiratory syndrome (SARS) coronavirus	227859	P59595	NCAP_CVHSA	P09651	ROA1_HUMAN	two hybrid	15862300				P59634-Q13561	NS6_CVHSA-DCTN2_HUMAN	P59636	ORF9B_CVHSA	P05155	IC1_HUMAN
Severe acute respiratory syndrome (SARS) coronavirus	227859	P0C6X7	R1AB_CVHSA	O75348	VATG1_HUMAN	experimental interaction detection	16226257				P59636-P25787	ORF9B_CVHSA-PSA2_HUMAN	P59633	NS3B_CVHSA	P0CW22	RS17L_HUMAN
Severe acute respiratory syndrome (SARS) coronavirus	227859	P0C6X7	R1AB_CVHSA	O75348	VATG1_HUMAN	phage display	16226257				P59633-P05155	NS3B_CVHSA-IC1_HUMAN	P59635	NS7A_CVHSA	Q9BQB6	VKOR1_HUMAN
Severe acute respiratory syndrome (SARS) coronavirus	227859	P59595	NCAP_CVHSA	P09651	ROA1_HUMAN	pull down	15862300				P59636-P0CW22	ORF9B_CVHSA-RS17L_HUMAN	Q7TFA1	NS7B_CVHSA	P60866	RS20_HUMAN
Severe acute respiratory syndrome (SARS) coronavirus	227859	P59595	NCAP_CVHSA	P09651	ROA1_HUMAN	surface plasmon resonance	15862300				P59635-Q9BQB6	NS7A_CVHSA-VKOR1_HUMAN	Q7TFA0	NS8A_CVHSA	P27448	MARK3_HUMAN
Severe acute respiratory syndrome (SARS) coronavirus	227859	P0C6X7	R1AB_CVHSA	O75348	VATG1_HUMAN	enzyme linked immunosorbent assay	16226257				P59633-Q13561	NS3B_CVHSA-DCTN2_HUMAN	P59596	VME1_CVHSA	Q92843	B2CL2_HUMAN
Severe acute respiratory syndrome (SARS) coronavirus	227859	P0C6U8	R1A_CVHSA	P62753	RS6_HUMAN	anti tag coimmunoprecipitation	19838190				Q7TFA1-P05155	NS7B_CVHSA-IC1_HUMAN	P59637	VEMP_CVHSA	P49069	CAMLG_HUMAN
Severe acute respiratory syndrome (SARS) coronavirus	227859	A7J8L2	A7J8L2_CVHSA	O75348	VATG1_HUMAN	anti tag coimmunoprecipitation	16226257				P59636-P60866	ORF9B_CVHSA-RS20_HUMAN			P02768	ALBU_HUMAN
Severe acute respiratory syndrome (SARS) coronavirus	227859	A7J8L2	A7J8L2_CVHSA	O75348	VATG1_HUMAN	experimental interaction detection	16226257				P59636-P27448	ORF9B_CVHSA-MARK3_HUMAN			Q92994	TF3B_HUMAN
Severe acute respiratory syndrome (SARS) coronavirus	227859	A7J8L2	A7J8L2_CVHSA	O75348	VATG1_HUMAN	phage display	16226257				P59635-Q92843	NS7A_CVHSA-B2CL2_HUMAN			P63279	UBC9_HUMAN
Severe acute respiratory syndrome (SARS) coronavirus	227859	A7J8L2	A7J8L2_CVHSA	O75348	VATG1_HUMAN	enzyme linked immunosorbent assay	16226257				Q7TFA1-P49069	NS7B_CVHSA-CAMLG_HUMAN			Q9H4F8	SMOC1_HUMAN
Severe acute respiratory syndrome (SARS) coronavirus	227859	A7J8L2	A7J8L2_CVHSA	O75348	VATG1_HUMAN	anti bait coimmunoprecipitation	16226257				P59633-P02768	NS3B_CVHSA-ALBU_HUMAN			P46379	BAG6_HUMAN
Severe acute respiratory syndrome (SARS) coronavirus	227859	A7J8L3	A7J8L3_CVHSA	A2A3R6	A2A3R6_HUMAN	anti tag coimmunoprecipitation	19838190				P59634-Q92994	NS6_CVHSA-TF3B_HUMAN			Q07820	MCL1_HUMAN
Severe acute respiratory syndrome (SARS) coronavirus	227859	P59634	NS6_CVHSA	Q13561	DCTN2_HUMAN	two hybrid	22046132				P59595-P63279	NCAP_CVHSA-UBC9_HUMAN			P10415	BCL2_HUMAN
Severe acute respiratory syndrome (SARS) coronavirus	227859	P59636	ORF9B_CVHSA	P25787	PSA2_HUMAN	luminescence based mammalian interactome mapping	22046132				P59635-Q9H4F8	NS7A_CVHSA-SMOC1_HUMAN			Q16548	B2LA1_HUMAN
Severe acute respiratory syndrome (SARS) coronavirus	227859	P59633	NS3B_CVHSA	P05155	IC1_HUMAN	luminescence based mammalian interactome mapping	22046132				Q7TFA0-P46379	NS8A_CVHSA-BAG6_HUMAN			O43765	SGTA_HUMAN
Severe acute respiratory syndrome (SARS) coronavirus	227859	P59636	ORF9B_CVHSA	P0CW22	RS17L_HUMAN	two hybrid	22046132				P59635-Q07820	NS7A_CVHSA-MCL1_HUMAN			P62937	PPIA_HUMAN
Severe acute respiratory syndrome (SARS) coronavirus	227859	P59635	NS7A_CVHSA	Q9BQB6	VKOR1_HUMAN	luminescence based mammalian interactome mapping	22046132				P59635-P10415	NS7A_CVHSA-BCL2_HUMAN			O14920	IKKB_HUMAN
Severe acute respiratory syndrome (SARS) coronavirus	227859	P59633	NS3B_CVHSA	Q13561	DCTN2_HUMAN	two hybrid	22046132				P59635-Q16548	NS7A_CVHSA-B2LA1_HUMAN			Q07817	B2CL1_HUMAN
Severe acute respiratory syndrome (SARS) coronavirus	227859	Q7TFA1	NS7B_CVHSA	P05155	IC1_HUMAN	luminescence based mammalian interactome mapping	22046132				P59635-O43765	NS7A_CVHSA-SGTA_HUMAN			P52292	IMA1_HUMAN
Severe acute respiratory syndrome (SARS) coronavirus	227859	P59636	ORF9B_CVHSA	P60866	RS20_HUMAN	two hybrid	22046132				P59595-P62937	NCAP_CVHSA-PPIA_HUMAN
Severe acute respiratory syndrome (SARS) coronavirus	227859	P59636	ORF9B_CVHSA	P27448	MARK3_HUMAN	two hybrid	22046132				P59596-O14920	VME1_CVHSA-IKKB_HUMAN
Severe acute respiratory syndrome (SARS) coronavirus	227859	P59635	NS7A_CVHSA	Q92843	B2CL2_HUMAN	coimmunoprecipitation	17428862				P59637-Q07817	VEMP_CVHSA-B2CL1_HUMAN
Severe acute respiratory syndrome (SARS) coronavirus	227859	Q7TFA1	NS7B_CVHSA	P49069	CAMLG_HUMAN	luminescence based mammalian interactome mapping	22046132				P59635-Q07817	NS7A_CVHSA-B2CL1_HUMAN
Severe acute respiratory syndrome (SARS) coronavirus	227859	P59633	NS3B_CVHSA	P02768	ALBU_HUMAN	two hybrid	22046132				P59634-P52292	NS6_CVHSA-IMA1_HUMAN
Severe acute respiratory syndrome (SARS) coronavirus	227859	P59634	NS6_CVHSA	Q92994	TF3B_HUMAN	two hybrid	22046132
Severe acute respiratory syndrome (SARS) coronavirus	227859	P59595	NCAP_CVHSA	P63279	UBC9_HUMAN	coimmunoprecipitation	16998888
Severe acute respiratory syndrome (SARS) coronavirus	227859	P59635	NS7A_CVHSA	Q9H4F8	SMOC1_HUMAN	luminescence based mammalian interactome mapping	22046132
Severe acute respiratory syndrome (SARS) coronavirus	227859	Q7TFA0	NS8A_CVHSA	P46379	BAG6_HUMAN	two hybrid	22046132
Severe acute respiratory syndrome (SARS) coronavirus	227859	P59635	NS7A_CVHSA	Q07820	MCL1_HUMAN	coimmunoprecipitation	17428862
Severe acute respiratory syndrome (SARS) coronavirus	227859	P59635	NS7A_CVHSA	P10415	BCL2_HUMAN	coimmunoprecipitation	17428862
Severe acute respiratory syndrome (SARS) coronavirus	227859	P59595	NCAP_CVHSA	P63165	SUMO1_HUMAN	coimmunoprecipitation	15848177
Severe acute respiratory syndrome (SARS) coronavirus	227859	P59634	NS6_CVHSA	Q13561	DCTN2_HUMAN	luminescence based mammalian interactome mapping	22046132
Severe acute respiratory syndrome (SARS) coronavirus	227859	P59635	NS7A_CVHSA	Q16548	B2LA1_HUMAN	coimmunoprecipitation	17428862
Severe acute respiratory syndrome (SARS) coronavirus	227859	P59636	ORF9B_CVHSA	P27448	MARK3_HUMAN	luminescence based mammalian interactome mapping	22046132
Severe acute respiratory syndrome (SARS) coronavirus	227859	Q7TFA1	NS7B_CVHSA	P49069	CAMLG_HUMAN	two hybrid	22046132
Severe acute respiratory syndrome (SARS) coronavirus	227859	P59636	ORF9B_CVHSA	P60866	RS20_HUMAN	luminescence based mammalian interactome mapping	22046132
Severe acute respiratory syndrome (SARS) coronavirus	227859	P59635	NS7A_CVHSA	O43765	SGTA_HUMAN	coimmunoprecipitation	16580632
Severe acute respiratory syndrome (SARS) coronavirus	227859	P59633	NS3B_CVHSA	Q13561	DCTN2_HUMAN	luminescence based mammalian interactome mapping	22046132
Severe acute respiratory syndrome (SARS) coronavirus	227859	Q7TFA1	NS7B_CVHSA	P05155	IC1_HUMAN	two hybrid	22046132
Severe acute respiratory syndrome (SARS) coronavirus	227859	P59595	NCAP_CVHSA	P62937	PPIA_HUMAN	coimmunoprecipitation	15688292
Severe acute respiratory syndrome (SARS) coronavirus	227859	P59636	ORF9B_CVHSA	P25787	PSA2_HUMAN	two hybrid	22046132
Severe acute respiratory syndrome (SARS) coronavirus	227859	P59633	NS3B_CVHSA	P05155	IC1_HUMAN	two hybrid	22046132
Severe acute respiratory syndrome (SARS) coronavirus	227859	P59635	NS7A_CVHSA	Q9BQB6	VKOR1_HUMAN	two hybrid	22046132
Severe acute respiratory syndrome (SARS) coronavirus	227859	P59636	ORF9B_CVHSA	P0CW22	RS17L_HUMAN	luminescence based mammalian interactome mapping	22046132
Severe acute respiratory syndrome (SARS) coronavirus	227859	P59596	VME1_CVHSA	O14920	IKKB_HUMAN	coimmunoprecipitation	17705188
Severe acute respiratory syndrome (SARS) coronavirus	227859	P59633	NS3B_CVHSA	P02768	ALBU_HUMAN	luminescence based mammalian interactome mapping	22046132
Severe acute respiratory syndrome (SARS) coronavirus	227859	P59637	VEMP_CVHSA	Q07817	B2CL1_HUMAN	coimmunoprecipitation	16048439
Severe acute respiratory syndrome (SARS) coronavirus	227859	P59634	NS6_CVHSA	Q92994	TF3B_HUMAN	luminescence based mammalian interactome mapping	22046132
Severe acute respiratory syndrome (SARS) coronavirus	227859	P59595	NCAP_CVHSA	P63279	UBC9_HUMAN	two hybrid	16998888
Severe acute respiratory syndrome (SARS) coronavirus	227859	Q7TFA0	NS8A_CVHSA	P46379	BAG6_HUMAN	luminescence based mammalian interactome mapping	22046132
Severe acute respiratory syndrome (SARS) coronavirus	227859	P59635	NS7A_CVHSA	Q07817	B2CL1_HUMAN	coimmunoprecipitation	17428862
Severe acute respiratory syndrome (SARS) coronavirus	227859	P59635	NS7A_CVHSA	Q9H4F8	SMOC1_HUMAN	two hybrid	22046132
Severe acute respiratory syndrome (SARS) coronavirus	227859	P59634	NS6_CVHSA	P52292	IMA1_HUMAN	two hybrid	17596301

## Sheet: Filo
Pathogen	Taxonomy ID	Uniprot ID	Pathogen Protein	Uniprot ID	Human Protein	Experimental Method	Pubmed ID		Pathogen	Taxonomy ID	PHI	PHI	Uniprot ID	Pathogen Protein	Uniprot ID	Human Protein
Marburg virus STRAIN MUSOKE	33727	P35256	VP24_MABVM	Q13363	CTBP1_HUMAN	tandem affinity purification	22810585		Marburg virus STRAIN MUSOKE	33727	P35256-Q13363	VP24_MABVM-CTBP1_HUMAN	P35256	VP24_MABVM	Q13363	CTBP1_HUMAN
Marburg virus STRAIN MUSOKE	33727	P35256	VP24_MABVM	Q6S8J3	POTEE_HUMAN	tandem affinity purification	22810585		Reston ebolavirus STRAIN Reston (1989)	386032	P35256-Q6S8J3	VP24_MABVM-POTEE_HUMAN	Q77DB4	VP24_EBORR	Q6S8J3	POTEE_HUMAN
Marburg virus STRAIN MUSOKE	33727	P35256	VP24_MABVM	Q16695	H31T_HUMAN	tandem affinity purification	22810585		Zaire Ebolavirus	186538	P35256-Q16695	VP24_MABVM-H31T_HUMAN	A9QPL8	A9QPL8_9MONO	Q16695	H31T_HUMAN
Marburg virus STRAIN MUSOKE	33727	P35256	VP24_MABVM	Q05639	EF1A2_HUMAN	tandem affinity purification	22810585		Zaire Ebolavirus STRAIN MAYINGA	128952	P35256-Q05639	VP24_MABVM-EF1A2_HUMAN	Q05128	VP40_EBOZM	Q05639	EF1A2_HUMAN
Marburg virus STRAIN MUSOKE	33727	P35256	VP24_MABVM	P0CG38	POTEI_HUMAN	tandem affinity purification	22810585				P35256-P0CG38	VP24_MABVM-POTEI_HUMAN	Q05127	VP35_EBOZM	P0CG38	POTEI_HUMAN
Marburg virus STRAIN MUSOKE	33727	P35256	VP24_MABVM	Q71DI3	H32_HUMAN	tandem affinity purification	22810585				P35256-Q71DI3	VP24_MABVM-H32_HUMAN	Q05322	VP24_EBOZM	Q71DI3	H32_HUMAN
Marburg virus STRAIN MUSOKE	33727	P35256	VP24_MABVM	A5A3E0	POTEF_HUMAN	tandem affinity purification	22810585				P35256-A5A3E0	VP24_MABVM-POTEF_HUMAN			A5A3E0	POTEF_HUMAN
Marburg virus STRAIN MUSOKE	33727	P35256	VP24_MABVM	P62736	ACTA_HUMAN	tandem affinity purification	22810585				P35256-P62736	VP24_MABVM-ACTA_HUMAN			P62736	ACTA_HUMAN
Marburg virus STRAIN MUSOKE	33727	P35256	VP24_MABVM	P07437	TBB5_HUMAN	tandem affinity purification	22810585				P35256-P07437	VP24_MABVM-TBB5_HUMAN			P07437	TBB5_HUMAN
Marburg virus STRAIN MUSOKE	33727	P35256	VP24_MABVM	P56545	CTBP2_HUMAN	tandem affinity purification	22810585				P35256-P56545	VP24_MABVM-CTBP2_HUMAN			P56545	CTBP2_HUMAN
Marburg virus STRAIN MUSOKE	33727	P35256	VP24_MABVM	P68431	H31_HUMAN	tandem affinity purification	22810585				P35256-P68431	VP24_MABVM-H31_HUMAN			P68431	H31_HUMAN
Marburg virus STRAIN MUSOKE	33727	P35256	VP24_MABVM	Q5VTE0	EF1A3_HUMAN	tandem affinity purification	22810585				P35256-Q5VTE0	VP24_MABVM-EF1A3_HUMAN			Q5VTE0	EF1A3_HUMAN
Marburg virus STRAIN MUSOKE	33727	P35256	VP24_MABVM	P84243	H33_HUMAN	tandem affinity purification	22810585				P35256-P84243	VP24_MABVM-H33_HUMAN			P84243	H33_HUMAN
Marburg virus STRAIN MUSOKE	33727	P35256	VP24_MABVM	Q71U36	TBA1A_HUMAN	tandem affinity purification	22810585				P35256-Q71U36	VP24_MABVM-TBA1A_HUMAN			Q71U36	TBA1A_HUMAN
Marburg virus STRAIN MUSOKE	33727	P35256	VP24_MABVM	P68104	EF1A1_HUMAN	tandem affinity purification	22810585				P35256-P68104	VP24_MABVM-EF1A1_HUMAN			P68104	EF1A1_HUMAN
Marburg virus STRAIN MUSOKE	33727	P35256	VP24_MABVM	P0CG39	POTEJ_HUMAN	tandem affinity purification	22810585				P35256-P0CG39	VP24_MABVM-POTEJ_HUMAN			P0CG39	POTEJ_HUMAN
Marburg virus STRAIN MUSOKE	33727	P35256	VP24_MABVM	P62805	H4_HUMAN	tandem affinity purification	22810585				P35256-P62805	VP24_MABVM-H4_HUMAN			P62805	H4_HUMAN
Marburg virus STRAIN MUSOKE	33727	P35256	VP24_MABVM	Q9BQE3	TBA1C_HUMAN	tandem affinity purification	22810585				P35256-Q9BQE3	VP24_MABVM-TBA1C_HUMAN			Q9BQE3	TBA1C_HUMAN
Marburg virus STRAIN MUSOKE	33727	P35256	VP24_MABVM	Q00325	MPCP_HUMAN	tandem affinity purification	22810585				P35256-Q00325	VP24_MABVM-MPCP_HUMAN			Q00325	MPCP_HUMAN
Marburg virus STRAIN MUSOKE	33727	P35256	VP24_MABVM	Q6NXT2	H3C_HUMAN	tandem affinity purification	22810585				P35256-Q6NXT2	VP24_MABVM-H3C_HUMAN			Q6NXT2	H3C_HUMAN
Marburg virus STRAIN MUSOKE	33727	P35256	VP24_MABVM	P63267	ACTH_HUMAN	tandem affinity purification	22810585				P35256-P63267	VP24_MABVM-ACTH_HUMAN			P63267	ACTH_HUMAN
Marburg virus STRAIN MUSOKE	33727	P35256	VP24_MABVM	P14314	GLU2B_HUMAN	tandem affinity purification	22810585				P35256-P14314	VP24_MABVM-GLU2B_HUMAN			P14314	GLU2B_HUMAN
Marburg virus STRAIN MUSOKE	33727	P35256	VP24_MABVM	Q14145	KEAP1_HUMAN	tandem affinity purification	22810585				P35256-Q14145	VP24_MABVM-KEAP1_HUMAN			Q14145	KEAP1_HUMAN
Reston ebolavirus STRAIN Reston (1989)	386032	Q77DB4	VP24_EBORR	O60684	IMA7_HUMAN	coimmunoprecipitation	17928350				Q77DB4-O60684	VP24_EBORR-IMA7_HUMAN			O60684	IMA7_HUMAN
Reston ebolavirus STRAIN Reston (1989)	386032	Q77DB4	VP24_EBORR	O15131	IMA6_HUMAN	coimmunoprecipitation	17928350				Q77DB4-O15131	VP24_EBORR-IMA6_HUMAN			O15131	IMA6_HUMAN
Reston ebolavirus STRAIN Reston (1989)	386032	Q77DB4	VP24_EBORR	P52294	IMA5_HUMAN	coimmunoprecipitation	17928350				Q77DB4-P52294	VP24_EBORR-IMA5_HUMAN			P52294	IMA5_HUMAN
Zaire Ebolavirus	186538	A9QPL8	A9QPL8_9MONO	P0CG48	UBC_HUMAN	anti bait coimmunoprecipitation	18305167				A9QPL8-P0CG48	A9QPL8_9MONO-UBC_HUMAN			P0CG48	UBC_HUMAN
Zaire Ebolavirus STRAIN MAYINGA	128952	Q05128	VP40_EBOZM	P46934	NEDD4_HUMAN	filter binding	11095724				Q05128-P46934	VP40_EBOZM-NEDD4_HUMAN			P46934	NEDD4_HUMAN
Zaire Ebolavirus STRAIN MAYINGA	128952	Q05127	VP35_EBOZM	Q96FJ2	DYL2_HUMAN	tandem affinity purification	22810585				Q05127-Q96FJ2	VP35_EBOZM-DYL2_HUMAN			Q96FJ2	DYL2_HUMAN
Zaire Ebolavirus STRAIN MAYINGA	128952	Q05127	VP35_EBOZM	P22626	ROA2_HUMAN	tandem affinity purification	22810585				Q05127-P22626	VP35_EBOZM-ROA2_HUMAN			P22626	ROA2_HUMAN
Zaire Ebolavirus STRAIN MAYINGA	128952	Q05127	VP35_EBOZM	O95816	BAG2_HUMAN	tandem affinity purification	22810585				Q05127-O95816	VP35_EBOZM-BAG2_HUMAN			O95816	BAG2_HUMAN
Zaire Ebolavirus STRAIN MAYINGA	128952	Q05127	VP35_EBOZM	P12036	NFH_HUMAN	tandem affinity purification	22810585				Q05127-P12036	VP35_EBOZM-NFH_HUMAN			P12036	NFH_HUMAN
Zaire Ebolavirus STRAIN MAYINGA	128952	Q05127	VP35_EBOZM	P05388	RLA0_HUMAN	tandem affinity purification	22810585				Q05127-P05388	VP35_EBOZM-RLA0_HUMAN			P05388	RLA0_HUMAN
Zaire Ebolavirus STRAIN MAYINGA	128952	Q05127	VP35_EBOZM	P63167	DYL1_HUMAN	tandem affinity purification	22810585				Q05127-P63167	VP35_EBOZM-DYL1_HUMAN			P63167	DYL1_HUMAN
Zaire Ebolavirus STRAIN MAYINGA	128952	Q05127	VP35_EBOZM	P35637	FUS_HUMAN	tandem affinity purification	22810585				Q05127-P35637	VP35_EBOZM-FUS_HUMAN			P35637	FUS_HUMAN
Zaire Ebolavirus STRAIN MAYINGA	128952	Q05127	VP35_EBOZM	P30050	RL12_HUMAN	tandem affinity purification	22810585				Q05127-P30050	VP35_EBOZM-RL12_HUMAN			P30050	RL12_HUMAN
Zaire Ebolavirus STRAIN MAYINGA	128952	Q05127	VP35_EBOZM	Q6P2E9	EDC4_HUMAN	tandem affinity purification	22810585				Q05127-Q6P2E9	VP35_EBOZM-EDC4_HUMAN			Q6P2E9	EDC4_HUMAN
Zaire Ebolavirus STRAIN MAYINGA	128952	Q05127	VP35_EBOZM	Q9BQE3	TBA1C_HUMAN	tandem affinity purification	22810585				Q05127-Q9BQE3	VP35_EBOZM-TBA1C_HUMAN			Q8WWM7	ATX2L_HUMAN
Zaire Ebolavirus STRAIN MAYINGA	128952	Q05127	VP35_EBOZM	Q8WWM7	ATX2L_HUMAN	tandem affinity purification	22810585				Q05127-Q8WWM7	VP35_EBOZM-ATX2L_HUMAN			P12273	PIP_HUMAN
Zaire Ebolavirus STRAIN MAYINGA	128952	Q05127	VP35_EBOZM	P12273	PIP_HUMAN	tandem affinity purification	22810585				Q05127-P12273	VP35_EBOZM-PIP_HUMAN			P05386	RLA1_HUMAN
Zaire Ebolavirus STRAIN MAYINGA	128952	Q05127	VP35_EBOZM	Q71U36	TBA1A_HUMAN	tandem affinity purification	22810585				Q05127-Q71U36	VP35_EBOZM-TBA1A_HUMAN			Q9BTM1	H2AJ_HUMAN
Zaire Ebolavirus STRAIN MAYINGA	128952	Q05127	VP35_EBOZM	P05386	RLA1_HUMAN	tandem affinity purification	22810585				Q05127-P05386	VP35_EBOZM-RLA1_HUMAN			Q7L7L0	H2A3_HUMAN
Zaire Ebolavirus STRAIN MAYINGA	128952	Q05127	VP35_EBOZM	Q9BTM1	H2AJ_HUMAN	tandem affinity purification	22810585				Q05127-Q9BTM1	VP35_EBOZM-H2AJ_HUMAN			Q93077	H2A1C_HUMAN
Zaire Ebolavirus STRAIN MAYINGA	128952	Q05127	VP35_EBOZM	Q7L7L0	H2A3_HUMAN	tandem affinity purification	22810585				Q05127-Q7L7L0	VP35_EBOZM-H2A3_HUMAN			Q96KK5	H2A1H_HUMAN
Zaire Ebolavirus STRAIN MAYINGA	128952	Q05127	VP35_EBOZM	P62805	H4_HUMAN	tandem affinity purification	22810585				Q05127-P62805	VP35_EBOZM-H4_HUMAN			P78537	BL1S1_HUMAN
Zaire Ebolavirus STRAIN MAYINGA	128952	Q05127	VP35_EBOZM	Q93077	H2A1C_HUMAN	tandem affinity purification	22810585				Q05127-Q93077	VP35_EBOZM-H2A1C_HUMAN			P0C0S8	H2A1_HUMAN
Zaire Ebolavirus STRAIN MAYINGA	128952	Q05127	VP35_EBOZM	Q96KK5	H2A1H_HUMAN	tandem affinity purification	22810585				Q05127-Q96KK5	VP35_EBOZM-H2A1H_HUMAN			Q16777	H2A2C_HUMAN
Zaire Ebolavirus STRAIN MAYINGA	128952	Q05127	VP35_EBOZM	P78537	BL1S1_HUMAN	tandem affinity purification	22810585				Q05127-P78537	VP35_EBOZM-BL1S1_HUMAN			Q6FI13	H2A2A_HUMAN
Zaire Ebolavirus STRAIN MAYINGA	128952	Q05127	VP35_EBOZM	P0C0S8	H2A1_HUMAN	tandem affinity purification	22810585				Q05127-P0C0S8	VP35_EBOZM-H2A1_HUMAN			Q9UIG0	BAZ1B_HUMAN
Zaire Ebolavirus STRAIN MAYINGA	128952	Q05127	VP35_EBOZM	Q16777	H2A2C_HUMAN	tandem affinity purification	22810585				Q05127-Q16777	VP35_EBOZM-H2A2C_HUMAN			P20671	H2A1D_HUMAN
Zaire Ebolavirus STRAIN MAYINGA	128952	Q05127	VP35_EBOZM	Q6FI13	H2A2A_HUMAN	tandem affinity purification	22810585				Q05127-Q6FI13	VP35_EBOZM-H2A2A_HUMAN			P22102	PUR2_HUMAN
Zaire Ebolavirus STRAIN MAYINGA	128952	Q05127	VP35_EBOZM	Q9UIG0	BAZ1B_HUMAN	tandem affinity purification	22810585				Q05127-Q9UIG0	VP35_EBOZM-BAZ1B_HUMAN			Q99878	H2A1J_HUMAN
Zaire Ebolavirus STRAIN MAYINGA	128952	Q05127	VP35_EBOZM	P20671	H2A1D_HUMAN	tandem affinity purification	22810585				Q05127-P20671	VP35_EBOZM-H2A1D_HUMAN			P04908	H2A1B_HUMAN
Zaire Ebolavirus STRAIN MAYINGA	128952	Q05127	VP35_EBOZM	P22102	PUR2_HUMAN	tandem affinity purification	22810585				Q05127-P22102	VP35_EBOZM-PUR2_HUMAN			Q99879	H2B1M_HUMAN
Zaire Ebolavirus STRAIN MAYINGA	128952	Q05127	VP35_EBOZM	Q99878	H2A1J_HUMAN	tandem affinity purification	22810585				Q05127-Q99878	VP35_EBOZM-H2A1J_HUMAN			Q96AX9	MIB2_HUMAN
Zaire Ebolavirus STRAIN MAYINGA	128952	Q05127	VP35_EBOZM	P04908	H2A1B_HUMAN	tandem affinity purification	22810585				Q05127-P04908	VP35_EBOZM-H2A1B_HUMAN			P33778	H2B1B_HUMAN
Zaire Ebolavirus STRAIN MAYINGA	128952	Q05127	VP35_EBOZM	Q99879	H2B1M_HUMAN	tandem affinity purification	22810585				Q05127-Q99879	VP35_EBOZM-H2B1M_HUMAN			Q93079	H2B1H_HUMAN
Zaire Ebolavirus STRAIN MAYINGA	128952	Q05127	VP35_EBOZM	Q96AX9	MIB2_HUMAN	tandem affinity purification	22810585				Q05127-Q96AX9	VP35_EBOZM-MIB2_HUMAN			Q99877	H2B1N_HUMAN
Zaire Ebolavirus STRAIN MAYINGA	128952	Q05127	VP35_EBOZM	P33778	H2B1B_HUMAN	tandem affinity purification	22810585				Q05127-P33778	VP35_EBOZM-H2B1B_HUMAN			Q99729	ROAA_HUMAN
Zaire Ebolavirus STRAIN MAYINGA	128952	Q05127	VP35_EBOZM	Q93079	H2B1H_HUMAN	tandem affinity purification	22810585				Q05127-Q93079	VP35_EBOZM-H2B1H_HUMAN			P58876	H2B1D_HUMAN
Zaire Ebolavirus STRAIN MAYINGA	128952	Q05127	VP35_EBOZM	Q99877	H2B1N_HUMAN	tandem affinity purification	22810585				Q05127-Q99877	VP35_EBOZM-H2B1N_HUMAN			P35268	RL22_HUMAN
Zaire Ebolavirus STRAIN MAYINGA	128952	Q05127	VP35_EBOZM	Q99729	ROAA_HUMAN	tandem affinity purification	22810585				Q05127-Q99729	VP35_EBOZM-ROAA_HUMAN			P57053	H2BFS_HUMAN
Zaire Ebolavirus STRAIN MAYINGA	128952	Q05127	VP35_EBOZM	P58876	H2B1D_HUMAN	tandem affinity purification	22810585				Q05127-P58876	VP35_EBOZM-H2B1D_HUMAN			P23527	H2B1O_HUMAN
Zaire Ebolavirus STRAIN MAYINGA	128952	Q05127	VP35_EBOZM	P35268	RL22_HUMAN	tandem affinity purification	22810585				Q05127-P35268	VP35_EBOZM-RL22_HUMAN			P52597	HNRPF_HUMAN
Zaire Ebolavirus STRAIN MAYINGA	128952	Q05127	VP35_EBOZM	P57053	H2BFS_HUMAN	tandem affinity purification	22810585				Q05127-P57053	VP35_EBOZM-H2BFS_HUMAN			Q16778	H2B2E_HUMAN
Zaire Ebolavirus STRAIN MAYINGA	128952	Q05127	VP35_EBOZM	P23527	H2B1O_HUMAN	tandem affinity purification	22810585				Q05127-P23527	VP35_EBOZM-H2B1O_HUMAN			P55795	HNRH2_HUMAN
Zaire Ebolavirus STRAIN MAYINGA	128952	Q05127	VP35_EBOZM	P52597	HNRPF_HUMAN	tandem affinity purification	22810585				Q05127-P52597	VP35_EBOZM-HNRPF_HUMAN			P09651	ROA1_HUMAN
Zaire Ebolavirus STRAIN MAYINGA	128952	Q05127	VP35_EBOZM	Q16778	H2B2E_HUMAN	tandem affinity purification	22810585				Q05127-Q16778	VP35_EBOZM-H2B2E_HUMAN			Q96A08	H2B1A_HUMAN
Zaire Ebolavirus STRAIN MAYINGA	128952	Q05127	VP35_EBOZM	P55795	HNRH2_HUMAN	tandem affinity purification	22810585				Q05127-P55795	VP35_EBOZM-HNRH2_HUMAN			O60814	H2B1K_HUMAN
Zaire Ebolavirus STRAIN MAYINGA	128952	Q05127	VP35_EBOZM	P09651	ROA1_HUMAN	tandem affinity purification	22810585				Q05127-P09651	VP35_EBOZM-ROA1_HUMAN			Q96B45	CJ032_HUMAN
Zaire Ebolavirus STRAIN MAYINGA	128952	Q05127	VP35_EBOZM	Q96A08	H2B1A_HUMAN	tandem affinity purification	22810585				Q05127-Q96A08	VP35_EBOZM-H2B1A_HUMAN			Q32P51	RA1L2_HUMAN
Zaire Ebolavirus STRAIN MAYINGA	128952	Q05127	VP35_EBOZM	O60814	H2B1K_HUMAN	tandem affinity purification	22810585				Q05127-O60814	VP35_EBOZM-H2B1K_HUMAN			Q5QNW6	H2B2F_HUMAN
Zaire Ebolavirus STRAIN MAYINGA	128952	Q05127	VP35_EBOZM	Q96B45	CJ032_HUMAN	tandem affinity purification	22810585				Q05127-Q96B45	VP35_EBOZM-CJ032_HUMAN			Q969J3	L12R1_HUMAN
Zaire Ebolavirus STRAIN MAYINGA	128952	Q05127	VP35_EBOZM	Q32P51	RA1L2_HUMAN	tandem affinity purification	22810585				Q05127-Q32P51	VP35_EBOZM-RA1L2_HUMAN			P62807	H2B1C_HUMAN
Zaire Ebolavirus STRAIN MAYINGA	128952	Q05127	VP35_EBOZM	Q5QNW6	H2B2F_HUMAN	tandem affinity purification	22810585				Q05127-Q5QNW6	VP35_EBOZM-H2B2F_HUMAN			P06899	H2B1J_HUMAN
Zaire Ebolavirus STRAIN MAYINGA	128952	Q05127	VP35_EBOZM	Q969J3	L12R1_HUMAN	tandem affinity purification	22810585				Q05127-Q969J3	VP35_EBOZM-L12R1_HUMAN			Q99880	H2B1L_HUMAN
Zaire Ebolavirus STRAIN MAYINGA	128952	Q05127	VP35_EBOZM	P62807	H2B1C_HUMAN	tandem affinity purification	22810585				Q05127-P62807	VP35_EBOZM-H2B1C_HUMAN			P31943	HNRH1_HUMAN
Zaire Ebolavirus STRAIN MAYINGA	128952	Q05127	VP35_EBOZM	P06899	H2B1J_HUMAN	tandem affinity purification	22810585				Q05127-P06899	VP35_EBOZM-H2B1J_HUMAN			P31942	HNRH3_HUMAN
Zaire Ebolavirus STRAIN MAYINGA	128952	Q05127	VP35_EBOZM	Q99880	H2B1L_HUMAN	tandem affinity purification	22810585				Q05127-Q99880	VP35_EBOZM-H2B1L_HUMAN			Q8N257	H2B3B_HUMAN
Zaire Ebolavirus STRAIN MAYINGA	128952	Q05127	VP35_EBOZM	P31943	HNRH1_HUMAN	tandem affinity purification	22810585				Q05127-P31943	VP35_EBOZM-HNRH1_HUMAN			O43791	SPOP_HUMAN
Zaire Ebolavirus STRAIN MAYINGA	128952	Q05127	VP35_EBOZM	P31942	HNRH3_HUMAN	tandem affinity purification	22810585				Q05127-P31942	VP35_EBOZM-HNRH3_HUMAN			Q14974	IMB1_HUMAN
Zaire Ebolavirus STRAIN MAYINGA	128952	Q05127	VP35_EBOZM	Q8N257	H2B3B_HUMAN	tandem affinity purification	22810585				Q05127-Q8N257	VP35_EBOZM-H2B3B_HUMAN			A8CG34	P121C_HUMAN
Zaire Ebolavirus STRAIN MAYINGA	128952	Q05322	VP24_EBOZM	Q6NXT2	H3C_HUMAN	tandem affinity purification	22810585				Q05322-Q6NXT2	VP24_EBOZM-H3C_HUMAN			Q71UM5	RS27L_HUMAN
Zaire Ebolavirus STRAIN MAYINGA	128952	Q05322	VP24_EBOZM	P84243	H33_HUMAN	tandem affinity purification	22810585				Q05322-P84243	VP24_EBOZM-H33_HUMAN			P49790	NU153_HUMAN
Zaire Ebolavirus STRAIN MAYINGA	128952	Q05322	VP24_EBOZM	O43791	SPOP_HUMAN	tandem affinity purification	22810585				Q05322-O43791	VP24_EBOZM-SPOP_HUMAN			Q8IXQ5	KLHL7_HUMAN
Zaire Ebolavirus STRAIN MAYINGA	128952	Q05322	VP24_EBOZM	Q14974	IMB1_HUMAN	tandem affinity purification	22810585				Q05322-Q14974	VP24_EBOZM-IMB1_HUMAN			Q00839	HNRPU_HUMAN
Zaire Ebolavirus STRAIN MAYINGA	128952	Q05322	VP24_EBOZM	A8CG34	P121C_HUMAN	tandem affinity purification	22810585				Q05322-A8CG34	VP24_EBOZM-P121C_HUMAN			Q8N163	CCAR2_HUMAN
Zaire Ebolavirus STRAIN MAYINGA	128952	Q05322	VP24_EBOZM	Q71UM5	RS27L_HUMAN	tandem affinity purification	22810585				Q05322-Q71UM5	VP24_EBOZM-RS27L_HUMAN			Q93008	USP9X_HUMAN
Zaire Ebolavirus STRAIN MAYINGA	128952	Q05322	VP24_EBOZM	P49790	NU153_HUMAN	tandem affinity purification	22810585				Q05322-P49790	VP24_EBOZM-NU153_HUMAN			Q969G3	SMCE1_HUMAN
Zaire Ebolavirus STRAIN MAYINGA	128952	Q05322	VP24_EBOZM	Q8IXQ5	KLHL7_HUMAN	tandem affinity purification	22810585				Q05322-Q8IXQ5	VP24_EBOZM-KLHL7_HUMAN			Q9Y4I1	MYO5A_HUMAN
Zaire Ebolavirus STRAIN MAYINGA	128952	Q05322	VP24_EBOZM	Q00325	MPCP_HUMAN	tandem affinity purification	22810585				Q05322-Q00325	VP24_EBOZM-MPCP_HUMAN			Q92688	AN32B_HUMAN
Zaire Ebolavirus STRAIN MAYINGA	128952	Q05322	VP24_EBOZM	Q16695	H31T_HUMAN	tandem affinity purification	22810585				Q05322-Q16695	VP24_EBOZM-H31T_HUMAN			P39687	AN32A_HUMAN
Zaire Ebolavirus STRAIN MAYINGA	128952	Q05322	VP24_EBOZM	P68104	EF1A1_HUMAN	tandem affinity purification	22810585				Q05322-P68104	VP24_EBOZM-EF1A1_HUMAN			P14866	HNRPL_HUMAN
Zaire Ebolavirus STRAIN MAYINGA	128952	Q05322	VP24_EBOZM	Q00839	HNRPU_HUMAN	tandem affinity purification	22810585				Q05322-Q00839	VP24_EBOZM-HNRPU_HUMAN			Q9NQ55	SSF1_HUMAN
Zaire Ebolavirus STRAIN MAYINGA	128952	Q05322	VP24_EBOZM	P07437	TBB5_HUMAN	tandem affinity purification	22810585				Q05322-P07437	VP24_EBOZM-TBB5_HUMAN			P42677	RS27_HUMAN
Zaire Ebolavirus STRAIN MAYINGA	128952	Q05322	VP24_EBOZM	Q8N163	CCAR2_HUMAN	tandem affinity purification	22810585				Q05322-Q8N163	VP24_EBOZM-CCAR2_HUMAN			Q8TAQ2	SMRC2_HUMAN
Zaire Ebolavirus STRAIN MAYINGA	128952	Q05322	VP24_EBOZM	Q93008	USP9X_HUMAN	tandem affinity purification	22810585				Q05322-Q93008	VP24_EBOZM-USP9X_HUMAN			Q9UFW8	CGBP1_HUMAN
Zaire Ebolavirus STRAIN MAYINGA	128952	Q05322	VP24_EBOZM	Q969G3	SMCE1_HUMAN	tandem affinity purification	22810585				Q05322-Q969G3	VP24_EBOZM-SMCE1_HUMAN			Q9NQX4	MYO5C_HUMAN
Zaire Ebolavirus STRAIN MAYINGA	128952	Q05322	VP24_EBOZM	Q9Y4I1	MYO5A_HUMAN	tandem affinity purification	22810585				Q05322-Q9Y4I1	VP24_EBOZM-MYO5A_HUMAN			P51532	SMCA4_HUMAN
Zaire Ebolavirus STRAIN MAYINGA	128952	Q05322	VP24_EBOZM	O60684	IMA7_HUMAN	tandem affinity purification	22810585				Q05322-O60684	VP24_EBOZM-IMA7_HUMAN			Q96HA1	P121A_HUMAN
Zaire Ebolavirus STRAIN MAYINGA	128952	Q05322	VP24_EBOZM	Q92688	AN32B_HUMAN	tandem affinity purification	22810585				Q05322-Q92688	VP24_EBOZM-AN32B_HUMAN			Q13263	TIF1B_HUMAN
Zaire Ebolavirus STRAIN MAYINGA	128952	Q05322	VP24_EBOZM	Q05639	EF1A2_HUMAN	tandem affinity purification	22810585				Q05322-Q05639	VP24_EBOZM-EF1A2_HUMAN			Q9Y5M8	SRPRB_HUMAN
Zaire Ebolavirus STRAIN MAYINGA	128952	Q05322	VP24_EBOZM	Q5VTE0	EF1A3_HUMAN	tandem affinity purification	22810585				Q05322-Q5VTE0	VP24_EBOZM-EF1A3_HUMAN			P08708	RS17_HUMAN
Zaire Ebolavirus STRAIN MAYINGA	128952	Q05322	VP24_EBOZM	P62805	H4_HUMAN	tandem affinity purification	22810585				Q05322-P62805	VP24_EBOZM-H4_HUMAN			Q99832	TCPH_HUMAN
Zaire Ebolavirus STRAIN MAYINGA	128952	Q05322	VP24_EBOZM	Q9BQE3	TBA1C_HUMAN	tandem affinity purification	22810585				Q05322-Q9BQE3	VP24_EBOZM-TBA1C_HUMAN			P48643	TCPE_HUMAN
Zaire Ebolavirus STRAIN MAYINGA	128952	Q05322	VP24_EBOZM	P39687	AN32A_HUMAN	tandem affinity purification	22810585				Q05322-P39687	VP24_EBOZM-AN32A_HUMAN			P21796	VDAC1_HUMAN
Zaire Ebolavirus STRAIN MAYINGA	128952	Q05322	VP24_EBOZM	P14866	HNRPL_HUMAN	tandem affinity purification	22810585				Q05322-P14866	VP24_EBOZM-HNRPL_HUMAN			P45880	VDAC2_HUMAN
Zaire Ebolavirus STRAIN MAYINGA	128952	Q05322	VP24_EBOZM	Q9NQ55	SSF1_HUMAN	tandem affinity purification	22810585				Q05322-Q9NQ55	VP24_EBOZM-SSF1_HUMAN			F8VVM2	F8VVM2_HUMAN
Zaire Ebolavirus STRAIN MAYINGA	128952	Q05322	VP24_EBOZM	P42677	RS27_HUMAN	tandem affinity purification	22810585				Q05322-P42677	VP24_EBOZM-RS27_HUMAN			P51571	SSRD_HUMAN
Zaire Ebolavirus STRAIN MAYINGA	128952	Q05322	VP24_EBOZM	Q8TAQ2	SMRC2_HUMAN	tandem affinity purification	22810585				Q05322-Q8TAQ2	VP24_EBOZM-SMRC2_HUMAN			Q9UNL2	SSRG_HUMAN
Zaire Ebolavirus STRAIN MAYINGA	128952	Q05322	VP24_EBOZM	Q9UFW8	CGBP1_HUMAN	tandem affinity purification	22810585				Q05322-Q9UFW8	VP24_EBOZM-CGBP1_HUMAN			O00264	PGRC1_HUMAN
Zaire Ebolavirus STRAIN MAYINGA	128952	Q05322	VP24_EBOZM	Q9NQX4	MYO5C_HUMAN	tandem affinity purification	22810585				Q05322-Q9NQX4	VP24_EBOZM-MYO5C_HUMAN			P17987	TCPA_HUMAN
Zaire Ebolavirus STRAIN MAYINGA	128952	Q05322	VP24_EBOZM	P52294	IMA5_HUMAN	tandem affinity purification	22810585				Q05322-P52294	VP24_EBOZM-IMA5_HUMAN			P08238	HS90B_HUMAN
Zaire Ebolavirus STRAIN MAYINGA	128952	Q05322	VP24_EBOZM	P51532	SMCA4_HUMAN	tandem affinity purification	22810585				Q05322-P51532	VP24_EBOZM-SMCA4_HUMAN			P23396	RS3_HUMAN
Zaire Ebolavirus STRAIN MAYINGA	128952	Q05322	VP24_EBOZM	Q71DI3	H32_HUMAN	tandem affinity purification	22810585				Q05322-Q71DI3	VP24_EBOZM-H32_HUMAN			P53992	SC24C_HUMAN
Zaire Ebolavirus STRAIN MAYINGA	128952	Q05322	VP24_EBOZM	O15131	IMA6_HUMAN	tandem affinity purification	22810585				Q05322-O15131	VP24_EBOZM-IMA6_HUMAN			P11142	HSP7C_HUMAN
Zaire Ebolavirus STRAIN MAYINGA	128952	Q05322	VP24_EBOZM	Q96HA1	P121A_HUMAN	tandem affinity purification	22810585				Q05322-Q96HA1	VP24_EBOZM-P121A_HUMAN			O43175	SERA_HUMAN
Zaire Ebolavirus STRAIN MAYINGA	128952	Q05322	VP24_EBOZM	P68431	H31_HUMAN	tandem affinity purification	22810585				Q05322-P68431	VP24_EBOZM-H31_HUMAN			P35613	BASI_HUMAN
Zaire Ebolavirus STRAIN MAYINGA	128952	Q05322	VP24_EBOZM	Q13263	TIF1B_HUMAN	affinity chromatography technology	25158218				Q05322-Q13263	VP24_EBOZM-TIF1B_HUMAN			Q96TA2	YMEL1_HUMAN
Zaire Ebolavirus STRAIN MAYINGA	128952	Q05322	VP24_EBOZM	Q9Y5M8	SRPRB_HUMAN	affinity chromatography technology	25158218				Q05322-Q9Y5M8	VP24_EBOZM-SRPRB_HUMAN			P04843	RPN1_HUMAN
Zaire Ebolavirus STRAIN MAYINGA	128952	Q05322	VP24_EBOZM	P08708	RS17_HUMAN	affinity chromatography technology	25158218				Q05322-P08708	VP24_EBOZM-RS17_HUMAN			P27708	PYR1_HUMAN
Zaire Ebolavirus STRAIN MAYINGA	128952	Q05322	VP24_EBOZM	Q99832	TCPH_HUMAN	affinity chromatography technology	25158218				Q05322-Q99832	VP24_EBOZM-TCPH_HUMAN			P61978	HNRPK_HUMAN
Zaire Ebolavirus STRAIN MAYINGA	128952	Q05322	VP24_EBOZM	P48643	TCPE_HUMAN	affinity chromatography technology	25158218				Q05322-P48643	VP24_EBOZM-TCPE_HUMAN			O95831	AIFM1_HUMAN
Zaire Ebolavirus STRAIN MAYINGA	128952	Q05322	VP24_EBOZM	P21796	VDAC1_HUMAN	affinity chromatography technology	25158218				Q05322-P21796	VP24_EBOZM-VDAC1_HUMAN			Q09028	RBBP4_HUMAN
Zaire Ebolavirus STRAIN MAYINGA	128952	Q05322	VP24_EBOZM	P45880	VDAC2_HUMAN	affinity chromatography technology	25158218				Q05322-P45880	VP24_EBOZM-VDAC2_HUMAN			P50402	EMD_HUMAN
Zaire Ebolavirus STRAIN MAYINGA	128952	Q05322	VP24_EBOZM	F8VVM2	F8VVM2_HUMAN	affinity chromatography technology	25158218				Q05322-F8VVM2	VP24_EBOZM-F8VVM2_HUMAN			P05141	ADT2_HUMAN
Zaire Ebolavirus STRAIN MAYINGA	128952	Q05322	VP24_EBOZM	O60684	IMA7_HUMAN	coimmunoprecipitation	17928350				Q05322-P51571	VP24_EBOZM-SSRD_HUMAN			P04844	RPN2_HUMAN
Zaire Ebolavirus STRAIN MAYINGA	128952	Q05322	VP24_EBOZM	P51571	SSRD_HUMAN	affinity chromatography technology	25158218				Q05322-Q9UNL2	VP24_EBOZM-SSRG_HUMAN			Q15907	RB11B_HUMAN
Zaire Ebolavirus STRAIN MAYINGA	128952	Q05322	VP24_EBOZM	Q9UNL2	SSRG_HUMAN	affinity chromatography technology	25158218				Q05322-P22626	VP24_EBOZM-ROA2_HUMAN			Q15758	AAAT_HUMAN
Zaire Ebolavirus STRAIN MAYINGA	128952	Q05322	VP24_EBOZM	P52294	IMA5_HUMAN	coimmunoprecipitation	17928350				Q05322-O00264	VP24_EBOZM-PGRC1_HUMAN			Q9P258	RCC2_HUMAN
Zaire Ebolavirus STRAIN MAYINGA	128952	Q05322	VP24_EBOZM	P22626	ROA2_HUMAN	affinity chromatography technology	25158218				Q05322-P17987	VP24_EBOZM-TCPA_HUMAN			P60866	RS20_HUMAN
Zaire Ebolavirus STRAIN MAYINGA	128952	Q05322	VP24_EBOZM	P07437	TBB5_HUMAN	affinity chromatography technology	25158218				Q05322-P08238	VP24_EBOZM-HS90B_HUMAN			P49411	EFTU_HUMAN
Zaire Ebolavirus STRAIN MAYINGA	128952	Q05322	VP24_EBOZM	O00264	PGRC1_HUMAN	affinity chromatography technology	25158218				Q05322-P23396	VP24_EBOZM-RS3_HUMAN			P49755	TMEDA_HUMAN
Zaire Ebolavirus STRAIN MAYINGA	128952	Q05322	VP24_EBOZM	P17987	TCPA_HUMAN	affinity chromatography technology	25158218				Q05128-P53992	VP40_EBOZM-SC24C_HUMAN			P35232	PHB_HUMAN
Zaire Ebolavirus STRAIN MAYINGA	128952	Q05322	VP24_EBOZM	P08238	HS90B_HUMAN	affinity chromatography technology	25158218				Q05322-P11142	VP24_EBOZM-HSP7C_HUMAN			O15269	SPTC1_HUMAN
Zaire Ebolavirus STRAIN MAYINGA	128952	Q05322	VP24_EBOZM	P23396	RS3_HUMAN	affinity chromatography technology	25158218				Q05322-O43175	VP24_EBOZM-SERA_HUMAN			P51149	RAB7A_HUMAN
Zaire Ebolavirus STRAIN MAYINGA	128952	Q05128	VP40_EBOZM	P53992	SC24C_HUMAN	coimmunoprecipitation	18329616				Q05322-P35613	VP24_EBOZM-BASI_HUMAN			P62879	GBB2_HUMAN
Zaire Ebolavirus STRAIN MAYINGA	128952	Q05322	VP24_EBOZM	P11142	HSP7C_HUMAN	affinity chromatography technology	25158218				Q05322-Q96TA2	VP24_EBOZM-YMEL1_HUMAN			P12004	PCNA_HUMAN
Zaire Ebolavirus STRAIN MAYINGA	128952	Q05322	VP24_EBOZM	O43175	SERA_HUMAN	affinity chromatography technology	25158218				Q05322-P04843	VP24_EBOZM-RPN1_HUMAN			Q96CS3	FAF2_HUMAN
Zaire Ebolavirus STRAIN MAYINGA	128952	Q05322	VP24_EBOZM	P35613	BASI_HUMAN	affinity chromatography technology	25158218				Q05322-P27708	VP24_EBOZM-PYR1_HUMAN			P78527	PRKDC_HUMAN
Zaire Ebolavirus STRAIN MAYINGA	128952	Q05322	VP24_EBOZM	Q96TA2	YMEL1_HUMAN	affinity chromatography technology	25158218				Q05322-P30050	VP24_EBOZM-RL12_HUMAN			Q16531	DDB1_HUMAN
Zaire Ebolavirus STRAIN MAYINGA	128952	Q05322	VP24_EBOZM	P04843	RPN1_HUMAN	affinity chromatography technology	25158218				Q05322-P61978	VP24_EBOZM-HNRPK_HUMAN			P20700	LMNB1_HUMAN
Zaire Ebolavirus STRAIN MAYINGA	128952	Q05322	VP24_EBOZM	P27708	PYR1_HUMAN	affinity chromatography technology	25158218				Q05322-O95831	VP24_EBOZM-AIFM1_HUMAN			P16615	AT2A2_HUMAN
Zaire Ebolavirus STRAIN MAYINGA	128952	Q05128	VP40_EBOZM	P46934	NEDD4_HUMAN	far western blotting	11095724				Q05322-P35268	VP24_EBOZM-RL22_HUMAN			P10412	H14_HUMAN
Zaire Ebolavirus STRAIN MAYINGA	128952	Q05322	VP24_EBOZM	P30050	RL12_HUMAN	affinity chromatography technology	25158218				Q05322-Q09028	VP24_EBOZM-RBBP4_HUMAN			P07919	QCR6_HUMAN
Zaire Ebolavirus STRAIN MAYINGA	128952	Q05322	VP24_EBOZM	P61978	HNRPK_HUMAN	affinity chromatography technology	25158218				Q05322-P50402	VP24_EBOZM-EMD_HUMAN			P05023	AT1A1_HUMAN
Zaire Ebolavirus STRAIN MAYINGA	128952	Q05322	VP24_EBOZM	P39687	AN32A_HUMAN	affinity chromatography technology	25158218				Q05322-P05141	VP24_EBOZM-ADT2_HUMAN			Q14839	CHD4_HUMAN
Zaire Ebolavirus STRAIN MAYINGA	128952	Q05322	VP24_EBOZM	O95831	AIFM1_HUMAN	affinity chromatography technology	25158218				Q05322-P04844	VP24_EBOZM-RPN2_HUMAN			P10606	COX5B_HUMAN
Zaire Ebolavirus STRAIN MAYINGA	128952	Q05322	VP24_EBOZM	P35268	RL22_HUMAN	affinity chromatography technology	25158218				Q05322-Q15907	VP24_EBOZM-RB11B_HUMAN			Q14257	RCN2_HUMAN
Zaire Ebolavirus STRAIN MAYINGA	128952	Q05322	VP24_EBOZM	Q09028	RBBP4_HUMAN	affinity chromatography technology	25158218				Q05322-Q15758	VP24_EBOZM-AAAT_HUMAN			P31689	DNJA1_HUMAN
Zaire Ebolavirus STRAIN MAYINGA	128952	Q05322	VP24_EBOZM	P50402	EMD_HUMAN	affinity chromatography technology	25158218				Q05322-Q9P258	VP24_EBOZM-RCC2_HUMAN			P0DMV8	HS71A_HUMAN
Zaire Ebolavirus STRAIN MAYINGA	128952	Q05322	VP24_EBOZM	P52294	IMA5_HUMAN	affinity chromatography technology	25158218				Q05322-P60866	VP24_EBOZM-RS20_HUMAN
Zaire Ebolavirus STRAIN MAYINGA	128952	Q05322	VP24_EBOZM	P05141	ADT2_HUMAN	affinity chromatography technology	25158218				Q05322-P49411	VP24_EBOZM-EFTU_HUMAN
Zaire Ebolavirus STRAIN MAYINGA	128952	Q05322	VP24_EBOZM	P04844	RPN2_HUMAN	affinity chromatography technology	25158218				Q05322-P49755	VP24_EBOZM-TMEDA_HUMAN
Zaire Ebolavirus STRAIN MAYINGA	128952	Q05322	VP24_EBOZM	Q15907	RB11B_HUMAN	affinity chromatography technology	25158218				Q05322-P35232	VP24_EBOZM-PHB_HUMAN
Zaire Ebolavirus STRAIN MAYINGA	128952	Q05322	VP24_EBOZM	Q15758	AAAT_HUMAN	affinity chromatography technology	25158218				Q05322-O15269	VP24_EBOZM-SPTC1_HUMAN
Zaire Ebolavirus STRAIN MAYINGA	128952	Q05322	VP24_EBOZM	Q9P258	RCC2_HUMAN	affinity chromatography technology	25158218				Q05322-P51149	VP24_EBOZM-RAB7A_HUMAN
Zaire Ebolavirus STRAIN MAYINGA	128952	Q05322	VP24_EBOZM	Q8N163	CCAR2_HUMAN	affinity chromatography technology	25158218				Q05322-P62879	VP24_EBOZM-GBB2_HUMAN
Zaire Ebolavirus STRAIN MAYINGA	128952	Q05322	VP24_EBOZM	P60866	RS20_HUMAN	affinity chromatography technology	25158218				Q05322-P12004	VP24_EBOZM-PCNA_HUMAN
Zaire Ebolavirus STRAIN MAYINGA	128952	Q05322	VP24_EBOZM	P49411	EFTU_HUMAN	affinity chromatography technology	25158218				Q05322-Q96CS3	VP24_EBOZM-FAF2_HUMAN
Zaire Ebolavirus STRAIN MAYINGA	128952	Q05322	VP24_EBOZM	P49755	TMEDA_HUMAN	affinity chromatography technology	25158218				Q05322-P78527	VP24_EBOZM-PRKDC_HUMAN
Zaire Ebolavirus STRAIN MAYINGA	128952	Q05322	VP24_EBOZM	P35232	PHB_HUMAN	affinity chromatography technology	25158218				Q05322-Q16531	VP24_EBOZM-DDB1_HUMAN
Zaire Ebolavirus STRAIN MAYINGA	128952	Q05322	VP24_EBOZM	O15269	SPTC1_HUMAN	affinity chromatography technology	25158218				Q05322-P20700	VP24_EBOZM-LMNB1_HUMAN
Zaire Ebolavirus STRAIN MAYINGA	128952	Q05322	VP24_EBOZM	P51149	RAB7A_HUMAN	affinity chromatography technology	25158218				Q05322-P16615	VP24_EBOZM-AT2A2_HUMAN
Zaire Ebolavirus STRAIN MAYINGA	128952	Q05322	VP24_EBOZM	P62879	GBB2_HUMAN	affinity chromatography technology	25158218				Q05322-P10412	VP24_EBOZM-H14_HUMAN
Zaire Ebolavirus STRAIN MAYINGA	128952	Q05322	VP24_EBOZM	P12004	PCNA_HUMAN	affinity chromatography technology	25158218				Q05322-P07919	VP24_EBOZM-QCR6_HUMAN
Zaire Ebolavirus STRAIN MAYINGA	128952	Q05322	VP24_EBOZM	Q96CS3	FAF2_HUMAN	affinity chromatography technology	25158218				Q05322-P05023	VP24_EBOZM-AT1A1_HUMAN
Zaire Ebolavirus STRAIN MAYINGA	128952	Q05322	VP24_EBOZM	P78527	PRKDC_HUMAN	affinity chromatography technology	25158218				Q05322-Q14839	VP24_EBOZM-CHD4_HUMAN
Zaire Ebolavirus STRAIN MAYINGA	128952	Q05322	VP24_EBOZM	Q16531	DDB1_HUMAN	affinity chromatography technology	25158218				Q05322-P10606	VP24_EBOZM-COX5B_HUMAN
Zaire Ebolavirus STRAIN MAYINGA	128952	Q05322	VP24_EBOZM	P20700	LMNB1_HUMAN	affinity chromatography technology	25158218				Q05322-Q14257	VP24_EBOZM-RCN2_HUMAN
Zaire Ebolavirus STRAIN MAYINGA	128952	Q05322	VP24_EBOZM	P16615	AT2A2_HUMAN	affinity chromatography technology	25158218				Q05322-P31689	VP24_EBOZM-DNJA1_HUMAN
Zaire Ebolavirus STRAIN MAYINGA	128952	Q05322	VP24_EBOZM	P10412	H14_HUMAN	affinity chromatography technology	25158218				Q05322-P0DMV8	VP24_EBOZM-HS71A_HUMAN
Zaire Ebolavirus STRAIN MAYINGA	128952	Q05322	VP24_EBOZM	P07919	QCR6_HUMAN	affinity chromatography technology	25158218
Zaire Ebolavirus STRAIN MAYINGA	128952	Q05322	VP24_EBOZM	O15131	IMA6_HUMAN	coimmunoprecipitation	17928350
Zaire Ebolavirus STRAIN MAYINGA	128952	Q05322	VP24_EBOZM	P05023	AT1A1_HUMAN	affinity chromatography technology	25158218
Zaire Ebolavirus STRAIN MAYINGA	128952	Q05322	VP24_EBOZM	Q14839	CHD4_HUMAN	affinity chromatography technology	25158218
Zaire Ebolavirus STRAIN MAYINGA	128952	Q05322	VP24_EBOZM	P52294	IMA5_HUMAN	coimmunoprecipitation	16698996
Zaire Ebolavirus STRAIN MAYINGA	128952	Q05322	VP24_EBOZM	P10606	COX5B_HUMAN	affinity chromatography technology	25158218
Zaire Ebolavirus STRAIN MAYINGA	128952	Q05322	VP24_EBOZM	Q14257	RCN2_HUMAN	affinity chromatography technology	25158218
Zaire Ebolavirus STRAIN MAYINGA	128952	Q05322	VP24_EBOZM	O60684	IMA7_HUMAN	affinity chromatography technology	25158218
Zaire Ebolavirus STRAIN MAYINGA	128952	Q05322	VP24_EBOZM	P31689	DNJA1_HUMAN	affinity chromatography technology	25158218
Zaire Ebolavirus STRAIN MAYINGA	128952	Q05322	VP24_EBOZM	P0DMV8	HS71A_HUMAN	affinity chromatography technology	25158218

## Sheet: Flavi
Pathogen	Taxonomy ID	Uniprot ID	Pathogen Protein	Uniprot ID	Human Protein	Experimental Method	Pubmed ID		Pathogen	Taxonomy ID	PHI	PHI	Uniprot ID	Pathogen Protein	Uniprot ID	Human Protein
Bovine viral diarrhea virus 1	11099	A9YDK9	A9YDK9_BVDV	Q02539	H11_HUMAN	tandem affinity purification	22810585		Bovine viral diarrhea virus 1	11099	A9YDK9-Q02539	A9YDK9_BVDV-H11_HUMAN	A9YDK9	A9YDK9_BVDV	Q02539	H11_HUMAN
Bovine viral diarrhea virus 1	11099	A9YDK9	A9YDK9_BVDV	Q15369	ELOC_HUMAN	tandem affinity purification	22810585		Bovine viral diarrhea virus 1 ISOLATE NADL	11100	A9YDK9-Q15369	A9YDK9_BVDV-ELOC_HUMAN	P19711	POLG_BVDVN	Q15369	ELOC_HUMAN
Bovine viral diarrhea virus 1	11099	A9YDK9	A9YDK9_BVDV	Q9BRZ2	TRI56_HUMAN	tandem affinity purification	22810585		Bovine viral diarrhea virus 2	54315	A9YDK9-Q9BRZ2	A9YDK9_BVDV-TRI56_HUMAN	D2CFJ1	D2CFJ1_9FLAV	Q9BRZ2	TRI56_HUMAN
Bovine viral diarrhea virus 1	11099	A9YDK9	A9YDK9_BVDV	Q15370	ELOB_HUMAN	tandem affinity purification	22810585		Classical swine fever virus	11096	A9YDK9-Q15370	A9YDK9_BVDV-ELOB_HUMAN	Q5U8Y3	Q5U8Y3_9FLAV	Q15370	ELOB_HUMAN
Bovine viral diarrhea virus 1	11099	A9YDK9	A9YDK9_BVDV	P22492	H1T_HUMAN	tandem affinity purification	22810585		Dengue virus 1	11053	A9YDK9-P22492	A9YDK9_BVDV-H1T_HUMAN	Q91NH1	Q91NH1_9FLAV	P22492	H1T_HUMAN
Bovine viral diarrhea virus 1	11099	A9YDK9	A9YDK9_BVDV	A7E2V4	ZSWM8_HUMAN	tandem affinity purification	22810585		Dengue virus 2	11060	A9YDK9-A7E2V4	A9YDK9_BVDV-ZSWM8_HUMAN	Q91H74	Q91H74_9FLAV	A7E2V4	ZSWM8_HUMAN
Bovine viral diarrhea virus 1 ISOLATE NADL	11100	P19711	POLG_BVDVN	Q14653	IRF3_HUMAN	anti bait coimmunoprecipitation	17531282		Dengue virus 2 STRAIN 16681	31634	P19711-Q14653	POLG_BVDVN-IRF3_HUMAN	Q04040	Q04040_9FLAV	Q14653	IRF3_HUMAN
Bovine viral diarrhea virus 2	54315	D2CFJ1	D2CFJ1_9FLAV	Q02539	H11_HUMAN	tandem affinity purification	22810585		Dengue virus 2 STRAIN 16681-PDK53	31635	D2CFJ1-Q02539	D2CFJ1_9FLAV-H11_HUMAN	Q9E7P0	Q9E7P0_9FLAV	P12036	NFH_HUMAN
Bovine viral diarrhea virus 2	54315	D2CFJ1	D2CFJ1_9FLAV	Q15369	ELOC_HUMAN	tandem affinity purification	22810585		Dengue virus 2 STRAIN NEW GUINEA C	11065	D2CFJ1-Q15369	D2CFJ1_9FLAV-ELOC_HUMAN	O09234	O09234_DEN26	O75674	TM1L1_HUMAN
Bovine viral diarrhea virus 2	54315	D2CFJ1	D2CFJ1_9FLAV	A7E2V4	ZSWM8_HUMAN	tandem affinity purification	22810585		Dengue virus 4 STRAIN Dominica / 814669 / 1981	408871	D2CFJ1-A7E2V4	D2CFJ1_9FLAV-ZSWM8_HUMAN	P29991	POLG_DEN27	O43255	SIAH2_HUMAN
Bovine viral diarrhea virus 2	54315	D2CFJ1	D2CFJ1_9FLAV	Q9BRZ2	TRI56_HUMAN	tandem affinity purification	22810585		Hepatitis C virus	11103	D2CFJ1-Q9BRZ2	D2CFJ1_9FLAV-TRI56_HUMAN	P14340	POLG_DEN2N	P43243	MATR3_HUMAN
Bovine viral diarrhea virus 2	54315	D2CFJ1	D2CFJ1_9FLAV	Q15370	ELOB_HUMAN	tandem affinity purification	22810585		Hepatitis C virus ISOLATE 1	11104	D2CFJ1-Q15370	D2CFJ1_9FLAV-ELOB_HUMAN	P09866	POLG_DEN4D	Q9BV36	MELPH_HUMAN
Bovine viral diarrhea virus 2	54315	D2CFJ1	D2CFJ1_9FLAV	P22492	H1T_HUMAN	tandem affinity purification	22810585		Hepatitis C virus ISOLATE BK	11105	D2CFJ1-P22492	D2CFJ1_9FLAV-H1T_HUMAN	O39474	O39474_9HEPC	Q68CP9	ARID2_HUMAN
Bovine viral diarrhea virus 2	54315	D2CFJ1	D2CFJ1_9FLAV	P12036	NFH_HUMAN	tandem affinity purification	22810585		Hepatitis C virus ISOLATE CON1	333284	D2CFJ1-P12036	D2CFJ1_9FLAV-NFH_HUMAN	Q00687	Q00687_9HEPC	P35579	MYH9_HUMAN
Classical swine fever virus	11096	Q5U8Y3	Q5U8Y3_9FLAV	Q15370	ELOB_HUMAN	tandem affinity purification	22810585		Hepatitis C virus ISOLATE GLASGOW	329389	Q5U8Y3-Q15370	Q5U8Y3_9FLAV-ELOB_HUMAN	O90248	O90248_9HEPC	Q06033	ITIH3_HUMAN
Classical swine fever virus	11096	Q5U8Y3	Q5U8Y3_9FLAV	Q9BRZ2	TRI56_HUMAN	tandem affinity purification	22810585		Hepatitis C virus ISOLATE H	11108	Q5U8Y3-Q9BRZ2	Q5U8Y3_9FLAV-TRI56_HUMAN	Q9YKI3	Q9YKI3_9HEPC	Q96EQ8	RN125_HUMAN
Classical swine fever virus	11096	Q5U8Y3	Q5U8Y3_9FLAV	A7E2V4	ZSWM8_HUMAN	tandem affinity purification	22810585		Hepatitis C virus ISOLATE HC-J1	421877	Q5U8Y3-A7E2V4	Q5U8Y3_9FLAV-ZSWM8_HUMAN	Q9JGA0	Q9JGA0_9HEPC	P50570	DYN2_HUMAN
Dengue virus 1	11053	Q91NH1	Q91NH1_9FLAV	O75674	TM1L1_HUMAN	two hybrid	22014111		Hepatitis C virus ISOLATE HC-J4	420174	Q91NH1-O75674	Q91NH1_9FLAV-TM1L1_HUMAN	Q68949	Q68949_9HEPC	Q9H270	VPS11_HUMAN
Dengue virus 1	11053	Q91NH1	Q91NH1_9FLAV	O43255	SIAH2_HUMAN	two hybrid	22014111		Hepatitis C virus ISOLATE HC-J6	11113	Q91NH1-O43255	Q91NH1_9FLAV-SIAH2_HUMAN	Q81776	Q81776_9HEPC	Q15366	PCBP2_HUMAN
Dengue virus 1	11053	Q91NH1	Q91NH1_9FLAV	P43243	MATR3_HUMAN	two hybrid	22014111		Hepatitis C virus ISOLATE HCR6	421879	Q91NH1-P43243	Q91NH1_9FLAV-MATR3_HUMAN	B8Y460	B8Y460_9HEPC	Q9UHY1	NRBP_HUMAN
Dengue virus 1	11053	Q91NH1	Q91NH1_9FLAV	Q9BV36	MELPH_HUMAN	two hybrid	22014111		Hepatitis C virus ISOLATE JAPANESE	11116	Q91NH1-Q9BV36	Q91NH1_9FLAV-MELPH_HUMAN	Q6TZ09	Q6TZ09_9HEPC	P13797	PLST_HUMAN
Dengue virus 1	11053	Q91NH1	Q91NH1_9FLAV	Q68CP9	ARID2_HUMAN	two hybrid	22014111		Hepatitis C virus ISOLATE JFH-1	356411	Q91NH1-Q68CP9	Q91NH1_9FLAV-ARID2_HUMAN	Q6UNT9	Q6UNT9_9HEPC	P11940	PABP1_HUMAN
Dengue virus 1	11053	Q91NH1	Q91NH1_9FLAV	P35579	MYH9_HUMAN	two hybrid	22014111		Hepatitis C virus ISOLATE TAIWAN	31645	Q91NH1-P35579	Q91NH1_9FLAV-MYH9_HUMAN	Q68113	Q68113_9HEPC	Q9BUZ4	TRAF4_HUMAN
Dengue virus 1	11053	Q91NH1	Q91NH1_9FLAV	Q06033	ITIH3_HUMAN	two hybrid	22014111		Hepatitis C virus SUBTYPE 1A	31646	Q91NH1-Q06033	Q91NH1_9FLAV-ITIH3_HUMAN	Q68123	Q68123_9HEPC	Q96MT8	CEP63_HUMAN
Dengue virus 1	11053	Q91NH1	Q91NH1_9FLAV	Q96EQ8	RN125_HUMAN	two hybrid	22014111		Hepatitis C virus SUBTYPE 1B	31647	Q91NH1-Q96EQ8	Q91NH1_9FLAV-RN125_HUMAN	Q68124	Q68124_9HEPC	Q6NSJ2	PHLB3_HUMAN
Dengue virus 1	11053	Q91NH1	Q91NH1_9FLAV	P50570	DYN2_HUMAN	two hybrid	22014111		Japanese encephalitis virus	11072	Q91NH1-P50570	Q91NH1_9FLAV-DYN2_HUMAN	Q68139	Q68139_9HEPC	Q13232	NDK3_HUMAN
Dengue virus 1	11053	Q91NH1	Q91NH1_9FLAV	Q9H270	VPS11_HUMAN	two hybrid	22014111		Japanese encephalitis virus STRAIN JAOARS982	11075	Q91NH1-Q9H270	Q91NH1_9FLAV-VPS11_HUMAN	Q68149	Q68149_9HEPC	Q12906	ILF3_HUMAN
Dengue virus 2	11060	Q91H74	Q91H74_9FLAV	Q15366	PCBP2_HUMAN	affinity chromatography technology	11747608		Kunjin virus STRAIN MRM61C	11078	Q91H74-Q15366	Q91H74_9FLAV-PCBP2_HUMAN	Q6QY91	Q6QY91_9HEPC	P60709	ACTB_HUMAN
Dengue virus 2	11060	Q91H74	Q91H74_9FLAV	Q15366	PCBP2_HUMAN	coimmunoprecipitation	11747608		Tick-borne encephalitis virus	11084	Q04040-Q9UHY1	Q04040_9FLAV-NRBP_HUMAN	Q6QY92	Q6QY92_9HEPC	Q9H6S1	AZI2_HUMAN
Dengue virus 2	11060	Q04040	Q04040_9FLAV	Q9UHY1	NRBP_HUMAN	two hybrid*	15084397		West Nile virus	11082	Q9E7P0-P13797	Q9E7P0_9FLAV-PLST_HUMAN	Q6QY99	Q6QY99_9HEPC	O15169	AXIN1_HUMAN
Dengue virus 2	11060	Q04040	Q04040_9FLAV	Q9UHY1	NRBP_HUMAN	coimmunoprecipitation*	15084397				Q9E7P0-P11940	Q9E7P0_9FLAV-PABP1_HUMAN	Q6QYA1	Q6QYA1_9HEPC	P62736	ACTA_HUMAN
Dengue virus 2	11060	Q9E7P0	Q9E7P0_9FLAV	P13797	PLST_HUMAN	two hybrid	22014111				Q9E7P0-Q9BUZ4	Q9E7P0_9FLAV-TRAF4_HUMAN	Q6QYA2	Q6QYA2_9HEPC	P25963	IKBA_HUMAN
Dengue virus 2	11060	Q9E7P0	Q9E7P0_9FLAV	P11940	PABP1_HUMAN	two hybrid	22014111				Q9E7P0-Q96MT8	Q9E7P0_9FLAV-CEP63_HUMAN	Q6QYA6	Q6QYA6_9HEPC	Q7Z6G3	NECA2_HUMAN
Dengue virus 2	11060	Q9E7P0	Q9E7P0_9FLAV	Q9BUZ4	TRAF4_HUMAN	two hybrid	22014111				Q9E7P0-Q6NSJ2	Q9E7P0_9FLAV-PHLB3_HUMAN	Q6QYA7	Q6QYA7_9HEPC	Q7Z5R6	AB1IP_HUMAN
Dengue virus 2	11060	Q9E7P0	Q9E7P0_9FLAV	Q96MT8	CEP63_HUMAN	two hybrid	22014111				Q9E7P0-Q13232	Q9E7P0_9FLAV-NDK3_HUMAN	Q6QYB1	Q6QYB1_9HEPC	Q96GD3	SCMH1_HUMAN
Dengue virus 2	11060	Q9E7P0	Q9E7P0_9FLAV	Q6NSJ2	PHLB3_HUMAN	two hybrid	22014111				Q9E7P0-Q12906	Q9E7P0_9FLAV-ILF3_HUMAN	Q6QYB2	Q6QYB2_9HEPC	O75569	PRKRA_HUMAN
Dengue virus 2	11060	Q9E7P0	Q9E7P0_9FLAV	Q13232	NDK3_HUMAN	two hybrid	22014111				Q9E7P0-P60709	Q9E7P0_9FLAV-ACTB_HUMAN	Q6QYB4	Q6QYB4_9HEPC	Q13554	KCC2B_HUMAN
Dengue virus 2	11060	Q9E7P0	Q9E7P0_9FLAV	Q12906	ILF3_HUMAN	two hybrid	22014111				Q9E7P0-Q9H6S1	Q9E7P0_9FLAV-AZI2_HUMAN	Q6QYB6	Q6QYB6_9HEPC	Q9UJY5	GGA1_HUMAN
Dengue virus 2	11060	Q9E7P0	Q9E7P0_9FLAV	P60709	ACTB_HUMAN	two hybrid	22014111				Q9E7P0-O15169	Q9E7P0_9FLAV-AXIN1_HUMAN	Q6QYB7	Q6QYB7_9HEPC	Q9BZR8	B2L14_HUMAN
Dengue virus 2	11060	Q9E7P0	Q9E7P0_9FLAV	Q9H6S1	AZI2_HUMAN	two hybrid	22014111				Q9E7P0-P62736	Q9E7P0_9FLAV-ACTA_HUMAN	Q6QYB8	Q6QYB8_9HEPC	P02545	LMNA_HUMAN
Dengue virus 2	11060	Q9E7P0	Q9E7P0_9FLAV	O15169	AXIN1_HUMAN	two hybrid	22014111				Q9E7P0-P25963	Q9E7P0_9FLAV-IKBA_HUMAN	Q6QYB9	Q6QYB9_9HEPC	P63267	ACTH_HUMAN
Dengue virus 2	11060	Q9E7P0	Q9E7P0_9FLAV	P62736	ACTA_HUMAN	two hybrid	22014111				Q9E7P0-Q7Z6G3	Q9E7P0_9FLAV-NECA2_HUMAN	Q6QYC1	Q6QYC1_9HEPC	Q16206	ENOX2_HUMAN
Dengue virus 2	11060	Q9E7P0	Q9E7P0_9FLAV	P25963	IKBA_HUMAN	two hybrid	22014111				Q9E7P0-Q7Z5R6	Q9E7P0_9FLAV-AB1IP_HUMAN	Q6QYC2	Q6QYC2_9HEPC	O14545	TRAD1_HUMAN
Dengue virus 2	11060	Q9E7P0	Q9E7P0_9FLAV	Q7Z6G3	NECA2_HUMAN	two hybrid	22014111				Q9E7P0-Q96GD3	Q9E7P0_9FLAV-SCMH1_HUMAN	Q6QYC3	Q6QYC3_9HEPC	Q15025	TNIP1_HUMAN
Dengue virus 2	11060	Q9E7P0	Q9E7P0_9FLAV	Q7Z5R6	AB1IP_HUMAN	two hybrid	22014111				Q9E7P0-O75569	Q9E7P0_9FLAV-PRKRA_HUMAN	Q6QYE5	Q6QYE5_9HEPC	P63261	ACTG_HUMAN
Dengue virus 2	11060	Q9E7P0	Q9E7P0_9FLAV	Q96GD3	SCMH1_HUMAN	two hybrid	22014111				Q9E7P0-Q13554	Q9E7P0_9FLAV-KCC2B_HUMAN	Q6QYE6	Q6QYE6_9HEPC	P06733	ENOA_HUMAN
Dengue virus 2	11060	Q9E7P0	Q9E7P0_9FLAV	O75569	PRKRA_HUMAN	two hybrid	22014111				Q9E7P0-Q9UJY5	Q9E7P0_9FLAV-GGA1_HUMAN	Q6QYE7	Q6QYE7_9HEPC	O14744	ANM5_HUMAN
Dengue virus 2	11060	Q9E7P0	Q9E7P0_9FLAV	Q13554	KCC2B_HUMAN	two hybrid	22014111				Q9E7P0-Q9BZR8	Q9E7P0_9FLAV-B2L14_HUMAN	Q6QYE8	Q6QYE8_9HEPC	Q8NB25	F184A_HUMAN
Dengue virus 2	11060	Q9E7P0	Q9E7P0_9FLAV	Q9UJY5	GGA1_HUMAN	two hybrid	22014111				Q9E7P0-P02545	Q9E7P0_9FLAV-LMNA_HUMAN	Q6QYE9	Q6QYE9_9HEPC	Q9BV73	CP250_HUMAN
Dengue virus 2	11060	Q9E7P0	Q9E7P0_9FLAV	Q9BZR8	B2L14_HUMAN	two hybrid	22014111				Q9E7P0-P63267	Q9E7P0_9FLAV-ACTH_HUMAN	Q6QYF0	Q6QYF0_9HEPC	P63279	UBC9_HUMAN
Dengue virus 2	11060	Q9E7P0	Q9E7P0_9FLAV	P02545	LMNA_HUMAN	two hybrid	22014111				Q9E7P0-Q16206	Q9E7P0_9FLAV-ENOX2_HUMAN	Q6QYF1	Q6QYF1_9HEPC	P52630	STAT2_HUMAN
Dengue virus 2	11060	Q9E7P0	Q9E7P0_9FLAV	P63267	ACTH_HUMAN	two hybrid	22014111				Q9E7P0-O14545	Q9E7P0_9FLAV-TRAD1_HUMAN	Q6QYF2	Q6QYF2_9HEPC	P34931	HS71L_HUMAN
Dengue virus 2	11060	Q9E7P0	Q9E7P0_9FLAV	Q16206	ENOX2_HUMAN	two hybrid	22014111				Q9E7P0-Q15025	Q9E7P0_9FLAV-TNIP1_HUMAN	Q6QYF6	Q6QYF6_9HEPC	P0C0L4	CO4A_HUMAN
Dengue virus 2	11060	Q9E7P0	Q9E7P0_9FLAV	O14545	TRAD1_HUMAN	two hybrid	22014111				Q9E7P0-P63261	Q9E7P0_9FLAV-ACTG_HUMAN	Q6QYF7	Q6QYF7_9HEPC	Q8IX03	KIBRA_HUMAN
Dengue virus 2	11060	Q9E7P0	Q9E7P0_9FLAV	Q15025	TNIP1_HUMAN	two hybrid	22014111				Q9E7P0-P06733	Q9E7P0_9FLAV-ENOA_HUMAN	Q6QYF9	Q6QYF9_9HEPC	O14972	DSCR3_HUMAN
Dengue virus 2	11060	Q9E7P0	Q9E7P0_9FLAV	P63261	ACTG_HUMAN	two hybrid	22014111				Q9E7P0-O14744	Q9E7P0_9FLAV-ANM5_HUMAN	Q6QYG0	Q6QYG0_9HEPC	Q9ULJ7	ANR50_HUMAN
Dengue virus 2	11060	Q9E7P0	Q9E7P0_9FLAV	P06733	ENOA_HUMAN	two hybrid	22014111				Q9E7P0-Q8NB25	Q9E7P0_9FLAV-F184A_HUMAN	Q6QYG5	Q6QYG5_9HEPC	Q14999	CUL7_HUMAN
Dengue virus 2	11060	Q9E7P0	Q9E7P0_9FLAV	O14744	ANM5_HUMAN	two hybrid	22014111				Q9E7P0-Q9BV73	Q9E7P0_9FLAV-CP250_HUMAN	Q6QYJ7	Q6QYJ7_9HEPC	P02671	FIBA_HUMAN
Dengue virus 2	11060	Q9E7P0	Q9E7P0_9FLAV	Q8NB25	F184A_HUMAN	two hybrid	22014111				O09234-P63279	O09234_DEN26-UBC9_HUMAN	Q6QYJ9	Q6QYJ9_9HEPC	Q13561	DCTN2_HUMAN
Dengue virus 2	11060	Q9E7P0	Q9E7P0_9FLAV	Q9BV73	CP250_HUMAN	two hybrid	22014111				P29991-P12036	POLG_DEN27-NFH_HUMAN	Q6QYK0	Q6QYK0_9HEPC	P14543	NID1_HUMAN
Dengue virus 2 STRAIN 16681	31634	O09234	O09234_DEN26	P63279	UBC9_HUMAN	two hybrid	17265167				P29991-P52630	POLG_DEN27-STAT2_HUMAN	Q6QYK2	Q6QYK2_9HEPC	P78344	IF4G2_HUMAN
Dengue virus 2 STRAIN 16681	31634	O09234	O09234_DEN26	P63279	UBC9_HUMAN	coimmunoprecipitation	17265167				P29991-P34931	POLG_DEN27-HS71L_HUMAN	Q6QYK3	Q6QYK3_9HEPC	Q96NL6	SCLT1_HUMAN
Dengue virus 2 STRAIN 16681-PDK53	31635	P29991	POLG_DEN27	P12036	NFH_HUMAN	tandem affinity purification	22810585				P29991-P0C0L4	POLG_DEN27-CO4A_HUMAN	Q6QYK6	Q6QYK6_9HEPC	P0C7X2	ZN688_HUMAN
Dengue virus 2 STRAIN 16681-PDK53	31635	P29991	POLG_DEN27	P52630	STAT2_HUMAN	tandem affinity purification	22810585				P29991-Q8IX03	POLG_DEN27-KIBRA_HUMAN	Q6QYK7	Q6QYK7_9HEPC	Q6FHW4	Q6FHW4_HUMAN
Dengue virus 2 STRAIN 16681-PDK53	31635	P29991	POLG_DEN27	P34931	HS71L_HUMAN	tandem affinity purification	22810585				P29991-O14972	POLG_DEN27-DSCR3_HUMAN	Q6QYK8	Q6QYK8_9HEPC	P01042	KNG1_HUMAN
Dengue virus 2 STRAIN 16681-PDK53	31635	P29991	POLG_DEN27	P0C0L4	CO4A_HUMAN	two hybrid	21911577				P29991-Q9ULJ7	POLG_DEN27-ANR50_HUMAN	Q6QYK9	Q6QYK9_9HEPC	Q9NX95	SYBU_HUMAN
Dengue virus 2 STRAIN 16681-PDK53	31635	P29991	POLG_DEN27	Q8IX03	KIBRA_HUMAN	two hybrid	21911577				P29991-Q14999	POLG_DEN27-CUL7_HUMAN	Q6QYL0	Q6QYL0_9HEPC	O00584	RNT2_HUMAN
Dengue virus 2 STRAIN 16681-PDK53	31635	P29991	POLG_DEN27	O14972	DSCR3_HUMAN	two hybrid	21911577				P29991-P02671	POLG_DEN27-FIBA_HUMAN	Q6QYL1	Q6QYL1_9HEPC	P02751	FINC_HUMAN
Dengue virus 2 STRAIN 16681-PDK53	31635	P29991	POLG_DEN27	Q9ULJ7	ANR50_HUMAN	two hybrid	21911577				P29991-Q13561	POLG_DEN27-DCTN2_HUMAN	Q6QYL2	Q6QYL2_9HEPC	A5YKK6	CNOT1_HUMAN
Dengue virus 2 STRAIN 16681-PDK53	31635	P29991	POLG_DEN27	Q14999	CUL7_HUMAN	two hybrid	21911577				P29991-P14543	POLG_DEN27-NID1_HUMAN	Q6QYL4	Q6QYL4_9HEPC	P07942	LAMB1_HUMAN
Dengue virus 2 STRAIN 16681-PDK53	31635	P29991	POLG_DEN27	P02671	FIBA_HUMAN	two hybrid	21911577				P29991-P78344	POLG_DEN27-IF4G2_HUMAN	Q6QYL5	Q6QYL5_9HEPC	Q9H074	PAIP1_HUMAN
Dengue virus 2 STRAIN 16681-PDK53	31635	P29991	POLG_DEN27	Q13561	DCTN2_HUMAN	two hybrid	21911577				P29991-Q96NL6	POLG_DEN27-SCLT1_HUMAN	Q6QYM0	Q6QYM0_9HEPC	P02774	VTDB_HUMAN
Dengue virus 2 STRAIN 16681-PDK53	31635	P29991	POLG_DEN27	P14543	NID1_HUMAN	two hybrid	21911577				P29991-P0C7X2	POLG_DEN27-ZN688_HUMAN	Q6QYN0	Q6QYN0_9HEPC	O60333	KIF1B_HUMAN
Dengue virus 2 STRAIN 16681-PDK53	31635	P29991	POLG_DEN27	P78344	IF4G2_HUMAN	two hybrid	21911577				P29991-Q6FHW4	POLG_DEN27-Q6FHW4_HUMAN	Q6QYQ9	Q6QYQ9_9HEPC	Q9UQ90	SPG7_HUMAN
Dengue virus 2 STRAIN 16681-PDK53	31635	P29991	POLG_DEN27	Q96NL6	SCLT1_HUMAN	two hybrid	21911577				P29991-P01042	POLG_DEN27-KNG1_HUMAN	Q6QYR0	Q6QYR0_9HEPC	P02647	APOA1_HUMAN
Dengue virus 2 STRAIN 16681-PDK53	31635	P29991	POLG_DEN27	P0C7X2	ZN688_HUMAN	two hybrid	21911577				P29991-Q9NX95	POLG_DEN27-SYBU_HUMAN	Q6QYR1	Q6QYR1_9HEPC	O95154	ARK73_HUMAN
Dengue virus 2 STRAIN 16681-PDK53	31635	P29991	POLG_DEN27	Q6FHW4	Q6FHW4_HUMAN	two hybrid	21911577				P29991-O00584	POLG_DEN27-RNT2_HUMAN	Q6QYR2	Q6QYR2_9HEPC	P61201	CSN2_HUMAN
Dengue virus 2 STRAIN 16681-PDK53	31635	P29991	POLG_DEN27	P01042	KNG1_HUMAN	two hybrid	21911577				P29991-P02751	POLG_DEN27-FINC_HUMAN	Q6QYR3	Q6QYR3_9HEPC	Q14692	BMS1_HUMAN
Dengue virus 2 STRAIN 16681-PDK53	31635	P29991	POLG_DEN27	Q9NX95	SYBU_HUMAN	two hybrid	21911577				P29991-A5YKK6	POLG_DEN27-CNOT1_HUMAN	Q6QYR4	Q6QYR4_9HEPC	Q8IWT0	ARCH_HUMAN
Dengue virus 2 STRAIN 16681-PDK53	31635	P29991	POLG_DEN27	O00584	RNT2_HUMAN	two hybrid	21911577				P29991-P07942	POLG_DEN27-LAMB1_HUMAN	Q6QYR5	Q6QYR5_9HEPC	Q9H6D7	HAUS4_HUMAN
Dengue virus 2 STRAIN 16681-PDK53	31635	P29991	POLG_DEN27	P02751	FINC_HUMAN	two hybrid	21911577				P29991-Q9H074	POLG_DEN27-PAIP1_HUMAN	Q6QYR6	Q6QYR6_9HEPC	O15020	SPTN2_HUMAN
Dengue virus 2 STRAIN 16681-PDK53	31635	P29991	POLG_DEN27	A5YKK6	CNOT1_HUMAN	two hybrid	21911577				P29991-P02774	POLG_DEN27-VTDB_HUMAN	Q6QYR7	Q6QYR7_9HEPC	O00505	IMA4_HUMAN
Dengue virus 2 STRAIN 16681-PDK53	31635	P29991	POLG_DEN27	P07942	LAMB1_HUMAN	two hybrid	21911577				P29991-O60333	POLG_DEN27-KIF1B_HUMAN	Q6QYT2	Q6QYT2_9HEPC	O15117	FYB_HUMAN
Dengue virus 2 STRAIN 16681-PDK53	31635	P29991	POLG_DEN27	Q9H074	PAIP1_HUMAN	two hybrid	21911577				P29991-Q9UQ90	POLG_DEN27-SPG7_HUMAN	Q6QYT4	Q6QYT4_9HEPC	P17844	DDX5_HUMAN
Dengue virus 2 STRAIN 16681-PDK53	31635	P29991	POLG_DEN27	P02774	VTDB_HUMAN	two hybrid	21911577				P29991-P02647	POLG_DEN27-APOA1_HUMAN	Q6QYT5	Q6QYT5_9HEPC	Q14980	NUMA1_HUMAN
Dengue virus 2 STRAIN 16681-PDK53	31635	P29991	POLG_DEN27	O60333	KIF1B_HUMAN	two hybrid	21911577				P29991-O95154	POLG_DEN27-ARK73_HUMAN	Q6QYT6	Q6QYT6_9HEPC	A6NCC3	GOG8O_HUMAN
Dengue virus 2 STRAIN 16681-PDK53	31635	P29991	POLG_DEN27	Q9UQ90	SPG7_HUMAN	two hybrid	21911577				P29991-P61201	POLG_DEN27-CSN2_HUMAN	Q6QYT7	Q6QYT7_9HEPC	P04114	APOB_HUMAN
Dengue virus 2 STRAIN 16681-PDK53	31635	P29991	POLG_DEN27	P02647	APOA1_HUMAN	two hybrid	21911577				P29991-Q14692	POLG_DEN27-BMS1_HUMAN	Q6QYT8	Q6QYT8_9HEPC	Q92667	AKAP1_HUMAN
Dengue virus 2 STRAIN 16681-PDK53	31635	P29991	POLG_DEN27	O95154	ARK73_HUMAN	two hybrid	21911577				P29991-Q8IWT0	POLG_DEN27-ARCH_HUMAN	Q6QYT9	Q6QYT9_9HEPC	Q9BWH2	FUND2_HUMAN
Dengue virus 2 STRAIN 16681-PDK53	31635	P29991	POLG_DEN27	P61201	CSN2_HUMAN	two hybrid	21911577				P29991-Q9H6D7	POLG_DEN27-HAUS4_HUMAN	Q6QYU0	Q6QYU0_9HEPC	Q86VP1	TAXB1_HUMAN
Dengue virus 2 STRAIN 16681-PDK53	31635	P29991	POLG_DEN27	Q14692	BMS1_HUMAN	two hybrid	21911577				P29991-O15020	POLG_DEN27-SPTN2_HUMAN	Q6QYU1	Q6QYU1_9HEPC	Q8NEF9	SRFB1_HUMAN
Dengue virus 2 STRAIN 16681-PDK53	31635	P29991	POLG_DEN27	Q8IWT0	ARCH_HUMAN	two hybrid	21911577				P29991-O00505	POLG_DEN27-IMA4_HUMAN	Q6QYU2	Q6QYU2_9HEPC	Q15154	PCM1_HUMAN
Dengue virus 2 STRAIN 16681-PDK53	31635	P29991	POLG_DEN27	Q9H6D7	HAUS4_HUMAN	two hybrid	21911577				P29991-O15117	POLG_DEN27-FYB_HUMAN	Q6QYU3	Q6QYU3_9HEPC	Q9BVG3	TRI62_HUMAN
Dengue virus 2 STRAIN 16681-PDK53	31635	P29991	POLG_DEN27	O15020	SPTN2_HUMAN	two hybrid	21911577				P29991-P17844	POLG_DEN27-DDX5_HUMAN	Q6QZ00	Q6QZ00_9HEPC	O14763	TR10B_HUMAN
Dengue virus 2 STRAIN 16681-PDK53	31635	P29991	POLG_DEN27	O00505	IMA4_HUMAN	two hybrid	21911577				P29991-Q14980	POLG_DEN27-NUMA1_HUMAN	Q6QZ04	Q6QZ04_9HEPC	Q15643	TRIPB_HUMAN
Dengue virus 2 STRAIN 16681-PDK53	31635	P29991	POLG_DEN27	O15117	FYB_HUMAN	two hybrid	21911577				P29991-A6NCC3	POLG_DEN27-GOG8O_HUMAN	Q6QZ15	Q6QZ15_9HEPC	P05546	HEP2_HUMAN
Dengue virus 2 STRAIN 16681-PDK53	31635	P29991	POLG_DEN27	P17844	DDX5_HUMAN	two hybrid	21911577				P29991-P04114	POLG_DEN27-APOB_HUMAN	Q6QZ18	Q6QZ18_9HEPC	Q8IVP5	FUND1_HUMAN
Dengue virus 2 STRAIN 16681-PDK53	31635	P29991	POLG_DEN27	Q14980	NUMA1_HUMAN	two hybrid	21911577				P29991-Q92667	POLG_DEN27-AKAP1_HUMAN	Q6QZ19	Q6QZ19_9HEPC	Q99715	COCA1_HUMAN
Dengue virus 2 STRAIN 16681-PDK53	31635	P29991	POLG_DEN27	A6NCC3	GOG8O_HUMAN	two hybrid	21911577				P29991-Q9BWH2	POLG_DEN27-FUND2_HUMAN	Q6QZ20	Q6QZ20_9HEPC	Q9Y6B2	EID1_HUMAN
Dengue virus 2 STRAIN 16681-PDK53	31635	P29991	POLG_DEN27	P04114	APOB_HUMAN	two hybrid	21911577				P29991-Q86VP1	POLG_DEN27-TAXB1_HUMAN	Q6QZ21	Q6QZ21_9HEPC	O95232	LC7L3_HUMAN
Dengue virus 2 STRAIN 16681-PDK53	31635	P29991	POLG_DEN27	Q92667	AKAP1_HUMAN	two hybrid	21911577				P29991-Q8NEF9	POLG_DEN27-SRFB1_HUMAN	Q6QZ22	Q6QZ22_9HEPC	O94979	SC31A_HUMAN
Dengue virus 2 STRAIN 16681-PDK53	31635	P29991	POLG_DEN27	Q9BWH2	FUND2_HUMAN	two hybrid	21911577				P29991-Q15154	POLG_DEN27-PCM1_HUMAN	Q6QZ25	Q6QZ25_9HEPC	Q0VF96	CGNL1_HUMAN
Dengue virus 2 STRAIN 16681-PDK53	31635	P29991	POLG_DEN27	Q86VP1	TAXB1_HUMAN	two hybrid	21911577				P29991-Q9BVG3	POLG_DEN27-TRI62_HUMAN	Q6QZ26	Q6QZ26_9HEPC	Q99614	TTC1_HUMAN
Dengue virus 2 STRAIN 16681-PDK53	31635	P29991	POLG_DEN27	Q8NEF9	SRFB1_HUMAN	two hybrid	21911577				P29991-O14763	POLG_DEN27-TR10B_HUMAN	Q6QZ27	Q6QZ27_9HEPC	O75521	ECI2_HUMAN
Dengue virus 2 STRAIN 16681-PDK53	31635	P29991	POLG_DEN27	Q15154	PCM1_HUMAN	two hybrid	21911577				P29991-Q15643	POLG_DEN27-TRIPB_HUMAN	Q6QZ28	Q6QZ28_9HEPC	O75925	PIAS1_HUMAN
Dengue virus 2 STRAIN 16681-PDK53	31635	P29991	POLG_DEN27	Q9BVG3	TRI62_HUMAN	two hybrid	21911577				P29991-P05546	POLG_DEN27-HEP2_HUMAN	Q6QZ29	Q6QZ29_9HEPC	P27797	CALR_HUMAN
Dengue virus 2 STRAIN 16681-PDK53	31635	P29991	POLG_DEN27	O14763	TR10B_HUMAN	two hybrid	21911577				P29991-Q8IVP5	POLG_DEN27-FUND1_HUMAN	Q6QZ31	Q6QZ31_9HEPC	Q92564	DCNL4_HUMAN
Dengue virus 2 STRAIN 16681-PDK53	31635	P29991	POLG_DEN27	Q15643	TRIPB_HUMAN	two hybrid	21911577				P29991-Q99715	POLG_DEN27-COCA1_HUMAN	Q6QZ32	Q6QZ32_9HEPC	D6RB28	GG6LR_HUMAN
Dengue virus 2 STRAIN 16681-PDK53	31635	P29991	POLG_DEN27	P05546	HEP2_HUMAN	two hybrid	21911577				P29991-Q9Y6B2	POLG_DEN27-EID1_HUMAN	Q6QZ56	Q6QZ56_9HEPC	O75592	MYCB2_HUMAN
Dengue virus 2 STRAIN 16681-PDK53	31635	P29991	POLG_DEN27	Q8IVP5	FUND1_HUMAN	two hybrid	21911577				P29991-O95232	POLG_DEN27-LC7L3_HUMAN	Q6QZ58	Q6QZ58_9HEPC	Q9P219	DAPLE_HUMAN
Dengue virus 2 STRAIN 16681-PDK53	31635	P29991	POLG_DEN27	Q99715	COCA1_HUMAN	two hybrid	21911577				P29991-O94979	POLG_DEN27-SC31A_HUMAN	Q6QZ60	Q6QZ60_9HEPC	Q08379	GOGA2_HUMAN
Dengue virus 2 STRAIN 16681-PDK53	31635	P29991	POLG_DEN27	Q9Y6B2	EID1_HUMAN	two hybrid	21911577				P29991-Q0VF96	POLG_DEN27-CGNL1_HUMAN	Q6QZ61	Q6QZ61_9HEPC	P68543	UBX2A_HUMAN
Dengue virus 2 STRAIN 16681-PDK53	31635	P29991	POLG_DEN27	O95232	LC7L3_HUMAN	two hybrid	21911577				P29991-Q99614	POLG_DEN27-TTC1_HUMAN	Q6QZ62	Q6QZ62_9HEPC	P05787	K2C8_HUMAN
Dengue virus 2 STRAIN 16681-PDK53	31635	P29991	POLG_DEN27	O94979	SC31A_HUMAN	two hybrid	21911577				P29991-O75521	POLG_DEN27-ECI2_HUMAN	Q6QZ63	Q6QZ63_9HEPC	Q05519	SRS11_HUMAN
Dengue virus 2 STRAIN 16681-PDK53	31635	P29991	POLG_DEN27	Q0VF96	CGNL1_HUMAN	two hybrid	21911577				P29991-O75925	POLG_DEN27-PIAS1_HUMAN	Q6QZ64	Q6QZ64_9HEPC	Q9ULX6	AKP8L_HUMAN
Dengue virus 2 STRAIN 16681-PDK53	31635	P29991	POLG_DEN27	Q99614	TTC1_HUMAN	two hybrid	21911577				P29991-P27797	POLG_DEN27-CALR_HUMAN	Q6QZ67	Q6QZ67_9HEPC	Q9UKX7	NUP50_HUMAN
Dengue virus 2 STRAIN 16681-PDK53	31635	P29991	POLG_DEN27	O75521	ECI2_HUMAN	two hybrid	21911577				P29991-Q92564	POLG_DEN27-DCNL4_HUMAN	Q6QZ80	Q6QZ80_9HEPC	Q7Z406	MYH14_HUMAN
Dengue virus 2 STRAIN 16681-PDK53	31635	P29991	POLG_DEN27	O75925	PIAS1_HUMAN	two hybrid	21911577				P29991-D6RB28	POLG_DEN27-GG6LR_HUMAN	Q6QZ81	Q6QZ81_9HEPC	Q13625	ASPP2_HUMAN
Dengue virus 2 STRAIN 16681-PDK53	31635	P29991	POLG_DEN27	P27797	CALR_HUMAN	two hybrid	21911577				P29991-O75592	POLG_DEN27-MYCB2_HUMAN	Q6QZ82	Q6QZ82_9HEPC	P30041	PRDX6_HUMAN
Dengue virus 2 STRAIN 16681-PDK53	31635	P29991	POLG_DEN27	Q92564	DCNL4_HUMAN	two hybrid	21911577				P29991-Q9P219	POLG_DEN27-DAPLE_HUMAN	Q6QZ83	Q6QZ83_9HEPC	Q03001	DYST_HUMAN
Dengue virus 2 STRAIN 16681-PDK53	31635	P29991	POLG_DEN27	D6RB28	GG6LR_HUMAN	two hybrid	21911577				P29991-Q08379	POLG_DEN27-GOGA2_HUMAN	Q6QZ84	Q6QZ84_9HEPC	Q8WXH0	SYNE2_HUMAN
Dengue virus 2 STRAIN 16681-PDK53	31635	P29991	POLG_DEN27	O75592	MYCB2_HUMAN	two hybrid	21911577				P29991-P68543	POLG_DEN27-UBX2A_HUMAN	Q6QZ85	Q6QZ85_9HEPC	O95613	PCNT_HUMAN
Dengue virus 2 STRAIN 16681-PDK53	31635	P29991	POLG_DEN27	Q9P219	DAPLE_HUMAN	two hybrid	21911577				P29991-P05787	POLG_DEN27-K2C8_HUMAN	Q6QZ87	Q6QZ87_9HEPC	P04040	CATA_HUMAN
Dengue virus 2 STRAIN 16681-PDK53	31635	P29991	POLG_DEN27	Q08379	GOGA2_HUMAN	two hybrid	21911577				P29991-P63279	POLG_DEN27-UBC9_HUMAN	Q6QZ88	Q6QZ88_9HEPC	Q14789	GOGB1_HUMAN
Dengue virus 2 STRAIN 16681-PDK53	31635	P29991	POLG_DEN27	P68543	UBX2A_HUMAN	two hybrid	21911577				P29991-Q05519	POLG_DEN27-SRS11_HUMAN	Q6QZ91	Q6QZ91_9HEPC	P02675	FIBB_HUMAN
Dengue virus 2 STRAIN 16681-PDK53	31635	P29991	POLG_DEN27	P05787	K2C8_HUMAN	two hybrid	21911577				P29991-Q9ULX6	POLG_DEN27-AKP8L_HUMAN	Q6QZ99	Q6QZ99_9HEPC	A2RUB6	CCD66_HUMAN
Dengue virus 2 STRAIN 16681-PDK53	31635	P29991	POLG_DEN27	P63279	UBC9_HUMAN	two hybrid	21911577				P29991-Q9UKX7	POLG_DEN27-NUP50_HUMAN	Q6QZA0	Q6QZA0_9HEPC	P00558	PGK1_HUMAN
Dengue virus 2 STRAIN 16681-PDK53	31635	P29991	POLG_DEN27	Q05519	SRS11_HUMAN	two hybrid	21911577				P29991-Q7Z406	POLG_DEN27-MYH14_HUMAN	Q6QZA1	Q6QZA1_9HEPC	A8MPP1	D11L8_HUMAN
Dengue virus 2 STRAIN 16681-PDK53	31635	P29991	POLG_DEN27	Q9ULX6	AKP8L_HUMAN	two hybrid	21911577				P29991-Q13625	POLG_DEN27-ASPP2_HUMAN	Q6QZA2	Q6QZA2_9HEPC	Q53SF7	COBL1_HUMAN
Dengue virus 2 STRAIN 16681-PDK53	31635	P29991	POLG_DEN27	Q9UKX7	NUP50_HUMAN	two hybrid	21911577				P29991-P30041	POLG_DEN27-PRDX6_HUMAN	Q6QZA3	Q6QZA3_9HEPC	Q8WUM4	PDC6I_HUMAN
Dengue virus 2 STRAIN 16681-PDK53	31635	P29991	POLG_DEN27	P52630	STAT2_HUMAN	two hybrid	21911577				P29991-Q03001	POLG_DEN27-DYST_HUMAN	Q6QZA4	Q6QZA4_9HEPC	Q9NYJ8	TAB2_HUMAN
Dengue virus 2 STRAIN 16681-PDK53	31635	P29991	POLG_DEN27	Q7Z406	MYH14_HUMAN	two hybrid	21911577				P29991-Q8WXH0	POLG_DEN27-SYNE2_HUMAN	Q6QZA5	Q6QZA5_9HEPC	Q99996	AKAP9_HUMAN
Dengue virus 2 STRAIN 16681-PDK53	31635	P29991	POLG_DEN27	Q13625	ASPP2_HUMAN	two hybrid	21911577				P29991-O95613	POLG_DEN27-PCNT_HUMAN	Q6QZA6	Q6QZA6_9HEPC	Q969X0	RIPL2_HUMAN
Dengue virus 2 STRAIN 16681-PDK53	31635	P29991	POLG_DEN27	P30041	PRDX6_HUMAN	two hybrid	21911577				P29991-P04040	POLG_DEN27-CATA_HUMAN	Q6QZA7	Q6QZA7_9HEPC	Q9Y6C2	EMIL1_HUMAN
Dengue virus 2 STRAIN 16681-PDK53	31635	P29991	POLG_DEN27	Q03001	DYST_HUMAN	two hybrid	21911577				P29991-Q14789	POLG_DEN27-GOGB1_HUMAN	Q6QZA9	Q6QZA9_9HEPC	Q9UJC3	HOOK1_HUMAN
Dengue virus 2 STRAIN 16681-PDK53	31635	P29991	POLG_DEN27	Q8WXH0	SYNE2_HUMAN	two hybrid	21911577				P29991-P02675	POLG_DEN27-FIBB_HUMAN	Q6QZD2	Q6QZD2_9HEPC	Q5JTC6	AMER1_HUMAN
Dengue virus 2 STRAIN 16681-PDK53	31635	P29991	POLG_DEN27	O95613	PCNT_HUMAN	two hybrid	21911577				P29991-A2RUB6	POLG_DEN27-CCD66_HUMAN	Q6QZD3	Q6QZD3_9HEPC	Q8IUD2	RB6I2_HUMAN
Dengue virus 2 STRAIN 16681-PDK53	31635	P29991	POLG_DEN27	P04040	CATA_HUMAN	two hybrid	21911577				P29991-P00558	POLG_DEN27-PGK1_HUMAN	Q6QZD8	Q6QZD8_9HEPC	Q13813	SPTN1_HUMAN
Dengue virus 2 STRAIN 16681-PDK53	31635	P29991	POLG_DEN27	Q14789	GOGB1_HUMAN	two hybrid	21911577				P29991-A8MPP1	POLG_DEN27-D11L8_HUMAN	Q6QZE2	Q6QZE2_9HEPC	Q9BZF9	UACA_HUMAN
Dengue virus 2 STRAIN 16681-PDK53	31635	P29991	POLG_DEN27	P02675	FIBB_HUMAN	two hybrid	21911577				P29991-Q53SF7	POLG_DEN27-COBL1_HUMAN	Q6QZE3	Q6QZE3_9HEPC	P26599	PTBP1_HUMAN
Dengue virus 2 STRAIN 16681-PDK53	31635	P29991	POLG_DEN27	A2RUB6	CCD66_HUMAN	two hybrid	21911577				P29991-Q8WUM4	POLG_DEN27-PDC6I_HUMAN	Q6QZE5	Q6QZE5_9HEPC	P35222	CTNB1_HUMAN
Dengue virus 2 STRAIN 16681-PDK53	31635	P29991	POLG_DEN27	P00558	PGK1_HUMAN	two hybrid	21911577				P29991-Q9NYJ8	POLG_DEN27-TAB2_HUMAN	Q6QZE7	Q6QZE7_9HEPC	Q14203	DCTN1_HUMAN
Dengue virus 2 STRAIN 16681-PDK53	31635	P29991	POLG_DEN27	A8MPP1	D11L8_HUMAN	two hybrid	21911577				P29991-Q99996	POLG_DEN27-AKAP9_HUMAN	Q6QZE8	Q6QZE8_9HEPC	Q9P0K7	RAI14_HUMAN
Dengue virus 2 STRAIN 16681-PDK53	31635	P29991	POLG_DEN27	Q53SF7	COBL1_HUMAN	two hybrid	21911577				P29991-Q969X0	POLG_DEN27-RIPL2_HUMAN	Q6QZE9	Q6QZE9_9HEPC	Q8NEZ2	VP37A_HUMAN
Dengue virus 2 STRAIN 16681-PDK53	31635	P29991	POLG_DEN27	Q8WUM4	PDC6I_HUMAN	two hybrid	21911577				P29991-P43243	POLG_DEN27-MATR3_HUMAN	Q6QZF1	Q6QZF1_9HEPC	Q66GS9	CP135_HUMAN
Dengue virus 2 STRAIN 16681-PDK53	31635	P29991	POLG_DEN27	Q9NYJ8	TAB2_HUMAN	two hybrid	21911577				P29991-Q9Y6C2	POLG_DEN27-EMIL1_HUMAN	Q6QZF2	Q6QZF2_9HEPC	Q13137	CACO2_HUMAN
Dengue virus 2 STRAIN 16681-PDK53	31635	P29991	POLG_DEN27	Q99996	AKAP9_HUMAN	two hybrid	21911577				P29991-Q9UJC3	POLG_DEN27-HOOK1_HUMAN	Q6QZG0	Q6QZG0_9HEPC	Q86SQ7	SDCG8_HUMAN
Dengue virus 2 STRAIN 16681-PDK53	31635	P29991	POLG_DEN27	Q969X0	RIPL2_HUMAN	two hybrid	21911577				P29991-Q5JTC6	POLG_DEN27-AMER1_HUMAN	Q6QZG4	Q6QZG4_9HEPC	Q8NF91	SYNE1_HUMAN
Dengue virus 2 STRAIN 16681-PDK53	31635	P29991	POLG_DEN27	P43243	MATR3_HUMAN	two hybrid	21911577				P29991-Q8IUD2	POLG_DEN27-RB6I2_HUMAN	Q6QZG5	Q6QZG5_9HEPC	Q8N302	AGGF1_HUMAN
Dengue virus 2 STRAIN 16681-PDK53	31635	P29991	POLG_DEN27	Q9Y6C2	EMIL1_HUMAN	two hybrid	21911577				P29991-Q13813	POLG_DEN27-SPTN1_HUMAN	Q6QZG6	Q6QZG6_9HEPC	O00571	DDX3X_HUMAN
Dengue virus 2 STRAIN 16681-PDK53	31635	P29991	POLG_DEN27	Q9UJC3	HOOK1_HUMAN	two hybrid	21911577				P29991-Q9BZF9	POLG_DEN27-UACA_HUMAN	Q6QZG7	Q6QZG7_9HEPC	Q86UP2	KTN1_HUMAN
Dengue virus 2 STRAIN 16681-PDK53	31635	P29991	POLG_DEN27	Q5JTC6	AMER1_HUMAN	two hybrid	21911577				P29991-P26599	POLG_DEN27-PTBP1_HUMAN	Q6QZG8	Q6QZG8_9HEPC	P51648	AL3A2_HUMAN
Dengue virus 2 STRAIN 16681-PDK53	31635	P29991	POLG_DEN27	Q8IUD2	RB6I2_HUMAN	two hybrid	21911577				P29991-P35222	POLG_DEN27-CTNB1_HUMAN	Q6QZG9	Q6QZG9_9HEPC	Q99460	PSMD1_HUMAN
Dengue virus 2 STRAIN 16681-PDK53	31635	P29991	POLG_DEN27	Q13813	SPTN1_HUMAN	two hybrid	21911577				P29991-Q14203	POLG_DEN27-DCTN1_HUMAN	Q6QZH0	Q6QZH0_9HEPC	P08670	VIME_HUMAN
Dengue virus 2 STRAIN 16681-PDK53	31635	P29991	POLG_DEN27	Q9BZF9	UACA_HUMAN	two hybrid	21911577				P29991-Q9P0K7	POLG_DEN27-RAI14_HUMAN	Q6QZH1	Q6QZH1_9HEPC	P14618	KPYM_HUMAN
Dengue virus 2 STRAIN 16681-PDK53	31635	P29991	POLG_DEN27	P26599	PTBP1_HUMAN	two hybrid	21911577				P29991-Q8NEZ2	POLG_DEN27-VP37A_HUMAN	Q6QZH2	Q6QZH2_9HEPC	P07437	TBB5_HUMAN
Dengue virus 2 STRAIN 16681-PDK53	31635	P29991	POLG_DEN27	P35222	CTNB1_HUMAN	two hybrid	21911577				P29991-Q66GS9	POLG_DEN27-CP135_HUMAN	Q6QZH3	Q6QZH3_9HEPC	P11413	G6PD_HUMAN
Dengue virus 2 STRAIN 16681-PDK53	31635	P29991	POLG_DEN27	Q14203	DCTN1_HUMAN	two hybrid	21911577				P29991-Q13137	POLG_DEN27-CACO2_HUMAN	Q6TZ25	Q6TZ25_9HEPC	P50395	GDIB_HUMAN
Dengue virus 2 STRAIN 16681-PDK53	31635	P29991	POLG_DEN27	Q9P0K7	RAI14_HUMAN	two hybrid	21911577				P29991-Q86SQ7	POLG_DEN27-SDCG8_HUMAN	Q6UNT8	Q6UNT8_9HEPC	P68104	EF1A1_HUMAN
Dengue virus 2 STRAIN 16681-PDK53	31635	P29991	POLG_DEN27	Q8NEZ2	VP37A_HUMAN	two hybrid	21911577				P29991-Q8NF91	POLG_DEN27-SYNE1_HUMAN	Q8BES1	Q8BES1_9HEPC	P05455	LA_HUMAN
Dengue virus 2 STRAIN 16681-PDK53	31635	P29991	POLG_DEN27	Q66GS9	CP135_HUMAN	two hybrid	21911577				P29991-Q8N302	POLG_DEN27-AGGF1_HUMAN	K7Y1A2	K7Y1A2_9HEPC	Q07812	BAX_HUMAN
Dengue virus 2 STRAIN 16681-PDK53	31635	P29991	POLG_DEN27	Q13137	CACO2_HUMAN	two hybrid	21911577				P29991-O00571	POLG_DEN27-DDX3X_HUMAN	O93077	O93077_9HEPC	P62993	GRB2_HUMAN
Dengue virus 2 STRAIN 16681-PDK53	31635	P29991	POLG_DEN27	Q86SQ7	SDCG8_HUMAN	two hybrid	21911577				P29991-Q86UP2	POLG_DEN27-KTN1_HUMAN	O89168	O89168_9HEPC	P08631	HCK_HUMAN
Dengue virus 2 STRAIN 16681-PDK53	31635	P29991	POLG_DEN27	Q8NF91	SYNE1_HUMAN	two hybrid	21911577				P29991-P51648	POLG_DEN27-AL3A2_HUMAN	P26664	POLG_HCV1	P06239	LCK_HUMAN
Dengue virus 2 STRAIN 16681-PDK53	31635	P29991	POLG_DEN27	Q8N302	AGGF1_HUMAN	two hybrid	21911577				P29991-Q99460	POLG_DEN27-PSMD1_HUMAN	P26663	POLG_HCVBK	P06241	FYN_HUMAN
Dengue virus 2 STRAIN 16681-PDK53	31635	P29991	POLG_DEN27	O00571	DDX3X_HUMAN	two hybrid	21911577				P14340-Q9UHY1	POLG_DEN2N-NRBP_HUMAN	Q9WMX2	POLG_HCVCO	P07948	LYN_HUMAN
Dengue virus 2 STRAIN 16681-PDK53	31635	P29991	POLG_DEN27	Q86UP2	KTN1_HUMAN	two hybrid	21911577				P14340-P08670	POLG_DEN2N-VIME_HUMAN	Q5EG65	POLG_HCVGL	P04049	RAF1_HUMAN
Dengue virus 2 STRAIN 16681-PDK53	31635	P29991	POLG_DEN27	P51648	AL3A2_HUMAN	two hybrid	21911577				P14340-P06733	POLG_DEN2N-ENOA_HUMAN	P27958	POLG_HCVH	Q14318	FKBP8_HUMAN
Dengue virus 2 STRAIN 16681-PDK53	31635	P29991	POLG_DEN27	Q99460	PSMD1_HUMAN	two hybrid	21911577				P14340-P14618	POLG_DEN2N-KPYM_HUMAN	P0C045	F_HCVH	Q13451	FKBP5_HUMAN
Dengue virus 2 STRAIN NEW GUINEA C	11065	P14340	POLG_DEN2N	Q9UHY1	NRBP_HUMAN	anti tag coimmunoprecipitation	15084397				P14340-P07437	POLG_DEN2N-TBB5_HUMAN	Q03463	POLG_HCVJ1	Q6ZRS2	SRCAP_HUMAN
Dengue virus 2 STRAIN NEW GUINEA C	11065	P14340	POLG_DEN2N	Q9UHY1	NRBP_HUMAN	two hybrid	15084397				P14340-P11413	POLG_DEN2N-G6PD_HUMAN	O92972	POLG_HCVJ4	P61978	HNRPK_HUMAN
Dengue virus 2 STRAIN NEW GUINEA C	11065	P14340	POLG_DEN2N	Q9UHY1	NRBP_HUMAN	imaging technique	15084397				P14340-P50395	POLG_DEN2N-GDIB_HUMAN	P26660	POLG_HCVJ6	O15350	P73_HUMAN
Dengue virus 2 STRAIN NEW GUINEA C	11065	P14340	POLG_DEN2N	Q9UHY1	NRBP_HUMAN	coimmunoprecipitation	15084397				P14340-P60709	POLG_DEN2N-ACTB_HUMAN	Q913V3	POLG_HCVR6	Q12933	TRAF2_HUMAN
Dengue virus 2 STRAIN NEW GUINEA C	11065	P14340	POLG_DEN2N	P08670	VIME_HUMAN	confocal microscopy	24284321				P14340-P68104	POLG_DEN2N-EF1A1_HUMAN	P26662	POLG_HCVJA	O00410	IPO5_HUMAN
Dengue virus 2 STRAIN NEW GUINEA C	11065	P14340	POLG_DEN2N	P08670	VIME_HUMAN	anti bait coimmunoprecipitation	24284321				P09866-P05455	POLG_DEN4D-LA_HUMAN	Q99IB8	POLG_HCVJF	O00499	BIN1_HUMAN
Dengue virus 2 STRAIN NEW GUINEA C	11065	P14340	POLG_DEN2N	P06733	ENOA_HUMAN	tandem affinity purification	24284321				O39474-Q07812	O39474_9HEPC-BAX_HUMAN	P29846	POLG_HCVTW	Q15544	TAF11_HUMAN
Dengue virus 2 STRAIN NEW GUINEA C	11065	P14340	POLG_DEN2N	P14618	KPYM_HUMAN	tandem affinity purification	24284321				O39474-P62993	O39474_9HEPC-GRB2_HUMAN	Q9E3E3	Q9E3E3_9HEPC	P04637	P53_HUMAN
Dengue virus 2 STRAIN NEW GUINEA C	11065	P14340	POLG_DEN2N	P07437	TBB5_HUMAN	tandem affinity purification	24284321				O39474-P08631	O39474_9HEPC-HCK_HUMAN	Q9E3D8	Q9E3D8_9HEPC	P20226	TBP_HUMAN
Dengue virus 2 STRAIN NEW GUINEA C	11065	P14340	POLG_DEN2N	P11413	G6PD_HUMAN	tandem affinity purification	24284321				O39474-P06239	O39474_9HEPC-LCK_HUMAN	Q68840	Q68840_9HEPC	P02788	TRFL_HUMAN
Dengue virus 2 STRAIN NEW GUINEA C	11065	P14340	POLG_DEN2N	P08670	VIME_HUMAN	tandem affinity purification	24284321				O39474-P06241	O39474_9HEPC-FYN_HUMAN	Q8B6D3	Q8B6D3_9HEPC	P36941	TNR3_HUMAN
Dengue virus 2 STRAIN NEW GUINEA C	11065	P14340	POLG_DEN2N	P50395	GDIB_HUMAN	tandem affinity purification	24284321				O39474-P07948	O39474_9HEPC-LYN_HUMAN	Q8JWL6	Q8JWL6_9HEPC	D0PNI1	D0PNI1_HUMAN
Dengue virus 2 STRAIN NEW GUINEA C	11065	P14340	POLG_DEN2N	P60709	ACTB_HUMAN	tandem affinity purification	24284321				O39474-P04049	O39474_9HEPC-RAF1_HUMAN	Q91AU0	Q91AU0_9HEPC	P31946	1433B_HUMAN
Dengue virus 2 STRAIN NEW GUINEA C	11065	P14340	POLG_DEN2N	P68104	EF1A1_HUMAN	tandem affinity purification	24284321				O39474-Q14318	O39474_9HEPC-FKBP8_HUMAN	Q8QW27	Q8QW27_9HEPC	P62258	1433E_HUMAN
Dengue virus 2 STRAIN NEW GUINEA C	11065	P14340	POLG_DEN2N	P08670	VIME_HUMAN	anti tag coimmunoprecipitation	24284321				O39474-Q13451	O39474_9HEPC-FKBP5_HUMAN	Q8QVZ0	Q8QVZ0_9HEPC	Q09472	EP300_HUMAN
Dengue virus 4 STRAIN Dominica / 814669 / 1981	408871	P09866	POLG_DEN4D	P05455	LA_HUMAN	Other Methods	15084396				O39474-Q6ZRS2	O39474_9HEPC-SRCAP_HUMAN	Q8QXP6	Q8QXP6_9FLAV	B0LPF3	B0LPF3_HUMAN
Hepatitis C virus	11103	O39474	O39474_9HEPC	Q07812	BAX_HUMAN	anti bait coimmunoprecipitation	12925958				O39474-P02647	O39474_9HEPC-APOA1_HUMAN	P32886	POLG_JAEVJ	Q92793	CBP_HUMAN
Hepatitis C virus	11103	O39474	O39474_9HEPC	P62993	GRB2_HUMAN	anti bait coimmunoprecipitation	10318918				Q00687-P61978	Q00687_9HEPC-HNRPK_HUMAN	P14335	POLG_KUNJM	B3KM80	B3KM80_HUMAN
Hepatitis C virus	11103	O39474	O39474_9HEPC	P08631	HCK_HUMAN	anti bait coimmunoprecipitation	14993658				Q00687-O15350	Q00687_9HEPC-P73_HUMAN	Q88489	Q88489_9FLAV	O95801	TTC4_HUMAN
Hepatitis C virus	11103	O39474	O39474_9HEPC	P06239	LCK_HUMAN	anti bait coimmunoprecipitation	14993658				O39474-Q12933	O39474_9HEPC-TRAF2_HUMAN	P06935	POLG_WNV	P12814	ACTN1_HUMAN
Hepatitis C virus	11103	O39474	O39474_9HEPC	P06241	FYN_HUMAN	anti bait coimmunoprecipitation	14993658				O90248-Q13625	O90248_9HEPC-ASPP2_HUMAN	Q8JU44	Q8JU44_WNV	Q14240	IF4A2_HUMAN
Hepatitis C virus	11103	O39474	O39474_9HEPC	P07948	LYN_HUMAN	anti bait coimmunoprecipitation	14993658				Q9YKI3-Q6ZRS2	Q9YKI3_9HEPC-SRCAP_HUMAN	Q5ERI7	Q5ERI7_WNV	Q15631	TSN_HUMAN
Hepatitis C virus	11103	O39474	O39474_9HEPC	P04049	RAF1_HUMAN	anti bait coimmunoprecipitation	16405965				Q9YKI3-O00410	Q9YKI3_9HEPC-IPO5_HUMAN			Q16594	TAF9_HUMAN
Hepatitis C virus	11103	O39474	O39474_9HEPC	Q14318	FKBP8_HUMAN	anti bait coimmunoprecipitation	17024179				Q9YKI3-P62993	Q9YKI3_9HEPC-GRB2_HUMAN			Q9Y3D8	KAD6_HUMAN
Hepatitis C virus	11103	O39474	O39474_9HEPC	Q14318	FKBP8_HUMAN	anti bait coimmunoprecipitation	16844119				O39474-O00499	O39474_9HEPC-BIN1_HUMAN			Q6AZW6	Q6AZW6_HUMAN
Hepatitis C virus	11103	O39474	O39474_9HEPC	Q13451	FKBP5_HUMAN	anti bait coimmunoprecipitation	16844119				O39474-P05455	O39474_9HEPC-LA_HUMAN			Q99941	ATF6B_HUMAN
Hepatitis C virus	11103	O39474	O39474_9HEPC	Q6ZRS2	SRCAP_HUMAN	anti bait coimmunoprecipitation	10702287				Q9JGA0-Q15544	Q9JGA0_9HEPC-TAF11_HUMAN			Q9UJM8	HAOX1_HUMAN
Hepatitis C virus	11103	O39474	O39474_9HEPC	P02647	APOA1_HUMAN	anti tag coimmunoprecipitation	11878923				Q9JGA0-P04637	Q9JGA0_9HEPC-P53_HUMAN			Q9UKC9	FBXL2_HUMAN
Hepatitis C virus	11103	O39474	O39474_9HEPC	Q07812	BAX_HUMAN	anti tag coimmunoprecipitation	12925958				O39474-P20226	O39474_9HEPC-TBP_HUMAN			Q9UMX0	UBQL1_HUMAN
Hepatitis C virus	11103	Q00687	Q00687_9HEPC	P61978	HNRPK_HUMAN	anti tag coimmunoprecipitation	9651361				Q68949-P02788	Q68949_9HEPC-TRFL_HUMAN			Q9UHD2	TBK1_HUMAN
Hepatitis C virus	11103	O39474	O39474_9HEPC	Q14318	FKBP8_HUMAN	anti tag coimmunoprecipitation	17024179				Q81776-P36941	Q81776_9HEPC-TNR3_HUMAN			Q14164	IKKE_HUMAN
Hepatitis C virus	11103	O39474	O39474_9HEPC	Q14318	FKBP8_HUMAN	anti tag coimmunoprecipitation	16844119				B8Y460-O00571	B8Y460_9HEPC-DDX3X_HUMAN			Q7Z434	MAVS_HUMAN
Hepatitis C virus	11103	Q00687	Q00687_9HEPC	O15350	P73_HUMAN	anti tag coimmunoprecipitation	12730672				Q6TZ09-P02647	Q6TZ09_9HEPC-APOA1_HUMAN			P61289	PSME3_HUMAN
Hepatitis C virus	11103	O39474	O39474_9HEPC	Q12933	TRAF2_HUMAN	anti tag coimmunoprecipitation	11821416				B8Y460-P04637	B8Y460_9HEPC-P53_HUMAN			P00973	OAS1_HUMAN
Hepatitis C virus	11103	O90248	O90248_9HEPC	Q13625	ASPP2_HUMAN	anti tag coimmunoprecipitation	14985081				B8Y460-D0PNI1	B8Y460_9HEPC-D0PNI1_HUMAN			P42224	STAT1_HUMAN
Hepatitis C virus	11103	Q9YKI3	Q9YKI3_9HEPC	Q6ZRS2	SRCAP_HUMAN	beta lactamase complementation	10702287				B8Y460-P31946	B8Y460_9HEPC-1433B_HUMAN			P07900	HS90A_HUMAN
Hepatitis C virus	11103	O39474	O39474_9HEPC	P62993	GRB2_HUMAN	two hybrid	10318918				B8Y460-P61978	B8Y460_9HEPC-HNRPK_HUMAN			P19525	E2AK2_HUMAN
Hepatitis C virus	11103	Q00687	Q00687_9HEPC	P61978	HNRPK_HUMAN	two hybrid	9651361				B8Y460-P36941	B8Y460_9HEPC-TNR3_HUMAN			P62314	SMD1_HUMAN
Hepatitis C virus	11103	O39474	O39474_9HEPC	Q14318	FKBP8_HUMAN	two hybrid	17024179				Q6UNT9-Q13625	Q6UNT9_9HEPC-ASPP2_HUMAN			Q8N257	H2B3B_HUMAN
Hepatitis C virus	11103	O39474	O39474_9HEPC	Q14318	FKBP8_HUMAN	two hybrid	16844119				B8Y460-P62258	B8Y460_9HEPC-1433E_HUMAN			P17612	KAPCA_HUMAN
Hepatitis C virus	11103	Q9YKI3	Q9YKI3_9HEPC	O00410	IPO5_HUMAN	two hybrid	10799599				O39474-P04637	O39474_9HEPC-P53_HUMAN			B2R4R0	B2R4R0_HUMAN
Hepatitis C virus	11103	Q9YKI3	Q9YKI3_9HEPC	P62993	GRB2_HUMAN	two hybrid	10318918				B8Y460-O15350	B8Y460_9HEPC-P73_HUMAN			P04553	HSP1_HUMAN
Hepatitis C virus	11103	O90248	O90248_9HEPC	Q13625	ASPP2_HUMAN	two hybrid	14985081				Q6UNT9-Q09472	Q6UNT9_9HEPC-EP300_HUMAN			Q8WTV0	SCRB1_HUMAN
Hepatitis C virus	11103	O39474	O39474_9HEPC	Q6ZRS2	SRCAP_HUMAN	two hybrid	10702287				O39474-B0LPF3	O39474_9HEPC-B0LPF3_HUMAN			Q7L7L0	H2A3_HUMAN
Hepatitis C virus	11103	Q9YKI3	Q9YKI3_9HEPC	Q6ZRS2	SRCAP_HUMAN	two hybrid	10702287				Q6UNT9-Q92793	Q6UNT9_9HEPC-CBP_HUMAN			P20671	H2A1D_HUMAN
Hepatitis C virus	11103	Q9YKI3	Q9YKI3_9HEPC	O00410	IPO5_HUMAN	coimmunoprecipitation	10799599				Q68113-O00571	Q68113_9HEPC-DDX3X_HUMAN			P55795	HNRH2_HUMAN
Hepatitis C virus	11103	Q9YKI3	Q9YKI3_9HEPC	P62993	GRB2_HUMAN	coimmunoprecipitation	10318918				Q68113-P61978	Q68113_9HEPC-HNRPK_HUMAN			P31942	HNRH3_HUMAN
Hepatitis C virus	11103	O39474	O39474_9HEPC	O00499	BIN1_HUMAN	coimmunoprecipitation	12604805				Q68113-P04637	Q68113_9HEPC-P53_HUMAN			P0C0S8	H2A1_HUMAN
Hepatitis C virus	11103	Q9YKI3	Q9YKI3_9HEPC	Q6ZRS2	SRCAP_HUMAN	coimmunoprecipitation	10702287				Q68123-O00571	Q68123_9HEPC-DDX3X_HUMAN			P22626	ROA2_HUMAN
Hepatitis C virus	11103	O39474	O39474_9HEPC	P02647	APOA1_HUMAN	pull down	11878923				Q68123-P61978	Q68123_9HEPC-HNRPK_HUMAN			Q9BTM1	H2AJ_HUMAN
Hepatitis C virus	11103	O39474	O39474_9HEPC	Q07812	BAX_HUMAN	pull down	12925958				Q68123-P04637	Q68123_9HEPC-P53_HUMAN			P04908	H2A1B_HUMAN
Hepatitis C virus	11103	O39474	O39474_9HEPC	P62993	GRB2_HUMAN	pull down	10318918				Q68124-O00571	Q68124_9HEPC-DDX3X_HUMAN			P55209	NP1L1_HUMAN
Hepatitis C virus	11103	O39474	O39474_9HEPC	P62993	GRB2_HUMAN	pull down	14993658				Q68124-P61978	Q68124_9HEPC-HNRPK_HUMAN			Q99878	H2A1J_HUMAN
Hepatitis C virus	11103	Q00687	Q00687_9HEPC	P61978	HNRPK_HUMAN	pull down	9651361				Q68124-P04637	Q68124_9HEPC-P53_HUMAN			P62269	RS18_HUMAN
Hepatitis C virus	11103	O39474	O39474_9HEPC	P08631	HCK_HUMAN	pull down	14993658				Q68139-O00571	Q68139_9HEPC-DDX3X_HUMAN			P31943	HNRH1_HUMAN
Hepatitis C virus	11103	O39474	O39474_9HEPC	P06239	LCK_HUMAN	pull down	14993658				Q68139-P61978	Q68139_9HEPC-HNRPK_HUMAN			Q16777	H2A2C_HUMAN
Hepatitis C virus	11103	O39474	O39474_9HEPC	P06241	FYN_HUMAN	pull down	14993658				Q68139-P04637	Q68139_9HEPC-P53_HUMAN			P62805	H4_HUMAN
Hepatitis C virus	11103	O39474	O39474_9HEPC	P07948	LYN_HUMAN	pull down	14993658				Q68149-O00571	Q68149_9HEPC-DDX3X_HUMAN			Q93077	H2A1C_HUMAN
Hepatitis C virus	11103	O39474	O39474_9HEPC	P04049	RAF1_HUMAN	pull down	16405965				Q68149-P61978	Q68149_9HEPC-HNRPK_HUMAN			Q6FI13	H2A2A_HUMAN
Hepatitis C virus	11103	Q9YKI3	Q9YKI3_9HEPC	O00410	IPO5_HUMAN	pull down	10799599				Q68149-P04637	Q68149_9HEPC-P53_HUMAN			Q99733	NP1L4_HUMAN
Hepatitis C virus	11103	Q9YKI3	Q9YKI3_9HEPC	P62993	GRB2_HUMAN	pull down	10318918				Q6QY91-O00571	Q6QY91_9HEPC-DDX3X_HUMAN			Q96KK5	H2A1H_HUMAN
Hepatitis C virus	11103	O39474	O39474_9HEPC	O00499	BIN1_HUMAN	pull down	12604805				Q6QY91-P61978	Q6QY91_9HEPC-HNRPK_HUMAN			Q32P51	RA1L2_HUMAN
Hepatitis C virus	11103	O39474	O39474_9HEPC	Q12933	TRAF2_HUMAN	pull down	11821416				Q6QY91-P04637	Q6QY91_9HEPC-P53_HUMAN			P09651	ROA1_HUMAN
Hepatitis C virus	11103	O39474	O39474_9HEPC	P05455	LA_HUMAN	pull down	12963047				Q6QY92-O00571	Q6QY92_9HEPC-DDX3X_HUMAN			O15162	PLS1_HUMAN
Hepatitis C virus	11103	O39474	O39474_9HEPC	Q6ZRS2	SRCAP_HUMAN	pull down	10702287				Q6QY92-P61978	Q6QY92_9HEPC-HNRPK_HUMAN			O00468	AGRIN_HUMAN
Hepatitis C virus	11103	Q9JGA0	Q9JGA0_9HEPC	Q15544	TAF11_HUMAN	pull down	10924497				Q6QY92-P04637	Q6QY92_9HEPC-P53_HUMAN			O14594	NCAN_HUMAN
Hepatitis C virus	11103	Q9YKI3	Q9YKI3_9HEPC	Q6ZRS2	SRCAP_HUMAN	pull down	10702287				Q6QY99-O00571	Q6QY99_9HEPC-DDX3X_HUMAN			O14777	NDC80_HUMAN
Hepatitis C virus	11103	Q9JGA0	Q9JGA0_9HEPC	P04637	P53_HUMAN	pull down	10924497				Q6QY99-P61978	Q6QY99_9HEPC-HNRPK_HUMAN			O14874	BCKD_HUMAN
Hepatitis C virus	11103	O39474	O39474_9HEPC	P05455	LA_HUMAN	t7 phage display	12963047				Q6QY99-P04637	Q6QY99_9HEPC-P53_HUMAN			O15015	ZN646_HUMAN
Hepatitis C virus	11103	O39474	O39474_9HEPC	P02647	APOA1_HUMAN	two hybrid array	11878923				Q6QYA1-O00571	Q6QYA1_9HEPC-DDX3X_HUMAN			O15084	ANR28_HUMAN
Hepatitis C virus	11103	O39474	O39474_9HEPC	P62993	GRB2_HUMAN	enzyme linked immunosorbent assay	15784897				Q6QYA1-P61978	Q6QYA1_9HEPC-HNRPK_HUMAN			O15230	LAMA5_HUMAN
Hepatitis C virus	11103	O39474	O39474_9HEPC	P08631	HCK_HUMAN	enzyme linked immunosorbent assay	15784897				Q6QYA1-P04637	Q6QYA1_9HEPC-P53_HUMAN			O15432	COPT2_HUMAN
Hepatitis C virus	11103	O39474	O39474_9HEPC	P06239	LCK_HUMAN	enzyme linked immunosorbent assay	15784897				Q6QYA2-O00571	Q6QYA2_9HEPC-DDX3X_HUMAN			O15523	DDX3Y_HUMAN
Hepatitis C virus	11103	O39474	O39474_9HEPC	P06241	FYN_HUMAN	enzyme linked immunosorbent assay	15784897				Q6QYA2-P61978	Q6QYA2_9HEPC-HNRPK_HUMAN			O43294	TGFI1_HUMAN
Hepatitis C virus	11103	O39474	O39474_9HEPC	P07948	LYN_HUMAN	enzyme linked immunosorbent assay	15784897				Q6QYA2-P04637	Q6QYA2_9HEPC-P53_HUMAN			O43392	O43392_HUMAN
Hepatitis C virus	11103	O39474	O39474_9HEPC	Q14318	FKBP8_HUMAN	fluorescence microscopy	16844119				Q6QYA6-O00571	Q6QYA6_9HEPC-DDX3X_HUMAN			O43559	FRS3_HUMAN
Hepatitis C virus	11103	O39474	O39474_9HEPC	P04049	RAF1_HUMAN	fluorescence microscopy	16405965				Q6QYA6-P61978	Q6QYA6_9HEPC-HNRPK_HUMAN			O43866	CD5L_HUMAN
Hepatitis C virus	11103	O39474	O39474_9HEPC	Q14318	FKBP8_HUMAN	imaging technique	16844119				Q6QYA6-P04637	Q6QYA6_9HEPC-P53_HUMAN			O43889	CREB3_HUMAN
Hepatitis C virus	11103	O39474	O39474_9HEPC	Q14318	FKBP8_HUMAN	pull down	17024179				Q6QYA7-O00571	Q6QYA7_9HEPC-DDX3X_HUMAN			O60504	VINEX_HUMAN
Hepatitis C virus	11103	O39474	O39474_9HEPC	P20226	TBP_HUMAN	affinity chromatography technology	12379483				Q6QYA7-P61978	Q6QYA7_9HEPC-HNRPK_HUMAN			O60687	SRPX2_HUMAN
Hepatitis C virus	11103	O39474	O39474_9HEPC	P20226	TBP_HUMAN	coimmunoprecipitation	12379483				Q6QYA7-P04637	Q6QYA7_9HEPC-P53_HUMAN			O60711	LPXN_HUMAN
Hepatitis C virus	11103	Q68949	Q68949_9HEPC	P02788	TRFL_HUMAN	coimmunoprecipitation	9223490				Q6QYB1-O00571	Q6QYB1_9HEPC-DDX3X_HUMAN			O75093	SLIT1_HUMAN
Hepatitis C virus	11103	Q68949	Q68949_9HEPC	P02788	TRFL_HUMAN	far western blotting	9223490				Q6QYB1-P61978	Q6QYB1_9HEPC-HNRPK_HUMAN			O75094	SLIT3_HUMAN
Hepatitis C virus	11103	Q81776	Q81776_9HEPC	P36941	TNR3_HUMAN	affinity chromatography technology	9371602				Q6QYB1-P04637	Q6QYB1_9HEPC-P53_HUMAN			O75095	MEGF6_HUMAN
Hepatitis C virus	11103	Q81776	Q81776_9HEPC	P36941	TNR3_HUMAN	two hybrid	9371602				Q6QYB2-O00571	Q6QYB2_9HEPC-DDX3X_HUMAN			O75398	DEAF1_HUMAN
Hepatitis C virus	11103	B8Y460	B8Y460_9HEPC	O00571	DDX3X_HUMAN	affinity chromatography technology	10329544				Q6QYB2-P61978	Q6QYB2_9HEPC-HNRPK_HUMAN			O75962	TRIO_HUMAN
Hepatitis C virus	11103	B8Y460	B8Y460_9HEPC	O00571	DDX3X_HUMAN	two hybrid	10329544				Q6QYB2-P04637	Q6QYB2_9HEPC-P53_HUMAN			O94813	SLIT2_HUMAN
Hepatitis C virus	11103	Q6TZ09	Q6TZ09_9HEPC	P02647	APOA1_HUMAN	affinity chromatography technology	11878923				Q6QYB4-O00571	Q6QYB4_9HEPC-DDX3X_HUMAN			O94875	SRBS2_HUMAN
Hepatitis C virus	11103	Q6TZ09	Q6TZ09_9HEPC	P02647	APOA1_HUMAN	two hybrid	11878923				Q6QYB4-P61978	Q6QYB4_9HEPC-HNRPK_HUMAN			O94966	UBP19_HUMAN
Hepatitis C virus	11103	Q6TZ09	Q6TZ09_9HEPC	P02647	APOA1_HUMAN	coimmunoprecipitation	11878923				Q6QYB4-P04637	Q6QYB4_9HEPC-P53_HUMAN			O94986	CE152_HUMAN
Hepatitis C virus	11103	Q6TZ09	Q6TZ09_9HEPC	P02647	APOA1_HUMAN	imaging technique	11878923				Q6QYB6-O00571	Q6QYB6_9HEPC-DDX3X_HUMAN			O95153	RIMB1_HUMAN
Hepatitis C virus	11103	B8Y460	B8Y460_9HEPC	P04637	P53_HUMAN	affinity chromatography technology	10544138				Q6QYB6-P61978	Q6QYB6_9HEPC-HNRPK_HUMAN			O95219	SNX4_HUMAN
Hepatitis C virus	11103	B8Y460	B8Y460_9HEPC	P04637	P53_HUMAN	coimmunoprecipitation	10544138				Q6QYB6-P04637	Q6QYB6_9HEPC-P53_HUMAN			O95248	MTMR5_HUMAN
Hepatitis C virus	11103	B8Y460	B8Y460_9HEPC	P04637	P53_HUMAN	coimmunoprecipitation	12730672				Q6QYB7-O00571	Q6QYB7_9HEPC-DDX3X_HUMAN			O95967	FBLN4_HUMAN
Hepatitis C virus	11103	B8Y460	B8Y460_9HEPC	P04637	P53_HUMAN	far western blotting	10544138				Q6QYB7-P61978	Q6QYB7_9HEPC-HNRPK_HUMAN			O96013	PAK4_HUMAN
Hepatitis C virus	11103	B8Y460	B8Y460_9HEPC	P04637	P53_HUMAN	imaging technique	10544138				Q6QYB7-P04637	Q6QYB7_9HEPC-P53_HUMAN			P00414	COX3_HUMAN
Hepatitis C virus	11103	B8Y460	B8Y460_9HEPC	D0PNI1	D0PNI1_HUMAN	affinity chromatography technology	10644344				Q6QYB8-O00571	Q6QYB8_9HEPC-DDX3X_HUMAN			P0CG04	LAC1_HUMAN
Hepatitis C virus	11103	B8Y460	B8Y460_9HEPC	P31946	1433B_HUMAN	affinity chromatography technology	10644344				Q6QYB8-P61978	Q6QYB8_9HEPC-HNRPK_HUMAN			P02794	FRIH_HUMAN
Hepatitis C virus	11103	B8Y460	B8Y460_9HEPC	P61978	HNRPK_HUMAN	affinity chromatography technology	9651361				Q6QYB8-P04637	Q6QYB8_9HEPC-P53_HUMAN			P04275	VWF_HUMAN
Hepatitis C virus	11103	B8Y460	B8Y460_9HEPC	P61978	HNRPK_HUMAN	two hybrid	9651361				Q6QYB9-O00571	Q6QYB9_9HEPC-DDX3X_HUMAN			P04406	G3P_HUMAN
Hepatitis C virus	11103	B8Y460	B8Y460_9HEPC	P61978	HNRPK_HUMAN	coimmunoprecipitation	9651361				Q6QYB9-P61978	Q6QYB9_9HEPC-HNRPK_HUMAN			P05412	JUN_HUMAN
Hepatitis C virus	11103	B8Y460	B8Y460_9HEPC	P61978	HNRPK_HUMAN	imaging technique	9651361				Q6QYB9-P04637	Q6QYB9_9HEPC-P53_HUMAN			P05556	ITB1_HUMAN
Hepatitis C virus	11103	B8Y460	B8Y460_9HEPC	P36941	TNR3_HUMAN	affinity chromatography technology	8995654				Q6QYC1-O00571	Q6QYC1_9HEPC-DDX3X_HUMAN			P07196	NFL_HUMAN
Hepatitis C virus	11103	B8Y460	B8Y460_9HEPC	P36941	TNR3_HUMAN	two hybrid	8995654				Q6QYC1-P61978	Q6QYC1_9HEPC-HNRPK_HUMAN			P07197	NFM_HUMAN
Hepatitis C virus	11103	B8Y460	B8Y460_9HEPC	P36941	TNR3_HUMAN	far western blotting	8995654				Q6QYC1-P04637	Q6QYC1_9HEPC-P53_HUMAN			P07332	FES_HUMAN
Hepatitis C virus	11103	Q6UNT9	Q6UNT9_9HEPC	Q13625	ASPP2_HUMAN	affinity chromatography technology	14985081				Q6QYC2-O00571	Q6QYC2_9HEPC-DDX3X_HUMAN			P07737	PROF1_HUMAN
Hepatitis C virus	11103	Q6UNT9	Q6UNT9_9HEPC	Q13625	ASPP2_HUMAN	two hybrid	14985081				Q6QYC2-P61978	Q6QYC2_9HEPC-HNRPK_HUMAN			P07996	TSP1_HUMAN
Hepatitis C virus	11103	Q6UNT9	Q6UNT9_9HEPC	Q13625	ASPP2_HUMAN	coimmunoprecipitation	14985081				Q6QYC2-P04637	Q6QYC2_9HEPC-P53_HUMAN			P08572	CO4A2_HUMAN
Hepatitis C virus	11103	Q6UNT9	Q6UNT9_9HEPC	Q13625	ASPP2_HUMAN	imaging technique	14985081				Q6QYC3-O00571	Q6QYC3_9HEPC-DDX3X_HUMAN			P10253	LYAG_HUMAN
Hepatitis C virus	11103	B8Y460	B8Y460_9HEPC	P62258	1433E_HUMAN	affinity chromatography technology	10644344				Q6QYC3-P61978	Q6QYC3_9HEPC-HNRPK_HUMAN			P10515	ODP2_HUMAN
Hepatitis C virus	11103	B8Y460	B8Y460_9HEPC	P62258	1433E_HUMAN	two hybrid	10644344				Q6QYC3-P04637	Q6QYC3_9HEPC-P53_HUMAN			P10643	CO7_HUMAN
Hepatitis C virus	11103	B8Y460	B8Y460_9HEPC	P62258	1433E_HUMAN	coimmunoprecipitation	10644344				Q6QYE5-O00571	Q6QYE5_9HEPC-DDX3X_HUMAN			P13378	HXD8_HUMAN
Hepatitis C virus	11103	O39474	O39474_9HEPC	P04637	P53_HUMAN	affinity chromatography technology	12379483				Q6QYE5-P61978	Q6QYE5_9HEPC-HNRPK_HUMAN			P13611	CSPG2_HUMAN
Hepatitis C virus	11103	O39474	O39474_9HEPC	P04637	P53_HUMAN	coimmunoprecipitation	12379483				Q6QYE5-P04637	Q6QYE5_9HEPC-P53_HUMAN			P14136	GFAP_HUMAN
Hepatitis C virus	11103	B8Y460	B8Y460_9HEPC	O15350	P73_HUMAN	coimmunoprecipitation	12730672				Q6QYE6-O00571	Q6QYE6_9HEPC-DDX3X_HUMAN			P14373	TRI27_HUMAN
Hepatitis C virus	11103	B8Y460	B8Y460_9HEPC	O15350	P73_HUMAN	imaging technique	12730672				Q6QYE6-P61978	Q6QYE6_9HEPC-HNRPK_HUMAN			P17661	DESM_HUMAN
Hepatitis C virus	11103	Q6UNT9	Q6UNT9_9HEPC	Q09472	EP300_HUMAN	affinity chromatography technology	15380363				Q6QYE6-P04637	Q6QYE6_9HEPC-P53_HUMAN			P20265	PO3F2_HUMAN
Hepatitis C virus	11103	Q6UNT9	Q6UNT9_9HEPC	Q09472	EP300_HUMAN	coimmunoprecipitation	15380363				Q6QYE7-O00571	Q6QYE7_9HEPC-DDX3X_HUMAN			P20700	LMNB1_HUMAN
Hepatitis C virus	11103	O39474	O39474_9HEPC	B0LPF3	B0LPF3_HUMAN	pull down	14993658				Q6QYE7-P61978	Q6QYE7_9HEPC-HNRPK_HUMAN			P20701	ITAL_HUMAN
Hepatitis C virus	11103	O39474	O39474_9HEPC	B0LPF3	B0LPF3_HUMAN	enzyme linked immunosorbent assay	15784897				Q6QYE7-P04637	Q6QYE7_9HEPC-P53_HUMAN			P21675	TAF1_HUMAN
Hepatitis C virus	11103	Q6UNT9	Q6UNT9_9HEPC	Q92793	CBP_HUMAN	affinity chromatography technology	15380363				Q6QYE8-O00571	Q6QYE8_9HEPC-DDX3X_HUMAN			P22736	NR4A1_HUMAN
Hepatitis C virus	11103	Q68113	Q68113_9HEPC	O00571	DDX3X_HUMAN	two hybrid*	10329544				Q6QYE8-P61978	Q6QYE8_9HEPC-HNRPK_HUMAN			P23142	FBLN1_HUMAN
Hepatitis C virus	11103	Q68113	Q68113_9HEPC	P61978	HNRPK_HUMAN	two hybrid*	9651361				Q6QYE8-P04637	Q6QYE8_9HEPC-P53_HUMAN			P24557	THAS_HUMAN
Hepatitis C virus	11103	Q68113	Q68113_9HEPC	P61978	HNRPK_HUMAN	coimmunoprecipitation*	9651361				Q6QYE9-O00571	Q6QYE9_9HEPC-DDX3X_HUMAN			P27918	PROP_HUMAN
Hepatitis C virus	11103	Q68113	Q68113_9HEPC	P04637	P53_HUMAN	coimmunoprecipitation*	10544138				Q6QYE9-P61978	Q6QYE9_9HEPC-HNRPK_HUMAN			P28065	PSB9_HUMAN
Hepatitis C virus	11103	Q68113	Q68113_9HEPC	P04637	P53_HUMAN	pull down*	10544138				Q6QYE9-P04637	Q6QYE9_9HEPC-P53_HUMAN			P28799	GRN_HUMAN
Hepatitis C virus	11103	Q68123	Q68123_9HEPC	O00571	DDX3X_HUMAN	two hybrid*	10329544				Q6QYF0-O00571	Q6QYF0_9HEPC-DDX3X_HUMAN			P29279	CTGF_HUMAN
Hepatitis C virus	11103	Q68123	Q68123_9HEPC	P61978	HNRPK_HUMAN	two hybrid*	9651361				Q6QYF0-P61978	Q6QYF0_9HEPC-HNRPK_HUMAN			P31629	ZEP2_HUMAN
Hepatitis C virus	11103	Q68123	Q68123_9HEPC	P61978	HNRPK_HUMAN	coimmunoprecipitation*	9651361				Q6QYF0-P04637	Q6QYF0_9HEPC-P53_HUMAN			P32456	GBP2_HUMAN
Hepatitis C virus	11103	Q68123	Q68123_9HEPC	P04637	P53_HUMAN	coimmunoprecipitation*	10544138				Q6QYF1-O00571	Q6QYF1_9HEPC-DDX3X_HUMAN			P34810	CD68_HUMAN
Hepatitis C virus	11103	Q68123	Q68123_9HEPC	P04637	P53_HUMAN	pull down*	10544138				Q6QYF1-P61978	Q6QYF1_9HEPC-HNRPK_HUMAN			P35555	FBN1_HUMAN
Hepatitis C virus	11103	Q68124	Q68124_9HEPC	O00571	DDX3X_HUMAN	two hybrid*	10329544				Q6QYF1-P04637	Q6QYF1_9HEPC-P53_HUMAN			P35609	ACTN2_HUMAN
Hepatitis C virus	11103	Q68124	Q68124_9HEPC	P61978	HNRPK_HUMAN	two hybrid*	9651361				Q6QYF2-O00571	Q6QYF2_9HEPC-DDX3X_HUMAN			P36406	TRI23_HUMAN
Hepatitis C virus	11103	Q68124	Q68124_9HEPC	P61978	HNRPK_HUMAN	coimmunoprecipitation*	9651361				Q6QYF2-P61978	Q6QYF2_9HEPC-HNRPK_HUMAN			P37198	NUP62_HUMAN
Hepatitis C virus	11103	Q68124	Q68124_9HEPC	P04637	P53_HUMAN	coimmunoprecipitation*	10544138				Q6QYF2-P04637	Q6QYF2_9HEPC-P53_HUMAN			P40763	STAT3_HUMAN
Hepatitis C virus	11103	Q68124	Q68124_9HEPC	P04637	P53_HUMAN	pull down*	10544138				Q6QYF6-O00571	Q6QYF6_9HEPC-DDX3X_HUMAN			P41182	BCL6_HUMAN
Hepatitis C virus	11103	Q68139	Q68139_9HEPC	O00571	DDX3X_HUMAN	two hybrid*	10329544				Q6QYF6-P61978	Q6QYF6_9HEPC-HNRPK_HUMAN			P41567	EIF1_HUMAN
Hepatitis C virus	11103	Q68139	Q68139_9HEPC	P61978	HNRPK_HUMAN	two hybrid*	9651361				Q6QYF6-P04637	Q6QYF6_9HEPC-P53_HUMAN			P46531	NOTC1_HUMAN
Hepatitis C virus	11103	Q68139	Q68139_9HEPC	P61978	HNRPK_HUMAN	coimmunoprecipitation*	9651361				Q6QYF7-O00571	Q6QYF7_9HEPC-DDX3X_HUMAN			P52294	IMA5_HUMAN
Hepatitis C virus	11103	Q68139	Q68139_9HEPC	P04637	P53_HUMAN	coimmunoprecipitation*	10544138				Q6QYF7-P61978	Q6QYF7_9HEPC-HNRPK_HUMAN			P53365	ARFP2_HUMAN
Hepatitis C virus	11103	Q68139	Q68139_9HEPC	P04637	P53_HUMAN	pull down*	10544138				Q6QYF7-P04637	Q6QYF7_9HEPC-P53_HUMAN			P53367	ARFP1_HUMAN
Hepatitis C virus	11103	Q68149	Q68149_9HEPC	O00571	DDX3X_HUMAN	two hybrid*	10329544				Q6QYF9-O00571	Q6QYF9_9HEPC-DDX3X_HUMAN			P53396	ACLY_HUMAN
Hepatitis C virus	11103	Q68149	Q68149_9HEPC	P61978	HNRPK_HUMAN	two hybrid*	9651361				Q6QYF9-P61978	Q6QYF9_9HEPC-HNRPK_HUMAN			P55196	AFAD_HUMAN
Hepatitis C virus	11103	Q68149	Q68149_9HEPC	P61978	HNRPK_HUMAN	coimmunoprecipitation*	9651361				Q6QYF9-P04637	Q6QYF9_9HEPC-P53_HUMAN			P55268	LAMB2_HUMAN
Hepatitis C virus	11103	Q68149	Q68149_9HEPC	P04637	P53_HUMAN	coimmunoprecipitation*	10544138				Q6QYG0-O00571	Q6QYG0_9HEPC-DDX3X_HUMAN			P55347	PKNX1_HUMAN
Hepatitis C virus	11103	Q68149	Q68149_9HEPC	P04637	P53_HUMAN	pull down*	10544138				Q6QYG0-P61978	Q6QYG0_9HEPC-HNRPK_HUMAN			P56945	BCAR1_HUMAN
Hepatitis C virus	11103	Q6QY91	Q6QY91_9HEPC	O00571	DDX3X_HUMAN	two hybrid*	10329544				Q6QYG0-P04637	Q6QYG0_9HEPC-P53_HUMAN			P57075	UBS3A_HUMAN
Hepatitis C virus	11103	Q6QY91	Q6QY91_9HEPC	P61978	HNRPK_HUMAN	two hybrid*	9651361				Q6QYG5-O00571	Q6QYG5_9HEPC-DDX3X_HUMAN			P60900	PSA6_HUMAN
Hepatitis C virus	11103	Q6QY91	Q6QY91_9HEPC	P61978	HNRPK_HUMAN	coimmunoprecipitation*	9651361				Q6QYG5-P61978	Q6QYG5_9HEPC-HNRPK_HUMAN			P61769	B2MG_HUMAN
Hepatitis C virus	11103	Q6QY91	Q6QY91_9HEPC	P04637	P53_HUMAN	coimmunoprecipitation*	10544138				Q6QYG5-P04637	Q6QYG5_9HEPC-P53_HUMAN			P62328	TYB4_HUMAN
Hepatitis C virus	11103	Q6QY91	Q6QY91_9HEPC	P04637	P53_HUMAN	pull down*	10544138				Q6QYJ7-O00571	Q6QYJ7_9HEPC-DDX3X_HUMAN			P62879	GBB2_HUMAN
Hepatitis C virus	11103	Q6QY92	Q6QY92_9HEPC	O00571	DDX3X_HUMAN	two hybrid*	10329544				Q6QYJ7-P61978	Q6QYJ7_9HEPC-HNRPK_HUMAN			P67870	CSK2B_HUMAN
Hepatitis C virus	11103	Q6QY92	Q6QY92_9HEPC	P61978	HNRPK_HUMAN	two hybrid*	9651361				Q6QYJ7-P04637	Q6QYJ7_9HEPC-P53_HUMAN			P68371	TBB4B_HUMAN
Hepatitis C virus	11103	Q6QY92	Q6QY92_9HEPC	P61978	HNRPK_HUMAN	coimmunoprecipitation*	9651361				Q6QYJ9-O00571	Q6QYJ9_9HEPC-DDX3X_HUMAN			P82094	TMF1_HUMAN
Hepatitis C virus	11103	Q6QY92	Q6QY92_9HEPC	P04637	P53_HUMAN	coimmunoprecipitation*	10544138				Q6QYJ9-P61978	Q6QYJ9_9HEPC-HNRPK_HUMAN			P98095	FBLN2_HUMAN
Hepatitis C virus	11103	Q6QY92	Q6QY92_9HEPC	P04637	P53_HUMAN	pull down*	10544138				Q6QYJ9-P04637	Q6QYJ9_9HEPC-P53_HUMAN			Q02543	RL18A_HUMAN
Hepatitis C virus	11103	Q6QY99	Q6QY99_9HEPC	O00571	DDX3X_HUMAN	two hybrid*	10329544				Q6QYK0-O00571	Q6QYK0_9HEPC-DDX3X_HUMAN			Q02818	NUCB1_HUMAN
Hepatitis C virus	11103	Q6QY99	Q6QY99_9HEPC	P61978	HNRPK_HUMAN	two hybrid*	9651361				Q6QYK0-P61978	Q6QYK0_9HEPC-HNRPK_HUMAN			Q03188	CENPC_HUMAN
Hepatitis C virus	11103	Q6QY99	Q6QY99_9HEPC	P61978	HNRPK_HUMAN	coimmunoprecipitation*	9651361				Q6QYK0-P04637	Q6QYK0_9HEPC-P53_HUMAN			Q07666	KHDR1_HUMAN
Hepatitis C virus	11103	Q6QY99	Q6QY99_9HEPC	P04637	P53_HUMAN	coimmunoprecipitation*	10544138				Q6QYK2-O00571	Q6QYK2_9HEPC-DDX3X_HUMAN			Q12805	FBLN3_HUMAN
Hepatitis C virus	11103	Q6QY99	Q6QY99_9HEPC	P04637	P53_HUMAN	pull down*	10544138				Q6QYK2-P61978	Q6QYK2_9HEPC-HNRPK_HUMAN			Q13164	MK07_HUMAN
Hepatitis C virus	11103	Q6QYA1	Q6QYA1_9HEPC	O00571	DDX3X_HUMAN	two hybrid*	10329544				Q6QYK2-P04637	Q6QYK2_9HEPC-P53_HUMAN			Q13227	GPS2_HUMAN
Hepatitis C virus	11103	Q6QYA1	Q6QYA1_9HEPC	P61978	HNRPK_HUMAN	two hybrid*	9651361				Q6QYK3-O00571	Q6QYK3_9HEPC-DDX3X_HUMAN			Q13435	SF3B2_HUMAN
Hepatitis C virus	11103	Q6QYA1	Q6QYA1_9HEPC	P61978	HNRPK_HUMAN	coimmunoprecipitation*	9651361				Q6QYK3-P61978	Q6QYK3_9HEPC-HNRPK_HUMAN			Q14112	NID2_HUMAN
Hepatitis C virus	11103	Q6QYA1	Q6QYA1_9HEPC	P04637	P53_HUMAN	coimmunoprecipitation*	10544138				Q6QYK3-P04637	Q6QYK3_9HEPC-P53_HUMAN			Q14192	FHL2_HUMAN
Hepatitis C virus	11103	Q6QYA1	Q6QYA1_9HEPC	P04637	P53_HUMAN	pull down*	10544138				Q6QYK6-O00571	Q6QYK6_9HEPC-DDX3X_HUMAN			Q14591	ZN271_HUMAN
Hepatitis C virus	11103	Q6QYA2	Q6QYA2_9HEPC	O00571	DDX3X_HUMAN	two hybrid*	10329544				Q6QYK6-P61978	Q6QYK6_9HEPC-HNRPK_HUMAN			Q14764	MVP_HUMAN
Hepatitis C virus	11103	Q6QYA2	Q6QYA2_9HEPC	P61978	HNRPK_HUMAN	two hybrid*	9651361				Q6QYK6-P04637	Q6QYK6_9HEPC-P53_HUMAN			Q14CM0	FRPD4_HUMAN
Hepatitis C virus	11103	Q6QYA2	Q6QYA2_9HEPC	P61978	HNRPK_HUMAN	coimmunoprecipitation*	9651361				Q6QYK7-O00571	Q6QYK7_9HEPC-DDX3X_HUMAN			Q15052	ARHG6_HUMAN
Hepatitis C virus	11103	Q6QYA2	Q6QYA2_9HEPC	P04637	P53_HUMAN	coimmunoprecipitation*	10544138				Q6QYK7-P61978	Q6QYK7_9HEPC-HNRPK_HUMAN			Q15126	PMVK_HUMAN
Hepatitis C virus	11103	Q6QYA2	Q6QYA2_9HEPC	P04637	P53_HUMAN	pull down*	10544138				Q6QYK7-P04637	Q6QYK7_9HEPC-P53_HUMAN			Q15276	RABE1_HUMAN
Hepatitis C virus	11103	Q6QYA6	Q6QYA6_9HEPC	O00571	DDX3X_HUMAN	two hybrid*	10329544				Q6QYK8-O00571	Q6QYK8_9HEPC-DDX3X_HUMAN			Q16548	B2LA1_HUMAN
Hepatitis C virus	11103	Q6QYA6	Q6QYA6_9HEPC	P61978	HNRPK_HUMAN	two hybrid*	9651361				Q6QYK8-P61978	Q6QYK8_9HEPC-HNRPK_HUMAN			Q16621	NFE2_HUMAN
Hepatitis C virus	11103	Q6QYA6	Q6QYA6_9HEPC	P61978	HNRPK_HUMAN	coimmunoprecipitation*	9651361				Q6QYK8-P04637	Q6QYK8_9HEPC-P53_HUMAN			Q27J81	INF2_HUMAN
Hepatitis C virus	11103	Q6QYA6	Q6QYA6_9HEPC	P04637	P53_HUMAN	coimmunoprecipitation*	10544138				Q6QYK9-O00571	Q6QYK9_9HEPC-DDX3X_HUMAN			Q2M1P5	KIF7_HUMAN
Hepatitis C virus	11103	Q6QYA6	Q6QYA6_9HEPC	P04637	P53_HUMAN	pull down*	10544138				Q6QYK9-P61978	Q6QYK9_9HEPC-HNRPK_HUMAN			Q2VP98	Q2VP98_HUMAN
Hepatitis C virus	11103	Q6QYA7	Q6QYA7_9HEPC	O00571	DDX3X_HUMAN	two hybrid*	10329544				Q6QYK9-P04637	Q6QYK9_9HEPC-P53_HUMAN			Q3T8J9	GON4L_HUMAN
Hepatitis C virus	11103	Q6QYA7	Q6QYA7_9HEPC	P61978	HNRPK_HUMAN	two hybrid*	9651361				Q6QYL0-O00571	Q6QYL0_9HEPC-DDX3X_HUMAN			Q494V2	CCD37_HUMAN
Hepatitis C virus	11103	Q6QYA7	Q6QYA7_9HEPC	P61978	HNRPK_HUMAN	coimmunoprecipitation*	9651361				Q6QYL0-P61978	Q6QYL0_9HEPC-HNRPK_HUMAN			Q49A26	GLYR1_HUMAN
Hepatitis C virus	11103	Q6QYA7	Q6QYA7_9HEPC	P04637	P53_HUMAN	coimmunoprecipitation*	10544138				Q6QYL0-P04637	Q6QYL0_9HEPC-P53_HUMAN			Q58EX7	PKHG4_HUMAN
Hepatitis C virus	11103	Q6QYA7	Q6QYA7_9HEPC	P04637	P53_HUMAN	pull down*	10544138				Q6QYL1-O00571	Q6QYL1_9HEPC-DDX3X_HUMAN			Q58WW2	DCAF6_HUMAN
Hepatitis C virus	11103	Q6QYB1	Q6QYB1_9HEPC	O00571	DDX3X_HUMAN	two hybrid*	10329544				Q6QYL1-P61978	Q6QYL1_9HEPC-HNRPK_HUMAN			Q5MIZ7	P4R3B_HUMAN
Hepatitis C virus	11103	Q6QYB1	Q6QYB1_9HEPC	P61978	HNRPK_HUMAN	two hybrid*	9651361				Q6QYL1-P04637	Q6QYL1_9HEPC-P53_HUMAN			Q5QGS0	K2022_HUMAN
Hepatitis C virus	11103	Q6QYB1	Q6QYB1_9HEPC	P61978	HNRPK_HUMAN	coimmunoprecipitation*	9651361				Q6QYL2-O00571	Q6QYL2_9HEPC-DDX3X_HUMAN			Q5T3F8	CSCL2_HUMAN
Hepatitis C virus	11103	Q6QYB1	Q6QYB1_9HEPC	P04637	P53_HUMAN	coimmunoprecipitation*	10544138				Q6QYL2-P61978	Q6QYL2_9HEPC-HNRPK_HUMAN			Q5VST9	OBSCN_HUMAN
Hepatitis C virus	11103	Q6QYB1	Q6QYB1_9HEPC	P04637	P53_HUMAN	pull down*	10544138				Q6QYL2-P04637	Q6QYL2_9HEPC-P53_HUMAN			Q5VU43	MYOME_HUMAN
Hepatitis C virus	11103	Q6QYB2	Q6QYB2_9HEPC	O00571	DDX3X_HUMAN	two hybrid*	10329544				Q6QYL4-O00571	Q6QYL4_9HEPC-DDX3X_HUMAN			Q5VWN6	F208B_HUMAN
Hepatitis C virus	11103	Q6QYB2	Q6QYB2_9HEPC	P61978	HNRPK_HUMAN	two hybrid*	9651361				Q6QYL4-P61978	Q6QYL4_9HEPC-HNRPK_HUMAN			Q6NUQ1	RINT1_HUMAN
Hepatitis C virus	11103	Q6QYB2	Q6QYB2_9HEPC	P61978	HNRPK_HUMAN	coimmunoprecipitation*	9651361				Q6QYL4-P04637	Q6QYL4_9HEPC-P53_HUMAN			Q6P1W5	CA094_HUMAN
Hepatitis C virus	11103	Q6QYB2	Q6QYB2_9HEPC	P04637	P53_HUMAN	coimmunoprecipitation*	10544138				Q6QYL5-O00571	Q6QYL5_9HEPC-DDX3X_HUMAN			Q6P2H3	CEP85_HUMAN
Hepatitis C virus	11103	Q6QYB2	Q6QYB2_9HEPC	P04637	P53_HUMAN	pull down*	10544138				Q6QYL5-P61978	Q6QYL5_9HEPC-HNRPK_HUMAN			Q6PIW4	FIGL1_HUMAN
Hepatitis C virus	11103	Q6QYB4	Q6QYB4_9HEPC	O00571	DDX3X_HUMAN	two hybrid*	10329544				Q6QYL5-P04637	Q6QYL5_9HEPC-P53_HUMAN			Q6PKC3	TXD11_HUMAN
Hepatitis C virus	11103	Q6QYB4	Q6QYB4_9HEPC	P61978	HNRPK_HUMAN	two hybrid*	9651361				Q6QYM0-O00571	Q6QYM0_9HEPC-DDX3X_HUMAN			Q6UB98	ANR12_HUMAN
Hepatitis C virus	11103	Q6QYB4	Q6QYB4_9HEPC	P61978	HNRPK_HUMAN	coimmunoprecipitation*	9651361				Q6QYM0-P61978	Q6QYM0_9HEPC-HNRPK_HUMAN			Q6ZS17	FA65A_HUMAN
Hepatitis C virus	11103	Q6QYB4	Q6QYB4_9HEPC	P04637	P53_HUMAN	coimmunoprecipitation*	10544138				Q6QYM0-P04637	Q6QYM0_9HEPC-P53_HUMAN			Q75N90	FBN3_HUMAN
Hepatitis C virus	11103	Q6QYB4	Q6QYB4_9HEPC	P04637	P53_HUMAN	pull down*	10544138				Q6QYN0-O00571	Q6QYN0_9HEPC-DDX3X_HUMAN			Q76N32	CEP68_HUMAN
Hepatitis C virus	11103	Q6QYB6	Q6QYB6_9HEPC	O00571	DDX3X_HUMAN	two hybrid*	10329544				Q6QYN0-P61978	Q6QYN0_9HEPC-HNRPK_HUMAN			Q7L4P6	BEND5_HUMAN
Hepatitis C virus	11103	Q6QYB6	Q6QYB6_9HEPC	P61978	HNRPK_HUMAN	two hybrid*	9651361				Q6QYN0-P04637	Q6QYN0_9HEPC-P53_HUMAN			Q7Z4I7	LIMS2_HUMAN
Hepatitis C virus	11103	Q6QYB6	Q6QYB6_9HEPC	P61978	HNRPK_HUMAN	coimmunoprecipitation*	9651361				Q6QYQ9-O00571	Q6QYQ9_9HEPC-DDX3X_HUMAN			Q7Z7M0	MEGF8_HUMAN
Hepatitis C virus	11103	Q6QYB6	Q6QYB6_9HEPC	P04637	P53_HUMAN	coimmunoprecipitation*	10544138				Q6QYQ9-P61978	Q6QYQ9_9HEPC-HNRPK_HUMAN			Q7Z7N9	T179B_HUMAN
Hepatitis C virus	11103	Q6QYB6	Q6QYB6_9HEPC	P04637	P53_HUMAN	pull down*	10544138				Q6QYQ9-P04637	Q6QYQ9_9HEPC-P53_HUMAN			Q86U42	PABP2_HUMAN
Hepatitis C virus	11103	Q6QYB7	Q6QYB7_9HEPC	O00571	DDX3X_HUMAN	two hybrid*	10329544				Q6QYR0-O00571	Q6QYR0_9HEPC-DDX3X_HUMAN			Q86U70	LDB1_HUMAN
Hepatitis C virus	11103	Q6QYB7	Q6QYB7_9HEPC	P61978	HNRPK_HUMAN	two hybrid*	9651361				Q6QYR0-P61978	Q6QYR0_9HEPC-HNRPK_HUMAN			Q86UC2	RSPH3_HUMAN
Hepatitis C virus	11103	Q6QYB7	Q6QYB7_9HEPC	P61978	HNRPK_HUMAN	coimmunoprecipitation*	9651361				Q6QYR0-P04637	Q6QYR0_9HEPC-P53_HUMAN			Q86UE6	LRRT1_HUMAN
Hepatitis C virus	11103	Q6QYB7	Q6QYB7_9HEPC	P04637	P53_HUMAN	coimmunoprecipitation*	10544138				Q6QYR1-O00571	Q6QYR1_9HEPC-DDX3X_HUMAN			Q86UT2	Q86UT2_HUMAN
Hepatitis C virus	11103	Q6QYB7	Q6QYB7_9HEPC	P04637	P53_HUMAN	pull down*	10544138				Q6QYR1-P61978	Q6QYR1_9HEPC-HNRPK_HUMAN			Q86UW7	CAPS2_HUMAN
Hepatitis C virus	11103	Q6QYB8	Q6QYB8_9HEPC	O00571	DDX3X_HUMAN	two hybrid*	10329544				Q6QYR1-P04637	Q6QYR1_9HEPC-P53_HUMAN			Q86VK4	ZN410_HUMAN
Hepatitis C virus	11103	Q6QYB8	Q6QYB8_9HEPC	P61978	HNRPK_HUMAN	two hybrid*	9651361				Q6QYR2-O00571	Q6QYR2_9HEPC-DDX3X_HUMAN			Q86VW0	SESD1_HUMAN
Hepatitis C virus	11103	Q6QYB8	Q6QYB8_9HEPC	P61978	HNRPK_HUMAN	coimmunoprecipitation*	9651361				Q6QYR2-P61978	Q6QYR2_9HEPC-HNRPK_HUMAN			Q8IUQ4	SIAH1_HUMAN
Hepatitis C virus	11103	Q6QYB8	Q6QYB8_9HEPC	P04637	P53_HUMAN	coimmunoprecipitation*	10544138				Q6QYR2-P04637	Q6QYR2_9HEPC-P53_HUMAN			Q8IUX7	AEBP1_HUMAN
Hepatitis C virus	11103	Q6QYB8	Q6QYB8_9HEPC	P04637	P53_HUMAN	pull down*	10544138				Q6QYR3-O00571	Q6QYR3_9HEPC-DDX3X_HUMAN			Q8IX21	F178A_HUMAN
Hepatitis C virus	11103	Q6QYB9	Q6QYB9_9HEPC	O00571	DDX3X_HUMAN	two hybrid*	10329544				Q6QYR3-P61978	Q6QYR3_9HEPC-HNRPK_HUMAN			Q8IXJ9	ASXL1_HUMAN
Hepatitis C virus	11103	Q6QYB9	Q6QYB9_9HEPC	P61978	HNRPK_HUMAN	two hybrid*	9651361				Q6QYR3-P04637	Q6QYR3_9HEPC-P53_HUMAN			Q8IYH5	ZZZ3_HUMAN
Hepatitis C virus	11103	Q6QYB9	Q6QYB9_9HEPC	P61978	HNRPK_HUMAN	coimmunoprecipitation*	9651361				Q6QYR4-O00571	Q6QYR4_9HEPC-DDX3X_HUMAN			Q8IZ52	CHSS2_HUMAN
Hepatitis C virus	11103	Q6QYB9	Q6QYB9_9HEPC	P04637	P53_HUMAN	coimmunoprecipitation*	10544138				Q6QYR4-P61978	Q6QYR4_9HEPC-HNRPK_HUMAN			Q8N0Z3	SPICE_HUMAN
Hepatitis C virus	11103	Q6QYB9	Q6QYB9_9HEPC	P04637	P53_HUMAN	pull down*	10544138				Q6QYR4-P04637	Q6QYR4_9HEPC-P53_HUMAN			Q8N1B4	VPS52_HUMAN
Hepatitis C virus	11103	Q6QYC1	Q6QYC1_9HEPC	O00571	DDX3X_HUMAN	two hybrid*	10329544				Q6QYR5-O00571	Q6QYR5_9HEPC-DDX3X_HUMAN			Q8N1W1	ARG28_HUMAN
Hepatitis C virus	11103	Q6QYC1	Q6QYC1_9HEPC	P61978	HNRPK_HUMAN	two hybrid*	9651361				Q6QYR5-P61978	Q6QYR5_9HEPC-HNRPK_HUMAN			Q8N2S1	LTBP4_HUMAN
Hepatitis C virus	11103	Q6QYC1	Q6QYC1_9HEPC	P61978	HNRPK_HUMAN	coimmunoprecipitation*	9651361				Q6QYR5-P04637	Q6QYR5_9HEPC-P53_HUMAN			Q8N2Y8	RUSC2_HUMAN
Hepatitis C virus	11103	Q6QYC1	Q6QYC1_9HEPC	P04637	P53_HUMAN	coimmunoprecipitation*	10544138				Q6QYR6-O00571	Q6QYR6_9HEPC-DDX3X_HUMAN			Q8N3Z6	ZCHC7_HUMAN
Hepatitis C virus	11103	Q6QYC1	Q6QYC1_9HEPC	P04637	P53_HUMAN	pull down*	10544138				Q6QYR6-P61978	Q6QYR6_9HEPC-HNRPK_HUMAN			Q8N6Y0	USBP1_HUMAN
Hepatitis C virus	11103	Q6QYC2	Q6QYC2_9HEPC	O00571	DDX3X_HUMAN	two hybrid*	10329544				Q6QYR6-P04637	Q6QYR6_9HEPC-P53_HUMAN			Q8N7W2	BEND7_HUMAN
Hepatitis C virus	11103	Q6QYC2	Q6QYC2_9HEPC	P61978	HNRPK_HUMAN	two hybrid*	9651361				Q6QYR7-O00571	Q6QYR7_9HEPC-DDX3X_HUMAN			Q8N960	CE120_HUMAN
Hepatitis C virus	11103	Q6QYC2	Q6QYC2_9HEPC	P61978	HNRPK_HUMAN	coimmunoprecipitation*	9651361				Q6QYR7-P61978	Q6QYR7_9HEPC-HNRPK_HUMAN			Q4LDE5	SVEP1_HUMAN
Hepatitis C virus	11103	Q6QYC2	Q6QYC2_9HEPC	P04637	P53_HUMAN	coimmunoprecipitation*	10544138				Q6QYR7-P04637	Q6QYR7_9HEPC-P53_HUMAN			Q8NBZ0	IN80E_HUMAN
Hepatitis C virus	11103	Q6QYC2	Q6QYC2_9HEPC	P04637	P53_HUMAN	pull down*	10544138				Q6QYT2-O00571	Q6QYT2_9HEPC-DDX3X_HUMAN			Q8NFF5	FAD1_HUMAN
Hepatitis C virus	11103	Q6QYC3	Q6QYC3_9HEPC	O00571	DDX3X_HUMAN	two hybrid*	10329544				Q6QYT2-P61978	Q6QYT2_9HEPC-HNRPK_HUMAN			Q8TBC4	UBA3_HUMAN
Hepatitis C virus	11103	Q6QYC3	Q6QYC3_9HEPC	P61978	HNRPK_HUMAN	two hybrid*	9651361				Q6QYT2-P04637	Q6QYT2_9HEPC-P53_HUMAN			Q8TD31	CCHCR_HUMAN
Hepatitis C virus	11103	Q6QYC3	Q6QYC3_9HEPC	P61978	HNRPK_HUMAN	coimmunoprecipitation*	9651361				Q6QYT4-O00571	Q6QYT4_9HEPC-DDX3X_HUMAN			Q8TE76	MORC4_HUMAN
Hepatitis C virus	11103	Q6QYC3	Q6QYC3_9HEPC	P04637	P53_HUMAN	coimmunoprecipitation*	10544138				Q6QYT4-P61978	Q6QYT4_9HEPC-HNRPK_HUMAN			Q8TEP8	CE192_HUMAN
Hepatitis C virus	11103	Q6QYC3	Q6QYC3_9HEPC	P04637	P53_HUMAN	pull down*	10544138				Q6QYT4-P04637	Q6QYT4_9HEPC-P53_HUMAN			Q8TES7	FBF1_HUMAN
Hepatitis C virus	11103	Q6QYE5	Q6QYE5_9HEPC	O00571	DDX3X_HUMAN	two hybrid*	10329544				Q6QYT5-O00571	Q6QYT5_9HEPC-DDX3X_HUMAN			Q8WUF5	IASPP_HUMAN
Hepatitis C virus	11103	Q6QYE5	Q6QYE5_9HEPC	P61978	HNRPK_HUMAN	two hybrid*	9651361				Q6QYT5-P61978	Q6QYT5_9HEPC-HNRPK_HUMAN			Q92782	DPF1_HUMAN
Hepatitis C virus	11103	Q6QYE5	Q6QYE5_9HEPC	P61978	HNRPK_HUMAN	coimmunoprecipitation*	9651361				Q6QYT5-P04637	Q6QYT5_9HEPC-P53_HUMAN			Q92832	NELL1_HUMAN
Hepatitis C virus	11103	Q6QYE5	Q6QYE5_9HEPC	P04637	P53_HUMAN	coimmunoprecipitation*	10544138				Q6QYT6-O00571	Q6QYT6_9HEPC-DDX3X_HUMAN			Q92932	PTPR2_HUMAN
Hepatitis C virus	11103	Q6QYE5	Q6QYE5_9HEPC	P04637	P53_HUMAN	pull down*	10544138				Q6QYT6-P61978	Q6QYT6_9HEPC-HNRPK_HUMAN			Q96D15	RCN3_HUMAN
Hepatitis C virus	11103	Q6QYE6	Q6QYE6_9HEPC	O00571	DDX3X_HUMAN	two hybrid*	10329544				Q6QYT6-P04637	Q6QYT6_9HEPC-P53_HUMAN			Q96EK7	F120B_HUMAN
Hepatitis C virus	11103	Q6QYE6	Q6QYE6_9HEPC	P61978	HNRPK_HUMAN	two hybrid*	9651361				Q6QYT7-O00571	Q6QYT7_9HEPC-DDX3X_HUMAN			Q96EP0	RNF31_HUMAN
Hepatitis C virus	11103	Q6QYE6	Q6QYE6_9HEPC	P61978	HNRPK_HUMAN	coimmunoprecipitation*	9651361				Q6QYT7-P61978	Q6QYT7_9HEPC-HNRPK_HUMAN			Q96EY1	DNJA3_HUMAN
Hepatitis C virus	11103	Q6QYE6	Q6QYE6_9HEPC	P04637	P53_HUMAN	coimmunoprecipitation*	10544138				Q6QYT7-P04637	Q6QYT7_9HEPC-P53_HUMAN			Q96GW7	PGCB_HUMAN
Hepatitis C virus	11103	Q6QYE6	Q6QYE6_9HEPC	P04637	P53_HUMAN	pull down*	10544138				Q6QYT8-O00571	Q6QYT8_9HEPC-DDX3X_HUMAN			Q96H12	MSD3_HUMAN
Hepatitis C virus	11103	Q6QYE7	Q6QYE7_9HEPC	O00571	DDX3X_HUMAN	two hybrid*	10329544				Q6QYT8-P61978	Q6QYT8_9HEPC-HNRPK_HUMAN			Q96HC4	PDLI5_HUMAN
Hepatitis C virus	11103	Q6QYE7	Q6QYE7_9HEPC	P61978	HNRPK_HUMAN	two hybrid*	9651361				Q6QYT8-P04637	Q6QYT8_9HEPC-P53_HUMAN			Q96JM7	LMBL3_HUMAN
Hepatitis C virus	11103	Q6QYE7	Q6QYE7_9HEPC	P61978	HNRPK_HUMAN	coimmunoprecipitation*	9651361				Q6QYT9-O00571	Q6QYT9_9HEPC-DDX3X_HUMAN			Q96M27	PRRC1_HUMAN
Hepatitis C virus	11103	Q6QYE7	Q6QYE7_9HEPC	P04637	P53_HUMAN	coimmunoprecipitation*	10544138				Q6QYT9-P61978	Q6QYT9_9HEPC-HNRPK_HUMAN			Q96N67	DOCK7_HUMAN
Hepatitis C virus	11103	Q6QYE7	Q6QYE7_9HEPC	P04637	P53_HUMAN	pull down*	10544138				Q6QYT9-P04637	Q6QYT9_9HEPC-P53_HUMAN			Q96NW7	LRRC7_HUMAN
Hepatitis C virus	11103	Q6QYE8	Q6QYE8_9HEPC	O00571	DDX3X_HUMAN	two hybrid*	10329544				Q6QYU0-O00571	Q6QYU0_9HEPC-DDX3X_HUMAN			Q96T21	SEBP2_HUMAN
Hepatitis C virus	11103	Q6QYE8	Q6QYE8_9HEPC	P61978	HNRPK_HUMAN	two hybrid*	9651361				Q6QYU0-P61978	Q6QYU0_9HEPC-HNRPK_HUMAN			Q99435	NELL2_HUMAN
Hepatitis C virus	11103	Q6QYE8	Q6QYE8_9HEPC	P61978	HNRPK_HUMAN	coimmunoprecipitation*	9651361				Q6QYU0-P04637	Q6QYU0_9HEPC-P53_HUMAN			Q99447	PCY2_HUMAN
Hepatitis C virus	11103	Q6QYE8	Q6QYE8_9HEPC	P04637	P53_HUMAN	coimmunoprecipitation*	10544138				Q6QYU1-O00571	Q6QYU1_9HEPC-DDX3X_HUMAN			Q9BQ16	TICN3_HUMAN
Hepatitis C virus	11103	Q6QYE8	Q6QYE8_9HEPC	P04637	P53_HUMAN	pull down*	10544138				Q6QYU1-P61978	Q6QYU1_9HEPC-HNRPK_HUMAN			Q9BQ52	RNZ2_HUMAN
Hepatitis C virus	11103	Q6QYE9	Q6QYE9_9HEPC	O00571	DDX3X_HUMAN	two hybrid*	10329544				Q6QYU1-P04637	Q6QYU1_9HEPC-P53_HUMAN			Q9BR76	COR1B_HUMAN
Hepatitis C virus	11103	Q6QYE9	Q6QYE9_9HEPC	P61978	HNRPK_HUMAN	two hybrid*	9651361				Q6QYU2-O00571	Q6QYU2_9HEPC-DDX3X_HUMAN			Q9BRK4	LZTS2_HUMAN
Hepatitis C virus	11103	Q6QYE9	Q6QYE9_9HEPC	P61978	HNRPK_HUMAN	coimmunoprecipitation*	9651361				Q6QYU2-P61978	Q6QYU2_9HEPC-HNRPK_HUMAN			Q9BTY2	FUCO2_HUMAN
Hepatitis C virus	11103	Q6QYE9	Q6QYE9_9HEPC	P04637	P53_HUMAN	coimmunoprecipitation*	10544138				Q6QYU2-P04637	Q6QYU2_9HEPC-P53_HUMAN			Q13438	OS9_HUMAN
Hepatitis C virus	11103	Q6QYE9	Q6QYE9_9HEPC	P04637	P53_HUMAN	pull down*	10544138				Q6QYU3-O00571	Q6QYU3_9HEPC-DDX3X_HUMAN			Q9BWF3	RBM4_HUMAN
Hepatitis C virus	11103	Q6QYF0	Q6QYF0_9HEPC	O00571	DDX3X_HUMAN	two hybrid*	10329544				Q6QYU3-P61978	Q6QYU3_9HEPC-HNRPK_HUMAN			Q9BXP5	SRRT_HUMAN
Hepatitis C virus	11103	Q6QYF0	Q6QYF0_9HEPC	P61978	HNRPK_HUMAN	two hybrid*	9651361				Q6QYU3-P04637	Q6QYU3_9HEPC-P53_HUMAN			Q9BYW2	SETD2_HUMAN
Hepatitis C virus	11103	Q6QYF0	Q6QYF0_9HEPC	P61978	HNRPK_HUMAN	coimmunoprecipitation*	9651361				Q6QZ00-O00571	Q6QZ00_9HEPC-DDX3X_HUMAN			Q9C099	LRCC1_HUMAN
Hepatitis C virus	11103	Q6QYF0	Q6QYF0_9HEPC	P04637	P53_HUMAN	coimmunoprecipitation*	10544138				Q6QZ00-P61978	Q6QZ00_9HEPC-HNRPK_HUMAN			Q9GZN7	ROGDI_HUMAN
Hepatitis C virus	11103	Q6QYF0	Q6QYF0_9HEPC	P04637	P53_HUMAN	pull down*	10544138				Q6QZ00-P04637	Q6QZ00_9HEPC-P53_HUMAN			Q9H0D6	XRN2_HUMAN
Hepatitis C virus	11103	Q6QYF1	Q6QYF1_9HEPC	O00571	DDX3X_HUMAN	two hybrid*	10329544				Q6QZ04-O00571	Q6QZ04_9HEPC-DDX3X_HUMAN			Q9H0F6	SHRPN_HUMAN
Hepatitis C virus	11103	Q6QYF1	Q6QYF1_9HEPC	P61978	HNRPK_HUMAN	two hybrid*	9651361				Q6QZ04-P61978	Q6QZ04_9HEPC-HNRPK_HUMAN			Q9H0Q3	FXYD6_HUMAN
Hepatitis C virus	11103	Q6QYF1	Q6QYF1_9HEPC	P61978	HNRPK_HUMAN	coimmunoprecipitation*	9651361				Q6QZ04-P04637	Q6QZ04_9HEPC-P53_HUMAN			Q9H2D6	TARA_HUMAN
Hepatitis C virus	11103	Q6QYF1	Q6QYF1_9HEPC	P04637	P53_HUMAN	coimmunoprecipitation*	10544138				Q6QZ15-O00571	Q6QZ15_9HEPC-DDX3X_HUMAN			Q9H4I2	ZHX3_HUMAN
Hepatitis C virus	11103	Q6QYF1	Q6QYF1_9HEPC	P04637	P53_HUMAN	pull down*	10544138				Q6QZ15-P61978	Q6QZ15_9HEPC-HNRPK_HUMAN			Q9H7B4	SMYD3_HUMAN
Hepatitis C virus	11103	Q6QYF2	Q6QYF2_9HEPC	O00571	DDX3X_HUMAN	two hybrid*	10329544				Q6QZ15-P04637	Q6QZ15_9HEPC-P53_HUMAN			Q9H869	YYAP1_HUMAN
Hepatitis C virus	11103	Q6QYF2	Q6QYF2_9HEPC	P61978	HNRPK_HUMAN	two hybrid*	9651361				Q6QZ18-O00571	Q6QZ18_9HEPC-DDX3X_HUMAN			Q9H8L6	MMRN2_HUMAN
Hepatitis C virus	11103	Q6QYF2	Q6QYF2_9HEPC	P61978	HNRPK_HUMAN	coimmunoprecipitation*	9651361				Q6QZ18-P61978	Q6QZ18_9HEPC-HNRPK_HUMAN			Q9H8S9	MOB1A_HUMAN
Hepatitis C virus	11103	Q6QYF2	Q6QYF2_9HEPC	P04637	P53_HUMAN	coimmunoprecipitation*	10544138				Q6QZ18-P04637	Q6QZ18_9HEPC-P53_HUMAN			Q9H9L4	KANL2_HUMAN
Hepatitis C virus	11103	Q6QYF2	Q6QYF2_9HEPC	P04637	P53_HUMAN	pull down*	10544138				Q6QZ19-O00571	Q6QZ19_9HEPC-DDX3X_HUMAN			Q9HAP2	MLXIP_HUMAN
Hepatitis C virus	11103	Q6QYF6	Q6QYF6_9HEPC	O00571	DDX3X_HUMAN	two hybrid*	10329544				Q6QZ19-P61978	Q6QZ19_9HEPC-HNRPK_HUMAN			Q9HAU4	SMUF2_HUMAN
Hepatitis C virus	11103	Q6QYF6	Q6QYF6_9HEPC	P61978	HNRPK_HUMAN	two hybrid*	9651361				Q6QZ19-P04637	Q6QZ19_9HEPC-P53_HUMAN			Q9HBI0	PARVG_HUMAN
Hepatitis C virus	11103	Q6QYF6	Q6QYF6_9HEPC	P61978	HNRPK_HUMAN	coimmunoprecipitation*	9651361				Q6QZ20-O00571	Q6QZ20_9HEPC-DDX3X_HUMAN			Q9HCB6	SPON1_HUMAN
Hepatitis C virus	11103	Q6QYF6	Q6QYF6_9HEPC	P04637	P53_HUMAN	coimmunoprecipitation*	10544138				Q6QZ20-P61978	Q6QZ20_9HEPC-HNRPK_HUMAN			Q9HCM3	K1549_HUMAN
Hepatitis C virus	11103	Q6QYF6	Q6QYF6_9HEPC	P04637	P53_HUMAN	pull down*	10544138				Q6QZ20-P04637	Q6QZ20_9HEPC-P53_HUMAN			Q9HCS7	SYF1_HUMAN
Hepatitis C virus	11103	Q6QYF7	Q6QYF7_9HEPC	O00571	DDX3X_HUMAN	two hybrid*	10329544				Q6QZ21-O00571	Q6QZ21_9HEPC-DDX3X_HUMAN			Q9HCU4	CELR2_HUMAN
Hepatitis C virus	11103	Q6QYF7	Q6QYF7_9HEPC	P61978	HNRPK_HUMAN	two hybrid*	9651361				Q6QZ21-P61978	Q6QZ21_9HEPC-HNRPK_HUMAN			Q9NP73	ALG13_HUMAN
Hepatitis C virus	11103	Q6QYF7	Q6QYF7_9HEPC	P61978	HNRPK_HUMAN	coimmunoprecipitation*	9651361				Q6QZ21-P04637	Q6QZ21_9HEPC-P53_HUMAN			Q9NP80	PLPL8_HUMAN
Hepatitis C virus	11103	Q6QYF7	Q6QYF7_9HEPC	P04637	P53_HUMAN	coimmunoprecipitation*	10544138				Q6QZ22-O00571	Q6QZ22_9HEPC-DDX3X_HUMAN			Q9NRA8	4ET_HUMAN
Hepatitis C virus	11103	Q6QYF7	Q6QYF7_9HEPC	P04637	P53_HUMAN	pull down*	10544138				Q6QZ22-P61978	Q6QZ22_9HEPC-HNRPK_HUMAN			Q9NRD5	PICK1_HUMAN
Hepatitis C virus	11103	Q6QYF9	Q6QYF9_9HEPC	O00571	DDX3X_HUMAN	two hybrid*	10329544				Q6QZ22-P04637	Q6QZ22_9HEPC-P53_HUMAN			Q9NRR5	UBQL4_HUMAN
Hepatitis C virus	11103	Q6QYF9	Q6QYF9_9HEPC	P61978	HNRPK_HUMAN	two hybrid*	9651361				Q6QZ25-O00571	Q6QZ25_9HEPC-DDX3X_HUMAN			Q9NSC5	HOME3_HUMAN
Hepatitis C virus	11103	Q6QYF9	Q6QYF9_9HEPC	P61978	HNRPK_HUMAN	coimmunoprecipitation*	9651361				Q6QZ25-P61978	Q6QZ25_9HEPC-HNRPK_HUMAN			Q9NUL5	CS066_HUMAN
Hepatitis C virus	11103	Q6QYF9	Q6QYF9_9HEPC	P04637	P53_HUMAN	coimmunoprecipitation*	10544138				Q6QZ25-P04637	Q6QZ25_9HEPC-P53_HUMAN			Q9NVV9	THAP1_HUMAN
Hepatitis C virus	11103	Q6QYF9	Q6QYF9_9HEPC	P04637	P53_HUMAN	pull down*	10544138				Q6QZ26-O00571	Q6QZ26_9HEPC-DDX3X_HUMAN			Q9NXP7	GIN1_HUMAN
Hepatitis C virus	11103	Q6QYG0	Q6QYG0_9HEPC	O00571	DDX3X_HUMAN	two hybrid*	10329544				Q6QZ26-P61978	Q6QZ26_9HEPC-HNRPK_HUMAN			Q9NY15	STAB1_HUMAN
Hepatitis C virus	11103	Q6QYG0	Q6QYG0_9HEPC	P61978	HNRPK_HUMAN	two hybrid*	9651361				Q6QZ26-P04637	Q6QZ26_9HEPC-P53_HUMAN			Q9P0V9	SEP10_HUMAN
Hepatitis C virus	11103	Q6QYG0	Q6QYG0_9HEPC	P61978	HNRPK_HUMAN	coimmunoprecipitation*	9651361				Q6QZ27-O00571	Q6QZ27_9HEPC-DDX3X_HUMAN			Q9P2D6	F135A_HUMAN
Hepatitis C virus	11103	Q6QYG0	Q6QYG0_9HEPC	P04637	P53_HUMAN	coimmunoprecipitation*	10544138				Q6QZ27-P61978	Q6QZ27_9HEPC-HNRPK_HUMAN			Q9P2E2	KIF17_HUMAN
Hepatitis C virus	11103	Q6QYG0	Q6QYG0_9HEPC	P04637	P53_HUMAN	pull down*	10544138				Q6QZ27-P04637	Q6QZ27_9HEPC-P53_HUMAN			Q9P2E9	RRBP1_HUMAN
Hepatitis C virus	11103	Q6QYG5	Q6QYG5_9HEPC	O00571	DDX3X_HUMAN	two hybrid*	10329544				Q6QZ28-O00571	Q6QZ28_9HEPC-DDX3X_HUMAN			Q9UBD0	HSFX1_HUMAN
Hepatitis C virus	11103	Q6QYG5	Q6QYG5_9HEPC	P61978	HNRPK_HUMAN	two hybrid*	9651361				Q6QZ28-P61978	Q6QZ28_9HEPC-HNRPK_HUMAN			Q9UBK9	UXT_HUMAN
Hepatitis C virus	11103	Q6QYG5	Q6QYG5_9HEPC	P61978	HNRPK_HUMAN	coimmunoprecipitation*	9651361				Q6QZ28-P04637	Q6QZ28_9HEPC-P53_HUMAN			Q9UBU8	MO4L1_HUMAN
Hepatitis C virus	11103	Q6QYG5	Q6QYG5_9HEPC	P04637	P53_HUMAN	coimmunoprecipitation*	10544138				Q6QZ29-O00571	Q6QZ29_9HEPC-DDX3X_HUMAN			Q9UBW7	ZMYM2_HUMAN
Hepatitis C virus	11103	Q6QYG5	Q6QYG5_9HEPC	P04637	P53_HUMAN	pull down*	10544138				Q6QZ29-P61978	Q6QZ29_9HEPC-HNRPK_HUMAN			Q9UBX5	FBLN5_HUMAN
Hepatitis C virus	11103	Q6QYJ7	Q6QYJ7_9HEPC	O00571	DDX3X_HUMAN	two hybrid*	10329544				Q6QZ29-P04637	Q6QZ29_9HEPC-P53_HUMAN			Q9UHF1	EGFL7_HUMAN
Hepatitis C virus	11103	Q6QYJ7	Q6QYJ7_9HEPC	P61978	HNRPK_HUMAN	two hybrid*	9651361				Q6QZ31-O00571	Q6QZ31_9HEPC-DDX3X_HUMAN			Q9UHL4	DPP2_HUMAN
Hepatitis C virus	11103	Q6QYJ7	Q6QYJ7_9HEPC	P61978	HNRPK_HUMAN	coimmunoprecipitation*	9651361				Q6QZ31-P61978	Q6QZ31_9HEPC-HNRPK_HUMAN			Q9UHV2	SRTD1_HUMAN
Hepatitis C virus	11103	Q6QYJ7	Q6QYJ7_9HEPC	P04637	P53_HUMAN	coimmunoprecipitation*	10544138				Q6QZ31-P04637	Q6QZ31_9HEPC-P53_HUMAN			Q9UJF2	NGAP_HUMAN
Hepatitis C virus	11103	Q6QYJ7	Q6QYJ7_9HEPC	P04637	P53_HUMAN	pull down*	10544138				Q6QZ32-O00571	Q6QZ32_9HEPC-DDX3X_HUMAN			Q9UJX2	CDC23_HUMAN
Hepatitis C virus	11103	Q6QYJ9	Q6QYJ9_9HEPC	O00571	DDX3X_HUMAN	two hybrid*	10329544				Q6QZ32-P61978	Q6QZ32_9HEPC-HNRPK_HUMAN			Q9UKK3	PARP4_HUMAN
Hepatitis C virus	11103	Q6QYJ9	Q6QYJ9_9HEPC	P61978	HNRPK_HUMAN	two hybrid*	9651361				Q6QZ32-P04637	Q6QZ32_9HEPC-P53_HUMAN			Q9ULU8	CAPS1_HUMAN
Hepatitis C virus	11103	Q6QYJ9	Q6QYJ9_9HEPC	P61978	HNRPK_HUMAN	coimmunoprecipitation*	9651361				Q6QZ56-O00571	Q6QZ56_9HEPC-DDX3X_HUMAN			Q9ULW6	NP1L2_HUMAN
Hepatitis C virus	11103	Q6QYJ9	Q6QYJ9_9HEPC	P04637	P53_HUMAN	coimmunoprecipitation*	10544138				Q6QZ56-P61978	Q6QZ56_9HEPC-HNRPK_HUMAN			Q9UMS6	SYNP2_HUMAN
Hepatitis C virus	11103	Q6QYJ9	Q6QYJ9_9HEPC	P04637	P53_HUMAN	pull down*	10544138				Q6QZ56-P04637	Q6QZ56_9HEPC-P53_HUMAN			Q9UPU7	TBD2B_HUMAN
Hepatitis C virus	11103	Q6QYK0	Q6QYK0_9HEPC	O00571	DDX3X_HUMAN	two hybrid*	10329544				Q6QZ58-O00571	Q6QZ58_9HEPC-DDX3X_HUMAN			Q9Y219	JAG2_HUMAN
Hepatitis C virus	11103	Q6QYK0	Q6QYK0_9HEPC	P61978	HNRPK_HUMAN	two hybrid*	9651361				Q6QZ58-P61978	Q6QZ58_9HEPC-HNRPK_HUMAN			Q9Y228	T3JAM_HUMAN
Hepatitis C virus	11103	Q6QYK0	Q6QYK0_9HEPC	P61978	HNRPK_HUMAN	coimmunoprecipitation*	9651361				Q6QZ58-P04637	Q6QZ58_9HEPC-P53_HUMAN			Q9Y2B5	VP9D1_HUMAN
Hepatitis C virus	11103	Q6QYK0	Q6QYK0_9HEPC	P04637	P53_HUMAN	coimmunoprecipitation*	10544138				Q6QZ60-O00571	Q6QZ60_9HEPC-DDX3X_HUMAN			Q9Y2D8	ADIP_HUMAN
Hepatitis C virus	11103	Q6QYK0	Q6QYK0_9HEPC	P04637	P53_HUMAN	pull down*	10544138				Q6QZ60-P61978	Q6QZ60_9HEPC-HNRPK_HUMAN			Q9Y2K1	ZBTB1_HUMAN
Hepatitis C virus	11103	Q6QYK2	Q6QYK2_9HEPC	O00571	DDX3X_HUMAN	two hybrid*	10329544				Q6QZ60-P04637	Q6QZ60_9HEPC-P53_HUMAN			Q9Y2X9	ZN281_HUMAN
Hepatitis C virus	11103	Q6QYK2	Q6QYK2_9HEPC	P61978	HNRPK_HUMAN	two hybrid*	9651361				Q6QZ61-O00571	Q6QZ61_9HEPC-DDX3X_HUMAN			Q9Y3M2	CBY1_HUMAN
Hepatitis C virus	11103	Q6QYK2	Q6QYK2_9HEPC	P61978	HNRPK_HUMAN	coimmunoprecipitation*	9651361				Q6QZ61-P61978	Q6QZ61_9HEPC-HNRPK_HUMAN			Q9Y5V3	MAGD1_HUMAN
Hepatitis C virus	11103	Q6QYK2	Q6QYK2_9HEPC	P04637	P53_HUMAN	coimmunoprecipitation*	10544138				Q6QZ61-P04637	Q6QZ61_9HEPC-P53_HUMAN			Q9Y6N6	LAMC3_HUMAN
Hepatitis C virus	11103	Q6QYK2	Q6QYK2_9HEPC	P04637	P53_HUMAN	pull down*	10544138				Q6QZ62-O00571	Q6QZ62_9HEPC-DDX3X_HUMAN			A8K031	A8K031_HUMAN
Hepatitis C virus	11103	Q6QYK3	Q6QYK3_9HEPC	O00571	DDX3X_HUMAN	two hybrid*	10329544				Q6QZ62-P61978	Q6QZ62_9HEPC-HNRPK_HUMAN			A8K3E0	A8K3E0_HUMAN
Hepatitis C virus	11103	Q6QYK3	Q6QYK3_9HEPC	P61978	HNRPK_HUMAN	two hybrid*	9651361				Q6QZ62-P04637	Q6QZ62_9HEPC-P53_HUMAN			Q53G26	Q53G26_HUMAN
Hepatitis C virus	11103	Q6QYK3	Q6QYK3_9HEPC	P61978	HNRPK_HUMAN	coimmunoprecipitation*	9651361				Q6QZ63-O00571	Q6QZ63_9HEPC-DDX3X_HUMAN			Q53GC0	Q53GC0_HUMAN
Hepatitis C virus	11103	Q6QYK3	Q6QYK3_9HEPC	P04637	P53_HUMAN	coimmunoprecipitation*	10544138				Q6QZ63-P61978	Q6QZ63_9HEPC-HNRPK_HUMAN			B4E273	B4E273_HUMAN
Hepatitis C virus	11103	Q6QYK3	Q6QYK3_9HEPC	P04637	P53_HUMAN	pull down*	10544138				Q6QZ63-P04637	Q6QZ63_9HEPC-P53_HUMAN			A2VCK8	A2VCK8_HUMAN
Hepatitis C virus	11103	Q6QYK6	Q6QYK6_9HEPC	O00571	DDX3X_HUMAN	two hybrid*	10329544				Q6QZ64-O00571	Q6QZ64_9HEPC-DDX3X_HUMAN			Q9H6F5	CCD86_HUMAN
Hepatitis C virus	11103	Q6QYK6	Q6QYK6_9HEPC	P61978	HNRPK_HUMAN	two hybrid*	9651361				Q6QZ64-P61978	Q6QZ64_9HEPC-HNRPK_HUMAN			Q96P48	ARAP1_HUMAN
Hepatitis C virus	11103	Q6QYK6	Q6QYK6_9HEPC	P61978	HNRPK_HUMAN	coimmunoprecipitation*	9651361				Q6QZ64-P04637	Q6QZ64_9HEPC-P53_HUMAN			Q86XR8	CEP57_HUMAN
Hepatitis C virus	11103	Q6QYK6	Q6QYK6_9HEPC	P04637	P53_HUMAN	coimmunoprecipitation*	10544138				Q6QZ67-O00571	Q6QZ67_9HEPC-DDX3X_HUMAN			Q9NX38	F206A_HUMAN
Hepatitis C virus	11103	Q6QYK6	Q6QYK6_9HEPC	P04637	P53_HUMAN	pull down*	10544138				Q6QZ67-P61978	Q6QZ67_9HEPC-HNRPK_HUMAN			P08493	MGP_HUMAN
Hepatitis C virus	11103	Q6QYK7	Q6QYK7_9HEPC	O00571	DDX3X_HUMAN	two hybrid*	10329544				Q6QZ67-P04637	Q6QZ67_9HEPC-P53_HUMAN			Q92597	NDRG1_HUMAN
Hepatitis C virus	11103	Q6QYK7	Q6QYK7_9HEPC	P61978	HNRPK_HUMAN	two hybrid*	9651361				Q6QZ80-O00571	Q6QZ80_9HEPC-DDX3X_HUMAN			P42356	PI4KA_HUMAN
Hepatitis C virus	11103	Q6QYK7	Q6QYK7_9HEPC	P61978	HNRPK_HUMAN	coimmunoprecipitation*	9651361				Q6QZ80-P61978	Q6QZ80_9HEPC-HNRPK_HUMAN			P06454	PTMA_HUMAN
Hepatitis C virus	11103	Q6QYK7	Q6QYK7_9HEPC	P04637	P53_HUMAN	coimmunoprecipitation*	10544138				Q6QZ80-P04637	Q6QZ80_9HEPC-P53_HUMAN			Q13727	Q13727_HUMAN
Hepatitis C virus	11103	Q6QYK7	Q6QYK7_9HEPC	P04637	P53_HUMAN	pull down*	10544138				Q6QZ81-O00571	Q6QZ81_9HEPC-DDX3X_HUMAN			P09758	TACD2_HUMAN
Hepatitis C virus	11103	Q6QYK8	Q6QYK8_9HEPC	O00571	DDX3X_HUMAN	two hybrid*	10329544				Q6QZ81-P61978	Q6QZ81_9HEPC-HNRPK_HUMAN			Q8TBK9	Q8TBK9_HUMAN
Hepatitis C virus	11103	Q6QYK8	Q6QYK8_9HEPC	P61978	HNRPK_HUMAN	two hybrid*	9651361				Q6QZ81-P04637	Q6QZ81_9HEPC-P53_HUMAN			P29762	RABP1_HUMAN
Hepatitis C virus	11103	Q6QYK8	Q6QYK8_9HEPC	P61978	HNRPK_HUMAN	coimmunoprecipitation*	9651361				Q6QZ82-O00571	Q6QZ82_9HEPC-DDX3X_HUMAN			Q6FHJ7	SFRP4_HUMAN
Hepatitis C virus	11103	Q6QYK8	Q6QYK8_9HEPC	P04637	P53_HUMAN	coimmunoprecipitation*	10544138				Q6QZ82-P61978	Q6QZ82_9HEPC-HNRPK_HUMAN			Q09666	AHNK_HUMAN
Hepatitis C virus	11103	Q6QYK8	Q6QYK8_9HEPC	P04637	P53_HUMAN	pull down*	10544138				Q6QZ82-P04637	Q6QZ82_9HEPC-P53_HUMAN			Q4LE69	Q4LE69_HUMAN
Hepatitis C virus	11103	Q6QYK9	Q6QYK9_9HEPC	O00571	DDX3X_HUMAN	two hybrid*	10329544				Q6QZ83-O00571	Q6QZ83_9HEPC-DDX3X_HUMAN			Q53S24	Q53S24_HUMAN
Hepatitis C virus	11103	Q6QYK9	Q6QYK9_9HEPC	P61978	HNRPK_HUMAN	two hybrid*	9651361				Q6QZ83-P61978	Q6QZ83_9HEPC-HNRPK_HUMAN			P21333	FLNA_HUMAN
Hepatitis C virus	11103	Q6QYK9	Q6QYK9_9HEPC	P61978	HNRPK_HUMAN	coimmunoprecipitation*	9651361				Q6QZ83-P04637	Q6QZ83_9HEPC-P53_HUMAN			P27824	CALX_HUMAN
Hepatitis C virus	11103	Q6QYK9	Q6QYK9_9HEPC	P04637	P53_HUMAN	coimmunoprecipitation*	10544138				Q6QZ84-O00571	Q6QZ84_9HEPC-DDX3X_HUMAN			O60664	PLIN3_HUMAN
Hepatitis C virus	11103	Q6QYK9	Q6QYK9_9HEPC	P04637	P53_HUMAN	pull down*	10544138				Q6QZ84-P61978	Q6QZ84_9HEPC-HNRPK_HUMAN			P61020	RAB5B_HUMAN
Hepatitis C virus	11103	Q6QYL0	Q6QYL0_9HEPC	O00571	DDX3X_HUMAN	two hybrid*	10329544				Q6QZ84-P04637	Q6QZ84_9HEPC-P53_HUMAN			Q86Y82	STX12_HUMAN
Hepatitis C virus	11103	Q6QYL0	Q6QYL0_9HEPC	P61978	HNRPK_HUMAN	two hybrid*	9651361				Q6QZ85-O00571	Q6QZ85_9HEPC-DDX3X_HUMAN			P08962	CD63_HUMAN
Hepatitis C virus	11103	Q6QYL0	Q6QYL0_9HEPC	P61978	HNRPK_HUMAN	coimmunoprecipitation*	9651361				Q6QZ85-P61978	Q6QZ85_9HEPC-HNRPK_HUMAN			Q15485	FCN2_HUMAN
Hepatitis C virus	11103	Q6QYL0	Q6QYL0_9HEPC	P04637	P53_HUMAN	coimmunoprecipitation*	10544138				Q6QZ85-P04637	Q6QZ85_9HEPC-P53_HUMAN			P02753	RET4_HUMAN
Hepatitis C virus	11103	Q6QYL0	Q6QYL0_9HEPC	P04637	P53_HUMAN	pull down*	10544138				Q6QZ87-O00571	Q6QZ87_9HEPC-DDX3X_HUMAN			P81172	HEPC_HUMAN
Hepatitis C virus	11103	Q6QYL1	Q6QYL1_9HEPC	O00571	DDX3X_HUMAN	two hybrid*	10329544				Q6QZ87-P61978	Q6QZ87_9HEPC-HNRPK_HUMAN			Q9NPA0	EMC7_HUMAN
Hepatitis C virus	11103	Q6QYL1	Q6QYL1_9HEPC	P61978	HNRPK_HUMAN	two hybrid*	9651361				Q6QZ87-P04637	Q6QZ87_9HEPC-P53_HUMAN			P22309	UD11_HUMAN
Hepatitis C virus	11103	Q6QYL1	Q6QYL1_9HEPC	P61978	HNRPK_HUMAN	coimmunoprecipitation*	9651361				Q6QZ88-O00571	Q6QZ88_9HEPC-DDX3X_HUMAN			Q04941	PLP2_HUMAN
Hepatitis C virus	11103	Q6QYL1	Q6QYL1_9HEPC	P04637	P53_HUMAN	coimmunoprecipitation*	10544138				Q6QZ88-P61978	Q6QZ88_9HEPC-HNRPK_HUMAN			Q9HC24	LFG4_HUMAN
Hepatitis C virus	11103	Q6QYL1	Q6QYL1_9HEPC	P04637	P53_HUMAN	pull down*	10544138				Q6QZ88-P04637	Q6QZ88_9HEPC-P53_HUMAN			Q9Y320	TMX2_HUMAN
Hepatitis C virus	11103	Q6QYL2	Q6QYL2_9HEPC	O00571	DDX3X_HUMAN	two hybrid*	10329544				Q6QZ91-O00571	Q6QZ91_9HEPC-DDX3X_HUMAN			P03905	NU4M_HUMAN
Hepatitis C virus	11103	Q6QYL2	Q6QYL2_9HEPC	P61978	HNRPK_HUMAN	two hybrid*	9651361				Q6QZ91-P61978	Q6QZ91_9HEPC-HNRPK_HUMAN			P35354	PGH2_HUMAN
Hepatitis C virus	11103	Q6QYL2	Q6QYL2_9HEPC	P61978	HNRPK_HUMAN	coimmunoprecipitation*	9651361				Q6QZ91-P04637	Q6QZ91_9HEPC-P53_HUMAN			P14209	CD99_HUMAN
Hepatitis C virus	11103	Q6QYL2	Q6QYL2_9HEPC	P04637	P53_HUMAN	coimmunoprecipitation*	10544138				Q6QZ99-O00571	Q6QZ99_9HEPC-DDX3X_HUMAN			P27701	CD82_HUMAN
Hepatitis C virus	11103	Q6QYL2	Q6QYL2_9HEPC	P04637	P53_HUMAN	pull down*	10544138				Q6QZ99-P61978	Q6QZ99_9HEPC-HNRPK_HUMAN			Q06481	APLP2_HUMAN
Hepatitis C virus	11103	Q6QYL4	Q6QYL4_9HEPC	O00571	DDX3X_HUMAN	two hybrid*	10329544				Q6QZ99-P04637	Q6QZ99_9HEPC-P53_HUMAN			P02679	FIBG_HUMAN
Hepatitis C virus	11103	Q6QYL4	Q6QYL4_9HEPC	P61978	HNRPK_HUMAN	two hybrid*	9651361				Q6QZA0-O00571	Q6QZA0_9HEPC-DDX3X_HUMAN			Q9NY26	S39A1_HUMAN
Hepatitis C virus	11103	Q6QYL4	Q6QYL4_9HEPC	P61978	HNRPK_HUMAN	coimmunoprecipitation*	9651361				Q6QZA0-P61978	Q6QZA0_9HEPC-HNRPK_HUMAN			P23378	GCSP_HUMAN
Hepatitis C virus	11103	Q6QYL4	Q6QYL4_9HEPC	P04637	P53_HUMAN	coimmunoprecipitation*	10544138				Q6QZA0-P04637	Q6QZA0_9HEPC-P53_HUMAN			Q56VL3	OCAD2_HUMAN
Hepatitis C virus	11103	Q6QYL4	Q6QYL4_9HEPC	P04637	P53_HUMAN	pull down*	10544138				Q6QZA1-O00571	Q6QZA1_9HEPC-DDX3X_HUMAN			Q6UX53	MET7B_HUMAN
Hepatitis C virus	11103	Q6QYL5	Q6QYL5_9HEPC	O00571	DDX3X_HUMAN	two hybrid*	10329544				Q6QZA1-P61978	Q6QZA1_9HEPC-HNRPK_HUMAN			Q15125	EBP_HUMAN
Hepatitis C virus	11103	Q6QYL5	Q6QYL5_9HEPC	P61978	HNRPK_HUMAN	two hybrid*	9651361				Q6QZA1-P04637	Q6QZA1_9HEPC-P53_HUMAN			P23284	PPIB_HUMAN
Hepatitis C virus	11103	Q6QYL5	Q6QYL5_9HEPC	P61978	HNRPK_HUMAN	coimmunoprecipitation*	9651361				Q6QZA2-O00571	Q6QZA2_9HEPC-DDX3X_HUMAN			P01009	A1AT_HUMAN
Hepatitis C virus	11103	Q6QYL5	Q6QYL5_9HEPC	P04637	P53_HUMAN	coimmunoprecipitation*	10544138				Q6QZA2-P61978	Q6QZA2_9HEPC-HNRPK_HUMAN			P02750	A2GL_HUMAN
Hepatitis C virus	11103	Q6QYL5	Q6QYL5_9HEPC	P04637	P53_HUMAN	pull down*	10544138				Q6QZA2-P04637	Q6QZA2_9HEPC-P53_HUMAN			O14818	PSA7_HUMAN
Hepatitis C virus	11103	Q6QYM0	Q6QYM0_9HEPC	O00571	DDX3X_HUMAN	two hybrid*	10329544				Q6QZA3-O00571	Q6QZA3_9HEPC-DDX3X_HUMAN			P26641	EF1G_HUMAN
Hepatitis C virus	11103	Q6QYM0	Q6QYM0_9HEPC	P61978	HNRPK_HUMAN	two hybrid*	9651361				Q6QZA3-P61978	Q6QZA3_9HEPC-HNRPK_HUMAN			Q6N075	MFSD5_HUMAN
Hepatitis C virus	11103	Q6QYM0	Q6QYM0_9HEPC	P61978	HNRPK_HUMAN	coimmunoprecipitation*	9651361				Q6QZA3-P04637	Q6QZA3_9HEPC-P53_HUMAN			P04920	B3A2_HUMAN
Hepatitis C virus	11103	Q6QYM0	Q6QYM0_9HEPC	P04637	P53_HUMAN	coimmunoprecipitation*	10544138				Q6QZA4-O00571	Q6QZA4_9HEPC-DDX3X_HUMAN			Q99942	RNF5_HUMAN
Hepatitis C virus	11103	Q6QYM0	Q6QYM0_9HEPC	P04637	P53_HUMAN	pull down*	10544138				Q6QZA4-P61978	Q6QZA4_9HEPC-HNRPK_HUMAN			Q00765	REEP5_HUMAN
Hepatitis C virus	11103	Q6QYN0	Q6QYN0_9HEPC	O00571	DDX3X_HUMAN	two hybrid*	10329544				Q6QZA4-P04637	Q6QZA4_9HEPC-P53_HUMAN			P25311	ZA2G_HUMAN
Hepatitis C virus	11103	Q6QYN0	Q6QYN0_9HEPC	P61978	HNRPK_HUMAN	two hybrid*	9651361				Q6QZA5-O00571	Q6QZA5_9HEPC-DDX3X_HUMAN			P22310	UD14_HUMAN
Hepatitis C virus	11103	Q6QYN0	Q6QYN0_9HEPC	P61978	HNRPK_HUMAN	coimmunoprecipitation*	9651361				Q6QZA5-P61978	Q6QZA5_9HEPC-HNRPK_HUMAN			Q06055	AT5G2_HUMAN
Hepatitis C virus	11103	Q6QYN0	Q6QYN0_9HEPC	P04637	P53_HUMAN	coimmunoprecipitation*	10544138				Q6QZA5-P04637	Q6QZA5_9HEPC-P53_HUMAN			Q96EC8	YIPF6_HUMAN
Hepatitis C virus	11103	Q6QYN0	Q6QYN0_9HEPC	P04637	P53_HUMAN	pull down*	10544138				Q6QZA6-O00571	Q6QZA6_9HEPC-DDX3X_HUMAN			P54851	EMP2_HUMAN
Hepatitis C virus	11103	Q6QYQ9	Q6QYQ9_9HEPC	O00571	DDX3X_HUMAN	two hybrid*	10329544				Q6QZA6-P61978	Q6QZA6_9HEPC-HNRPK_HUMAN			Q8N6L1	KTAP2_HUMAN
Hepatitis C virus	11103	Q6QYQ9	Q6QYQ9_9HEPC	P61978	HNRPK_HUMAN	two hybrid*	9651361				Q6QZA6-P04637	Q6QZA6_9HEPC-P53_HUMAN			Q9P0B6	CC167_HUMAN
Hepatitis C virus	11103	Q6QYQ9	Q6QYQ9_9HEPC	P61978	HNRPK_HUMAN	coimmunoprecipitation*	9651361				Q6QZA7-O00571	Q6QZA7_9HEPC-DDX3X_HUMAN			O96005	CLPT1_HUMAN
Hepatitis C virus	11103	Q6QYQ9	Q6QYQ9_9HEPC	P04637	P53_HUMAN	coimmunoprecipitation*	10544138				Q6QZA7-P61978	Q6QZA7_9HEPC-HNRPK_HUMAN			Q15084	PDIA6_HUMAN
Hepatitis C virus	11103	Q6QYQ9	Q6QYQ9_9HEPC	P04637	P53_HUMAN	pull down*	10544138				Q6QZA7-P04637	Q6QZA7_9HEPC-P53_HUMAN			Q15388	TOM20_HUMAN
Hepatitis C virus	11103	Q6QYR0	Q6QYR0_9HEPC	O00571	DDX3X_HUMAN	two hybrid*	10329544				Q6QZA9-O00571	Q6QZA9_9HEPC-DDX3X_HUMAN			Q8TCT9	HM13_HUMAN
Hepatitis C virus	11103	Q6QYR0	Q6QYR0_9HEPC	P61978	HNRPK_HUMAN	two hybrid*	9651361				Q6QZA9-P61978	Q6QZA9_9HEPC-HNRPK_HUMAN			P00167	CYB5_HUMAN
Hepatitis C virus	11103	Q6QYR0	Q6QYR0_9HEPC	P61978	HNRPK_HUMAN	coimmunoprecipitation*	9651361				Q6QZA9-P04637	Q6QZA9_9HEPC-P53_HUMAN			Q15166	PON3_HUMAN
Hepatitis C virus	11103	Q6QYR0	Q6QYR0_9HEPC	P04637	P53_HUMAN	coimmunoprecipitation*	10544138				Q6QZD2-O00571	Q6QZD2_9HEPC-DDX3X_HUMAN			O75306	NDUS2_HUMAN
Hepatitis C virus	11103	Q6QYR0	Q6QYR0_9HEPC	P04637	P53_HUMAN	pull down*	10544138				Q6QZD2-P61978	Q6QZD2_9HEPC-HNRPK_HUMAN			P05141	ADT2_HUMAN
Hepatitis C virus	11103	Q6QYR1	Q6QYR1_9HEPC	O00571	DDX3X_HUMAN	two hybrid*	10329544				Q6QZD2-P04637	Q6QZD2_9HEPC-P53_HUMAN			P02792	FRIL_HUMAN
Hepatitis C virus	11103	Q6QYR1	Q6QYR1_9HEPC	P61978	HNRPK_HUMAN	two hybrid*	9651361				Q6QZD3-O00571	Q6QZD3_9HEPC-DDX3X_HUMAN			P38117	ETFB_HUMAN
Hepatitis C virus	11103	Q6QYR1	Q6QYR1_9HEPC	P61978	HNRPK_HUMAN	coimmunoprecipitation*	9651361				Q6QZD3-P61978	Q6QZD3_9HEPC-HNRPK_HUMAN			P47813	IF1AX_HUMAN
Hepatitis C virus	11103	Q6QYR1	Q6QYR1_9HEPC	P04637	P53_HUMAN	coimmunoprecipitation*	10544138				Q6QZD3-P04637	Q6QZD3_9HEPC-P53_HUMAN			Q08830	FGL1_HUMAN
Hepatitis C virus	11103	Q6QYR1	Q6QYR1_9HEPC	P04637	P53_HUMAN	pull down*	10544138				Q6QZD8-O00571	Q6QZD8_9HEPC-DDX3X_HUMAN			P00734	THRB_HUMAN
Hepatitis C virus	11103	Q6QYR2	Q6QYR2_9HEPC	O00571	DDX3X_HUMAN	two hybrid*	10329544				Q6QZD8-P61978	Q6QZD8_9HEPC-HNRPK_HUMAN			O95789	ZMYM6_HUMAN
Hepatitis C virus	11103	Q6QYR2	Q6QYR2_9HEPC	P61978	HNRPK_HUMAN	two hybrid*	9651361				Q6QZD8-P04637	Q6QZD8_9HEPC-P53_HUMAN			Q9P035	HACD3_HUMAN
Hepatitis C virus	11103	Q6QYR2	Q6QYR2_9HEPC	P61978	HNRPK_HUMAN	coimmunoprecipitation*	9651361				Q6QZE2-O00571	Q6QZE2_9HEPC-DDX3X_HUMAN			Q53X94	Q53X94_HUMAN
Hepatitis C virus	11103	Q6QYR2	Q6QYR2_9HEPC	P04637	P53_HUMAN	coimmunoprecipitation*	10544138				Q6QZE2-P61978	Q6QZE2_9HEPC-HNRPK_HUMAN			Q5XG79	Q5XG79_HUMAN
Hepatitis C virus	11103	Q6QYR2	Q6QYR2_9HEPC	P04637	P53_HUMAN	pull down*	10544138				Q6QZE2-P04637	Q6QZE2_9HEPC-P53_HUMAN			P41225	SOX3_HUMAN
Hepatitis C virus	11103	Q6QYR3	Q6QYR3_9HEPC	O00571	DDX3X_HUMAN	two hybrid*	10329544				Q6QZE3-O00571	Q6QZE3_9HEPC-DDX3X_HUMAN			P16144	ITB4_HUMAN
Hepatitis C virus	11103	Q6QYR3	Q6QYR3_9HEPC	P61978	HNRPK_HUMAN	two hybrid*	9651361				Q6QZE3-P61978	Q6QZE3_9HEPC-HNRPK_HUMAN			A7KAX9	RHG32_HUMAN
Hepatitis C virus	11103	Q6QYR3	Q6QYR3_9HEPC	P61978	HNRPK_HUMAN	coimmunoprecipitation*	9651361				Q6QZE3-P04637	Q6QZE3_9HEPC-P53_HUMAN			P27540	ARNT_HUMAN
Hepatitis C virus	11103	Q6QYR3	Q6QYR3_9HEPC	P04637	P53_HUMAN	coimmunoprecipitation*	10544138				Q6QZE5-O00571	Q6QZE5_9HEPC-DDX3X_HUMAN			G3V185	G3V185_HUMAN
Hepatitis C virus	11103	Q6QYR3	Q6QYR3_9HEPC	P04637	P53_HUMAN	pull down*	10544138				Q6QZE5-P61978	Q6QZE5_9HEPC-HNRPK_HUMAN			O94817	ATG12_HUMAN
Hepatitis C virus	11103	Q6QYR4	Q6QYR4_9HEPC	O00571	DDX3X_HUMAN	two hybrid*	10329544				Q6QZE5-P04637	Q6QZE5_9HEPC-P53_HUMAN			Q8TDY2	RBCC1_HUMAN
Hepatitis C virus	11103	Q6QYR4	Q6QYR4_9HEPC	P61978	HNRPK_HUMAN	two hybrid*	9651361				Q6QZE7-O00571	Q6QZE7_9HEPC-DDX3X_HUMAN			Q9HD26	GOPC_HUMAN
Hepatitis C virus	11103	Q6QYR4	Q6QYR4_9HEPC	P61978	HNRPK_HUMAN	coimmunoprecipitation*	9651361				Q6QZE7-P61978	Q6QZE7_9HEPC-HNRPK_HUMAN			Q12983	BNIP3_HUMAN
Hepatitis C virus	11103	Q6QYR4	Q6QYR4_9HEPC	P04637	P53_HUMAN	coimmunoprecipitation*	10544138				Q6QZE7-P04637	Q6QZE7_9HEPC-P53_HUMAN			P27105	STOM_HUMAN
Hepatitis C virus	11103	Q6QYR4	Q6QYR4_9HEPC	P04637	P53_HUMAN	pull down*	10544138				Q6QZE8-O00571	Q6QZE8_9HEPC-DDX3X_HUMAN			P78337	PITX1_HUMAN
Hepatitis C virus	11103	Q6QYR5	Q6QYR5_9HEPC	O00571	DDX3X_HUMAN	two hybrid*	10329544				Q6QZE8-P61978	Q6QZE8_9HEPC-HNRPK_HUMAN			Q9P0L0	VAPA_HUMAN
Hepatitis C virus	11103	Q6QYR5	Q6QYR5_9HEPC	P61978	HNRPK_HUMAN	two hybrid*	9651361				Q6QZE8-P04637	Q6QZE8_9HEPC-P53_HUMAN			P02652	APOA2_HUMAN
Hepatitis C virus	11103	Q6QYR5	Q6QYR5_9HEPC	P61978	HNRPK_HUMAN	coimmunoprecipitation*	9651361				Q6QZE9-O00571	Q6QZE9_9HEPC-DDX3X_HUMAN			P61604	CH10_HUMAN
Hepatitis C virus	11103	Q6QYR5	Q6QYR5_9HEPC	P04637	P53_HUMAN	coimmunoprecipitation*	10544138				Q6QZE9-P61978	Q6QZE9_9HEPC-HNRPK_HUMAN			P61956	SUMO2_HUMAN
Hepatitis C virus	11103	Q6QYR5	Q6QYR5_9HEPC	P04637	P53_HUMAN	pull down*	10544138				Q6QZE9-P04637	Q6QZE9_9HEPC-P53_HUMAN			P10599	THIO_HUMAN
Hepatitis C virus	11103	Q6QYR6	Q6QYR6_9HEPC	O00571	DDX3X_HUMAN	two hybrid*	10329544				Q6QZF1-O00571	Q6QZF1_9HEPC-DDX3X_HUMAN			P80723	BASP1_HUMAN
Hepatitis C virus	11103	Q6QYR6	Q6QYR6_9HEPC	P61978	HNRPK_HUMAN	two hybrid*	9651361				Q6QZF1-P61978	Q6QZF1_9HEPC-HNRPK_HUMAN			Q00325	MPCP_HUMAN
Hepatitis C virus	11103	Q6QYR6	Q6QYR6_9HEPC	P61978	HNRPK_HUMAN	coimmunoprecipitation*	9651361				Q6QZF1-P04637	Q6QZF1_9HEPC-P53_HUMAN			P06748	NPM_HUMAN
Hepatitis C virus	11103	Q6QYR6	Q6QYR6_9HEPC	P04637	P53_HUMAN	coimmunoprecipitation*	10544138				Q6QZF2-O00571	Q6QZF2_9HEPC-DDX3X_HUMAN			Q15717	ELAV1_HUMAN
Hepatitis C virus	11103	Q6QYR6	Q6QYR6_9HEPC	P04637	P53_HUMAN	pull down*	10544138				Q6QZF2-P61978	Q6QZF2_9HEPC-HNRPK_HUMAN			P12236	ADT3_HUMAN
Hepatitis C virus	11103	Q6QYR7	Q6QYR7_9HEPC	O00571	DDX3X_HUMAN	two hybrid*	10329544				Q6QZF2-P04637	Q6QZF2_9HEPC-P53_HUMAN			P60174	TPIS_HUMAN
Hepatitis C virus	11103	Q6QYR7	Q6QYR7_9HEPC	P61978	HNRPK_HUMAN	two hybrid*	9651361				Q6QZG0-O00571	Q6QZG0_9HEPC-DDX3X_HUMAN			O95292	VAPB_HUMAN
Hepatitis C virus	11103	Q6QYR7	Q6QYR7_9HEPC	P61978	HNRPK_HUMAN	coimmunoprecipitation*	9651361				Q6QZG0-P61978	Q6QZG0_9HEPC-HNRPK_HUMAN			P29966	MARCS_HUMAN
Hepatitis C virus	11103	Q6QYR7	Q6QYR7_9HEPC	P04637	P53_HUMAN	coimmunoprecipitation*	10544138				Q6QZG0-P04637	Q6QZG0_9HEPC-P53_HUMAN			Q06830	PRDX1_HUMAN
Hepatitis C virus	11103	Q6QYR7	Q6QYR7_9HEPC	P04637	P53_HUMAN	pull down*	10544138				Q6QZG4-O00571	Q6QZG4_9HEPC-DDX3X_HUMAN			P62937	PPIA_HUMAN
Hepatitis C virus	11103	Q6QYT2	Q6QYT2_9HEPC	O00571	DDX3X_HUMAN	two hybrid*	10329544				Q6QZG4-P61978	Q6QZG4_9HEPC-HNRPK_HUMAN			P16949	STMN1_HUMAN
Hepatitis C virus	11103	Q6QYT2	Q6QYT2_9HEPC	P61978	HNRPK_HUMAN	two hybrid*	9651361				Q6QZG4-P04637	Q6QZG4_9HEPC-P53_HUMAN			P10809	CH60_HUMAN
Hepatitis C virus	11103	Q6QYT2	Q6QYT2_9HEPC	P61978	HNRPK_HUMAN	coimmunoprecipitation*	9651361				Q6QZG5-O00571	Q6QZG5_9HEPC-DDX3X_HUMAN			P11021	GRP78_HUMAN
Hepatitis C virus	11103	Q6QYT2	Q6QYT2_9HEPC	P04637	P53_HUMAN	coimmunoprecipitation*	10544138				Q6QZG5-P61978	Q6QZG5_9HEPC-HNRPK_HUMAN			Q7L9L4	MOB1B_HUMAN
Hepatitis C virus	11103	Q6QYT2	Q6QYT2_9HEPC	P04637	P53_HUMAN	pull down*	10544138				Q6QZG5-P04637	Q6QZG5_9HEPC-P53_HUMAN			P14174	MIF_HUMAN
Hepatitis C virus	11103	Q6QYT4	Q6QYT4_9HEPC	O00571	DDX3X_HUMAN	two hybrid*	10329544				Q6QZG6-O00571	Q6QZG6_9HEPC-DDX3X_HUMAN			Q562R1	ACTBL_HUMAN
Hepatitis C virus	11103	Q6QYT4	Q6QYT4_9HEPC	P61978	HNRPK_HUMAN	two hybrid*	9651361				Q6QZG6-P61978	Q6QZG6_9HEPC-HNRPK_HUMAN			O14654	IRS4_HUMAN
Hepatitis C virus	11103	Q6QYT4	Q6QYT4_9HEPC	P61978	HNRPK_HUMAN	coimmunoprecipitation*	9651361				Q6QZG6-P04637	Q6QZG6_9HEPC-P53_HUMAN			P60033	CD81_HUMAN
Hepatitis C virus	11103	Q6QYT4	Q6QYT4_9HEPC	P04637	P53_HUMAN	coimmunoprecipitation*	10544138				Q6QZG7-O00571	Q6QZG7_9HEPC-DDX3X_HUMAN			Q96CW1	AP2M1_HUMAN
Hepatitis C virus	11103	Q6QYT4	Q6QYT4_9HEPC	P04637	P53_HUMAN	pull down*	10544138				Q6QZG7-P61978	Q6QZG7_9HEPC-HNRPK_HUMAN			P29590	PML_HUMAN
Hepatitis C virus	11103	Q6QYT5	Q6QYT5_9HEPC	O00571	DDX3X_HUMAN	two hybrid*	10329544				Q6QZG7-P04637	Q6QZG7_9HEPC-P53_HUMAN			Q8NBT2	SPC24_HUMAN
Hepatitis C virus	11103	Q6QYT5	Q6QYT5_9HEPC	P61978	HNRPK_HUMAN	two hybrid*	9651361				Q6QZG8-O00571	Q6QZG8_9HEPC-DDX3X_HUMAN			P57682	KLF3_HUMAN
Hepatitis C virus	11103	Q6QYT5	Q6QYT5_9HEPC	P61978	HNRPK_HUMAN	coimmunoprecipitation*	9651361				Q6QZG8-P61978	Q6QZG8_9HEPC-HNRPK_HUMAN			Q6DCA0	AMERL_HUMAN
Hepatitis C virus	11103	Q6QYT5	Q6QYT5_9HEPC	P04637	P53_HUMAN	coimmunoprecipitation*	10544138				Q6QZG8-P04637	Q6QZG8_9HEPC-P53_HUMAN			Q9Y6V0	PCLO_HUMAN
Hepatitis C virus	11103	Q6QYT5	Q6QYT5_9HEPC	P04637	P53_HUMAN	pull down*	10544138				Q6QZG9-O00571	Q6QZG9_9HEPC-DDX3X_HUMAN			Q96PT4	DUX3_HUMAN
Hepatitis C virus	11103	Q6QYT6	Q6QYT6_9HEPC	O00571	DDX3X_HUMAN	two hybrid*	10329544				Q6QZG9-P61978	Q6QZG9_9HEPC-HNRPK_HUMAN			P26583	HMGB2_HUMAN
Hepatitis C virus	11103	Q6QYT6	Q6QYT6_9HEPC	P61978	HNRPK_HUMAN	two hybrid*	9651361				Q6QZG9-P04637	Q6QZG9_9HEPC-P53_HUMAN			Q96B01	R51A1_HUMAN
Hepatitis C virus	11103	Q6QYT6	Q6QYT6_9HEPC	P61978	HNRPK_HUMAN	coimmunoprecipitation*	9651361				Q6QZH0-O00571	Q6QZH0_9HEPC-DDX3X_HUMAN			Q16600	ZN239_HUMAN
Hepatitis C virus	11103	Q6QYT6	Q6QYT6_9HEPC	P04637	P53_HUMAN	coimmunoprecipitation*	10544138				Q6QZH0-P61978	Q6QZH0_9HEPC-HNRPK_HUMAN			O14965	AURKA_HUMAN
Hepatitis C virus	11103	Q6QYT6	Q6QYT6_9HEPC	P04637	P53_HUMAN	pull down*	10544138				Q6QZH0-P04637	Q6QZH0_9HEPC-P53_HUMAN			P01100	FOS_HUMAN
Hepatitis C virus	11103	Q6QYT7	Q6QYT7_9HEPC	O00571	DDX3X_HUMAN	two hybrid*	10329544				Q6QZH1-O00571	Q6QZH1_9HEPC-DDX3X_HUMAN			O00559	RCAS1_HUMAN
Hepatitis C virus	11103	Q6QYT7	Q6QYT7_9HEPC	P61978	HNRPK_HUMAN	two hybrid*	9651361				Q6QZH1-P61978	Q6QZH1_9HEPC-HNRPK_HUMAN			Q8N5Y2	MS3L1_HUMAN
Hepatitis C virus	11103	Q6QYT7	Q6QYT7_9HEPC	P61978	HNRPK_HUMAN	coimmunoprecipitation*	9651361				Q6QZH1-P04637	Q6QZH1_9HEPC-P53_HUMAN			P54274	TERF1_HUMAN
Hepatitis C virus	11103	Q6QYT7	Q6QYT7_9HEPC	P04637	P53_HUMAN	coimmunoprecipitation*	10544138				Q6QZH2-O00571	Q6QZH2_9HEPC-DDX3X_HUMAN			Q15651	HMGN3_HUMAN
Hepatitis C virus	11103	Q6QYT7	Q6QYT7_9HEPC	P04637	P53_HUMAN	pull down*	10544138				Q6QZH2-P61978	Q6QZH2_9HEPC-HNRPK_HUMAN			Q9UFF9	CNOT8_HUMAN
Hepatitis C virus	11103	Q6QYT8	Q6QYT8_9HEPC	O00571	DDX3X_HUMAN	two hybrid*	10329544				Q6QZH2-P04637	Q6QZH2_9HEPC-P53_HUMAN			Q14919	NC2A_HUMAN
Hepatitis C virus	11103	Q6QYT8	Q6QYT8_9HEPC	P61978	HNRPK_HUMAN	two hybrid*	9651361				Q6QZH3-O00571	Q6QZH3_9HEPC-DDX3X_HUMAN			P37231	PPARG_HUMAN
Hepatitis C virus	11103	Q6QYT8	Q6QYT8_9HEPC	P61978	HNRPK_HUMAN	coimmunoprecipitation*	9651361				Q6QZH3-P61978	Q6QZH3_9HEPC-HNRPK_HUMAN			Q96PI1	SPRR4_HUMAN
Hepatitis C virus	11103	Q6QYT8	Q6QYT8_9HEPC	P04637	P53_HUMAN	coimmunoprecipitation*	10544138				Q6QZH3-P04637	Q6QZH3_9HEPC-P53_HUMAN			P62857	RS28_HUMAN
Hepatitis C virus	11103	Q6QYT8	Q6QYT8_9HEPC	P04637	P53_HUMAN	pull down*	10544138				Q6TZ25-P02647	Q6TZ25_9HEPC-APOA1_HUMAN			P61964	WDR5_HUMAN
Hepatitis C virus	11103	Q6QYT9	Q6QYT9_9HEPC	O00571	DDX3X_HUMAN	two hybrid*	10329544				Q6UNT8-O00571	Q6UNT8_9HEPC-DDX3X_HUMAN			Q14247	SRC8_HUMAN
Hepatitis C virus	11103	Q6QYT9	Q6QYT9_9HEPC	P61978	HNRPK_HUMAN	two hybrid*	9651361				Q6UNT8-P61978	Q6UNT8_9HEPC-HNRPK_HUMAN			Q16644	MAPK3_HUMAN
Hepatitis C virus	11103	Q6QYT9	Q6QYT9_9HEPC	P61978	HNRPK_HUMAN	coimmunoprecipitation*	9651361				Q6UNT8-P04637	Q6UNT8_9HEPC-P53_HUMAN			Q7Z6M1	RABEK_HUMAN
Hepatitis C virus	11103	Q6QYT9	Q6QYT9_9HEPC	P04637	P53_HUMAN	coimmunoprecipitation*	10544138				Q8BES1-O00571	Q8BES1_9HEPC-DDX3X_HUMAN			Q8IW41	MAPK5_HUMAN
Hepatitis C virus	11103	Q6QYT9	Q6QYT9_9HEPC	P04637	P53_HUMAN	pull down*	10544138				Q8BES1-P61978	Q8BES1_9HEPC-HNRPK_HUMAN			Q99986	VRK1_HUMAN
Hepatitis C virus	11103	Q6QYU0	Q6QYU0_9HEPC	O00571	DDX3X_HUMAN	two hybrid*	10329544				Q8BES1-P04637	Q8BES1_9HEPC-P53_HUMAN			Q9H8X2	IPPK_HUMAN
Hepatitis C virus	11103	Q6QYU0	Q6QYU0_9HEPC	P61978	HNRPK_HUMAN	two hybrid*	9651361				Q68113-P36941	Q68113_9HEPC-TNR3_HUMAN			P19784	CSK22_HUMAN
Hepatitis C virus	11103	Q6QYU0	Q6QYU0_9HEPC	P61978	HNRPK_HUMAN	coimmunoprecipitation*	9651361				Q68123-P36941	Q68123_9HEPC-TNR3_HUMAN			Q8N5I9	CL045_HUMAN
Hepatitis C virus	11103	Q6QYU0	Q6QYU0_9HEPC	P04637	P53_HUMAN	coimmunoprecipitation*	10544138				Q68124-P36941	Q68124_9HEPC-TNR3_HUMAN			Q8N6L7	TM252_HUMAN
Hepatitis C virus	11103	Q6QYU0	Q6QYU0_9HEPC	P04637	P53_HUMAN	pull down*	10544138				Q68139-P36941	Q68139_9HEPC-TNR3_HUMAN			Q9P270	SLAI2_HUMAN
Hepatitis C virus	11103	Q6QYU1	Q6QYU1_9HEPC	O00571	DDX3X_HUMAN	two hybrid*	10329544				Q68149-P36941	Q68149_9HEPC-TNR3_HUMAN			Q8NEG0	FA71C_HUMAN
Hepatitis C virus	11103	Q6QYU1	Q6QYU1_9HEPC	P61978	HNRPK_HUMAN	two hybrid*	9651361				Q6QY91-P36941	Q6QY91_9HEPC-TNR3_HUMAN			Q9BU76	MMTA2_HUMAN
Hepatitis C virus	11103	Q6QYU1	Q6QYU1_9HEPC	P61978	HNRPK_HUMAN	coimmunoprecipitation*	9651361				Q6QY92-P36941	Q6QY92_9HEPC-TNR3_HUMAN			Q9BUV0	RSRP1_HUMAN
Hepatitis C virus	11103	Q6QYU1	Q6QYU1_9HEPC	P04637	P53_HUMAN	coimmunoprecipitation*	10544138				Q6QY99-P36941	Q6QY99_9HEPC-TNR3_HUMAN			Q8NEG7	DEN6B_HUMAN
Hepatitis C virus	11103	Q6QYU1	Q6QYU1_9HEPC	P04637	P53_HUMAN	pull down*	10544138				Q6QYA1-P36941	Q6QYA1_9HEPC-TNR3_HUMAN			Q8IXS8	F126B_HUMAN
Hepatitis C virus	11103	Q6QYU2	Q6QYU2_9HEPC	O00571	DDX3X_HUMAN	two hybrid*	10329544				Q6QYA2-P36941	Q6QYA2_9HEPC-TNR3_HUMAN			Q9BWK5	MRI_HUMAN
Hepatitis C virus	11103	Q6QYU2	Q6QYU2_9HEPC	P61978	HNRPK_HUMAN	two hybrid*	9651361				Q6QYA6-P36941	Q6QYA6_9HEPC-TNR3_HUMAN			Q9Y2S6	TMA7_HUMAN
Hepatitis C virus	11103	Q6QYU2	Q6QYU2_9HEPC	P61978	HNRPK_HUMAN	coimmunoprecipitation*	9651361				Q6QYA7-P36941	Q6QYA7_9HEPC-TNR3_HUMAN			Q96E40	CI009_HUMAN
Hepatitis C virus	11103	Q6QYU2	Q6QYU2_9HEPC	P04637	P53_HUMAN	coimmunoprecipitation*	10544138				Q6QYB1-P36941	Q6QYB1_9HEPC-TNR3_HUMAN			O14598	VCY1_HUMAN
Hepatitis C virus	11103	Q6QYU2	Q6QYU2_9HEPC	P04637	P53_HUMAN	pull down*	10544138				Q6QYB2-P36941	Q6QYB2_9HEPC-TNR3_HUMAN			Q9H7E9	CH033_HUMAN
Hepatitis C virus	11103	Q6QYU3	Q6QYU3_9HEPC	O00571	DDX3X_HUMAN	two hybrid*	10329544				Q6QYB4-P36941	Q6QYB4_9HEPC-TNR3_HUMAN			Q9Y3C1	NOP16_HUMAN
Hepatitis C virus	11103	Q6QYU3	Q6QYU3_9HEPC	P61978	HNRPK_HUMAN	two hybrid*	9651361				Q6QYB6-P36941	Q6QYB6_9HEPC-TNR3_HUMAN			Q8IWP9	CC28A_HUMAN
Hepatitis C virus	11103	Q6QYU3	Q6QYU3_9HEPC	P61978	HNRPK_HUMAN	coimmunoprecipitation*	9651361				Q6QYB7-P36941	Q6QYB7_9HEPC-TNR3_HUMAN			P60006	APC15_HUMAN
Hepatitis C virus	11103	Q6QYU3	Q6QYU3_9HEPC	P04637	P53_HUMAN	coimmunoprecipitation*	10544138				Q6QYB8-P36941	Q6QYB8_9HEPC-TNR3_HUMAN			O95424	DEXI_HUMAN
Hepatitis C virus	11103	Q6QYU3	Q6QYU3_9HEPC	P04637	P53_HUMAN	pull down*	10544138				Q6QYB9-P36941	Q6QYB9_9HEPC-TNR3_HUMAN			Q8N3C7	CLIP4_HUMAN
Hepatitis C virus	11103	Q6QZ00	Q6QZ00_9HEPC	O00571	DDX3X_HUMAN	two hybrid*	10329544				Q6QYC1-P36941	Q6QYC1_9HEPC-TNR3_HUMAN			Q12894	IFRD2_HUMAN
Hepatitis C virus	11103	Q6QZ00	Q6QZ00_9HEPC	P61978	HNRPK_HUMAN	two hybrid*	9651361				Q6QYC2-P36941	Q6QYC2_9HEPC-TNR3_HUMAN			Q9UMY1	NOL7_HUMAN
Hepatitis C virus	11103	Q6QZ00	Q6QZ00_9HEPC	P61978	HNRPK_HUMAN	coimmunoprecipitation*	9651361				Q6QYC3-P36941	Q6QYC3_9HEPC-TNR3_HUMAN			Q9H4G4	GAPR1_HUMAN
Hepatitis C virus	11103	Q6QZ00	Q6QZ00_9HEPC	P04637	P53_HUMAN	coimmunoprecipitation*	10544138				Q6QYE5-P36941	Q6QYE5_9HEPC-TNR3_HUMAN			Q8IV56	PRR15_HUMAN
Hepatitis C virus	11103	Q6QZ00	Q6QZ00_9HEPC	P04637	P53_HUMAN	pull down*	10544138				Q6QYE6-P36941	Q6QYE6_9HEPC-TNR3_HUMAN			Q96EH5	RL39L_HUMAN
Hepatitis C virus	11103	Q6QZ04	Q6QZ04_9HEPC	O00571	DDX3X_HUMAN	two hybrid*	10329544				Q6QYE7-P36941	Q6QYE7_9HEPC-TNR3_HUMAN			Q9NU19	TB22B_HUMAN
Hepatitis C virus	11103	Q6QZ04	Q6QZ04_9HEPC	P61978	HNRPK_HUMAN	two hybrid*	9651361				Q6QYE8-P36941	Q6QYE8_9HEPC-TNR3_HUMAN			Q9Y5B9	SP16H_HUMAN
Hepatitis C virus	11103	Q6QZ04	Q6QZ04_9HEPC	P61978	HNRPK_HUMAN	coimmunoprecipitation*	9651361				Q6QYE9-P36941	Q6QYE9_9HEPC-TNR3_HUMAN			Q16763	UBE2S_HUMAN
Hepatitis C virus	11103	Q6QZ04	Q6QZ04_9HEPC	P04637	P53_HUMAN	coimmunoprecipitation*	10544138				Q6QYF0-P36941	Q6QYF0_9HEPC-TNR3_HUMAN			P01112	RASH_HUMAN
Hepatitis C virus	11103	Q6QZ04	Q6QZ04_9HEPC	P04637	P53_HUMAN	pull down*	10544138				Q6QYF1-P36941	Q6QYF1_9HEPC-TNR3_HUMAN			Q6B0I6	KDM4D_HUMAN
Hepatitis C virus	11103	Q6QZ15	Q6QZ15_9HEPC	O00571	DDX3X_HUMAN	two hybrid*	10329544				Q6QYF2-P36941	Q6QYF2_9HEPC-TNR3_HUMAN			P06746	DPOLB_HUMAN
Hepatitis C virus	11103	Q6QZ15	Q6QZ15_9HEPC	P61978	HNRPK_HUMAN	two hybrid*	9651361				Q6QYF6-P36941	Q6QYF6_9HEPC-TNR3_HUMAN			Q96DX7	TRI44_HUMAN
Hepatitis C virus	11103	Q6QZ15	Q6QZ15_9HEPC	P61978	HNRPK_HUMAN	coimmunoprecipitation*	9651361				Q6QYF7-P36941	Q6QYF7_9HEPC-TNR3_HUMAN			P60002	ELOF1_HUMAN
Hepatitis C virus	11103	Q6QZ15	Q6QZ15_9HEPC	P04637	P53_HUMAN	coimmunoprecipitation*	10544138				Q6QYF9-P36941	Q6QYF9_9HEPC-TNR3_HUMAN			Q9Y5P8	P2R3B_HUMAN
Hepatitis C virus	11103	Q6QZ15	Q6QZ15_9HEPC	P04637	P53_HUMAN	pull down*	10544138				Q6QYG0-P36941	Q6QYG0_9HEPC-TNR3_HUMAN			O43852	CALU_HUMAN
Hepatitis C virus	11103	Q6QZ18	Q6QZ18_9HEPC	O00571	DDX3X_HUMAN	two hybrid*	10329544				Q6QYG5-P36941	Q6QYG5_9HEPC-TNR3_HUMAN			Q5MJ08	SPXN4_HUMAN
Hepatitis C virus	11103	Q6QZ18	Q6QZ18_9HEPC	P61978	HNRPK_HUMAN	two hybrid*	9651361				Q6QYJ7-P36941	Q6QYJ7_9HEPC-TNR3_HUMAN			Q8N6M0	OTU6B_HUMAN
Hepatitis C virus	11103	Q6QZ18	Q6QZ18_9HEPC	P61978	HNRPK_HUMAN	coimmunoprecipitation*	9651361				Q6QYJ9-P36941	Q6QYJ9_9HEPC-TNR3_HUMAN			Q68E01	INT3_HUMAN
Hepatitis C virus	11103	Q6QZ18	Q6QZ18_9HEPC	P04637	P53_HUMAN	coimmunoprecipitation*	10544138				Q6QYK0-P36941	Q6QYK0_9HEPC-TNR3_HUMAN			P11137	MTAP2_HUMAN
Hepatitis C virus	11103	Q6QZ18	Q6QZ18_9HEPC	P04637	P53_HUMAN	pull down*	10544138				Q6QYK2-P36941	Q6QYK2_9HEPC-TNR3_HUMAN			Q8WWL7	CCNB3_HUMAN
Hepatitis C virus	11103	Q6QZ19	Q6QZ19_9HEPC	O00571	DDX3X_HUMAN	two hybrid*	10329544				Q6QYK3-P36941	Q6QYK3_9HEPC-TNR3_HUMAN			O75937	DNJC8_HUMAN
Hepatitis C virus	11103	Q6QZ19	Q6QZ19_9HEPC	P61978	HNRPK_HUMAN	two hybrid*	9651361				Q6QYK6-P36941	Q6QYK6_9HEPC-TNR3_HUMAN			Q9Y3T9	NOC2L_HUMAN
Hepatitis C virus	11103	Q6QZ19	Q6QZ19_9HEPC	P61978	HNRPK_HUMAN	coimmunoprecipitation*	9651361				Q6QYK7-P36941	Q6QYK7_9HEPC-TNR3_HUMAN			O15205	UBD_HUMAN
Hepatitis C virus	11103	Q6QZ19	Q6QZ19_9HEPC	P04637	P53_HUMAN	coimmunoprecipitation*	10544138				Q6QYK8-P36941	Q6QYK8_9HEPC-TNR3_HUMAN			P61328	FGF12_HUMAN
Hepatitis C virus	11103	Q6QZ19	Q6QZ19_9HEPC	P04637	P53_HUMAN	pull down*	10544138				Q6QYK9-P36941	Q6QYK9_9HEPC-TNR3_HUMAN			P55036	PSMD4_HUMAN
Hepatitis C virus	11103	Q6QZ20	Q6QZ20_9HEPC	O00571	DDX3X_HUMAN	two hybrid*	10329544				Q6QYL0-P36941	Q6QYL0_9HEPC-TNR3_HUMAN			O14576	DC1I1_HUMAN
Hepatitis C virus	11103	Q6QZ20	Q6QZ20_9HEPC	P61978	HNRPK_HUMAN	two hybrid*	9651361				Q6QYL1-P36941	Q6QYL1_9HEPC-TNR3_HUMAN			Q9Y3E1	HDGR3_HUMAN
Hepatitis C virus	11103	Q6QZ20	Q6QZ20_9HEPC	P61978	HNRPK_HUMAN	coimmunoprecipitation*	9651361				Q6QYL2-P36941	Q6QYL2_9HEPC-TNR3_HUMAN			Q13442	HAP28_HUMAN
Hepatitis C virus	11103	Q6QZ20	Q6QZ20_9HEPC	P04637	P53_HUMAN	coimmunoprecipitation*	10544138				Q6QYL4-P36941	Q6QYL4_9HEPC-TNR3_HUMAN			Q9HCS5	E41LA_HUMAN
Hepatitis C virus	11103	Q6QZ20	Q6QZ20_9HEPC	P04637	P53_HUMAN	pull down*	10544138				Q6QYL5-P36941	Q6QYL5_9HEPC-TNR3_HUMAN			Q96CN9	GCC1_HUMAN
Hepatitis C virus	11103	Q6QZ21	Q6QZ21_9HEPC	O00571	DDX3X_HUMAN	two hybrid*	10329544				Q6QYM0-P36941	Q6QYM0_9HEPC-TNR3_HUMAN			P51959	CCNG1_HUMAN
Hepatitis C virus	11103	Q6QZ21	Q6QZ21_9HEPC	P61978	HNRPK_HUMAN	two hybrid*	9651361				Q6QYN0-P36941	Q6QYN0_9HEPC-TNR3_HUMAN			Q08426	ECHP_HUMAN
Hepatitis C virus	11103	Q6QZ21	Q6QZ21_9HEPC	P61978	HNRPK_HUMAN	coimmunoprecipitation*	9651361				Q6QYQ9-P36941	Q6QYQ9_9HEPC-TNR3_HUMAN			Q8NHQ9	DDX55_HUMAN
Hepatitis C virus	11103	Q6QZ21	Q6QZ21_9HEPC	P04637	P53_HUMAN	coimmunoprecipitation*	10544138				Q6QYR0-P36941	Q6QYR0_9HEPC-TNR3_HUMAN			P62888	RL30_HUMAN
Hepatitis C virus	11103	Q6QZ21	Q6QZ21_9HEPC	P04637	P53_HUMAN	pull down*	10544138				Q6QYR1-P36941	Q6QYR1_9HEPC-TNR3_HUMAN			P47914	RL29_HUMAN
Hepatitis C virus	11103	Q6QZ22	Q6QZ22_9HEPC	O00571	DDX3X_HUMAN	two hybrid*	10329544				Q6QYR2-P36941	Q6QYR2_9HEPC-TNR3_HUMAN			Q13243	SRSF5_HUMAN
Hepatitis C virus	11103	Q6QZ22	Q6QZ22_9HEPC	P61978	HNRPK_HUMAN	two hybrid*	9651361				Q6QYR3-P36941	Q6QYR3_9HEPC-TNR3_HUMAN			Q13242	SRSF9_HUMAN
Hepatitis C virus	11103	Q6QZ22	Q6QZ22_9HEPC	P61978	HNRPK_HUMAN	coimmunoprecipitation*	9651361				Q6QYR4-P36941	Q6QYR4_9HEPC-TNR3_HUMAN			P35268	RL22_HUMAN
Hepatitis C virus	11103	Q6QZ22	Q6QZ22_9HEPC	P04637	P53_HUMAN	coimmunoprecipitation*	10544138				Q6QYR5-P36941	Q6QYR5_9HEPC-TNR3_HUMAN			P09132	SRP19_HUMAN
Hepatitis C virus	11103	Q6QZ22	Q6QZ22_9HEPC	P04637	P53_HUMAN	pull down*	10544138				Q6QYR6-P36941	Q6QYR6_9HEPC-TNR3_HUMAN			O14602	IF1AY_HUMAN
Hepatitis C virus	11103	Q6QZ25	Q6QZ25_9HEPC	O00571	DDX3X_HUMAN	two hybrid*	10329544				Q6QYR7-P36941	Q6QYR7_9HEPC-TNR3_HUMAN			P62750	RL23A_HUMAN
Hepatitis C virus	11103	Q6QZ25	Q6QZ25_9HEPC	P61978	HNRPK_HUMAN	two hybrid*	9651361				Q6QYT2-P36941	Q6QYT2_9HEPC-TNR3_HUMAN			Q15020	SART3_HUMAN
Hepatitis C virus	11103	Q6QZ25	Q6QZ25_9HEPC	P61978	HNRPK_HUMAN	coimmunoprecipitation*	9651361				Q6QYT4-P36941	Q6QYT4_9HEPC-TNR3_HUMAN			Q6ZT98	TTLL7_HUMAN
Hepatitis C virus	11103	Q6QZ25	Q6QZ25_9HEPC	P04637	P53_HUMAN	coimmunoprecipitation*	10544138				Q6QYT5-P36941	Q6QYT5_9HEPC-TNR3_HUMAN			Q9Y237	PIN4_HUMAN
Hepatitis C virus	11103	Q6QZ25	Q6QZ25_9HEPC	P04637	P53_HUMAN	pull down*	10544138				Q6QYT6-P36941	Q6QYT6_9HEPC-TNR3_HUMAN			Q53F19	CQ085_HUMAN
Hepatitis C virus	11103	Q6QZ26	Q6QZ26_9HEPC	O00571	DDX3X_HUMAN	two hybrid*	10329544				Q6QYT7-P36941	Q6QYT7_9HEPC-TNR3_HUMAN			O60603	TLR2_HUMAN
Hepatitis C virus	11103	Q6QZ26	Q6QZ26_9HEPC	P61978	HNRPK_HUMAN	two hybrid*	9651361				Q6QYT8-P36941	Q6QYT8_9HEPC-TNR3_HUMAN			Q9UHD4	CIDEB_HUMAN
Hepatitis C virus	11103	Q6QZ26	Q6QZ26_9HEPC	P61978	HNRPK_HUMAN	coimmunoprecipitation*	9651361				Q6QYT9-P36941	Q6QYT9_9HEPC-TNR3_HUMAN			Q9NYQ3	HAOX2_HUMAN
Hepatitis C virus	11103	Q6QZ26	Q6QZ26_9HEPC	P04637	P53_HUMAN	coimmunoprecipitation*	10544138				Q6QYU0-P36941	Q6QYU0_9HEPC-TNR3_HUMAN			P18850	ATF6A_HUMAN
Hepatitis C virus	11103	Q6QZ26	Q6QZ26_9HEPC	P04637	P53_HUMAN	pull down*	10544138				Q6QYU1-P36941	Q6QYU1_9HEPC-TNR3_HUMAN			P12277	KCRB_HUMAN
Hepatitis C virus	11103	Q6QZ27	Q6QZ27_9HEPC	O00571	DDX3X_HUMAN	two hybrid*	10329544				Q6QYU2-P36941	Q6QYU2_9HEPC-TNR3_HUMAN			Q9H6S0	YTDC2_HUMAN
Hepatitis C virus	11103	Q6QZ27	Q6QZ27_9HEPC	P61978	HNRPK_HUMAN	two hybrid*	9651361				Q6QYU3-P36941	Q6QYU3_9HEPC-TNR3_HUMAN			P28070	PSB4_HUMAN
Hepatitis C virus	11103	Q6QZ27	Q6QZ27_9HEPC	P61978	HNRPK_HUMAN	coimmunoprecipitation*	9651361				Q6QZ00-P36941	Q6QZ00_9HEPC-TNR3_HUMAN			Q9BW66	CINP_HUMAN
Hepatitis C virus	11103	Q6QZ27	Q6QZ27_9HEPC	P04637	P53_HUMAN	coimmunoprecipitation*	10544138				Q6QZ04-P36941	Q6QZ04_9HEPC-TNR3_HUMAN			O96017	CHK2_HUMAN
Hepatitis C virus	11103	Q6QZ27	Q6QZ27_9HEPC	P04637	P53_HUMAN	pull down*	10544138				Q6QZ15-P36941	Q6QZ15_9HEPC-TNR3_HUMAN			Q13315	ATM_HUMAN
Hepatitis C virus	11103	Q6QZ28	Q6QZ28_9HEPC	O00571	DDX3X_HUMAN	two hybrid*	10329544				Q6QZ18-P36941	Q6QZ18_9HEPC-TNR3_HUMAN			Q99836	MYD88_HUMAN
Hepatitis C virus	11103	Q6QZ28	Q6QZ28_9HEPC	P61978	HNRPK_HUMAN	two hybrid*	9651361				Q6QZ19-P36941	Q6QZ19_9HEPC-TNR3_HUMAN			P19338	NUCL_HUMAN
Hepatitis C virus	11103	Q6QZ28	Q6QZ28_9HEPC	P61978	HNRPK_HUMAN	coimmunoprecipitation*	9651361				Q6QZ20-P36941	Q6QZ20_9HEPC-TNR3_HUMAN			P08238	HS90B_HUMAN
Hepatitis C virus	11103	Q6QZ28	Q6QZ28_9HEPC	P04637	P53_HUMAN	coimmunoprecipitation*	10544138				Q6QZ21-P36941	Q6QZ21_9HEPC-TNR3_HUMAN			P28062	PSB8_HUMAN
Hepatitis C virus	11103	Q6QZ28	Q6QZ28_9HEPC	P04637	P53_HUMAN	pull down*	10544138				Q6QZ22-P36941	Q6QZ22_9HEPC-TNR3_HUMAN			P25789	PSA4_HUMAN
Hepatitis C virus	11103	Q6QZ29	Q6QZ29_9HEPC	O00571	DDX3X_HUMAN	two hybrid*	10329544				Q6QZ25-P36941	Q6QZ25_9HEPC-TNR3_HUMAN			Q9UPY3	DICER_HUMAN
Hepatitis C virus	11103	Q6QZ29	Q6QZ29_9HEPC	P61978	HNRPK_HUMAN	two hybrid*	9651361				Q6QZ26-P36941	Q6QZ26_9HEPC-TNR3_HUMAN			P38936	CDN1A_HUMAN
Hepatitis C virus	11103	Q6QZ29	Q6QZ29_9HEPC	P61978	HNRPK_HUMAN	coimmunoprecipitation*	9651361				Q6QZ27-P36941	Q6QZ27_9HEPC-TNR3_HUMAN			P18124	RL7_HUMAN
Hepatitis C virus	11103	Q6QZ29	Q6QZ29_9HEPC	P04637	P53_HUMAN	coimmunoprecipitation*	10544138				Q6QZ28-P36941	Q6QZ28_9HEPC-TNR3_HUMAN			Q02878	RL6_HUMAN
Hepatitis C virus	11103	Q6QZ29	Q6QZ29_9HEPC	P04637	P53_HUMAN	pull down*	10544138				Q6QZ29-P36941	Q6QZ29_9HEPC-TNR3_HUMAN			Q14141	SEPT6_HUMAN
Hepatitis C virus	11103	Q6QZ31	Q6QZ31_9HEPC	O00571	DDX3X_HUMAN	two hybrid*	10329544				Q6QZ31-P36941	Q6QZ31_9HEPC-TNR3_HUMAN			Q96BZ9	TBC20_HUMAN
Hepatitis C virus	11103	Q6QZ31	Q6QZ31_9HEPC	P61978	HNRPK_HUMAN	two hybrid*	9651361				Q6QZ32-P36941	Q6QZ32_9HEPC-TNR3_HUMAN			P20591	MX1_HUMAN
Hepatitis C virus	11103	Q6QZ31	Q6QZ31_9HEPC	P61978	HNRPK_HUMAN	coimmunoprecipitation*	9651361				Q6QZ56-P36941	Q6QZ56_9HEPC-TNR3_HUMAN			Q86WV6	STING_HUMAN
Hepatitis C virus	11103	Q6QZ31	Q6QZ31_9HEPC	P04637	P53_HUMAN	coimmunoprecipitation*	10544138				Q6QZ58-P36941	Q6QZ58_9HEPC-TNR3_HUMAN			O60488	ACSL4_HUMAN
Hepatitis C virus	11103	Q6QZ31	Q6QZ31_9HEPC	P04637	P53_HUMAN	pull down*	10544138				Q6QZ60-P36941	Q6QZ60_9HEPC-TNR3_HUMAN			P07355	ANXA2_HUMAN
Hepatitis C virus	11103	Q6QZ32	Q6QZ32_9HEPC	O00571	DDX3X_HUMAN	two hybrid*	10329544				Q6QZ61-P36941	Q6QZ61_9HEPC-TNR3_HUMAN			Q9NPY3	C1QR1_HUMAN
Hepatitis C virus	11103	Q6QZ32	Q6QZ32_9HEPC	P61978	HNRPK_HUMAN	two hybrid*	9651361				Q6QZ62-P36941	Q6QZ62_9HEPC-TNR3_HUMAN			P23528	COF1_HUMAN
Hepatitis C virus	11103	Q6QZ32	Q6QZ32_9HEPC	P61978	HNRPK_HUMAN	coimmunoprecipitation*	9651361				Q6QZ63-P36941	Q6QZ63_9HEPC-TNR3_HUMAN			P24666	PPAC_HUMAN
Hepatitis C virus	11103	Q6QZ32	Q6QZ32_9HEPC	P04637	P53_HUMAN	coimmunoprecipitation*	10544138				Q6QZ64-P36941	Q6QZ64_9HEPC-TNR3_HUMAN			O76003	GLRX3_HUMAN
Hepatitis C virus	11103	Q6QZ32	Q6QZ32_9HEPC	P04637	P53_HUMAN	pull down*	10544138				Q6QZ67-P36941	Q6QZ67_9HEPC-TNR3_HUMAN			Q9Y680	FKBP7_HUMAN
Hepatitis C virus	11103	Q6QZ56	Q6QZ56_9HEPC	O00571	DDX3X_HUMAN	two hybrid*	10329544				Q6QZ80-P36941	Q6QZ80_9HEPC-TNR3_HUMAN			Q6P1N9	TATD1_HUMAN
Hepatitis C virus	11103	Q6QZ56	Q6QZ56_9HEPC	P61978	HNRPK_HUMAN	two hybrid*	9651361				Q6QZ81-P36941	Q6QZ81_9HEPC-TNR3_HUMAN			Q9Y694	S22A7_HUMAN
Hepatitis C virus	11103	Q6QZ56	Q6QZ56_9HEPC	P61978	HNRPK_HUMAN	coimmunoprecipitation*	9651361				Q6QZ82-P36941	Q6QZ82_9HEPC-TNR3_HUMAN			P05783	K1C18_HUMAN
Hepatitis C virus	11103	Q6QZ56	Q6QZ56_9HEPC	P04637	P53_HUMAN	coimmunoprecipitation*	10544138				Q6QZ83-P36941	Q6QZ83_9HEPC-TNR3_HUMAN			Q6ZTP6	Q6ZTP6_HUMAN
Hepatitis C virus	11103	Q6QZ56	Q6QZ56_9HEPC	P04637	P53_HUMAN	pull down*	10544138				Q6QZ84-P36941	Q6QZ84_9HEPC-TNR3_HUMAN			Q95HD8	Q95HD8_HUMAN
Hepatitis C virus	11103	Q6QZ58	Q6QZ58_9HEPC	O00571	DDX3X_HUMAN	two hybrid*	10329544				Q6QZ85-P36941	Q6QZ85_9HEPC-TNR3_HUMAN			P08727	K1C19_HUMAN
Hepatitis C virus	11103	Q6QZ58	Q6QZ58_9HEPC	P61978	HNRPK_HUMAN	two hybrid*	9651361				Q6QZ87-P36941	Q6QZ87_9HEPC-TNR3_HUMAN			P02649	APOE_HUMAN
Hepatitis C virus	11103	Q6QZ58	Q6QZ58_9HEPC	P61978	HNRPK_HUMAN	coimmunoprecipitation*	9651361				Q6QZ88-P36941	Q6QZ88_9HEPC-TNR3_HUMAN			P05156	CFAI_HUMAN
Hepatitis C virus	11103	Q6QZ58	Q6QZ58_9HEPC	P04637	P53_HUMAN	coimmunoprecipitation*	10544138				Q6QZ91-P36941	Q6QZ91_9HEPC-TNR3_HUMAN			O60844	ZG16_HUMAN
Hepatitis C virus	11103	Q6QZ58	Q6QZ58_9HEPC	P04637	P53_HUMAN	pull down*	10544138				Q6QZ99-P36941	Q6QZ99_9HEPC-TNR3_HUMAN			P05155	IC1_HUMAN
Hepatitis C virus	11103	Q6QZ60	Q6QZ60_9HEPC	O00571	DDX3X_HUMAN	two hybrid*	10329544				Q6QZA0-P36941	Q6QZA0_9HEPC-TNR3_HUMAN			P04004	VTNC_HUMAN
Hepatitis C virus	11103	Q6QZ60	Q6QZ60_9HEPC	P61978	HNRPK_HUMAN	two hybrid*	9651361				Q6QZA1-P36941	Q6QZA1_9HEPC-TNR3_HUMAN			P07858	CATB_HUMAN
Hepatitis C virus	11103	Q6QZ60	Q6QZ60_9HEPC	P61978	HNRPK_HUMAN	coimmunoprecipitation*	9651361				Q6QZA2-P36941	Q6QZA2_9HEPC-TNR3_HUMAN			Q63HM2	PCX4_HUMAN
Hepatitis C virus	11103	Q6QZ60	Q6QZ60_9HEPC	P04637	P53_HUMAN	coimmunoprecipitation*	10544138				Q6QZA3-P36941	Q6QZA3_9HEPC-TNR3_HUMAN			P01019	ANGT_HUMAN
Hepatitis C virus	11103	Q6QZ60	Q6QZ60_9HEPC	P04637	P53_HUMAN	pull down*	10544138				Q6QZA4-P36941	Q6QZA4_9HEPC-TNR3_HUMAN			P61106	RAB14_HUMAN
Hepatitis C virus	11103	Q6QZ61	Q6QZ61_9HEPC	O00571	DDX3X_HUMAN	two hybrid*	10329544				Q6QZA5-P36941	Q6QZA5_9HEPC-TNR3_HUMAN			O75352	MPU1_HUMAN
Hepatitis C virus	11103	Q6QZ61	Q6QZ61_9HEPC	P61978	HNRPK_HUMAN	two hybrid*	9651361				Q6QZA6-P36941	Q6QZA6_9HEPC-TNR3_HUMAN			P15907	SIAT1_HUMAN
Hepatitis C virus	11103	Q6QZ61	Q6QZ61_9HEPC	P61978	HNRPK_HUMAN	coimmunoprecipitation*	9651361				Q6QZA7-P36941	Q6QZA7_9HEPC-TNR3_HUMAN			P51522	ZNF83_HUMAN
Hepatitis C virus	11103	Q6QZ61	Q6QZ61_9HEPC	P04637	P53_HUMAN	coimmunoprecipitation*	10544138				Q6QZA9-P36941	Q6QZA9_9HEPC-TNR3_HUMAN			Q9UHV9	PFD2_HUMAN
Hepatitis C virus	11103	Q6QZ61	Q6QZ61_9HEPC	P04637	P53_HUMAN	pull down*	10544138				Q6QZD2-P36941	Q6QZD2_9HEPC-TNR3_HUMAN			P51571	SSRD_HUMAN
Hepatitis C virus	11103	Q6QZ62	Q6QZ62_9HEPC	O00571	DDX3X_HUMAN	two hybrid*	10329544				Q6QZD3-P36941	Q6QZD3_9HEPC-TNR3_HUMAN			Q6UXK2	ISLR2_HUMAN
Hepatitis C virus	11103	Q6QZ62	Q6QZ62_9HEPC	P61978	HNRPK_HUMAN	two hybrid*	9651361				Q6QZD8-P36941	Q6QZD8_9HEPC-TNR3_HUMAN			Q9H2W1	M4A6A_HUMAN
Hepatitis C virus	11103	Q6QZ62	Q6QZ62_9HEPC	P61978	HNRPK_HUMAN	coimmunoprecipitation*	9651361				Q6QZE2-P36941	Q6QZE2_9HEPC-TNR3_HUMAN			O95466	FMNL1_HUMAN
Hepatitis C virus	11103	Q6QZ62	Q6QZ62_9HEPC	P04637	P53_HUMAN	coimmunoprecipitation*	10544138				Q6QZE3-P36941	Q6QZE3_9HEPC-TNR3_HUMAN			Q96SI9	STRBP_HUMAN
Hepatitis C virus	11103	Q6QZ62	Q6QZ62_9HEPC	P04637	P53_HUMAN	pull down*	10544138				Q6QZE5-P36941	Q6QZE5_9HEPC-TNR3_HUMAN			P51617	IRAK1_HUMAN
Hepatitis C virus	11103	Q6QZ63	Q6QZ63_9HEPC	O00571	DDX3X_HUMAN	two hybrid*	10329544				Q6QZE7-P36941	Q6QZE7_9HEPC-TNR3_HUMAN			Q9H2X3	CLC4M_HUMAN
Hepatitis C virus	11103	Q6QZ63	Q6QZ63_9HEPC	P61978	HNRPK_HUMAN	two hybrid*	9651361				Q6QZE8-P36941	Q6QZE8_9HEPC-TNR3_HUMAN			Q9NNX6	CD209_HUMAN
Hepatitis C virus	11103	Q6QZ63	Q6QZ63_9HEPC	P61978	HNRPK_HUMAN	coimmunoprecipitation*	9651361				Q6QZE9-P36941	Q6QZE9_9HEPC-TNR3_HUMAN			P11498	PYC_HUMAN
Hepatitis C virus	11103	Q6QZ63	Q6QZ63_9HEPC	P04637	P53_HUMAN	coimmunoprecipitation*	10544138				Q6QZF1-P36941	Q6QZF1_9HEPC-TNR3_HUMAN			P07237	PDIA1_HUMAN
Hepatitis C virus	11103	Q6QZ63	Q6QZ63_9HEPC	P04637	P53_HUMAN	pull down*	10544138				Q6QZF2-P36941	Q6QZF2_9HEPC-TNR3_HUMAN			P19793	RXRA_HUMAN
Hepatitis C virus	11103	Q6QZ64	Q6QZ64_9HEPC	O00571	DDX3X_HUMAN	two hybrid*	10329544				Q6QZG0-P36941	Q6QZG0_9HEPC-TNR3_HUMAN			Q5VT25	MRCKA_HUMAN
Hepatitis C virus	11103	Q6QZ64	Q6QZ64_9HEPC	P61978	HNRPK_HUMAN	two hybrid*	9651361				Q6QZG4-P36941	Q6QZG4_9HEPC-TNR3_HUMAN			Q16513	PKN2_HUMAN
Hepatitis C virus	11103	Q6QZ64	Q6QZ64_9HEPC	P61978	HNRPK_HUMAN	coimmunoprecipitation*	9651361				Q6QZG5-P36941	Q6QZG5_9HEPC-TNR3_HUMAN			P84022	SMAD3_HUMAN
Hepatitis C virus	11103	Q6QZ64	Q6QZ64_9HEPC	P04637	P53_HUMAN	coimmunoprecipitation*	10544138				Q6QZG6-P36941	Q6QZG6_9HEPC-TNR3_HUMAN			Q07820	MCL1_HUMAN
Hepatitis C virus	11103	Q6QZ64	Q6QZ64_9HEPC	P04637	P53_HUMAN	pull down*	10544138				Q6QZG7-P36941	Q6QZG7_9HEPC-TNR3_HUMAN			D2KUA6	D2KUA6_HUMAN
Hepatitis C virus	11103	Q6QZ67	Q6QZ67_9HEPC	O00571	DDX3X_HUMAN	two hybrid*	10329544				Q6QZG8-P36941	Q6QZG8_9HEPC-TNR3_HUMAN			O75907	DGAT1_HUMAN
Hepatitis C virus	11103	Q6QZ67	Q6QZ67_9HEPC	P61978	HNRPK_HUMAN	two hybrid*	9651361				Q6QZG9-P36941	Q6QZG9_9HEPC-TNR3_HUMAN			P23458	JAK1_HUMAN
Hepatitis C virus	11103	Q6QZ67	Q6QZ67_9HEPC	P61978	HNRPK_HUMAN	coimmunoprecipitation*	9651361				Q6QZH0-P36941	Q6QZH0_9HEPC-TNR3_HUMAN			Q15392	DHC24_HUMAN
Hepatitis C virus	11103	Q6QZ67	Q6QZ67_9HEPC	P04637	P53_HUMAN	coimmunoprecipitation*	10544138				Q6QZH1-P36941	Q6QZH1_9HEPC-TNR3_HUMAN			P48729	KC1A_HUMAN
Hepatitis C virus	11103	Q6QZ67	Q6QZ67_9HEPC	P04637	P53_HUMAN	pull down*	10544138				Q6QZH2-P36941	Q6QZH2_9HEPC-TNR3_HUMAN			P53621	COPA_HUMAN
Hepatitis C virus	11103	Q6QZ80	Q6QZ80_9HEPC	O00571	DDX3X_HUMAN	two hybrid*	10329544				Q6QZH3-P36941	Q6QZH3_9HEPC-TNR3_HUMAN			Q9NP72	RAB18_HUMAN
Hepatitis C virus	11103	Q6QZ80	Q6QZ80_9HEPC	P61978	HNRPK_HUMAN	two hybrid*	9651361				Q6UNT8-P36941	Q6UNT8_9HEPC-TNR3_HUMAN			Q08211	DHX9_HUMAN
Hepatitis C virus	11103	Q6QZ80	Q6QZ80_9HEPC	P61978	HNRPK_HUMAN	coimmunoprecipitation*	9651361				Q8BES1-P36941	Q8BES1_9HEPC-TNR3_HUMAN			P67809	YBOX1_HUMAN
Hepatitis C virus	11103	Q6QZ80	Q6QZ80_9HEPC	P04637	P53_HUMAN	coimmunoprecipitation*	10544138				Q6QZG4-B3KM80	Q6QZG4_9HEPC-B3KM80_HUMAN			P49327	FAS_HUMAN
Hepatitis C virus	11103	Q6QZ80	Q6QZ80_9HEPC	P04637	P53_HUMAN	pull down*	10544138				Q6QZG4-O00410	Q6QZG4_9HEPC-IPO5_HUMAN			P53350	PLK1_HUMAN
Hepatitis C virus	11103	Q6QZ81	Q6QZ81_9HEPC	O00571	DDX3X_HUMAN	two hybrid*	10329544				Q6QZG4-O14744	Q6QZG4_9HEPC-ANM5_HUMAN			Q9Y6A9	SPCS1_HUMAN
Hepatitis C virus	11103	Q6QZ81	Q6QZ81_9HEPC	P61978	HNRPK_HUMAN	two hybrid*	9651361				Q6QZG4-O95801	Q6QZG4_9HEPC-TTC4_HUMAN			P26196	DDX6_HUMAN
Hepatitis C virus	11103	Q6QZ81	Q6QZ81_9HEPC	P61978	HNRPK_HUMAN	coimmunoprecipitation*	9651361				Q6QZG4-P06239	Q6QZG4_9HEPC-LCK_HUMAN			Q6PKG0	LARP1_HUMAN
Hepatitis C virus	11103	Q6QZ81	Q6QZ81_9HEPC	P04637	P53_HUMAN	coimmunoprecipitation*	10544138				Q6QZG4-P06241	Q6QZG4_9HEPC-FYN_HUMAN			Q9Y6M1	IF2B2_HUMAN
Hepatitis C virus	11103	Q6QZ81	Q6QZ81_9HEPC	P04637	P53_HUMAN	pull down*	10544138				Q6QZG4-P07948	Q6QZG4_9HEPC-LYN_HUMAN			Q07021	C1QBP_HUMAN
Hepatitis C virus	11103	Q6QZ82	Q6QZ82_9HEPC	O00571	DDX3X_HUMAN	two hybrid*	10329544				Q6QZG4-P08631	Q6QZG4_9HEPC-HCK_HUMAN			Q14457	BECN1_HUMAN
Hepatitis C virus	11103	Q6QZ82	Q6QZ82_9HEPC	P61978	HNRPK_HUMAN	two hybrid*	9651361				Q6QZG4-P12814	Q6QZG4_9HEPC-ACTN1_HUMAN			Q8NEB9	PK3C3_HUMAN
Hepatitis C virus	11103	Q6QZ82	Q6QZ82_9HEPC	P61978	HNRPK_HUMAN	coimmunoprecipitation*	9651361				Q6QZG4-Q12933	Q6QZG4_9HEPC-TRAF2_HUMAN			P20339	RAB5A_HUMAN
Hepatitis C virus	11103	Q6QZ82	Q6QZ82_9HEPC	P04637	P53_HUMAN	coimmunoprecipitation*	10544138				Q6QZG4-Q14240	Q6QZG4_9HEPC-IF4A2_HUMAN			O95793	STAU1_HUMAN
Hepatitis C virus	11103	Q6QZ82	Q6QZ82_9HEPC	P04637	P53_HUMAN	pull down*	10544138				Q6QZG4-Q15631	Q6QZG4_9HEPC-TSN_HUMAN			P36897	TGFR1_HUMAN
Hepatitis C virus	11103	Q6QZ83	Q6QZ83_9HEPC	O00571	DDX3X_HUMAN	two hybrid*	10329544				Q6QZG4-Q16594	Q6QZG4_9HEPC-TAF9_HUMAN			P37173	TGFR2_HUMAN
Hepatitis C virus	11103	Q6QZ83	Q6QZ83_9HEPC	P61978	HNRPK_HUMAN	two hybrid*	9651361				Q6QZG4-Q9Y3D8	Q6QZG4_9HEPC-KAD6_HUMAN			Q969R2	OSBP2_HUMAN
Hepatitis C virus	11103	Q6QZ83	Q6QZ83_9HEPC	P61978	HNRPK_HUMAN	coimmunoprecipitation*	9651361				Q6QZG4-Q6AZW6	Q6QZG4_9HEPC-Q6AZW6_HUMAN			Q16584	M3K11_HUMAN
Hepatitis C virus	11103	Q6QZ83	Q6QZ83_9HEPC	P04637	P53_HUMAN	coimmunoprecipitation*	10544138				Q6QZG4-Q6ZRS2	Q6QZG4_9HEPC-SRCAP_HUMAN			P51636	CAV2_HUMAN
Hepatitis C virus	11103	Q6QZ83	Q6QZ83_9HEPC	P04637	P53_HUMAN	pull down*	10544138				Q6QZG4-Q99941	Q6QZG4_9HEPC-ATF6B_HUMAN			Q13129	RLF_HUMAN
Hepatitis C virus	11103	Q6QZ84	Q6QZ84_9HEPC	O00571	DDX3X_HUMAN	two hybrid*	10329544				Q6QZG4-Q9UJM8	Q6QZG4_9HEPC-HAOX1_HUMAN			P02749	APOH_HUMAN
Hepatitis C virus	11103	Q6QZ84	Q6QZ84_9HEPC	P61978	HNRPK_HUMAN	two hybrid*	9651361				Q6QZG4-Q9UKC9	Q6QZG4_9HEPC-FBXL2_HUMAN			Q99816	TS101_HUMAN
Hepatitis C virus	11103	Q6QZ84	Q6QZ84_9HEPC	P61978	HNRPK_HUMAN	coimmunoprecipitation*	9651361				Q6QZG4-Q9UMX0	Q6QZG4_9HEPC-UBQL1_HUMAN			P80303	NUCB2_HUMAN
Hepatitis C virus	11103	Q6QZ84	Q6QZ84_9HEPC	P04637	P53_HUMAN	coimmunoprecipitation*	10544138				Q6QZG4-P02647	Q6QZG4_9HEPC-APOA1_HUMAN			Q13099	IFT88_HUMAN
Hepatitis C virus	11103	Q6QZ84	Q6QZ84_9HEPC	P04637	P53_HUMAN	pull down*	10544138				K7Y1A2-Q9UHD2	K7Y1A2_9HEPC-TBK1_HUMAN			Q99550	MPP9_HUMAN
Hepatitis C virus	11103	Q6QZ85	Q6QZ85_9HEPC	O00571	DDX3X_HUMAN	two hybrid*	10329544				K7Y1A2-Q14164	K7Y1A2_9HEPC-IKKE_HUMAN			O94880	PHF14_HUMAN
Hepatitis C virus	11103	Q6QZ85	Q6QZ85_9HEPC	P61978	HNRPK_HUMAN	two hybrid*	9651361				K7Y1A2-Q7Z434	K7Y1A2_9HEPC-MAVS_HUMAN			P98175	RBM10_HUMAN
Hepatitis C virus	11103	Q6QZ85	Q6QZ85_9HEPC	P61978	HNRPK_HUMAN	coimmunoprecipitation*	9651361				O93077-P61289	O93077_9HEPC-PSME3_HUMAN			P27986	P85A_HUMAN
Hepatitis C virus	11103	Q6QZ85	Q6QZ85_9HEPC	P04637	P53_HUMAN	coimmunoprecipitation*	10544138				O89168-P00973	O89168_9HEPC-OAS1_HUMAN			Q9H8Y8	GORS2_HUMAN
Hepatitis C virus	11103	Q6QZ85	Q6QZ85_9HEPC	P04637	P53_HUMAN	pull down*	10544138				P26664-P42224	POLG_HCV1-STAT1_HUMAN			P11142	HSP7C_HUMAN
Hepatitis C virus	11103	Q6QZ87	Q6QZ87_9HEPC	O00571	DDX3X_HUMAN	two hybrid*	10329544				P26664-Q9UMX0	POLG_HCV1-UBQL1_HUMAN			Q9BXC0	HCAR1_HUMAN
Hepatitis C virus	11103	Q6QZ87	Q6QZ87_9HEPC	P61978	HNRPK_HUMAN	two hybrid*	9651361				P26664-P07900	POLG_HCV1-HS90A_HUMAN			P22307	NLTP_HUMAN
Hepatitis C virus	11103	Q6QZ87	Q6QZ87_9HEPC	P61978	HNRPK_HUMAN	coimmunoprecipitation*	9651361				P26664-P19525	POLG_HCV1-E2AK2_HUMAN			Q14BN4	SLMAP_HUMAN
Hepatitis C virus	11103	Q6QZ87	Q6QZ87_9HEPC	P04637	P53_HUMAN	coimmunoprecipitation*	10544138				P26664-O00571	POLG_HCV1-DDX3X_HUMAN			P02787	TRFE_HUMAN
Hepatitis C virus	11103	Q6QZ87	Q6QZ87_9HEPC	P04637	P53_HUMAN	pull down*	10544138				P26664-P62314	POLG_HCV1-SMD1_HUMAN			Q9NQB0	TF7L2_HUMAN
Hepatitis C virus	11103	Q6QZ88	Q6QZ88_9HEPC	O00571	DDX3X_HUMAN	two hybrid*	10329544				P26663-P14618	POLG_HCVBK-KPYM_HUMAN			P67936	TPM4_HUMAN
Hepatitis C virus	11103	Q6QZ88	Q6QZ88_9HEPC	P61978	HNRPK_HUMAN	two hybrid*	9651361				P26663-Q8N257	POLG_HCVBK-H2B3B_HUMAN			O14628	ZN195_HUMAN
Hepatitis C virus	11103	Q6QZ88	Q6QZ88_9HEPC	P61978	HNRPK_HUMAN	coimmunoprecipitation*	9651361				P26663-P17612	POLG_HCVBK-KAPCA_HUMAN			Q14966	ZN638_HUMAN
Hepatitis C virus	11103	Q6QZ88	Q6QZ88_9HEPC	P04637	P53_HUMAN	coimmunoprecipitation*	10544138				P26663-B2R4R0	POLG_HCVBK-B2R4R0_HUMAN			P04035	HMDH_HUMAN
Hepatitis C virus	11103	Q6QZ88	Q6QZ88_9HEPC	P04637	P53_HUMAN	pull down*	10544138				P26663-P04553	POLG_HCVBK-HSP1_HUMAN			P01024	CO3_HUMAN
Hepatitis C virus	11103	Q6QZ91	Q6QZ91_9HEPC	O00571	DDX3X_HUMAN	two hybrid*	10329544				P26663-P04637	POLG_HCVBK-P53_HUMAN			Q9Y5W7	SNX14_HUMAN
Hepatitis C virus	11103	Q6QZ91	Q6QZ91_9HEPC	P61978	HNRPK_HUMAN	two hybrid*	9651361				P26663-Q8WTV0	POLG_HCVBK-SCRB1_HUMAN			Q13464	ROCK1_HUMAN
Hepatitis C virus	11103	Q6QZ91	Q6QZ91_9HEPC	P61978	HNRPK_HUMAN	coimmunoprecipitation*	9651361				Q9WMX2-P06241	POLG_HCVCO-FYN_HUMAN			P45973	CBX5_HUMAN
Hepatitis C virus	11103	Q6QZ91	Q6QZ91_9HEPC	P04637	P53_HUMAN	coimmunoprecipitation*	10544138				Q9WMX2-P07948	POLG_HCVCO-LYN_HUMAN			Q9UNS2	CSN3_HUMAN
Hepatitis C virus	11103	Q6QZ91	Q6QZ91_9HEPC	P04637	P53_HUMAN	pull down*	10544138				Q9WMX2-P14618	POLG_HCVCO-KPYM_HUMAN			Q96KQ7	EHMT2_HUMAN
Hepatitis C virus	11103	Q6QZ99	Q6QZ99_9HEPC	O00571	DDX3X_HUMAN	two hybrid*	10329544				Q9WMX2-P62993	POLG_HCVCO-GRB2_HUMAN			Q9GZR7	DDX24_HUMAN
Hepatitis C virus	11103	Q6QZ99	Q6QZ99_9HEPC	P61978	HNRPK_HUMAN	two hybrid*	9651361				Q9WMX2-P06239	POLG_HCVCO-LCK_HUMAN			P50440	GATM_HUMAN
Hepatitis C virus	11103	Q6QZ99	Q6QZ99_9HEPC	P61978	HNRPK_HUMAN	coimmunoprecipitation*	9651361				Q9WMX2-P08631	POLG_HCVCO-HCK_HUMAN			Q13576	IQGA2_HUMAN
Hepatitis C virus	11103	Q6QZ99	Q6QZ99_9HEPC	P04637	P53_HUMAN	coimmunoprecipitation*	10544138				Q9WMX2-Q7L7L0	POLG_HCVCO-H2A3_HUMAN			Q13670	PM2PB_HUMAN
Hepatitis C virus	11103	Q6QZ99	Q6QZ99_9HEPC	P04637	P53_HUMAN	pull down*	10544138				Q9WMX2-P20671	POLG_HCVCO-H2A1D_HUMAN			Q9UNK0	STX8_HUMAN
Hepatitis C virus	11103	Q6QZA0	Q6QZA0_9HEPC	O00571	DDX3X_HUMAN	two hybrid*	10329544				Q9WMX2-P55795	POLG_HCVCO-HNRH2_HUMAN			P55265	DSRAD_HUMAN
Hepatitis C virus	11103	Q6QZA0	Q6QZA0_9HEPC	P61978	HNRPK_HUMAN	two hybrid*	9651361				Q9WMX2-P31942	POLG_HCVCO-HNRH3_HUMAN			Q9UK99	FBX3_HUMAN
Hepatitis C virus	11103	Q6QZA0	Q6QZA0_9HEPC	P61978	HNRPK_HUMAN	coimmunoprecipitation*	9651361				Q9WMX2-P0C0S8	POLG_HCVCO-H2A1_HUMAN			Q86YP4	P66A_HUMAN
Hepatitis C virus	11103	Q6QZA0	Q6QZA0_9HEPC	P04637	P53_HUMAN	coimmunoprecipitation*	10544138				Q9WMX2-P22626	POLG_HCVCO-ROA2_HUMAN			Q9NZM3	ITSN2_HUMAN
Hepatitis C virus	11103	Q6QZA0	Q6QZA0_9HEPC	P04637	P53_HUMAN	pull down*	10544138				Q9WMX2-Q9BTM1	POLG_HCVCO-H2AJ_HUMAN			P26927	HGFL_HUMAN
Hepatitis C virus	11103	Q6QZA1	Q6QZA1_9HEPC	O00571	DDX3X_HUMAN	two hybrid*	10329544				Q9WMX2-P04908	POLG_HCVCO-H2A1B_HUMAN			Q96CV9	OPTN_HUMAN
Hepatitis C virus	11103	Q6QZA1	Q6QZA1_9HEPC	P61978	HNRPK_HUMAN	two hybrid*	9651361				Q9WMX2-O00571	POLG_HCVCO-DDX3X_HUMAN			Q96RK0	CIC_HUMAN
Hepatitis C virus	11103	Q6QZA1	Q6QZA1_9HEPC	P61978	HNRPK_HUMAN	coimmunoprecipitation*	9651361				Q9WMX2-P55209	POLG_HCVCO-NP1L1_HUMAN			Q14683	SMC1A_HUMAN
Hepatitis C virus	11103	Q6QZA1	Q6QZA1_9HEPC	P04637	P53_HUMAN	coimmunoprecipitation*	10544138				Q9WMX2-Q99878	POLG_HCVCO-H2A1J_HUMAN			P46939	UTRO_HUMAN
Hepatitis C virus	11103	Q6QZA1	Q6QZA1_9HEPC	P04637	P53_HUMAN	pull down*	10544138				Q9WMX2-P62269	POLG_HCVCO-RS18_HUMAN			Q9Y2W2	WBP11_HUMAN
Hepatitis C virus	11103	Q6QZA2	Q6QZA2_9HEPC	O00571	DDX3X_HUMAN	two hybrid*	10329544				Q9WMX2-P31943	POLG_HCVCO-HNRH1_HUMAN			Q9Y262	EIF3L_HUMAN
Hepatitis C virus	11103	Q6QZA2	Q6QZA2_9HEPC	P61978	HNRPK_HUMAN	two hybrid*	9651361				Q9WMX2-Q16777	POLG_HCVCO-H2A2C_HUMAN			Q86SX6	GLRX5_HUMAN
Hepatitis C virus	11103	Q6QZA2	Q6QZA2_9HEPC	P61978	HNRPK_HUMAN	coimmunoprecipitation*	9651361				Q9WMX2-P62805	POLG_HCVCO-H4_HUMAN			O43716	GATC_HUMAN
Hepatitis C virus	11103	Q6QZA2	Q6QZA2_9HEPC	P04637	P53_HUMAN	coimmunoprecipitation*	10544138				Q9WMX2-Q93077	POLG_HCVCO-H2A1C_HUMAN			P08603	CFAH_HUMAN
Hepatitis C virus	11103	Q6QZA2	Q6QZA2_9HEPC	P04637	P53_HUMAN	pull down*	10544138				Q9WMX2-Q6FI13	POLG_HCVCO-H2A2A_HUMAN			Q4ZG55	GREB1_HUMAN
Hepatitis C virus	11103	Q6QZA3	Q6QZA3_9HEPC	O00571	DDX3X_HUMAN	two hybrid*	10329544				Q9WMX2-Q99733	POLG_HCVCO-NP1L4_HUMAN			P04196	HRG_HUMAN
Hepatitis C virus	11103	Q6QZA3	Q6QZA3_9HEPC	P61978	HNRPK_HUMAN	two hybrid*	9651361				Q9WMX2-Q96KK5	POLG_HCVCO-H2A1H_HUMAN			Q92802	N42L2_HUMAN
Hepatitis C virus	11103	Q6QZA3	Q6QZA3_9HEPC	P61978	HNRPK_HUMAN	coimmunoprecipitation*	9651361				Q9WMX2-Q32P51	POLG_HCVCO-RA1L2_HUMAN			Q6Q788	APOA5_HUMAN
Hepatitis C virus	11103	Q6QZA3	Q6QZA3_9HEPC	P04637	P53_HUMAN	coimmunoprecipitation*	10544138				Q9WMX2-P09651	POLG_HCVCO-ROA1_HUMAN			Q8WWM7	ATX2L_HUMAN
Hepatitis C virus	11103	Q6QZA3	Q6QZA3_9HEPC	P04637	P53_HUMAN	pull down*	10544138				Q9WMX2-O15162	POLG_HCVCO-PLS1_HUMAN			O60260	PRKN2_HUMAN
Hepatitis C virus	11103	Q6QZA4	Q6QZA4_9HEPC	O00571	DDX3X_HUMAN	two hybrid*	10329544				Q9WMX2-A2RUB6	POLG_HCVCO-CCD66_HUMAN			Q9NYF6	Q9NYF6_HUMAN
Hepatitis C virus	11103	Q6QZA4	Q6QZA4_9HEPC	P61978	HNRPK_HUMAN	two hybrid*	9651361				Q9WMX2-O00468	POLG_HCVCO-AGRIN_HUMAN			P19438	TNR1A_HUMAN
Hepatitis C virus	11103	Q6QZA4	Q6QZA4_9HEPC	P61978	HNRPK_HUMAN	coimmunoprecipitation*	9651361				Q9WMX2-O00499	POLG_HCVCO-BIN1_HUMAN			Q5JU67	CI117_HUMAN
Hepatitis C virus	11103	Q6QZA4	Q6QZA4_9HEPC	P04637	P53_HUMAN	coimmunoprecipitation*	10544138				Q9WMX2-O14594	POLG_HCVCO-NCAN_HUMAN			P60866	RS20_HUMAN
Hepatitis C virus	11103	Q6QZA4	Q6QZA4_9HEPC	P04637	P53_HUMAN	pull down*	10544138				Q9WMX2-O14777	POLG_HCVCO-NDC80_HUMAN			O94983	CMTA2_HUMAN
Hepatitis C virus	11103	Q6QZA5	Q6QZA5_9HEPC	O00571	DDX3X_HUMAN	two hybrid*	10329544				Q9WMX2-O14874	POLG_HCVCO-BCKD_HUMAN			Q9UIK5	TEFF2_HUMAN
Hepatitis C virus	11103	Q6QZA5	Q6QZA5_9HEPC	P61978	HNRPK_HUMAN	two hybrid*	9651361				Q9WMX2-O15015	POLG_HCVCO-ZN646_HUMAN			P54259	ATN1_HUMAN
Hepatitis C virus	11103	Q6QZA5	Q6QZA5_9HEPC	P61978	HNRPK_HUMAN	coimmunoprecipitation*	9651361				Q9WMX2-O15084	POLG_HCVCO-ANR28_HUMAN			Q9NVW2	RNF12_HUMAN
Hepatitis C virus	11103	Q6QZA5	Q6QZA5_9HEPC	P04637	P53_HUMAN	coimmunoprecipitation*	10544138				Q9WMX2-O15169	POLG_HCVCO-AXIN1_HUMAN			P63241	IF5A1_HUMAN
Hepatitis C virus	11103	Q6QZA5	Q6QZA5_9HEPC	P04637	P53_HUMAN	pull down*	10544138				Q9WMX2-O15230	POLG_HCVCO-LAMA5_HUMAN			Q5M9Q1	NKAPL_HUMAN
Hepatitis C virus	11103	Q6QZA6	Q6QZA6_9HEPC	O00571	DDX3X_HUMAN	two hybrid*	10329544				Q9WMX2-O15432	POLG_HCVCO-COPT2_HUMAN			Q99848	EBP2_HUMAN
Hepatitis C virus	11103	Q6QZA6	Q6QZA6_9HEPC	P61978	HNRPK_HUMAN	two hybrid*	9651361				Q9WMX2-O15523	POLG_HCVCO-DDX3Y_HUMAN			O94842	TOX4_HUMAN
Hepatitis C virus	11103	Q6QZA6	Q6QZA6_9HEPC	P61978	HNRPK_HUMAN	coimmunoprecipitation*	9651361				Q9WMX2-O43294	POLG_HCVCO-TGFI1_HUMAN			P30622	CLIP1_HUMAN
Hepatitis C virus	11103	Q6QZA6	Q6QZA6_9HEPC	P04637	P53_HUMAN	coimmunoprecipitation*	10544138				Q9WMX2-O43392	POLG_HCVCO-O43392_HUMAN			Q12873	CHD3_HUMAN
Hepatitis C virus	11103	Q6QZA6	Q6QZA6_9HEPC	P04637	P53_HUMAN	pull down*	10544138				Q9WMX2-O43559	POLG_HCVCO-FRS3_HUMAN			O14641	DVL2_HUMAN
Hepatitis C virus	11103	Q6QZA7	Q6QZA7_9HEPC	O00571	DDX3X_HUMAN	two hybrid*	10329544				Q9WMX2-O43866	POLG_HCVCO-CD5L_HUMAN			P02760	AMBP_HUMAN
Hepatitis C virus	11103	Q6QZA7	Q6QZA7_9HEPC	P61978	HNRPK_HUMAN	two hybrid*	9651361				Q9WMX2-O43889	POLG_HCVCO-CREB3_HUMAN			Q5VV67	PPRC1_HUMAN
Hepatitis C virus	11103	Q6QZA7	Q6QZA7_9HEPC	P61978	HNRPK_HUMAN	coimmunoprecipitation*	9651361				Q9WMX2-O60504	POLG_HCVCO-VINEX_HUMAN			Q9NPJ6	MED4_HUMAN
Hepatitis C virus	11103	Q6QZA7	Q6QZA7_9HEPC	P04637	P53_HUMAN	coimmunoprecipitation*	10544138				Q9WMX2-O60687	POLG_HCVCO-SRPX2_HUMAN			Q76N89	HECW1_HUMAN
Hepatitis C virus	11103	Q6QZA7	Q6QZA7_9HEPC	P04637	P53_HUMAN	pull down*	10544138				Q9WMX2-O60711	POLG_HCVCO-LPXN_HUMAN			Q6ZTR7	FA92B_HUMAN
Hepatitis C virus	11103	Q6QZA9	Q6QZA9_9HEPC	O00571	DDX3X_HUMAN	two hybrid*	10329544				Q9WMX2-O75093	POLG_HCVCO-SLIT1_HUMAN			Q0IIN9	ZNFS1_HUMAN
Hepatitis C virus	11103	Q6QZA9	Q6QZA9_9HEPC	P61978	HNRPK_HUMAN	two hybrid*	9651361				Q9WMX2-O75094	POLG_HCVCO-SLIT3_HUMAN			Q03112	EVI1_HUMAN
Hepatitis C virus	11103	Q6QZA9	Q6QZA9_9HEPC	P61978	HNRPK_HUMAN	coimmunoprecipitation*	9651361				Q9WMX2-O75095	POLG_HCVCO-MEGF6_HUMAN			Q9Y6X2	PIAS3_HUMAN
Hepatitis C virus	11103	Q6QZA9	Q6QZA9_9HEPC	P04637	P53_HUMAN	coimmunoprecipitation*	10544138				Q9WMX2-O75398	POLG_HCVCO-DEAF1_HUMAN			Q9UNM6	PSD13_HUMAN
Hepatitis C virus	11103	Q6QZA9	Q6QZA9_9HEPC	P04637	P53_HUMAN	pull down*	10544138				Q9WMX2-O75962	POLG_HCVCO-TRIO_HUMAN			Q96NL1	TMM74_HUMAN
Hepatitis C virus	11103	Q6QZD2	Q6QZD2_9HEPC	O00571	DDX3X_HUMAN	two hybrid*	10329544				Q9WMX2-O94813	POLG_HCVCO-SLIT2_HUMAN			Q9H814	PHAX_HUMAN
Hepatitis C virus	11103	Q6QZD2	Q6QZD2_9HEPC	P61978	HNRPK_HUMAN	two hybrid*	9651361				Q9WMX2-O94875	POLG_HCVCO-SRBS2_HUMAN			O14530	TXND9_HUMAN
Hepatitis C virus	11103	Q6QZD2	Q6QZD2_9HEPC	P61978	HNRPK_HUMAN	coimmunoprecipitation*	9651361				Q9WMX2-O94966	POLG_HCVCO-UBP19_HUMAN			P52597	HNRPF_HUMAN
Hepatitis C virus	11103	Q6QZD2	Q6QZD2_9HEPC	P04637	P53_HUMAN	coimmunoprecipitation*	10544138				Q9WMX2-O94986	POLG_HCVCO-CE152_HUMAN			Q12824	SNF5_HUMAN
Hepatitis C virus	11103	Q6QZD2	Q6QZD2_9HEPC	P04637	P53_HUMAN	pull down*	10544138				Q9WMX2-O95153	POLG_HCVCO-RIMB1_HUMAN			P19474	RO52_HUMAN
Hepatitis C virus	11103	Q6QZD3	Q6QZD3_9HEPC	O00571	DDX3X_HUMAN	two hybrid*	10329544				Q9WMX2-O95219	POLG_HCVCO-SNX4_HUMAN			P78504	JAG1_HUMAN
Hepatitis C virus	11103	Q6QZD3	Q6QZD3_9HEPC	P61978	HNRPK_HUMAN	two hybrid*	9651361				Q9WMX2-O95248	POLG_HCVCO-MTMR5_HUMAN			Q13501	SQSTM_HUMAN
Hepatitis C virus	11103	Q6QZD3	Q6QZD3_9HEPC	P61978	HNRPK_HUMAN	coimmunoprecipitation*	9651361				Q9WMX2-O95967	POLG_HCVCO-FBLN4_HUMAN			P42331	RHG25_HUMAN
Hepatitis C virus	11103	Q6QZD3	Q6QZD3_9HEPC	P04637	P53_HUMAN	coimmunoprecipitation*	10544138				Q9WMX2-O96013	POLG_HCVCO-PAK4_HUMAN			Q9NP64	NO40_HUMAN
Hepatitis C virus	11103	Q6QZD3	Q6QZD3_9HEPC	P04637	P53_HUMAN	pull down*	10544138				Q9WMX2-P00414	POLG_HCVCO-COX3_HUMAN			Q14160	SCRIB_HUMAN
Hepatitis C virus	11103	Q6QZD8	Q6QZD8_9HEPC	O00571	DDX3X_HUMAN	two hybrid*	10329544				Q9WMX2-P0CG04	POLG_HCVCO-LAC1_HUMAN			P29597	TYK2_HUMAN
Hepatitis C virus	11103	Q6QZD8	Q6QZD8_9HEPC	P61978	HNRPK_HUMAN	two hybrid*	9651361				Q9WMX2-P02751	POLG_HCVCO-FINC_HUMAN			Q5QJE6	TDIF2_HUMAN
Hepatitis C virus	11103	Q6QZD8	Q6QZD8_9HEPC	P61978	HNRPK_HUMAN	coimmunoprecipitation*	9651361				Q9WMX2-P02794	POLG_HCVCO-FRIH_HUMAN			Q92993	KAT5_HUMAN
Hepatitis C virus	11103	Q6QZD8	Q6QZD8_9HEPC	P04637	P53_HUMAN	coimmunoprecipitation*	10544138				Q9WMX2-P04275	POLG_HCVCO-VWF_HUMAN			Q13105	ZBT17_HUMAN
Hepatitis C virus	11103	Q6QZD8	Q6QZD8_9HEPC	P04637	P53_HUMAN	pull down*	10544138				Q9WMX2-P04406	POLG_HCVCO-G3P_HUMAN			Q8IXK0	PHC2_HUMAN
Hepatitis C virus	11103	Q6QZE2	Q6QZE2_9HEPC	O00571	DDX3X_HUMAN	two hybrid*	10329544				Q9WMX2-P05412	POLG_HCVCO-JUN_HUMAN			Q49A88	CCD14_HUMAN
Hepatitis C virus	11103	Q6QZE2	Q6QZE2_9HEPC	P61978	HNRPK_HUMAN	two hybrid*	9651361				Q9WMX2-P05556	POLG_HCVCO-ITB1_HUMAN			O00327	BMAL1_HUMAN
Hepatitis C virus	11103	Q6QZE2	Q6QZE2_9HEPC	P61978	HNRPK_HUMAN	coimmunoprecipitation*	9651361				Q9WMX2-P07196	POLG_HCVCO-NFL_HUMAN			Q96EA4	SPDLY_HUMAN
Hepatitis C virus	11103	Q6QZE2	Q6QZE2_9HEPC	P04637	P53_HUMAN	coimmunoprecipitation*	10544138				Q9WMX2-P07197	POLG_HCVCO-NFM_HUMAN			Q96G01	BICD1_HUMAN
Hepatitis C virus	11103	Q6QZE2	Q6QZE2_9HEPC	P04637	P53_HUMAN	pull down*	10544138				Q9WMX2-P07332	POLG_HCVCO-FES_HUMAN			P05106	ITB3_HUMAN
Hepatitis C virus	11103	Q6QZE3	Q6QZE3_9HEPC	O00571	DDX3X_HUMAN	two hybrid*	10329544				Q9WMX2-P07737	POLG_HCVCO-PROF1_HUMAN			O15078	CE290_HUMAN
Hepatitis C virus	11103	Q6QZE3	Q6QZE3_9HEPC	P61978	HNRPK_HUMAN	two hybrid*	9651361				Q9WMX2-P07996	POLG_HCVCO-TSP1_HUMAN
Hepatitis C virus	11103	Q6QZE3	Q6QZE3_9HEPC	P61978	HNRPK_HUMAN	coimmunoprecipitation*	9651361				Q9WMX2-P08572	POLG_HCVCO-CO4A2_HUMAN
Hepatitis C virus	11103	Q6QZE3	Q6QZE3_9HEPC	P04637	P53_HUMAN	coimmunoprecipitation*	10544138				Q9WMX2-P08670	POLG_HCVCO-VIME_HUMAN
Hepatitis C virus	11103	Q6QZE3	Q6QZE3_9HEPC	P04637	P53_HUMAN	pull down*	10544138				Q9WMX2-P10253	POLG_HCVCO-LYAG_HUMAN
Hepatitis C virus	11103	Q6QZE5	Q6QZE5_9HEPC	O00571	DDX3X_HUMAN	two hybrid*	10329544				Q9WMX2-P10515	POLG_HCVCO-ODP2_HUMAN
Hepatitis C virus	11103	Q6QZE5	Q6QZE5_9HEPC	P61978	HNRPK_HUMAN	two hybrid*	9651361				Q9WMX2-P10643	POLG_HCVCO-CO7_HUMAN
Hepatitis C virus	11103	Q6QZE5	Q6QZE5_9HEPC	P61978	HNRPK_HUMAN	coimmunoprecipitation*	9651361				Q9WMX2-P12814	POLG_HCVCO-ACTN1_HUMAN
Hepatitis C virus	11103	Q6QZE5	Q6QZE5_9HEPC	P04637	P53_HUMAN	coimmunoprecipitation*	10544138				Q9WMX2-P13378	POLG_HCVCO-HXD8_HUMAN
Hepatitis C virus	11103	Q6QZE5	Q6QZE5_9HEPC	P04637	P53_HUMAN	pull down*	10544138				Q9WMX2-P13611	POLG_HCVCO-CSPG2_HUMAN
Hepatitis C virus	11103	Q6QZE7	Q6QZE7_9HEPC	O00571	DDX3X_HUMAN	two hybrid*	10329544				Q9WMX2-P14136	POLG_HCVCO-GFAP_HUMAN
Hepatitis C virus	11103	Q6QZE7	Q6QZE7_9HEPC	P61978	HNRPK_HUMAN	two hybrid*	9651361				Q9WMX2-P14373	POLG_HCVCO-TRI27_HUMAN
Hepatitis C virus	11103	Q6QZE7	Q6QZE7_9HEPC	P61978	HNRPK_HUMAN	coimmunoprecipitation*	9651361				Q9WMX2-P14543	POLG_HCVCO-NID1_HUMAN
Hepatitis C virus	11103	Q6QZE7	Q6QZE7_9HEPC	P04637	P53_HUMAN	coimmunoprecipitation*	10544138				Q9WMX2-P17661	POLG_HCVCO-DESM_HUMAN
Hepatitis C virus	11103	Q6QZE7	Q6QZE7_9HEPC	P04637	P53_HUMAN	pull down*	10544138				Q9WMX2-P20265	POLG_HCVCO-PO3F2_HUMAN
Hepatitis C virus	11103	Q6QZE8	Q6QZE8_9HEPC	O00571	DDX3X_HUMAN	two hybrid*	10329544				Q9WMX2-P20700	POLG_HCVCO-LMNB1_HUMAN
Hepatitis C virus	11103	Q6QZE8	Q6QZE8_9HEPC	P61978	HNRPK_HUMAN	two hybrid*	9651361				Q9WMX2-P20701	POLG_HCVCO-ITAL_HUMAN
Hepatitis C virus	11103	Q6QZE8	Q6QZE8_9HEPC	P61978	HNRPK_HUMAN	coimmunoprecipitation*	9651361				Q9WMX2-P21675	POLG_HCVCO-TAF1_HUMAN
Hepatitis C virus	11103	Q6QZE8	Q6QZE8_9HEPC	P04637	P53_HUMAN	coimmunoprecipitation*	10544138				Q9WMX2-P22736	POLG_HCVCO-NR4A1_HUMAN
Hepatitis C virus	11103	Q6QZE8	Q6QZE8_9HEPC	P04637	P53_HUMAN	pull down*	10544138				Q9WMX2-P23142	POLG_HCVCO-FBLN1_HUMAN
Hepatitis C virus	11103	Q6QZE9	Q6QZE9_9HEPC	O00571	DDX3X_HUMAN	two hybrid*	10329544				Q9WMX2-P24557	POLG_HCVCO-THAS_HUMAN
Hepatitis C virus	11103	Q6QZE9	Q6QZE9_9HEPC	P61978	HNRPK_HUMAN	two hybrid*	9651361				Q9WMX2-P27918	POLG_HCVCO-PROP_HUMAN
Hepatitis C virus	11103	Q6QZE9	Q6QZE9_9HEPC	P61978	HNRPK_HUMAN	coimmunoprecipitation*	9651361				Q9WMX2-P28065	POLG_HCVCO-PSB9_HUMAN
Hepatitis C virus	11103	Q6QZE9	Q6QZE9_9HEPC	P04637	P53_HUMAN	coimmunoprecipitation*	10544138				Q9WMX2-P28799	POLG_HCVCO-GRN_HUMAN
Hepatitis C virus	11103	Q6QZE9	Q6QZE9_9HEPC	P04637	P53_HUMAN	pull down*	10544138				Q9WMX2-P29279	POLG_HCVCO-CTGF_HUMAN
Hepatitis C virus	11103	Q6QZF1	Q6QZF1_9HEPC	O00571	DDX3X_HUMAN	two hybrid*	10329544				Q9WMX2-P31629	POLG_HCVCO-ZEP2_HUMAN
Hepatitis C virus	11103	Q6QZF1	Q6QZF1_9HEPC	P61978	HNRPK_HUMAN	two hybrid*	9651361				Q9WMX2-P32456	POLG_HCVCO-GBP2_HUMAN
Hepatitis C virus	11103	Q6QZF1	Q6QZF1_9HEPC	P61978	HNRPK_HUMAN	coimmunoprecipitation*	9651361				Q9WMX2-P34810	POLG_HCVCO-CD68_HUMAN
Hepatitis C virus	11103	Q6QZF1	Q6QZF1_9HEPC	P04637	P53_HUMAN	coimmunoprecipitation*	10544138				Q9WMX2-P35555	POLG_HCVCO-FBN1_HUMAN
Hepatitis C virus	11103	Q6QZF1	Q6QZF1_9HEPC	P04637	P53_HUMAN	pull down*	10544138				Q9WMX2-P35609	POLG_HCVCO-ACTN2_HUMAN
Hepatitis C virus	11103	Q6QZF2	Q6QZF2_9HEPC	O00571	DDX3X_HUMAN	two hybrid*	10329544				Q9WMX2-P36406	POLG_HCVCO-TRI23_HUMAN
Hepatitis C virus	11103	Q6QZF2	Q6QZF2_9HEPC	P61978	HNRPK_HUMAN	two hybrid*	9651361				Q9WMX2-P37198	POLG_HCVCO-NUP62_HUMAN
Hepatitis C virus	11103	Q6QZF2	Q6QZF2_9HEPC	P61978	HNRPK_HUMAN	coimmunoprecipitation*	9651361				Q9WMX2-P40763	POLG_HCVCO-STAT3_HUMAN
Hepatitis C virus	11103	Q6QZF2	Q6QZF2_9HEPC	P04637	P53_HUMAN	coimmunoprecipitation*	10544138				Q9WMX2-P41182	POLG_HCVCO-BCL6_HUMAN
Hepatitis C virus	11103	Q6QZF2	Q6QZF2_9HEPC	P04637	P53_HUMAN	pull down*	10544138				Q9WMX2-P41567	POLG_HCVCO-EIF1_HUMAN
Hepatitis C virus	11103	Q6QZG0	Q6QZG0_9HEPC	O00571	DDX3X_HUMAN	two hybrid*	10329544				Q9WMX2-P46531	POLG_HCVCO-NOTC1_HUMAN
Hepatitis C virus	11103	Q6QZG0	Q6QZG0_9HEPC	P61978	HNRPK_HUMAN	two hybrid*	9651361				Q9WMX2-P52294	POLG_HCVCO-IMA5_HUMAN
Hepatitis C virus	11103	Q6QZG0	Q6QZG0_9HEPC	P61978	HNRPK_HUMAN	coimmunoprecipitation*	9651361				Q9WMX2-P53365	POLG_HCVCO-ARFP2_HUMAN
Hepatitis C virus	11103	Q6QZG0	Q6QZG0_9HEPC	P04637	P53_HUMAN	coimmunoprecipitation*	10544138				Q9WMX2-P53367	POLG_HCVCO-ARFP1_HUMAN
Hepatitis C virus	11103	Q6QZG0	Q6QZG0_9HEPC	P04637	P53_HUMAN	pull down*	10544138				Q9WMX2-P53396	POLG_HCVCO-ACLY_HUMAN
Hepatitis C virus	11103	Q6QZG4	Q6QZG4_9HEPC	O00571	DDX3X_HUMAN	two hybrid*	10329544				Q9WMX2-P55196	POLG_HCVCO-AFAD_HUMAN
Hepatitis C virus	11103	Q6QZG4	Q6QZG4_9HEPC	P61978	HNRPK_HUMAN	two hybrid*	9651361				Q9WMX2-P55268	POLG_HCVCO-LAMB2_HUMAN
Hepatitis C virus	11103	Q6QZG4	Q6QZG4_9HEPC	P61978	HNRPK_HUMAN	coimmunoprecipitation*	9651361				Q9WMX2-P55347	POLG_HCVCO-PKNX1_HUMAN
Hepatitis C virus	11103	Q6QZG4	Q6QZG4_9HEPC	P04637	P53_HUMAN	coimmunoprecipitation*	10544138				Q9WMX2-P56945	POLG_HCVCO-BCAR1_HUMAN
Hepatitis C virus	11103	Q6QZG4	Q6QZG4_9HEPC	P04637	P53_HUMAN	pull down*	10544138				Q9WMX2-P57075	POLG_HCVCO-UBS3A_HUMAN
Hepatitis C virus	11103	Q6QZG5	Q6QZG5_9HEPC	O00571	DDX3X_HUMAN	two hybrid*	10329544				Q9WMX2-P60900	POLG_HCVCO-PSA6_HUMAN
Hepatitis C virus	11103	Q6QZG5	Q6QZG5_9HEPC	P61978	HNRPK_HUMAN	two hybrid*	9651361				Q9WMX2-P61289	POLG_HCVCO-PSME3_HUMAN
Hepatitis C virus	11103	Q6QZG5	Q6QZG5_9HEPC	P61978	HNRPK_HUMAN	coimmunoprecipitation*	9651361				Q9WMX2-P61769	POLG_HCVCO-B2MG_HUMAN
Hepatitis C virus	11103	Q6QZG5	Q6QZG5_9HEPC	P04637	P53_HUMAN	coimmunoprecipitation*	10544138				Q9WMX2-P61978	POLG_HCVCO-HNRPK_HUMAN
Hepatitis C virus	11103	Q6QZG5	Q6QZG5_9HEPC	P04637	P53_HUMAN	pull down*	10544138				Q9WMX2-P62328	POLG_HCVCO-TYB4_HUMAN
Hepatitis C virus	11103	Q6QZG6	Q6QZG6_9HEPC	O00571	DDX3X_HUMAN	two hybrid*	10329544				Q9WMX2-P62879	POLG_HCVCO-GBB2_HUMAN
Hepatitis C virus	11103	Q6QZG6	Q6QZG6_9HEPC	P61978	HNRPK_HUMAN	two hybrid*	9651361				Q9WMX2-P67870	POLG_HCVCO-CSK2B_HUMAN
Hepatitis C virus	11103	Q6QZG6	Q6QZG6_9HEPC	P61978	HNRPK_HUMAN	coimmunoprecipitation*	9651361				Q9WMX2-P68104	POLG_HCVCO-EF1A1_HUMAN
Hepatitis C virus	11103	Q6QZG6	Q6QZG6_9HEPC	P04637	P53_HUMAN	coimmunoprecipitation*	10544138				Q9WMX2-P68371	POLG_HCVCO-TBB4B_HUMAN
Hepatitis C virus	11103	Q6QZG6	Q6QZG6_9HEPC	P04637	P53_HUMAN	pull down*	10544138				Q9WMX2-P82094	POLG_HCVCO-TMF1_HUMAN
Hepatitis C virus	11103	Q6QZG7	Q6QZG7_9HEPC	O00571	DDX3X_HUMAN	two hybrid*	10329544				Q9WMX2-P98095	POLG_HCVCO-FBLN2_HUMAN
Hepatitis C virus	11103	Q6QZG7	Q6QZG7_9HEPC	P61978	HNRPK_HUMAN	two hybrid*	9651361				Q9WMX2-Q02543	POLG_HCVCO-RL18A_HUMAN
Hepatitis C virus	11103	Q6QZG7	Q6QZG7_9HEPC	P61978	HNRPK_HUMAN	coimmunoprecipitation*	9651361				Q9WMX2-Q02818	POLG_HCVCO-NUCB1_HUMAN
Hepatitis C virus	11103	Q6QZG7	Q6QZG7_9HEPC	P04637	P53_HUMAN	coimmunoprecipitation*	10544138				Q9WMX2-Q03188	POLG_HCVCO-CENPC_HUMAN
Hepatitis C virus	11103	Q6QZG7	Q6QZG7_9HEPC	P04637	P53_HUMAN	pull down*	10544138				Q9WMX2-Q07666	POLG_HCVCO-KHDR1_HUMAN
Hepatitis C virus	11103	Q6QZG8	Q6QZG8_9HEPC	O00571	DDX3X_HUMAN	two hybrid*	10329544				Q9WMX2-Q08379	POLG_HCVCO-GOGA2_HUMAN
Hepatitis C virus	11103	Q6QZG8	Q6QZG8_9HEPC	P61978	HNRPK_HUMAN	two hybrid*	9651361				Q9WMX2-Q12805	POLG_HCVCO-FBLN3_HUMAN
Hepatitis C virus	11103	Q6QZG8	Q6QZG8_9HEPC	P61978	HNRPK_HUMAN	coimmunoprecipitation*	9651361				Q9WMX2-Q13137	POLG_HCVCO-CACO2_HUMAN
Hepatitis C virus	11103	Q6QZG8	Q6QZG8_9HEPC	P04637	P53_HUMAN	coimmunoprecipitation*	10544138				Q9WMX2-Q13164	POLG_HCVCO-MK07_HUMAN
Hepatitis C virus	11103	Q6QZG8	Q6QZG8_9HEPC	P04637	P53_HUMAN	pull down*	10544138				Q9WMX2-Q13227	POLG_HCVCO-GPS2_HUMAN
Hepatitis C virus	11103	Q6QZG9	Q6QZG9_9HEPC	O00571	DDX3X_HUMAN	two hybrid*	10329544				Q9WMX2-Q13435	POLG_HCVCO-SF3B2_HUMAN
Hepatitis C virus	11103	Q6QZG9	Q6QZG9_9HEPC	P61978	HNRPK_HUMAN	two hybrid*	9651361				Q9WMX2-Q13625	POLG_HCVCO-ASPP2_HUMAN
Hepatitis C virus	11103	Q6QZG9	Q6QZG9_9HEPC	P61978	HNRPK_HUMAN	coimmunoprecipitation*	9651361				Q9WMX2-Q14112	POLG_HCVCO-NID2_HUMAN
Hepatitis C virus	11103	Q6QZG9	Q6QZG9_9HEPC	P04637	P53_HUMAN	coimmunoprecipitation*	10544138				Q9WMX2-Q14192	POLG_HCVCO-FHL2_HUMAN
Hepatitis C virus	11103	Q6QZG9	Q6QZG9_9HEPC	P04637	P53_HUMAN	pull down*	10544138				Q9WMX2-Q14591	POLG_HCVCO-ZN271_HUMAN
Hepatitis C virus	11103	Q6QZH0	Q6QZH0_9HEPC	O00571	DDX3X_HUMAN	two hybrid*	10329544				Q9WMX2-Q14764	POLG_HCVCO-MVP_HUMAN
Hepatitis C virus	11103	Q6QZH0	Q6QZH0_9HEPC	P61978	HNRPK_HUMAN	two hybrid*	9651361				Q9WMX2-Q14CM0	POLG_HCVCO-FRPD4_HUMAN
Hepatitis C virus	11103	Q6QZH0	Q6QZH0_9HEPC	P61978	HNRPK_HUMAN	coimmunoprecipitation*	9651361				Q9WMX2-Q15052	POLG_HCVCO-ARHG6_HUMAN
Hepatitis C virus	11103	Q6QZH0	Q6QZH0_9HEPC	P04637	P53_HUMAN	coimmunoprecipitation*	10544138				Q9WMX2-Q15126	POLG_HCVCO-PMVK_HUMAN
Hepatitis C virus	11103	Q6QZH0	Q6QZH0_9HEPC	P04637	P53_HUMAN	pull down*	10544138				Q9WMX2-Q15276	POLG_HCVCO-RABE1_HUMAN
Hepatitis C virus	11103	Q6QZH1	Q6QZH1_9HEPC	O00571	DDX3X_HUMAN	two hybrid*	10329544				Q9WMX2-Q15643	POLG_HCVCO-TRIPB_HUMAN
Hepatitis C virus	11103	Q6QZH1	Q6QZH1_9HEPC	P61978	HNRPK_HUMAN	two hybrid*	9651361				Q9WMX2-Q16548	POLG_HCVCO-B2LA1_HUMAN
Hepatitis C virus	11103	Q6QZH1	Q6QZH1_9HEPC	P61978	HNRPK_HUMAN	coimmunoprecipitation*	9651361				Q9WMX2-Q16621	POLG_HCVCO-NFE2_HUMAN
Hepatitis C virus	11103	Q6QZH1	Q6QZH1_9HEPC	P04637	P53_HUMAN	coimmunoprecipitation*	10544138				Q9WMX2-Q27J81	POLG_HCVCO-INF2_HUMAN
Hepatitis C virus	11103	Q6QZH1	Q6QZH1_9HEPC	P04637	P53_HUMAN	pull down*	10544138				Q9WMX2-Q2M1P5	POLG_HCVCO-KIF7_HUMAN
Hepatitis C virus	11103	Q6QZH2	Q6QZH2_9HEPC	O00571	DDX3X_HUMAN	two hybrid*	10329544				Q9WMX2-Q2VP98	POLG_HCVCO-Q2VP98_HUMAN
Hepatitis C virus	11103	Q6QZH2	Q6QZH2_9HEPC	P61978	HNRPK_HUMAN	two hybrid*	9651361				Q9WMX2-Q3T8J9	POLG_HCVCO-GON4L_HUMAN
Hepatitis C virus	11103	Q6QZH2	Q6QZH2_9HEPC	P61978	HNRPK_HUMAN	coimmunoprecipitation*	9651361				Q9WMX2-Q494V2	POLG_HCVCO-CCD37_HUMAN
Hepatitis C virus	11103	Q6QZH2	Q6QZH2_9HEPC	P04637	P53_HUMAN	coimmunoprecipitation*	10544138				Q9WMX2-Q49A26	POLG_HCVCO-GLYR1_HUMAN
Hepatitis C virus	11103	Q6QZH2	Q6QZH2_9HEPC	P04637	P53_HUMAN	pull down*	10544138				Q9WMX2-Q58EX7	POLG_HCVCO-PKHG4_HUMAN
Hepatitis C virus	11103	Q6QZH3	Q6QZH3_9HEPC	O00571	DDX3X_HUMAN	two hybrid*	10329544				Q9WMX2-Q58WW2	POLG_HCVCO-DCAF6_HUMAN
Hepatitis C virus	11103	Q6QZH3	Q6QZH3_9HEPC	P61978	HNRPK_HUMAN	two hybrid*	9651361				Q9WMX2-Q5MIZ7	POLG_HCVCO-P4R3B_HUMAN
Hepatitis C virus	11103	Q6QZH3	Q6QZH3_9HEPC	P61978	HNRPK_HUMAN	coimmunoprecipitation*	9651361				Q9WMX2-Q5QGS0	POLG_HCVCO-K2022_HUMAN
Hepatitis C virus	11103	Q6QZH3	Q6QZH3_9HEPC	P04637	P53_HUMAN	coimmunoprecipitation*	10544138				Q9WMX2-Q5T3F8	POLG_HCVCO-CSCL2_HUMAN
Hepatitis C virus	11103	Q6QZH3	Q6QZH3_9HEPC	P04637	P53_HUMAN	pull down*	10544138				Q9WMX2-Q5VST9	POLG_HCVCO-OBSCN_HUMAN
Hepatitis C virus	11103	Q6TZ25	Q6TZ25_9HEPC	P02647	APOA1_HUMAN	two hybrid*	11878923				Q9WMX2-Q5VU43	POLG_HCVCO-MYOME_HUMAN
Hepatitis C virus	11103	Q6TZ25	Q6TZ25_9HEPC	P02647	APOA1_HUMAN	coimmunoprecipitation*	11878923				Q9WMX2-Q5VWN6	POLG_HCVCO-F208B_HUMAN
Hepatitis C virus	11103	Q6TZ25	Q6TZ25_9HEPC	P02647	APOA1_HUMAN	pull down*	11878923				Q9WMX2-Q6NUQ1	POLG_HCVCO-RINT1_HUMAN
Hepatitis C virus	11103	Q6TZ25	Q6TZ25_9HEPC	P02647	APOA1_HUMAN	imaging technique*	11878923				Q9WMX2-Q6P1W5	POLG_HCVCO-CA094_HUMAN
Hepatitis C virus	11103	Q6TZ25	Q6TZ25_9HEPC	P02647	APOA1_HUMAN	confocal microscopy*	11878923				Q9WMX2-Q6P2H3	POLG_HCVCO-CEP85_HUMAN
Hepatitis C virus	11103	Q6UNT8	Q6UNT8_9HEPC	O00571	DDX3X_HUMAN	two hybrid*	10329544				Q9WMX2-Q6PIW4	POLG_HCVCO-FIGL1_HUMAN
Hepatitis C virus	11103	Q6UNT8	Q6UNT8_9HEPC	P61978	HNRPK_HUMAN	two hybrid*	9651361				Q9WMX2-Q6PKC3	POLG_HCVCO-TXD11_HUMAN
Hepatitis C virus	11103	Q6UNT8	Q6UNT8_9HEPC	P61978	HNRPK_HUMAN	coimmunoprecipitation*	9651361				Q9WMX2-Q6UB98	POLG_HCVCO-ANR12_HUMAN
Hepatitis C virus	11103	Q6UNT8	Q6UNT8_9HEPC	P04637	P53_HUMAN	coimmunoprecipitation*	10544138				Q9WMX2-Q6ZS17	POLG_HCVCO-FA65A_HUMAN
Hepatitis C virus	11103	Q6UNT8	Q6UNT8_9HEPC	P04637	P53_HUMAN	pull down*	10544138				Q9WMX2-Q75N90	POLG_HCVCO-FBN3_HUMAN
Hepatitis C virus	11103	Q8BES1	Q8BES1_9HEPC	O00571	DDX3X_HUMAN	two hybrid*	10329544				Q9WMX2-Q76N32	POLG_HCVCO-CEP68_HUMAN
Hepatitis C virus	11103	Q8BES1	Q8BES1_9HEPC	P61978	HNRPK_HUMAN	two hybrid*	9651361				Q9WMX2-Q7L4P6	POLG_HCVCO-BEND5_HUMAN
Hepatitis C virus	11103	Q8BES1	Q8BES1_9HEPC	P61978	HNRPK_HUMAN	coimmunoprecipitation*	9651361				Q9WMX2-Q7Z4I7	POLG_HCVCO-LIMS2_HUMAN
Hepatitis C virus	11103	Q8BES1	Q8BES1_9HEPC	P04637	P53_HUMAN	coimmunoprecipitation*	10544138				Q9WMX2-Q7Z7M0	POLG_HCVCO-MEGF8_HUMAN
Hepatitis C virus	11103	Q8BES1	Q8BES1_9HEPC	P04637	P53_HUMAN	pull down*	10544138				Q9WMX2-Q7Z7N9	POLG_HCVCO-T179B_HUMAN
Hepatitis C virus	11103	Q68113	Q68113_9HEPC	P36941	TNR3_HUMAN	two hybrid*	8995654				Q9WMX2-Q86SQ7	POLG_HCVCO-SDCG8_HUMAN
Hepatitis C virus	11103	Q68123	Q68123_9HEPC	P36941	TNR3_HUMAN	two hybrid*	8995654				Q9WMX2-Q86U42	POLG_HCVCO-PABP2_HUMAN
Hepatitis C virus	11103	Q68124	Q68124_9HEPC	P36941	TNR3_HUMAN	two hybrid*	8995654				Q9WMX2-Q86U70	POLG_HCVCO-LDB1_HUMAN
Hepatitis C virus	11103	Q68139	Q68139_9HEPC	P36941	TNR3_HUMAN	two hybrid*	8995654				Q9WMX2-Q86UC2	POLG_HCVCO-RSPH3_HUMAN
Hepatitis C virus	11103	Q68149	Q68149_9HEPC	P36941	TNR3_HUMAN	two hybrid*	8995654				Q9WMX2-Q86UE6	POLG_HCVCO-LRRT1_HUMAN
Hepatitis C virus	11103	Q6QY91	Q6QY91_9HEPC	P36941	TNR3_HUMAN	two hybrid*	8995654				Q9WMX2-Q86UT2	POLG_HCVCO-Q86UT2_HUMAN
Hepatitis C virus	11103	Q6QY92	Q6QY92_9HEPC	P36941	TNR3_HUMAN	two hybrid*	8995654				Q9WMX2-Q86UW7	POLG_HCVCO-CAPS2_HUMAN
Hepatitis C virus	11103	Q6QY99	Q6QY99_9HEPC	P36941	TNR3_HUMAN	two hybrid*	8995654				Q9WMX2-Q86VK4	POLG_HCVCO-ZN410_HUMAN
Hepatitis C virus	11103	Q6QYA1	Q6QYA1_9HEPC	P36941	TNR3_HUMAN	two hybrid*	8995654				Q9WMX2-Q86VW0	POLG_HCVCO-SESD1_HUMAN
Hepatitis C virus	11103	Q6QYA2	Q6QYA2_9HEPC	P36941	TNR3_HUMAN	two hybrid*	8995654				Q9WMX2-Q8IUQ4	POLG_HCVCO-SIAH1_HUMAN
Hepatitis C virus	11103	Q6QYA6	Q6QYA6_9HEPC	P36941	TNR3_HUMAN	two hybrid*	8995654				Q9WMX2-Q8IUX7	POLG_HCVCO-AEBP1_HUMAN
Hepatitis C virus	11103	Q6QYA7	Q6QYA7_9HEPC	P36941	TNR3_HUMAN	two hybrid*	8995654				Q9WMX2-Q8IX21	POLG_HCVCO-F178A_HUMAN
Hepatitis C virus	11103	Q6QYB1	Q6QYB1_9HEPC	P36941	TNR3_HUMAN	two hybrid*	8995654				Q9WMX2-Q8IXJ9	POLG_HCVCO-ASXL1_HUMAN
Hepatitis C virus	11103	Q6QYB2	Q6QYB2_9HEPC	P36941	TNR3_HUMAN	two hybrid*	8995654				Q9WMX2-Q8IYH5	POLG_HCVCO-ZZZ3_HUMAN
Hepatitis C virus	11103	Q6QYB4	Q6QYB4_9HEPC	P36941	TNR3_HUMAN	two hybrid*	8995654				Q9WMX2-Q8IZ52	POLG_HCVCO-CHSS2_HUMAN
Hepatitis C virus	11103	Q6QYB6	Q6QYB6_9HEPC	P36941	TNR3_HUMAN	two hybrid*	8995654				Q9WMX2-Q8N0Z3	POLG_HCVCO-SPICE_HUMAN
Hepatitis C virus	11103	Q6QYB7	Q6QYB7_9HEPC	P36941	TNR3_HUMAN	two hybrid*	8995654				Q9WMX2-Q8N1B4	POLG_HCVCO-VPS52_HUMAN
Hepatitis C virus	11103	Q6QYB8	Q6QYB8_9HEPC	P36941	TNR3_HUMAN	two hybrid*	8995654				Q9WMX2-Q8N1W1	POLG_HCVCO-ARG28_HUMAN
Hepatitis C virus	11103	Q6QYB9	Q6QYB9_9HEPC	P36941	TNR3_HUMAN	two hybrid*	8995654				Q9WMX2-Q8N2S1	POLG_HCVCO-LTBP4_HUMAN
Hepatitis C virus	11103	Q6QYC1	Q6QYC1_9HEPC	P36941	TNR3_HUMAN	two hybrid*	8995654				Q9WMX2-Q8N2Y8	POLG_HCVCO-RUSC2_HUMAN
Hepatitis C virus	11103	Q6QYC2	Q6QYC2_9HEPC	P36941	TNR3_HUMAN	two hybrid*	8995654				Q9WMX2-Q8N3Z6	POLG_HCVCO-ZCHC7_HUMAN
Hepatitis C virus	11103	Q6QYC3	Q6QYC3_9HEPC	P36941	TNR3_HUMAN	two hybrid*	8995654				Q9WMX2-Q8N6Y0	POLG_HCVCO-USBP1_HUMAN
Hepatitis C virus	11103	Q6QYE5	Q6QYE5_9HEPC	P36941	TNR3_HUMAN	two hybrid*	8995654				Q9WMX2-Q8N7W2	POLG_HCVCO-BEND7_HUMAN
Hepatitis C virus	11103	Q6QYE6	Q6QYE6_9HEPC	P36941	TNR3_HUMAN	two hybrid*	8995654				Q9WMX2-Q8N960	POLG_HCVCO-CE120_HUMAN
Hepatitis C virus	11103	Q6QYE7	Q6QYE7_9HEPC	P36941	TNR3_HUMAN	two hybrid*	8995654				Q9WMX2-Q4LDE5	POLG_HCVCO-SVEP1_HUMAN
Hepatitis C virus	11103	Q6QYE8	Q6QYE8_9HEPC	P36941	TNR3_HUMAN	two hybrid*	8995654				Q9WMX2-Q8NBZ0	POLG_HCVCO-IN80E_HUMAN
Hepatitis C virus	11103	Q6QYE9	Q6QYE9_9HEPC	P36941	TNR3_HUMAN	two hybrid*	8995654				Q9WMX2-Q8NF91	POLG_HCVCO-SYNE1_HUMAN
Hepatitis C virus	11103	Q6QYF0	Q6QYF0_9HEPC	P36941	TNR3_HUMAN	two hybrid*	8995654				Q9WMX2-Q8NFF5	POLG_HCVCO-FAD1_HUMAN
Hepatitis C virus	11103	Q6QYF1	Q6QYF1_9HEPC	P36941	TNR3_HUMAN	two hybrid*	8995654				Q9WMX2-Q8TBC4	POLG_HCVCO-UBA3_HUMAN
Hepatitis C virus	11103	Q6QYF2	Q6QYF2_9HEPC	P36941	TNR3_HUMAN	two hybrid*	8995654				Q9WMX2-Q8TD31	POLG_HCVCO-CCHCR_HUMAN
Hepatitis C virus	11103	Q6QYF6	Q6QYF6_9HEPC	P36941	TNR3_HUMAN	two hybrid*	8995654				Q9WMX2-Q8TE76	POLG_HCVCO-MORC4_HUMAN
Hepatitis C virus	11103	Q6QYF7	Q6QYF7_9HEPC	P36941	TNR3_HUMAN	two hybrid*	8995654				Q9WMX2-Q8TEP8	POLG_HCVCO-CE192_HUMAN
Hepatitis C virus	11103	Q6QYF9	Q6QYF9_9HEPC	P36941	TNR3_HUMAN	two hybrid*	8995654				Q9WMX2-Q8TES7	POLG_HCVCO-FBF1_HUMAN
Hepatitis C virus	11103	Q6QYG0	Q6QYG0_9HEPC	P36941	TNR3_HUMAN	two hybrid*	8995654				Q9WMX2-Q8WUF5	POLG_HCVCO-IASPP_HUMAN
Hepatitis C virus	11103	Q6QYG5	Q6QYG5_9HEPC	P36941	TNR3_HUMAN	two hybrid*	8995654				Q9WMX2-Q92782	POLG_HCVCO-DPF1_HUMAN
Hepatitis C virus	11103	Q6QYJ7	Q6QYJ7_9HEPC	P36941	TNR3_HUMAN	two hybrid*	8995654				Q9WMX2-Q92832	POLG_HCVCO-NELL1_HUMAN
Hepatitis C virus	11103	Q6QYJ9	Q6QYJ9_9HEPC	P36941	TNR3_HUMAN	two hybrid*	8995654				Q9WMX2-Q92932	POLG_HCVCO-PTPR2_HUMAN
Hepatitis C virus	11103	Q6QYK0	Q6QYK0_9HEPC	P36941	TNR3_HUMAN	two hybrid*	8995654				Q9WMX2-Q96D15	POLG_HCVCO-RCN3_HUMAN
Hepatitis C virus	11103	Q6QYK2	Q6QYK2_9HEPC	P36941	TNR3_HUMAN	two hybrid*	8995654				Q9WMX2-Q96EK7	POLG_HCVCO-F120B_HUMAN
Hepatitis C virus	11103	Q6QYK3	Q6QYK3_9HEPC	P36941	TNR3_HUMAN	two hybrid*	8995654				Q9WMX2-Q96EP0	POLG_HCVCO-RNF31_HUMAN
Hepatitis C virus	11103	Q6QYK6	Q6QYK6_9HEPC	P36941	TNR3_HUMAN	two hybrid*	8995654				Q9WMX2-Q96EY1	POLG_HCVCO-DNJA3_HUMAN
Hepatitis C virus	11103	Q6QYK7	Q6QYK7_9HEPC	P36941	TNR3_HUMAN	two hybrid*	8995654				Q9WMX2-Q96GW7	POLG_HCVCO-PGCB_HUMAN
Hepatitis C virus	11103	Q6QYK8	Q6QYK8_9HEPC	P36941	TNR3_HUMAN	two hybrid*	8995654				Q9WMX2-Q96H12	POLG_HCVCO-MSD3_HUMAN
Hepatitis C virus	11103	Q6QYK9	Q6QYK9_9HEPC	P36941	TNR3_HUMAN	two hybrid*	8995654				Q9WMX2-Q96HC4	POLG_HCVCO-PDLI5_HUMAN
Hepatitis C virus	11103	Q6QYL0	Q6QYL0_9HEPC	P36941	TNR3_HUMAN	two hybrid*	8995654				Q9WMX2-Q96JM7	POLG_HCVCO-LMBL3_HUMAN
Hepatitis C virus	11103	Q6QYL1	Q6QYL1_9HEPC	P36941	TNR3_HUMAN	two hybrid*	8995654				Q9WMX2-Q96M27	POLG_HCVCO-PRRC1_HUMAN
Hepatitis C virus	11103	Q6QYL2	Q6QYL2_9HEPC	P36941	TNR3_HUMAN	two hybrid*	8995654				Q9WMX2-Q96MT8	POLG_HCVCO-CEP63_HUMAN
Hepatitis C virus	11103	Q6QYL4	Q6QYL4_9HEPC	P36941	TNR3_HUMAN	two hybrid*	8995654				Q9WMX2-Q96N67	POLG_HCVCO-DOCK7_HUMAN
Hepatitis C virus	11103	Q6QYL5	Q6QYL5_9HEPC	P36941	TNR3_HUMAN	two hybrid*	8995654				Q9WMX2-Q96NW7	POLG_HCVCO-LRRC7_HUMAN
Hepatitis C virus	11103	Q6QYM0	Q6QYM0_9HEPC	P36941	TNR3_HUMAN	two hybrid*	8995654				Q9WMX2-Q96T21	POLG_HCVCO-SEBP2_HUMAN
Hepatitis C virus	11103	Q6QYN0	Q6QYN0_9HEPC	P36941	TNR3_HUMAN	two hybrid*	8995654				Q9WMX2-Q99435	POLG_HCVCO-NELL2_HUMAN
Hepatitis C virus	11103	Q6QYQ9	Q6QYQ9_9HEPC	P36941	TNR3_HUMAN	two hybrid*	8995654				Q9WMX2-Q99447	POLG_HCVCO-PCY2_HUMAN
Hepatitis C virus	11103	Q6QYR0	Q6QYR0_9HEPC	P36941	TNR3_HUMAN	two hybrid*	8995654				Q9WMX2-Q9BQ16	POLG_HCVCO-TICN3_HUMAN
Hepatitis C virus	11103	Q6QYR1	Q6QYR1_9HEPC	P36941	TNR3_HUMAN	two hybrid*	8995654				Q9WMX2-Q9BQ52	POLG_HCVCO-RNZ2_HUMAN
Hepatitis C virus	11103	Q6QYR2	Q6QYR2_9HEPC	P36941	TNR3_HUMAN	two hybrid*	8995654				Q9WMX2-Q9BR76	POLG_HCVCO-COR1B_HUMAN
Hepatitis C virus	11103	Q6QYR3	Q6QYR3_9HEPC	P36941	TNR3_HUMAN	two hybrid*	8995654				Q9WMX2-Q9BRK4	POLG_HCVCO-LZTS2_HUMAN
Hepatitis C virus	11103	Q6QYR4	Q6QYR4_9HEPC	P36941	TNR3_HUMAN	two hybrid*	8995654				Q9WMX2-Q9BTY2	POLG_HCVCO-FUCO2_HUMAN
Hepatitis C virus	11103	Q6QYR5	Q6QYR5_9HEPC	P36941	TNR3_HUMAN	two hybrid*	8995654				Q9WMX2-Q9BV73	POLG_HCVCO-CP250_HUMAN
Hepatitis C virus	11103	Q6QYR6	Q6QYR6_9HEPC	P36941	TNR3_HUMAN	two hybrid*	8995654				Q9WMX2-Q13438	POLG_HCVCO-OS9_HUMAN
Hepatitis C virus	11103	Q6QYR7	Q6QYR7_9HEPC	P36941	TNR3_HUMAN	two hybrid*	8995654				Q9WMX2-Q9BWF3	POLG_HCVCO-RBM4_HUMAN
Hepatitis C virus	11103	Q6QYT2	Q6QYT2_9HEPC	P36941	TNR3_HUMAN	two hybrid*	8995654				Q9WMX2-Q9BXP5	POLG_HCVCO-SRRT_HUMAN
Hepatitis C virus	11103	Q6QYT4	Q6QYT4_9HEPC	P36941	TNR3_HUMAN	two hybrid*	8995654				Q9WMX2-Q9BYW2	POLG_HCVCO-SETD2_HUMAN
Hepatitis C virus	11103	Q6QYT5	Q6QYT5_9HEPC	P36941	TNR3_HUMAN	two hybrid*	8995654				Q9WMX2-Q9C099	POLG_HCVCO-LRCC1_HUMAN
Hepatitis C virus	11103	Q6QYT6	Q6QYT6_9HEPC	P36941	TNR3_HUMAN	two hybrid*	8995654				Q9WMX2-Q9GZN7	POLG_HCVCO-ROGDI_HUMAN
Hepatitis C virus	11103	Q6QYT7	Q6QYT7_9HEPC	P36941	TNR3_HUMAN	two hybrid*	8995654				Q9WMX2-Q9H0D6	POLG_HCVCO-XRN2_HUMAN
Hepatitis C virus	11103	Q6QYT8	Q6QYT8_9HEPC	P36941	TNR3_HUMAN	two hybrid*	8995654				Q9WMX2-Q9H0F6	POLG_HCVCO-SHRPN_HUMAN
Hepatitis C virus	11103	Q6QYT9	Q6QYT9_9HEPC	P36941	TNR3_HUMAN	two hybrid*	8995654				Q9WMX2-Q9H0Q3	POLG_HCVCO-FXYD6_HUMAN
Hepatitis C virus	11103	Q6QYU0	Q6QYU0_9HEPC	P36941	TNR3_HUMAN	two hybrid*	8995654				Q9WMX2-Q9H2D6	POLG_HCVCO-TARA_HUMAN
Hepatitis C virus	11103	Q6QYU1	Q6QYU1_9HEPC	P36941	TNR3_HUMAN	two hybrid*	8995654				Q9WMX2-Q9H4I2	POLG_HCVCO-ZHX3_HUMAN
Hepatitis C virus	11103	Q6QYU2	Q6QYU2_9HEPC	P36941	TNR3_HUMAN	two hybrid*	8995654				Q9WMX2-Q9H7B4	POLG_HCVCO-SMYD3_HUMAN
Hepatitis C virus	11103	Q6QYU3	Q6QYU3_9HEPC	P36941	TNR3_HUMAN	two hybrid*	8995654				Q9WMX2-Q9H869	POLG_HCVCO-YYAP1_HUMAN
Hepatitis C virus	11103	Q6QZ00	Q6QZ00_9HEPC	P36941	TNR3_HUMAN	two hybrid*	8995654				Q9WMX2-Q9H8L6	POLG_HCVCO-MMRN2_HUMAN
Hepatitis C virus	11103	Q6QZ04	Q6QZ04_9HEPC	P36941	TNR3_HUMAN	two hybrid*	8995654				Q9WMX2-Q9H8S9	POLG_HCVCO-MOB1A_HUMAN
Hepatitis C virus	11103	Q6QZ15	Q6QZ15_9HEPC	P36941	TNR3_HUMAN	two hybrid*	8995654				Q9WMX2-Q9H9L4	POLG_HCVCO-KANL2_HUMAN
Hepatitis C virus	11103	Q6QZ18	Q6QZ18_9HEPC	P36941	TNR3_HUMAN	two hybrid*	8995654				Q9WMX2-Q9HAP2	POLG_HCVCO-MLXIP_HUMAN
Hepatitis C virus	11103	Q6QZ19	Q6QZ19_9HEPC	P36941	TNR3_HUMAN	two hybrid*	8995654				Q9WMX2-Q9HAU4	POLG_HCVCO-SMUF2_HUMAN
Hepatitis C virus	11103	Q6QZ20	Q6QZ20_9HEPC	P36941	TNR3_HUMAN	two hybrid*	8995654				Q9WMX2-Q9HBI0	POLG_HCVCO-PARVG_HUMAN
Hepatitis C virus	11103	Q6QZ21	Q6QZ21_9HEPC	P36941	TNR3_HUMAN	two hybrid*	8995654				Q9WMX2-Q9HCB6	POLG_HCVCO-SPON1_HUMAN
Hepatitis C virus	11103	Q6QZ22	Q6QZ22_9HEPC	P36941	TNR3_HUMAN	two hybrid*	8995654				Q9WMX2-Q9HCM3	POLG_HCVCO-K1549_HUMAN
Hepatitis C virus	11103	Q6QZ25	Q6QZ25_9HEPC	P36941	TNR3_HUMAN	two hybrid*	8995654				Q9WMX2-Q9HCS7	POLG_HCVCO-SYF1_HUMAN
Hepatitis C virus	11103	Q6QZ26	Q6QZ26_9HEPC	P36941	TNR3_HUMAN	two hybrid*	8995654				Q9WMX2-Q9HCU4	POLG_HCVCO-CELR2_HUMAN
Hepatitis C virus	11103	Q6QZ27	Q6QZ27_9HEPC	P36941	TNR3_HUMAN	two hybrid*	8995654				Q9WMX2-Q9NP73	POLG_HCVCO-ALG13_HUMAN
Hepatitis C virus	11103	Q6QZ28	Q6QZ28_9HEPC	P36941	TNR3_HUMAN	two hybrid*	8995654				Q9WMX2-Q9NP80	POLG_HCVCO-PLPL8_HUMAN
Hepatitis C virus	11103	Q6QZ29	Q6QZ29_9HEPC	P36941	TNR3_HUMAN	two hybrid*	8995654				Q9WMX2-Q9NRA8	POLG_HCVCO-4ET_HUMAN
Hepatitis C virus	11103	Q6QZ31	Q6QZ31_9HEPC	P36941	TNR3_HUMAN	two hybrid*	8995654				Q9WMX2-Q9NRD5	POLG_HCVCO-PICK1_HUMAN
Hepatitis C virus	11103	Q6QZ32	Q6QZ32_9HEPC	P36941	TNR3_HUMAN	two hybrid*	8995654				Q9WMX2-Q9NRR5	POLG_HCVCO-UBQL4_HUMAN
Hepatitis C virus	11103	Q6QZ56	Q6QZ56_9HEPC	P36941	TNR3_HUMAN	two hybrid*	8995654				Q9WMX2-Q9NSC5	POLG_HCVCO-HOME3_HUMAN
Hepatitis C virus	11103	Q6QZ58	Q6QZ58_9HEPC	P36941	TNR3_HUMAN	two hybrid*	8995654				Q9WMX2-Q9NUL5	POLG_HCVCO-CS066_HUMAN
Hepatitis C virus	11103	Q6QZ60	Q6QZ60_9HEPC	P36941	TNR3_HUMAN	two hybrid*	8995654				Q9WMX2-Q9NVV9	POLG_HCVCO-THAP1_HUMAN
Hepatitis C virus	11103	Q6QZ61	Q6QZ61_9HEPC	P36941	TNR3_HUMAN	two hybrid*	8995654				Q9WMX2-Q9NXP7	POLG_HCVCO-GIN1_HUMAN
Hepatitis C virus	11103	Q6QZ62	Q6QZ62_9HEPC	P36941	TNR3_HUMAN	two hybrid*	8995654				Q9WMX2-Q9NY15	POLG_HCVCO-STAB1_HUMAN
Hepatitis C virus	11103	Q6QZ63	Q6QZ63_9HEPC	P36941	TNR3_HUMAN	two hybrid*	8995654				Q9WMX2-Q9P0K7	POLG_HCVCO-RAI14_HUMAN
Hepatitis C virus	11103	Q6QZ64	Q6QZ64_9HEPC	P36941	TNR3_HUMAN	two hybrid*	8995654				Q9WMX2-Q9P0V9	POLG_HCVCO-SEP10_HUMAN
Hepatitis C virus	11103	Q6QZ67	Q6QZ67_9HEPC	P36941	TNR3_HUMAN	two hybrid*	8995654				Q9WMX2-Q9P2D6	POLG_HCVCO-F135A_HUMAN
Hepatitis C virus	11103	Q6QZ80	Q6QZ80_9HEPC	P36941	TNR3_HUMAN	two hybrid*	8995654				Q9WMX2-Q9P2E2	POLG_HCVCO-KIF17_HUMAN
Hepatitis C virus	11103	Q6QZ81	Q6QZ81_9HEPC	P36941	TNR3_HUMAN	two hybrid*	8995654				Q9WMX2-Q9P2E9	POLG_HCVCO-RRBP1_HUMAN
Hepatitis C virus	11103	Q6QZ82	Q6QZ82_9HEPC	P36941	TNR3_HUMAN	two hybrid*	8995654				Q9WMX2-Q9UBD0	POLG_HCVCO-HSFX1_HUMAN
Hepatitis C virus	11103	Q6QZ83	Q6QZ83_9HEPC	P36941	TNR3_HUMAN	two hybrid*	8995654				Q9WMX2-Q9UBK9	POLG_HCVCO-UXT_HUMAN
Hepatitis C virus	11103	Q6QZ84	Q6QZ84_9HEPC	P36941	TNR3_HUMAN	two hybrid*	8995654				Q9WMX2-Q9UBU8	POLG_HCVCO-MO4L1_HUMAN
Hepatitis C virus	11103	Q6QZ85	Q6QZ85_9HEPC	P36941	TNR3_HUMAN	two hybrid*	8995654				Q9WMX2-Q9UBW7	POLG_HCVCO-ZMYM2_HUMAN
Hepatitis C virus	11103	Q6QZ87	Q6QZ87_9HEPC	P36941	TNR3_HUMAN	two hybrid*	8995654				Q9WMX2-Q9UBX5	POLG_HCVCO-FBLN5_HUMAN
Hepatitis C virus	11103	Q6QZ88	Q6QZ88_9HEPC	P36941	TNR3_HUMAN	two hybrid*	8995654				Q9WMX2-Q9UHF1	POLG_HCVCO-EGFL7_HUMAN
Hepatitis C virus	11103	Q6QZ91	Q6QZ91_9HEPC	P36941	TNR3_HUMAN	two hybrid*	8995654				Q9WMX2-Q9UHL4	POLG_HCVCO-DPP2_HUMAN
Hepatitis C virus	11103	Q6QZ99	Q6QZ99_9HEPC	P36941	TNR3_HUMAN	two hybrid*	8995654				Q9WMX2-Q9UHV2	POLG_HCVCO-SRTD1_HUMAN
Hepatitis C virus	11103	Q6QZA0	Q6QZA0_9HEPC	P36941	TNR3_HUMAN	two hybrid*	8995654				Q9WMX2-Q9UJF2	POLG_HCVCO-NGAP_HUMAN
Hepatitis C virus	11103	Q6QZA1	Q6QZA1_9HEPC	P36941	TNR3_HUMAN	two hybrid*	8995654				Q9WMX2-Q9UJX2	POLG_HCVCO-CDC23_HUMAN
Hepatitis C virus	11103	Q6QZA2	Q6QZA2_9HEPC	P36941	TNR3_HUMAN	two hybrid*	8995654				Q9WMX2-Q9UKK3	POLG_HCVCO-PARP4_HUMAN
Hepatitis C virus	11103	Q6QZA3	Q6QZA3_9HEPC	P36941	TNR3_HUMAN	two hybrid*	8995654				Q9WMX2-Q9ULU8	POLG_HCVCO-CAPS1_HUMAN
Hepatitis C virus	11103	Q6QZA4	Q6QZA4_9HEPC	P36941	TNR3_HUMAN	two hybrid*	8995654				Q9WMX2-Q9ULW6	POLG_HCVCO-NP1L2_HUMAN
Hepatitis C virus	11103	Q6QZA5	Q6QZA5_9HEPC	P36941	TNR3_HUMAN	two hybrid*	8995654				Q9WMX2-Q9UMS6	POLG_HCVCO-SYNP2_HUMAN
Hepatitis C virus	11103	Q6QZA6	Q6QZA6_9HEPC	P36941	TNR3_HUMAN	two hybrid*	8995654				Q9WMX2-Q9UMX0	POLG_HCVCO-UBQL1_HUMAN
Hepatitis C virus	11103	Q6QZA7	Q6QZA7_9HEPC	P36941	TNR3_HUMAN	two hybrid*	8995654				Q9WMX2-Q9UPU7	POLG_HCVCO-TBD2B_HUMAN
Hepatitis C virus	11103	Q6QZA9	Q6QZA9_9HEPC	P36941	TNR3_HUMAN	two hybrid*	8995654				Q9WMX2-Q9Y219	POLG_HCVCO-JAG2_HUMAN
Hepatitis C virus	11103	Q6QZD2	Q6QZD2_9HEPC	P36941	TNR3_HUMAN	two hybrid*	8995654				Q9WMX2-Q9Y228	POLG_HCVCO-T3JAM_HUMAN
Hepatitis C virus	11103	Q6QZD3	Q6QZD3_9HEPC	P36941	TNR3_HUMAN	two hybrid*	8995654				Q9WMX2-Q9Y2B5	POLG_HCVCO-VP9D1_HUMAN
Hepatitis C virus	11103	Q6QZD8	Q6QZD8_9HEPC	P36941	TNR3_HUMAN	two hybrid*	8995654				Q9WMX2-Q9Y2D8	POLG_HCVCO-ADIP_HUMAN
Hepatitis C virus	11103	Q6QZE2	Q6QZE2_9HEPC	P36941	TNR3_HUMAN	two hybrid*	8995654				Q9WMX2-Q9Y2K1	POLG_HCVCO-ZBTB1_HUMAN
Hepatitis C virus	11103	Q6QZE3	Q6QZE3_9HEPC	P36941	TNR3_HUMAN	two hybrid*	8995654				Q9WMX2-Q9Y2X9	POLG_HCVCO-ZN281_HUMAN
Hepatitis C virus	11103	Q6QZE5	Q6QZE5_9HEPC	P36941	TNR3_HUMAN	two hybrid*	8995654				Q9WMX2-Q9Y3M2	POLG_HCVCO-CBY1_HUMAN
Hepatitis C virus	11103	Q6QZE7	Q6QZE7_9HEPC	P36941	TNR3_HUMAN	two hybrid*	8995654				Q9WMX2-Q9Y5V3	POLG_HCVCO-MAGD1_HUMAN
Hepatitis C virus	11103	Q6QZE8	Q6QZE8_9HEPC	P36941	TNR3_HUMAN	two hybrid*	8995654				Q9WMX2-Q9Y6N6	POLG_HCVCO-LAMC3_HUMAN
Hepatitis C virus	11103	Q6QZE9	Q6QZE9_9HEPC	P36941	TNR3_HUMAN	two hybrid*	8995654				Q9WMX2-A8K031	POLG_HCVCO-A8K031_HUMAN
Hepatitis C virus	11103	Q6QZF1	Q6QZF1_9HEPC	P36941	TNR3_HUMAN	two hybrid*	8995654				Q9WMX2-A8K3E0	POLG_HCVCO-A8K3E0_HUMAN
Hepatitis C virus	11103	Q6QZF2	Q6QZF2_9HEPC	P36941	TNR3_HUMAN	two hybrid*	8995654				Q9WMX2-Q53G26	POLG_HCVCO-Q53G26_HUMAN
Hepatitis C virus	11103	Q6QZG0	Q6QZG0_9HEPC	P36941	TNR3_HUMAN	two hybrid*	8995654				Q9WMX2-B0LPF3	POLG_HCVCO-B0LPF3_HUMAN
Hepatitis C virus	11103	Q6QZG4	Q6QZG4_9HEPC	P36941	TNR3_HUMAN	two hybrid*	8995654				Q9WMX2-Q53GC0	POLG_HCVCO-Q53GC0_HUMAN
Hepatitis C virus	11103	Q6QZG5	Q6QZG5_9HEPC	P36941	TNR3_HUMAN	two hybrid*	8995654				Q9WMX2-B4E273	POLG_HCVCO-B4E273_HUMAN
Hepatitis C virus	11103	Q6QZG6	Q6QZG6_9HEPC	P36941	TNR3_HUMAN	two hybrid*	8995654				Q9WMX2-A2VCK8	POLG_HCVCO-A2VCK8_HUMAN
Hepatitis C virus	11103	Q6QZG7	Q6QZG7_9HEPC	P36941	TNR3_HUMAN	two hybrid*	8995654				Q9WMX2-Q9H6F5	POLG_HCVCO-CCD86_HUMAN
Hepatitis C virus	11103	Q6QZG8	Q6QZG8_9HEPC	P36941	TNR3_HUMAN	two hybrid*	8995654				Q9WMX2-Q96P48	POLG_HCVCO-ARAP1_HUMAN
Hepatitis C virus	11103	Q6QZG9	Q6QZG9_9HEPC	P36941	TNR3_HUMAN	two hybrid*	8995654				Q9WMX2-Q86XR8	POLG_HCVCO-CEP57_HUMAN
Hepatitis C virus	11103	Q6QZH0	Q6QZH0_9HEPC	P36941	TNR3_HUMAN	two hybrid*	8995654				Q9WMX2-Q9NX38	POLG_HCVCO-F206A_HUMAN
Hepatitis C virus	11103	Q6QZH1	Q6QZH1_9HEPC	P36941	TNR3_HUMAN	two hybrid*	8995654				Q9WMX2-Q9UKC9	POLG_HCVCO-FBXL2_HUMAN
Hepatitis C virus	11103	Q6QZH2	Q6QZH2_9HEPC	P36941	TNR3_HUMAN	two hybrid*	8995654				Q9WMX2-P08493	POLG_HCVCO-MGP_HUMAN
Hepatitis C virus	11103	Q6QZH3	Q6QZH3_9HEPC	P36941	TNR3_HUMAN	two hybrid*	8995654				Q9WMX2-Q92597	POLG_HCVCO-NDRG1_HUMAN
Hepatitis C virus	11103	Q6UNT8	Q6UNT8_9HEPC	P36941	TNR3_HUMAN	two hybrid*	8995654				Q9WMX2-P42356	POLG_HCVCO-PI4KA_HUMAN
Hepatitis C virus	11103	Q8BES1	Q8BES1_9HEPC	P36941	TNR3_HUMAN	two hybrid*	8995654				Q9WMX2-P06454	POLG_HCVCO-PTMA_HUMAN
Hepatitis C virus	11103	Q6QZG4	Q6QZG4_9HEPC	B3KM80	B3KM80_HUMAN	pull down*	12427757				Q9WMX2-Q13727	POLG_HCVCO-Q13727_HUMAN
Hepatitis C virus	11103	Q6QZG4	Q6QZG4_9HEPC	O00410	IPO5_HUMAN	two hybrid*	10799599				Q9WMX2-P09758	POLG_HCVCO-TACD2_HUMAN
Hepatitis C virus	11103	Q6QZG4	Q6QZG4_9HEPC	O00410	IPO5_HUMAN	coimmunoprecipitation*	10799599				Q9WMX2-Q8TBK9	POLG_HCVCO-Q8TBK9_HUMAN
Hepatitis C virus	11103	Q6QZG4	Q6QZG4_9HEPC	O14744	ANM5_HUMAN	two hybrid*	11152681				Q9WMX2-P29762	POLG_HCVCO-RABP1_HUMAN
Hepatitis C virus	11103	Q6QZG4	Q6QZG4_9HEPC	O95801	TTC4_HUMAN	two hybrid*	14623081				Q9WMX2-Q6FHJ7	POLG_HCVCO-SFRP4_HUMAN
Hepatitis C virus	11103	Q6QZG4	Q6QZG4_9HEPC	O95801	TTC4_HUMAN	coimmunoprecipitation*	14623081				Q9WMX2-Q09666	POLG_HCVCO-AHNK_HUMAN
Hepatitis C virus	11103	Q6QZG4	Q6QZG4_9HEPC	P06239	LCK_HUMAN	coimmunoprecipitation*	14993658				Q9WMX2-Q4LE69	POLG_HCVCO-Q4LE69_HUMAN
Hepatitis C virus	11103	Q6QZG4	Q6QZG4_9HEPC	P06241	FYN_HUMAN	coimmunoprecipitation*	14993658				Q9WMX2-Q53S24	POLG_HCVCO-Q53S24_HUMAN
Hepatitis C virus	11103	Q6QZG4	Q6QZG4_9HEPC	P07948	LYN_HUMAN	coimmunoprecipitation*	14993658				Q9WMX2-P04637	POLG_HCVCO-P53_HUMAN
Hepatitis C virus	11103	Q6QZG4	Q6QZG4_9HEPC	P08631	HCK_HUMAN	coimmunoprecipitation*	14993658				Q9WMX2-P21333	POLG_HCVCO-FLNA_HUMAN
Hepatitis C virus	11103	Q6QZG4	Q6QZG4_9HEPC	P12814	ACTN1_HUMAN	two hybrid*	14623081				Q9WMX2-P27824	POLG_HCVCO-CALX_HUMAN
Hepatitis C virus	11103	Q6QZG4	Q6QZG4_9HEPC	P12814	ACTN1_HUMAN	coimmunoprecipitation*	14623081				Q9WMX2-P60709	POLG_HCVCO-ACTB_HUMAN
Hepatitis C virus	11103	Q6QZG4	Q6QZG4_9HEPC	Q12933	TRAF2_HUMAN	electrophoretic mobility shift assay*	11821416				Q9WMX2-O60664	POLG_HCVCO-PLIN3_HUMAN
Hepatitis C virus	11103	Q6QZG4	Q6QZG4_9HEPC	Q14240	IF4A2_HUMAN	two hybrid*	11922617				Q9WMX2-P61020	POLG_HCVCO-RAB5B_HUMAN
Hepatitis C virus	11103	Q6QZG4	Q6QZG4_9HEPC	Q15631	TSN_HUMAN	two hybrid*	12532453				Q9WMX2-Q86Y82	POLG_HCVCO-STX12_HUMAN
Hepatitis C virus	11103	Q6QZG4	Q6QZG4_9HEPC	Q15631	TSN_HUMAN	coimmunoprecipitation*	12532453				Q9WMX2-P08962	POLG_HCVCO-CD63_HUMAN
Hepatitis C virus	11103	Q6QZG4	Q6QZG4_9HEPC	Q16594	TAF9_HUMAN	coimmunoprecipitation*	12101418				Q9WMX2-Q15485	POLG_HCVCO-FCN2_HUMAN
Hepatitis C virus	11103	Q6QZG4	Q6QZG4_9HEPC	Q16594	TAF9_HUMAN	imaging technique*	12101418				Q9WMX2-P02753	POLG_HCVCO-RET4_HUMAN
Hepatitis C virus	11103	Q6QZG4	Q6QZG4_9HEPC	Q16594	TAF9_HUMAN	confocal microscopy*	12101418				Q9WMX2-P81172	POLG_HCVCO-HEPC_HUMAN
Hepatitis C virus	11103	Q6QZG4	Q6QZG4_9HEPC	Q9Y3D8	KAD6_HUMAN	coimmunoprecipitation*	12101418				Q9WMX2-Q9NPA0	POLG_HCVCO-EMC7_HUMAN
Hepatitis C virus	11103	Q6QZG4	Q6QZG4_9HEPC	Q9Y3D8	KAD6_HUMAN	imaging technique*	12101418				Q9WMX2-P22309	POLG_HCVCO-UD11_HUMAN
Hepatitis C virus	11103	Q6QZG4	Q6QZG4_9HEPC	Q9Y3D8	KAD6_HUMAN	confocal microscopy*	12101418				Q9WMX2-Q04941	POLG_HCVCO-PLP2_HUMAN
Hepatitis C virus	11103	Q6QZG4	Q6QZG4_9HEPC	Q6AZW6	Q6AZW6_HUMAN	two hybrid*	12445808				Q9WMX2-Q9HC24	POLG_HCVCO-LFG4_HUMAN
Hepatitis C virus	11103	Q6QZG4	Q6QZG4_9HEPC	Q6AZW6	Q6AZW6_HUMAN	coimmunoprecipitation*	12445808				Q9WMX2-Q9Y320	POLG_HCVCO-TMX2_HUMAN
Hepatitis C virus	11103	Q6QZG4	Q6QZG4_9HEPC	Q6ZRS2	SRCAP_HUMAN	two hybrid*	10702287				Q9WMX2-P03905	POLG_HCVCO-NU4M_HUMAN
Hepatitis C virus	11103	Q6QZG4	Q6QZG4_9HEPC	Q6ZRS2	SRCAP_HUMAN	coimmunoprecipitation*	10702287				Q9WMX2-P35354	POLG_HCVCO-PGH2_HUMAN
Hepatitis C virus	11103	Q6QZG4	Q6QZG4_9HEPC	Q6ZRS2	SRCAP_HUMAN	pull down*	10702287				Q9WMX2-P14209	POLG_HCVCO-CD99_HUMAN
Hepatitis C virus	11103	Q6QZG4	Q6QZG4_9HEPC	Q99941	ATF6B_HUMAN	two hybrid*	12445808				Q9WMX2-P27701	POLG_HCVCO-CD82_HUMAN
Hepatitis C virus	11103	Q6QZG4	Q6QZG4_9HEPC	Q99941	ATF6B_HUMAN	coimmunoprecipitation*	12445808				Q9WMX2-P02647	POLG_HCVCO-APOA1_HUMAN
Hepatitis C virus	11103	Q6QZG4	Q6QZG4_9HEPC	Q9UJM8	HAOX1_HUMAN	two hybrid*	14623081				Q9WMX2-Q06481	POLG_HCVCO-APLP2_HUMAN
Hepatitis C virus	11103	Q6QZG4	Q6QZG4_9HEPC	Q9UJM8	HAOX1_HUMAN	coimmunoprecipitation*	14623081				Q9WMX2-P02679	POLG_HCVCO-FIBG_HUMAN
Hepatitis C virus	11103	Q6QZG4	Q6QZG4_9HEPC	Q9UKC9	FBXL2_HUMAN	coimmunoprecipitation*	15893726				Q9WMX2-Q9NY26	POLG_HCVCO-S39A1_HUMAN
Hepatitis C virus	11103	Q6QZG4	Q6QZG4_9HEPC	Q9UMX0	UBQL1_HUMAN	two hybrid*	12634373				Q9WMX2-P23378	POLG_HCVCO-GCSP_HUMAN
Hepatitis C virus	11103	Q6QZG4	Q6QZG4_9HEPC	Q9UMX0	UBQL1_HUMAN	coimmunoprecipitation*	12634373				Q9WMX2-Q56VL3	POLG_HCVCO-OCAD2_HUMAN
Hepatitis C virus	11103	Q6QZG4	Q6QZG4_9HEPC	P02647	APOA1_HUMAN	two hybrid*	11878923				Q9WMX2-Q6UX53	POLG_HCVCO-MET7B_HUMAN
Hepatitis C virus	11103	Q6QZG4	Q6QZG4_9HEPC	P02647	APOA1_HUMAN	coimmunoprecipitation*	11878923				Q9WMX2-Q15125	POLG_HCVCO-EBP_HUMAN
Hepatitis C virus	11103	Q6QZG4	Q6QZG4_9HEPC	P02647	APOA1_HUMAN	pull down*	11878923				Q9WMX2-P23284	POLG_HCVCO-PPIB_HUMAN
Hepatitis C virus	11103	Q6QZG4	Q6QZG4_9HEPC	P02647	APOA1_HUMAN	imaging technique*	11878923				Q9WMX2-P01009	POLG_HCVCO-A1AT_HUMAN
Hepatitis C virus	11103	Q6QZG4	Q6QZG4_9HEPC	P02647	APOA1_HUMAN	confocal microscopy*	11878923				Q9WMX2-P02750	POLG_HCVCO-A2GL_HUMAN
Hepatitis C virus	11103	K7Y1A2	K7Y1A2_9HEPC	Q9UHD2	TBK1_HUMAN	anti tag coimmunoprecipitation	23096996				Q9WMX2-P06733	POLG_HCVCO-ENOA_HUMAN
Hepatitis C virus	11103	K7Y1A2	K7Y1A2_9HEPC	Q14164	IKKE_HUMAN	anti tag coimmunoprecipitation	23096996				Q9WMX2-O14818	POLG_HCVCO-PSA7_HUMAN
Hepatitis C virus	11103	K7Y1A2	K7Y1A2_9HEPC	Q9UHD2	TBK1_HUMAN	pull down	23096996				Q9WMX2-P26641	POLG_HCVCO-EF1G_HUMAN
Hepatitis C virus	11103	K7Y1A2	K7Y1A2_9HEPC	Q14164	IKKE_HUMAN	pull down	23096996				Q9WMX2-Q6N075	POLG_HCVCO-MFSD5_HUMAN
Hepatitis C virus	11103	K7Y1A2	K7Y1A2_9HEPC	Q7Z434	MAVS_HUMAN	confocal microscopy	16945160				Q9WMX2-P04920	POLG_HCVCO-B3A2_HUMAN
Hepatitis C virus	11103	O93077	O93077_9HEPC	P61289	PSME3_HUMAN	two hybrid	12970408				Q9WMX2-Q99942	POLG_HCVCO-RNF5_HUMAN
Hepatitis C virus	11103	O93077	O93077_9HEPC	P61289	PSME3_HUMAN	anti tag coimmunoprecipitation	12970408				Q9WMX2-Q00765	POLG_HCVCO-REEP5_HUMAN
Hepatitis C virus	11103	O93077	O93077_9HEPC	P61289	PSME3_HUMAN	confocal microscopy	12970408				Q9WMX2-P25311	POLG_HCVCO-ZA2G_HUMAN
Hepatitis C virus	11103	O93077	O93077_9HEPC	P61289	PSME3_HUMAN	anti bait coimmunoprecipitation	12970408				Q9WMX2-P22310	POLG_HCVCO-UD14_HUMAN
Hepatitis C virus	11103	O89168	O89168_9HEPC	P00973	OAS1_HUMAN	pull down	15039538				Q9WMX2-Q06055	POLG_HCVCO-AT5G2_HUMAN
Hepatitis C virus ISOLATE 1	11104	P26664	POLG_HCV1	P42224	STAT1_HUMAN	anti bait coimmunoprecipitation	16940534				Q9WMX2-P04114	POLG_HCVCO-APOB_HUMAN
Hepatitis C virus ISOLATE 1	11104	P26664	POLG_HCV1	Q9UMX0	UBQL1_HUMAN	anti tag coimmunoprecipitation	12634373				Q9WMX2-Q96EC8	POLG_HCVCO-YIPF6_HUMAN
Hepatitis C virus ISOLATE 1	11104	P26664	POLG_HCV1	P42224	STAT1_HUMAN	anti tag coimmunoprecipitation	16940534				Q9WMX2-P54851	POLG_HCVCO-EMP2_HUMAN
Hepatitis C virus ISOLATE 1	11104	P26664	POLG_HCV1	P07900	HS90A_HUMAN	anti tag coimmunoprecipitation	17024179				Q9WMX2-Q8N6L1	POLG_HCVCO-KTAP2_HUMAN
Hepatitis C virus ISOLATE 1	11104	P26664	POLG_HCV1	Q9UMX0	UBQL1_HUMAN	two hybrid	12634373				Q9WMX2-Q9P0B6	POLG_HCVCO-CC167_HUMAN
Hepatitis C virus ISOLATE 1	11104	P26664	POLG_HCV1	Q9UMX0	UBQL1_HUMAN	pull down	12634373				Q9WMX2-O96005	POLG_HCVCO-CLPT1_HUMAN
Hepatitis C virus ISOLATE 1	11104	P26664	POLG_HCV1	P19525	E2AK2_HUMAN	pull down	10390359				Q9WMX2-Q15084	POLG_HCVCO-PDIA6_HUMAN
Hepatitis C virus ISOLATE 1	11104	P26664	POLG_HCV1	O00571	DDX3X_HUMAN	two hybrid*	10336476				Q9WMX2-Q15388	POLG_HCVCO-TOM20_HUMAN
Hepatitis C virus ISOLATE 1	11104	P26664	POLG_HCV1	P62314	SMD1_HUMAN	two hybrid*	14524621				Q9WMX2-Q8TCT9	POLG_HCVCO-HM13_HUMAN
Hepatitis C virus ISOLATE 1	11104	P26664	POLG_HCV1	O00571	DDX3X_HUMAN	pull down	10336476				Q9WMX2-P00167	POLG_HCVCO-CYB5_HUMAN
Hepatitis C virus ISOLATE 1	11104	P26664	POLG_HCV1	O00571	DDX3X_HUMAN	confocal microscopy	10336476				Q9WMX2-Q15166	POLG_HCVCO-PON3_HUMAN
Hepatitis C virus ISOLATE BK	11105	P26663	POLG_HCVBK	P14618	KPYM_HUMAN	fluorescence microscopy	18519040				Q9WMX2-O75306	POLG_HCVCO-NDUS2_HUMAN
Hepatitis C virus ISOLATE BK	11105	P26663	POLG_HCVBK	Q8N257	H2B3B_HUMAN	affinity chromatography technology	8647104				Q9WMX2-P05141	POLG_HCVCO-ADT2_HUMAN
Hepatitis C virus ISOLATE BK	11105	P26663	POLG_HCVBK	Q8N257	H2B3B_HUMAN	far western blotting	8647104				Q9WMX2-P02792	POLG_HCVCO-FRIL_HUMAN
Hepatitis C virus ISOLATE BK	11105	P26663	POLG_HCVBK	P17612	KAPCA_HUMAN	affinity chromatography technology	8647104				Q9WMX2-P38117	POLG_HCVCO-ETFB_HUMAN
Hepatitis C virus ISOLATE BK	11105	P26663	POLG_HCVBK	B2R4R0	B2R4R0_HUMAN	affinity chromatography technology	8647104				Q9WMX2-P47813	POLG_HCVCO-IF1AX_HUMAN
Hepatitis C virus ISOLATE BK	11105	P26663	POLG_HCVBK	P04553	HSP1_HUMAN	affinity chromatography technology	8647104				Q9WMX2-Q08830	POLG_HCVCO-FGL1_HUMAN
Hepatitis C virus ISOLATE BK	11105	P26663	POLG_HCVBK	P04637	P53_HUMAN	fluorescence microscopy	9188558				Q9WMX2-P00734	POLG_HCVCO-THRB_HUMAN
Hepatitis C virus ISOLATE BK	11105	P26663	POLG_HCVBK	P04637	P53_HUMAN	anti bait coimmunoprecipitation	9827557				Q9WMX2-O95789	POLG_HCVCO-ZMYM6_HUMAN
Hepatitis C virus ISOLATE BK	11105	P26663	POLG_HCVBK	P04637	P53_HUMAN	anti tag coimmunoprecipitation	9827557				Q9WMX2-Q9P035	POLG_HCVCO-HACD3_HUMAN
Hepatitis C virus ISOLATE BK	11105	P26663	POLG_HCVBK	Q8WTV0	SCRB1_HUMAN	fluorescence-activated cell sorting	12356718				Q9WMX2-Q14318	POLG_HCVCO-FKBP8_HUMAN
Hepatitis C virus ISOLATE CON1	333284	Q9WMX2	POLG_HCVCO	P06241	FYN_HUMAN	anti bait coimmunoprecipitation	14993658				Q9WMX2-Q53X94	POLG_HCVCO-Q53X94_HUMAN
Hepatitis C virus ISOLATE CON1	333284	Q9WMX2	POLG_HCVCO	P07948	LYN_HUMAN	anti bait coimmunoprecipitation	14993658				Q9WMX2-Q5XG79	POLG_HCVCO-Q5XG79_HUMAN
Hepatitis C virus ISOLATE CON1	333284	Q9WMX2	POLG_HCVCO	P14618	KPYM_HUMAN	anti bait coimmunoprecipitation	18519040				Q9WMX2-P41225	POLG_HCVCO-SOX3_HUMAN
Hepatitis C virus ISOLATE CON1	333284	Q9WMX2	POLG_HCVCO	P14618	KPYM_HUMAN	anti tag coimmunoprecipitation	18519040				Q9WMX2-P16144	POLG_HCVCO-ITB4_HUMAN
Hepatitis C virus ISOLATE CON1	333284	Q9WMX2	POLG_HCVCO	P06241	FYN_HUMAN	pull down	15784897				Q9WMX2-A7KAX9	POLG_HCVCO-RHG32_HUMAN
Hepatitis C virus ISOLATE CON1	333284	Q9WMX2	POLG_HCVCO	P07948	LYN_HUMAN	pull down	15784897				Q9WMX2-P27540	POLG_HCVCO-ARNT_HUMAN
Hepatitis C virus ISOLATE CON1	333284	Q9WMX2	POLG_HCVCO	P62993	GRB2_HUMAN	pull down	15784897				Q9WMX2-G3V185	POLG_HCVCO-G3V185_HUMAN
Hepatitis C virus ISOLATE CON1	333284	Q9WMX2	POLG_HCVCO	P06239	LCK_HUMAN	pull down	15784897				Q9WMX2-O94817	POLG_HCVCO-ATG12_HUMAN
Hepatitis C virus ISOLATE CON1	333284	Q9WMX2	POLG_HCVCO	P08631	HCK_HUMAN	pull down	15784897				Q9WMX2-Q8TDY2	POLG_HCVCO-RBCC1_HUMAN
Hepatitis C virus ISOLATE CON1	333284	Q9WMX2	POLG_HCVCO	P14618	KPYM_HUMAN	fluorescence microscopy	18519040				Q9WMX2-Q9HD26	POLG_HCVCO-GOPC_HUMAN
Hepatitis C virus ISOLATE CON1	333284	Q9WMX2	POLG_HCVCO	P07948	LYN_HUMAN	protein kinase assay	14993658				Q9WMX2-Q12983	POLG_HCVCO-BNIP3_HUMAN
Hepatitis C virus ISOLATE CON1	333284	Q9WMX2	POLG_HCVCO	Q7L7L0	H2A3_HUMAN	tandem affinity purification	22810585				Q9WMX2-P27105	POLG_HCVCO-STOM_HUMAN
Hepatitis C virus ISOLATE CON1	333284	Q9WMX2	POLG_HCVCO	P20671	H2A1D_HUMAN	tandem affinity purification	22810585				Q5EG65-O00571	POLG_HCVGL-DDX3X_HUMAN
Hepatitis C virus ISOLATE CON1	333284	Q9WMX2	POLG_HCVCO	P55795	HNRH2_HUMAN	tandem affinity purification	22810585				P27958-P06241	POLG_HCVH-FYN_HUMAN
Hepatitis C virus ISOLATE CON1	333284	Q9WMX2	POLG_HCVCO	P31942	HNRH3_HUMAN	tandem affinity purification	22810585				P27958-P07948	POLG_HCVH-LYN_HUMAN
Hepatitis C virus ISOLATE CON1	333284	Q9WMX2	POLG_HCVCO	P0C0S8	H2A1_HUMAN	tandem affinity purification	22810585				P27958-P08631	POLG_HCVH-HCK_HUMAN
Hepatitis C virus ISOLATE CON1	333284	Q9WMX2	POLG_HCVCO	P22626	ROA2_HUMAN	tandem affinity purification	22810585				P27958-P78337	POLG_HCVH-PITX1_HUMAN
Hepatitis C virus ISOLATE CON1	333284	Q9WMX2	POLG_HCVCO	Q9BTM1	H2AJ_HUMAN	tandem affinity purification	22810585				P27958-P12814	POLG_HCVH-ACTN1_HUMAN
Hepatitis C virus ISOLATE CON1	333284	Q9WMX2	POLG_HCVCO	P04908	H2A1B_HUMAN	tandem affinity purification	22810585				P27958-Q9P0L0	POLG_HCVH-VAPA_HUMAN
Hepatitis C virus ISOLATE CON1	333284	Q9WMX2	POLG_HCVCO	O00571	DDX3X_HUMAN	tandem affinity purification	22810585				P27958-P02652	POLG_HCVH-APOA2_HUMAN
Hepatitis C virus ISOLATE CON1	333284	Q9WMX2	POLG_HCVCO	P55209	NP1L1_HUMAN	tandem affinity purification	22810585				P27958-P62993	POLG_HCVH-GRB2_HUMAN
Hepatitis C virus ISOLATE CON1	333284	Q9WMX2	POLG_HCVCO	Q99878	H2A1J_HUMAN	tandem affinity purification	22810585				P27958-P06239	POLG_HCVH-LCK_HUMAN
Hepatitis C virus ISOLATE CON1	333284	Q9WMX2	POLG_HCVCO	P62269	RS18_HUMAN	tandem affinity purification	22810585				P27958-O00499	POLG_HCVH-BIN1_HUMAN
Hepatitis C virus ISOLATE CON1	333284	Q9WMX2	POLG_HCVCO	P31943	HNRH1_HUMAN	tandem affinity purification	22810585				P27958-P61604	POLG_HCVH-CH10_HUMAN
Hepatitis C virus ISOLATE CON1	333284	Q9WMX2	POLG_HCVCO	Q16777	H2A2C_HUMAN	tandem affinity purification	22810585				P27958-P61956	POLG_HCVH-SUMO2_HUMAN
Hepatitis C virus ISOLATE CON1	333284	Q9WMX2	POLG_HCVCO	P62805	H4_HUMAN	tandem affinity purification	22810585				P27958-P10599	POLG_HCVH-THIO_HUMAN
Hepatitis C virus ISOLATE CON1	333284	Q9WMX2	POLG_HCVCO	Q93077	H2A1C_HUMAN	tandem affinity purification	22810585				P27958-P80723	POLG_HCVH-BASP1_HUMAN
Hepatitis C virus ISOLATE CON1	333284	Q9WMX2	POLG_HCVCO	Q6FI13	H2A2A_HUMAN	tandem affinity purification	22810585				P27958-Q00325	POLG_HCVH-MPCP_HUMAN
Hepatitis C virus ISOLATE CON1	333284	Q9WMX2	POLG_HCVCO	Q99733	NP1L4_HUMAN	tandem affinity purification	22810585				P27958-P06748	POLG_HCVH-NPM_HUMAN
Hepatitis C virus ISOLATE CON1	333284	Q9WMX2	POLG_HCVCO	Q96KK5	H2A1H_HUMAN	tandem affinity purification	22810585				P27958-Q15717	POLG_HCVH-ELAV1_HUMAN
Hepatitis C virus ISOLATE CON1	333284	Q9WMX2	POLG_HCVCO	Q32P51	RA1L2_HUMAN	tandem affinity purification	22810585				P27958-P12236	POLG_HCVH-ADT3_HUMAN
Hepatitis C virus ISOLATE CON1	333284	Q9WMX2	POLG_HCVCO	P09651	ROA1_HUMAN	tandem affinity purification	22810585				P27958-P60174	POLG_HCVH-TPIS_HUMAN
Hepatitis C virus ISOLATE CON1	333284	Q9WMX2	POLG_HCVCO	O15162	PLS1_HUMAN	anti tag coimmunoprecipitation	21806988				P27958-P06733	POLG_HCVH-ENOA_HUMAN
Hepatitis C virus ISOLATE CON1	333284	Q9WMX2	POLG_HCVCO	O15162	PLS1_HUMAN	pull down	21806988				P27958-O95292	POLG_HCVH-VAPB_HUMAN
Hepatitis C virus ISOLATE CON1	333284	Q9WMX2	POLG_HCVCO	A2RUB6	CCD66_HUMAN	two hybrid	18985028				P27958-Q04941	POLG_HCVH-PLP2_HUMAN
Hepatitis C virus ISOLATE CON1	333284	Q9WMX2	POLG_HCVCO	O00468	AGRIN_HUMAN	two hybrid	18985028				P27958-P29966	POLG_HCVH-MARCS_HUMAN
Hepatitis C virus ISOLATE CON1	333284	Q9WMX2	POLG_HCVCO	O00499	BIN1_HUMAN	anti tag coimmunoprecipitation	18985028				P27958-Q06830	POLG_HCVH-PRDX1_HUMAN
Hepatitis C virus ISOLATE CON1	333284	Q9WMX2	POLG_HCVCO	O00499	BIN1_HUMAN	two hybrid	18985028				P27958-P62937	POLG_HCVH-PPIA_HUMAN
Hepatitis C virus ISOLATE CON1	333284	Q9WMX2	POLG_HCVCO	O00571	DDX3X_HUMAN	two hybrid	18985028				P27958-P16949	POLG_HCVH-STMN1_HUMAN
Hepatitis C virus ISOLATE CON1	333284	Q9WMX2	POLG_HCVCO	O14594	NCAN_HUMAN	two hybrid	18985028				P27958-P05455	POLG_HCVH-LA_HUMAN
Hepatitis C virus ISOLATE CON1	333284	Q9WMX2	POLG_HCVCO	O14777	NDC80_HUMAN	two hybrid	18985028				P27958-P55209	POLG_HCVH-NP1L1_HUMAN
Hepatitis C virus ISOLATE CON1	333284	Q9WMX2	POLG_HCVCO	O14874	BCKD_HUMAN	anti tag coimmunoprecipitation	18985028				P27958-P10809	POLG_HCVH-CH60_HUMAN
Hepatitis C virus ISOLATE CON1	333284	Q9WMX2	POLG_HCVCO	O14874	BCKD_HUMAN	two hybrid	18985028				P27958-O94966	POLG_HCVH-UBP19_HUMAN
Hepatitis C virus ISOLATE CON1	333284	Q9WMX2	POLG_HCVCO	O15015	ZN646_HUMAN	two hybrid	18985028				P27958-P11021	POLG_HCVH-GRP78_HUMAN
Hepatitis C virus ISOLATE CON1	333284	Q9WMX2	POLG_HCVCO	O15084	ANR28_HUMAN	two hybrid	18985028				P27958-Q14318	POLG_HCVH-FKBP8_HUMAN
Hepatitis C virus ISOLATE CON1	333284	Q9WMX2	POLG_HCVCO	O15162	PLS1_HUMAN	two hybrid	18985028				P27958-Q9H8S9	POLG_HCVH-MOB1A_HUMAN
Hepatitis C virus ISOLATE CON1	333284	Q9WMX2	POLG_HCVCO	O15162	PLS1_HUMAN	two hybrid	21806988				P27958-Q7L9L4	POLG_HCVH-MOB1B_HUMAN
Hepatitis C virus ISOLATE CON1	333284	Q9WMX2	POLG_HCVCO	O15169	AXIN1_HUMAN	two hybrid	18985028				P27958-P14174	POLG_HCVH-MIF_HUMAN
Hepatitis C virus ISOLATE CON1	333284	Q9WMX2	POLG_HCVCO	O15230	LAMA5_HUMAN	two hybrid	18985028				P27958-P05141	POLG_HCVH-ADT2_HUMAN
Hepatitis C virus ISOLATE CON1	333284	Q9WMX2	POLG_HCVCO	O15432	COPT2_HUMAN	two hybrid	18985028				P27958-Q562R1	POLG_HCVH-ACTBL_HUMAN
Hepatitis C virus ISOLATE CON1	333284	Q9WMX2	POLG_HCVCO	O15523	DDX3Y_HUMAN	two hybrid	18985028				P27958-P68371	POLG_HCVH-TBB4B_HUMAN
Hepatitis C virus ISOLATE CON1	333284	Q9WMX2	POLG_HCVCO	O43294	TGFI1_HUMAN	two hybrid	18985028				P27958-P07437	POLG_HCVH-TBB5_HUMAN
Hepatitis C virus ISOLATE CON1	333284	Q9WMX2	POLG_HCVCO	O43392	O43392_HUMAN	two hybrid	18985028				P27958-O14654	POLG_HCVH-IRS4_HUMAN
Hepatitis C virus ISOLATE CON1	333284	Q9WMX2	POLG_HCVCO	O43559	FRS3_HUMAN	anti tag coimmunoprecipitation	18985028				P27958-Q9H7B4	POLG_HCVH-SMYD3_HUMAN
Hepatitis C virus ISOLATE CON1	333284	Q9WMX2	POLG_HCVCO	O43559	FRS3_HUMAN	two hybrid	18985028				P27958-Q7Z434	POLG_HCVH-MAVS_HUMAN
Hepatitis C virus ISOLATE CON1	333284	Q9WMX2	POLG_HCVCO	O43866	CD5L_HUMAN	two hybrid	18985028				P27958-P60033	POLG_HCVH-CD81_HUMAN
Hepatitis C virus ISOLATE CON1	333284	Q9WMX2	POLG_HCVCO	O43889	CREB3_HUMAN	two hybrid	18985028				P27958-B0LPF3	POLG_HCVH-B0LPF3_HUMAN
Hepatitis C virus ISOLATE CON1	333284	Q9WMX2	POLG_HCVCO	O60504	VINEX_HUMAN	two hybrid	18985028				P27958-Q14164	POLG_HCVH-IKKE_HUMAN
Hepatitis C virus ISOLATE CON1	333284	Q9WMX2	POLG_HCVCO	O60687	SRPX2_HUMAN	two hybrid	18985028				P27958-Q9UHD2	POLG_HCVH-TBK1_HUMAN
Hepatitis C virus ISOLATE CON1	333284	Q9WMX2	POLG_HCVCO	O60711	LPXN_HUMAN	two hybrid	18985028				P27958-Q15631	POLG_HCVH-TSN_HUMAN
Hepatitis C virus ISOLATE CON1	333284	Q9WMX2	POLG_HCVCO	O75093	SLIT1_HUMAN	two hybrid	18985028				P27958-Q9UMX0	POLG_HCVH-UBQL1_HUMAN
Hepatitis C virus ISOLATE CON1	333284	Q9WMX2	POLG_HCVCO	O75094	SLIT3_HUMAN	two hybrid	18985028				P27958-Q96CW1	POLG_HCVH-AP2M1_HUMAN
Hepatitis C virus ISOLATE CON1	333284	Q9WMX2	POLG_HCVCO	O75095	MEGF6_HUMAN	two hybrid	18985028				P27958-P19525	POLG_HCVH-E2AK2_HUMAN
Hepatitis C virus ISOLATE CON1	333284	Q9WMX2	POLG_HCVCO	O75398	DEAF1_HUMAN	two hybrid	18985028				P27958-P29590	POLG_HCVH-PML_HUMAN
Hepatitis C virus ISOLATE CON1	333284	Q9WMX2	POLG_HCVCO	O75962	TRIO_HUMAN	two hybrid	18985028				P27958-P04637	POLG_HCVH-P53_HUMAN
Hepatitis C virus ISOLATE CON1	333284	Q9WMX2	POLG_HCVCO	O94813	SLIT2_HUMAN	two hybrid	18985028				P27958-Q8NBT2	POLG_HCVH-SPC24_HUMAN
Hepatitis C virus ISOLATE CON1	333284	Q9WMX2	POLG_HCVCO	O94875	SRBS2_HUMAN	anti tag coimmunoprecipitation	18985028				P27958-P57682	POLG_HCVH-KLF3_HUMAN
Hepatitis C virus ISOLATE CON1	333284	Q9WMX2	POLG_HCVCO	O94875	SRBS2_HUMAN	two hybrid	18985028				P27958-Q6DCA0	POLG_HCVH-AMERL_HUMAN
Hepatitis C virus ISOLATE CON1	333284	Q9WMX2	POLG_HCVCO	O94966	UBP19_HUMAN	two hybrid	18985028				P27958-Q9Y6V0	POLG_HCVH-PCLO_HUMAN
Hepatitis C virus ISOLATE CON1	333284	Q9WMX2	POLG_HCVCO	O94986	CE152_HUMAN	two hybrid	18985028				P27958-Q96PT4	POLG_HCVH-DUX3_HUMAN
Hepatitis C virus ISOLATE CON1	333284	Q9WMX2	POLG_HCVCO	O95153	RIMB1_HUMAN	two hybrid	18985028				P27958-P26583	POLG_HCVH-HMGB2_HUMAN
Hepatitis C virus ISOLATE CON1	333284	Q9WMX2	POLG_HCVCO	O95219	SNX4_HUMAN	two hybrid	18985028				P27958-Q96B01	POLG_HCVH-R51A1_HUMAN
Hepatitis C virus ISOLATE CON1	333284	Q9WMX2	POLG_HCVCO	O95248	MTMR5_HUMAN	two hybrid	18985028				P27958-Q16600	POLG_HCVH-ZN239_HUMAN
Hepatitis C virus ISOLATE CON1	333284	Q9WMX2	POLG_HCVCO	O95967	FBLN4_HUMAN	two hybrid	18985028				P27958-O14965	POLG_HCVH-AURKA_HUMAN
Hepatitis C virus ISOLATE CON1	333284	Q9WMX2	POLG_HCVCO	O96013	PAK4_HUMAN	two hybrid	18985028				P27958-P01100	POLG_HCVH-FOS_HUMAN
Hepatitis C virus ISOLATE CON1	333284	Q9WMX2	POLG_HCVCO	P00414	COX3_HUMAN	two hybrid	18985028				P27958-O00559	POLG_HCVH-RCAS1_HUMAN
Hepatitis C virus ISOLATE CON1	333284	Q9WMX2	POLG_HCVCO	P0CG04	LAC1_HUMAN	two hybrid	18985028				P27958-Q8N5Y2	POLG_HCVH-MS3L1_HUMAN
Hepatitis C virus ISOLATE CON1	333284	Q9WMX2	POLG_HCVCO	P02751	FINC_HUMAN	two hybrid	18985028				P27958-P54274	POLG_HCVH-TERF1_HUMAN
Hepatitis C virus ISOLATE CON1	333284	Q9WMX2	POLG_HCVCO	P02794	FRIH_HUMAN	two hybrid	18985028				P27958-Q15651	POLG_HCVH-HMGN3_HUMAN
Hepatitis C virus ISOLATE CON1	333284	Q9WMX2	POLG_HCVCO	P04275	VWF_HUMAN	two hybrid	18985028				P27958-Q9UFF9	POLG_HCVH-CNOT8_HUMAN
Hepatitis C virus ISOLATE CON1	333284	Q9WMX2	POLG_HCVCO	P04406	G3P_HUMAN	two hybrid	18985028				P27958-Q14919	POLG_HCVH-NC2A_HUMAN
Hepatitis C virus ISOLATE CON1	333284	Q9WMX2	POLG_HCVCO	P05412	JUN_HUMAN	two hybrid	18985028				P27958-P37231	POLG_HCVH-PPARG_HUMAN
Hepatitis C virus ISOLATE CON1	333284	Q9WMX2	POLG_HCVCO	P05556	ITB1_HUMAN	two hybrid	18985028				P27958-Q96PI1	POLG_HCVH-SPRR4_HUMAN
Hepatitis C virus ISOLATE CON1	333284	Q9WMX2	POLG_HCVCO	P07196	NFL_HUMAN	two hybrid	18985028				P27958-P62857	POLG_HCVH-RS28_HUMAN
Hepatitis C virus ISOLATE CON1	333284	Q9WMX2	POLG_HCVCO	P07197	NFM_HUMAN	two hybrid	18985028				P27958-P61964	POLG_HCVH-WDR5_HUMAN
Hepatitis C virus ISOLATE CON1	333284	Q9WMX2	POLG_HCVCO	P07332	FES_HUMAN	two hybrid	18985028				P27958-Q14247	POLG_HCVH-SRC8_HUMAN
Hepatitis C virus ISOLATE CON1	333284	Q9WMX2	POLG_HCVCO	P07737	PROF1_HUMAN	two hybrid	18985028				P27958-Q16644	POLG_HCVH-MAPK3_HUMAN
Hepatitis C virus ISOLATE CON1	333284	Q9WMX2	POLG_HCVCO	P07996	TSP1_HUMAN	two hybrid	18985028				P27958-Q7Z6M1	POLG_HCVH-RABEK_HUMAN
Hepatitis C virus ISOLATE CON1	333284	Q9WMX2	POLG_HCVCO	P08572	CO4A2_HUMAN	two hybrid	18985028				P27958-Q8IW41	POLG_HCVH-MAPK5_HUMAN
Hepatitis C virus ISOLATE CON1	333284	Q9WMX2	POLG_HCVCO	P08670	VIME_HUMAN	two hybrid	18985028				P27958-Q99986	POLG_HCVH-VRK1_HUMAN
Hepatitis C virus ISOLATE CON1	333284	Q9WMX2	POLG_HCVCO	P10253	LYAG_HUMAN	two hybrid	18985028				P27958-Q9H8X2	POLG_HCVH-IPPK_HUMAN
Hepatitis C virus ISOLATE CON1	333284	Q9WMX2	POLG_HCVCO	P10515	ODP2_HUMAN	two hybrid	18985028				P27958-P19784	POLG_HCVH-CSK22_HUMAN
Hepatitis C virus ISOLATE CON1	333284	Q9WMX2	POLG_HCVCO	P10643	CO7_HUMAN	two hybrid	18985028				P27958-Q8N5I9	POLG_HCVH-CL045_HUMAN
Hepatitis C virus ISOLATE CON1	333284	Q9WMX2	POLG_HCVCO	P12814	ACTN1_HUMAN	two hybrid	18985028				P27958-Q8N6L7	POLG_HCVH-TM252_HUMAN
Hepatitis C virus ISOLATE CON1	333284	Q9WMX2	POLG_HCVCO	P13378	HXD8_HUMAN	two hybrid	18985028				P27958-Q9P270	POLG_HCVH-SLAI2_HUMAN
Hepatitis C virus ISOLATE CON1	333284	Q9WMX2	POLG_HCVCO	P13611	CSPG2_HUMAN	two hybrid	18985028				P27958-Q8NEG0	POLG_HCVH-FA71C_HUMAN
Hepatitis C virus ISOLATE CON1	333284	Q9WMX2	POLG_HCVCO	P14136	GFAP_HUMAN	two hybrid	18985028				P27958-Q9BU76	POLG_HCVH-MMTA2_HUMAN
Hepatitis C virus ISOLATE CON1	333284	Q9WMX2	POLG_HCVCO	P14373	TRI27_HUMAN	two hybrid	18985028				P27958-Q9BUV0	POLG_HCVH-RSRP1_HUMAN
Hepatitis C virus ISOLATE CON1	333284	Q9WMX2	POLG_HCVCO	P14543	NID1_HUMAN	two hybrid	18985028				P27958-Q8NEG7	POLG_HCVH-DEN6B_HUMAN
Hepatitis C virus ISOLATE CON1	333284	Q9WMX2	POLG_HCVCO	P14618	KPYM_HUMAN	two hybrid	18985028				P27958-Q8IXS8	POLG_HCVH-F126B_HUMAN
Hepatitis C virus ISOLATE CON1	333284	Q9WMX2	POLG_HCVCO	P17661	DESM_HUMAN	two hybrid	18985028				P27958-Q9BWK5	POLG_HCVH-MRI_HUMAN
Hepatitis C virus ISOLATE CON1	333284	Q9WMX2	POLG_HCVCO	P20265	PO3F2_HUMAN	two hybrid	18985028				P27958-Q9Y2S6	POLG_HCVH-TMA7_HUMAN
Hepatitis C virus ISOLATE CON1	333284	Q9WMX2	POLG_HCVCO	P20700	LMNB1_HUMAN	two hybrid	18985028				P27958-Q9H9L4	POLG_HCVH-KANL2_HUMAN
Hepatitis C virus ISOLATE CON1	333284	Q9WMX2	POLG_HCVCO	P20701	ITAL_HUMAN	anti tag coimmunoprecipitation	18985028				P27958-Q96E40	POLG_HCVH-CI009_HUMAN
Hepatitis C virus ISOLATE CON1	333284	Q9WMX2	POLG_HCVCO	P20701	ITAL_HUMAN	two hybrid	18985028				P27958-O14598	POLG_HCVH-VCY1_HUMAN
Hepatitis C virus ISOLATE CON1	333284	Q9WMX2	POLG_HCVCO	P21675	TAF1_HUMAN	two hybrid	18985028				P27958-Q9H7E9	POLG_HCVH-CH033_HUMAN
Hepatitis C virus ISOLATE CON1	333284	Q9WMX2	POLG_HCVCO	P22736	NR4A1_HUMAN	two hybrid	18985028				P27958-Q9Y3C1	POLG_HCVH-NOP16_HUMAN
Hepatitis C virus ISOLATE CON1	333284	Q9WMX2	POLG_HCVCO	P23142	FBLN1_HUMAN	two hybrid	18985028				P27958-Q8IWP9	POLG_HCVH-CC28A_HUMAN
Hepatitis C virus ISOLATE CON1	333284	Q9WMX2	POLG_HCVCO	P24557	THAS_HUMAN	two hybrid	18985028				P27958-P60006	POLG_HCVH-APC15_HUMAN
Hepatitis C virus ISOLATE CON1	333284	Q9WMX2	POLG_HCVCO	P27918	PROP_HUMAN	two hybrid	18985028				P27958-O95424	POLG_HCVH-DEXI_HUMAN
Hepatitis C virus ISOLATE CON1	333284	Q9WMX2	POLG_HCVCO	P28065	PSB9_HUMAN	anti tag coimmunoprecipitation	18985028				P27958-Q8N3C7	POLG_HCVH-CLIP4_HUMAN
Hepatitis C virus ISOLATE CON1	333284	Q9WMX2	POLG_HCVCO	P28065	PSB9_HUMAN	two hybrid	18985028				P27958-Q12894	POLG_HCVH-IFRD2_HUMAN
Hepatitis C virus ISOLATE CON1	333284	Q9WMX2	POLG_HCVCO	P28799	GRN_HUMAN	two hybrid	18985028				P27958-Q9UMY1	POLG_HCVH-NOL7_HUMAN
Hepatitis C virus ISOLATE CON1	333284	Q9WMX2	POLG_HCVCO	P29279	CTGF_HUMAN	two hybrid	18985028				P27958-Q9H4G4	POLG_HCVH-GAPR1_HUMAN
Hepatitis C virus ISOLATE CON1	333284	Q9WMX2	POLG_HCVCO	P31629	ZEP2_HUMAN	two hybrid	18985028				P27958-Q8IV56	POLG_HCVH-PRR15_HUMAN
Hepatitis C virus ISOLATE CON1	333284	Q9WMX2	POLG_HCVCO	P32456	GBP2_HUMAN	anti tag coimmunoprecipitation	18985028				P27958-Q96EH5	POLG_HCVH-RL39L_HUMAN
Hepatitis C virus ISOLATE CON1	333284	Q9WMX2	POLG_HCVCO	P32456	GBP2_HUMAN	two hybrid	18985028				P27958-Q9NU19	POLG_HCVH-TB22B_HUMAN
Hepatitis C virus ISOLATE CON1	333284	Q9WMX2	POLG_HCVCO	P34810	CD68_HUMAN	two hybrid	18985028				P27958-Q9Y5B9	POLG_HCVH-SP16H_HUMAN
Hepatitis C virus ISOLATE CON1	333284	Q9WMX2	POLG_HCVCO	P35555	FBN1_HUMAN	two hybrid	18985028				P27958-Q16763	POLG_HCVH-UBE2S_HUMAN
Hepatitis C virus ISOLATE CON1	333284	Q9WMX2	POLG_HCVCO	P35609	ACTN2_HUMAN	two hybrid	18985028				P27958-P01112	POLG_HCVH-RASH_HUMAN
Hepatitis C virus ISOLATE CON1	333284	Q9WMX2	POLG_HCVCO	P36406	TRI23_HUMAN	two hybrid	18985028				P27958-Q6B0I6	POLG_HCVH-KDM4D_HUMAN
Hepatitis C virus ISOLATE CON1	333284	Q9WMX2	POLG_HCVCO	P37198	NUP62_HUMAN	two hybrid	18985028				P27958-P06746	POLG_HCVH-DPOLB_HUMAN
Hepatitis C virus ISOLATE CON1	333284	Q9WMX2	POLG_HCVCO	P40763	STAT3_HUMAN	two hybrid	18985028				P27958-Q8IXJ9	POLG_HCVH-ASXL1_HUMAN
Hepatitis C virus ISOLATE CON1	333284	Q9WMX2	POLG_HCVCO	P41182	BCL6_HUMAN	two hybrid	18985028				P27958-Q96DX7	POLG_HCVH-TRI44_HUMAN
Hepatitis C virus ISOLATE CON1	333284	Q9WMX2	POLG_HCVCO	P41567	EIF1_HUMAN	two hybrid	18985028				P27958-P60002	POLG_HCVH-ELOF1_HUMAN
Hepatitis C virus ISOLATE CON1	333284	Q9WMX2	POLG_HCVCO	P46531	NOTC1_HUMAN	two hybrid	18985028				P27958-Q9Y5P8	POLG_HCVH-P2R3B_HUMAN
Hepatitis C virus ISOLATE CON1	333284	Q9WMX2	POLG_HCVCO	P52294	IMA5_HUMAN	anti tag coimmunoprecipitation	18985028				P27958-O43852	POLG_HCVH-CALU_HUMAN
Hepatitis C virus ISOLATE CON1	333284	Q9WMX2	POLG_HCVCO	P52294	IMA5_HUMAN	two hybrid	18985028				P27958-Q9UHV2	POLG_HCVH-SRTD1_HUMAN
Hepatitis C virus ISOLATE CON1	333284	Q9WMX2	POLG_HCVCO	P53365	ARFP2_HUMAN	two hybrid	18985028				P27958-Q5MJ08	POLG_HCVH-SPXN4_HUMAN
Hepatitis C virus ISOLATE CON1	333284	Q9WMX2	POLG_HCVCO	P53367	ARFP1_HUMAN	two hybrid	18985028				P27958-Q8N6M0	POLG_HCVH-OTU6B_HUMAN
Hepatitis C virus ISOLATE CON1	333284	Q9WMX2	POLG_HCVCO	P53396	ACLY_HUMAN	two hybrid	18985028				P27958-Q68E01	POLG_HCVH-INT3_HUMAN
Hepatitis C virus ISOLATE CON1	333284	Q9WMX2	POLG_HCVCO	P55196	AFAD_HUMAN	two hybrid	18985028				P27958-P11137	POLG_HCVH-MTAP2_HUMAN
Hepatitis C virus ISOLATE CON1	333284	Q9WMX2	POLG_HCVCO	P55209	NP1L1_HUMAN	two hybrid	18985028				P27958-Q8WWL7	POLG_HCVH-CCNB3_HUMAN
Hepatitis C virus ISOLATE CON1	333284	Q9WMX2	POLG_HCVCO	P55268	LAMB2_HUMAN	two hybrid	18985028				P27958-O75937	POLG_HCVH-DNJC8_HUMAN
Hepatitis C virus ISOLATE CON1	333284	Q9WMX2	POLG_HCVCO	P55347	PKNX1_HUMAN	two hybrid	18985028				P27958-Q9Y3T9	POLG_HCVH-NOC2L_HUMAN
Hepatitis C virus ISOLATE CON1	333284	Q9WMX2	POLG_HCVCO	P56945	BCAR1_HUMAN	two hybrid	18985028				P27958-O15205	POLG_HCVH-UBD_HUMAN
Hepatitis C virus ISOLATE CON1	333284	Q9WMX2	POLG_HCVCO	P57075	UBS3A_HUMAN	two hybrid	18985028				P27958-P61328	POLG_HCVH-FGF12_HUMAN
Hepatitis C virus ISOLATE CON1	333284	Q9WMX2	POLG_HCVCO	P60900	PSA6_HUMAN	two hybrid	18985028				P27958-P55036	POLG_HCVH-PSMD4_HUMAN
Hepatitis C virus ISOLATE CON1	333284	Q9WMX2	POLG_HCVCO	P61289	PSME3_HUMAN	two hybrid	18985028				P27958-O14576	POLG_HCVH-DC1I1_HUMAN
Hepatitis C virus ISOLATE CON1	333284	Q9WMX2	POLG_HCVCO	P61769	B2MG_HUMAN	two hybrid	18985028				P27958-Q9Y3E1	POLG_HCVH-HDGR3_HUMAN
Hepatitis C virus ISOLATE CON1	333284	Q9WMX2	POLG_HCVCO	P61978	HNRPK_HUMAN	two hybrid	18985028				P27958-Q13442	POLG_HCVH-HAP28_HUMAN
Hepatitis C virus ISOLATE CON1	333284	Q9WMX2	POLG_HCVCO	P62328	TYB4_HUMAN	two hybrid	18985028				P27958-Q9HCS5	POLG_HCVH-E41LA_HUMAN
Hepatitis C virus ISOLATE CON1	333284	Q9WMX2	POLG_HCVCO	P62879	GBB2_HUMAN	two hybrid	18985028				P27958-Q96CN9	POLG_HCVH-GCC1_HUMAN
Hepatitis C virus ISOLATE CON1	333284	Q9WMX2	POLG_HCVCO	P67870	CSK2B_HUMAN	two hybrid	18985028				P27958-P51959	POLG_HCVH-CCNG1_HUMAN
Hepatitis C virus ISOLATE CON1	333284	Q9WMX2	POLG_HCVCO	P68104	EF1A1_HUMAN	two hybrid	18985028				P27958-Q08426	POLG_HCVH-ECHP_HUMAN
Hepatitis C virus ISOLATE CON1	333284	Q9WMX2	POLG_HCVCO	P68371	TBB4B_HUMAN	two hybrid	18985028				P27958-Q8NHQ9	POLG_HCVH-DDX55_HUMAN
Hepatitis C virus ISOLATE CON1	333284	Q9WMX2	POLG_HCVCO	P82094	TMF1_HUMAN	two hybrid	18985028				P27958-P62888	POLG_HCVH-RL30_HUMAN
Hepatitis C virus ISOLATE CON1	333284	Q9WMX2	POLG_HCVCO	P98095	FBLN2_HUMAN	two hybrid	18985028				P27958-P47914	POLG_HCVH-RL29_HUMAN
Hepatitis C virus ISOLATE CON1	333284	Q9WMX2	POLG_HCVCO	Q02543	RL18A_HUMAN	two hybrid	18985028				P27958-Q13243	POLG_HCVH-SRSF5_HUMAN
Hepatitis C virus ISOLATE CON1	333284	Q9WMX2	POLG_HCVCO	Q02818	NUCB1_HUMAN	two hybrid	18985028				P27958-Q13242	POLG_HCVH-SRSF9_HUMAN
Hepatitis C virus ISOLATE CON1	333284	Q9WMX2	POLG_HCVCO	Q03188	CENPC_HUMAN	two hybrid	18985028				P27958-P35268	POLG_HCVH-RL22_HUMAN
Hepatitis C virus ISOLATE CON1	333284	Q9WMX2	POLG_HCVCO	Q07666	KHDR1_HUMAN	two hybrid	18985028				P27958-P09132	POLG_HCVH-SRP19_HUMAN
Hepatitis C virus ISOLATE CON1	333284	Q9WMX2	POLG_HCVCO	Q08379	GOGA2_HUMAN	anti tag coimmunoprecipitation	18985028				P27958-O14602	POLG_HCVH-IF1AY_HUMAN
Hepatitis C virus ISOLATE CON1	333284	Q9WMX2	POLG_HCVCO	Q08379	GOGA2_HUMAN	two hybrid	18985028				P27958-P62750	POLG_HCVH-RL23A_HUMAN
Hepatitis C virus ISOLATE CON1	333284	Q9WMX2	POLG_HCVCO	Q12805	FBLN3_HUMAN	anti tag coimmunoprecipitation	18985028				P27958-Q15020	POLG_HCVH-SART3_HUMAN
Hepatitis C virus ISOLATE CON1	333284	Q9WMX2	POLG_HCVCO	Q12805	FBLN3_HUMAN	two hybrid	18985028				P27958-Q6ZT98	POLG_HCVH-TTLL7_HUMAN
Hepatitis C virus ISOLATE CON1	333284	Q9WMX2	POLG_HCVCO	Q13137	CACO2_HUMAN	anti tag coimmunoprecipitation	18985028				P27958-Q9Y237	POLG_HCVH-PIN4_HUMAN
Hepatitis C virus ISOLATE CON1	333284	Q9WMX2	POLG_HCVCO	Q13137	CACO2_HUMAN	two hybrid	18985028				P27958-Q53F19	POLG_HCVH-CQ085_HUMAN
Hepatitis C virus ISOLATE CON1	333284	Q9WMX2	POLG_HCVCO	Q13164	MK07_HUMAN	two hybrid	18985028				P27958-P22736	POLG_HCVH-NR4A1_HUMAN
Hepatitis C virus ISOLATE CON1	333284	Q9WMX2	POLG_HCVCO	Q13227	GPS2_HUMAN	anti tag coimmunoprecipitation	18985028				P27958-O60603	POLG_HCVH-TLR2_HUMAN
Hepatitis C virus ISOLATE CON1	333284	Q9WMX2	POLG_HCVCO	Q13227	GPS2_HUMAN	two hybrid	18985028				P27958-P02675	POLG_HCVH-FIBB_HUMAN
Hepatitis C virus ISOLATE CON1	333284	Q9WMX2	POLG_HCVCO	Q13435	SF3B2_HUMAN	two hybrid	18985028				P27958-Q9UHD4	POLG_HCVH-CIDEB_HUMAN
Hepatitis C virus ISOLATE CON1	333284	Q9WMX2	POLG_HCVCO	Q13625	ASPP2_HUMAN	two hybrid	18985028				P27958-P42356	POLG_HCVH-PI4KA_HUMAN
Hepatitis C virus ISOLATE CON1	333284	Q9WMX2	POLG_HCVCO	Q14112	NID2_HUMAN	two hybrid	18985028				P27958-Q9NYQ3	POLG_HCVH-HAOX2_HUMAN
Hepatitis C virus ISOLATE CON1	333284	Q9WMX2	POLG_HCVCO	Q14192	FHL2_HUMAN	two hybrid	18985028				P27958-P17844	POLG_HCVH-DDX5_HUMAN
Hepatitis C virus ISOLATE CON1	333284	Q9WMX2	POLG_HCVCO	Q14591	ZN271_HUMAN	two hybrid	18985028				P27958-Q99941	POLG_HCVH-ATF6B_HUMAN
Hepatitis C virus ISOLATE CON1	333284	Q9WMX2	POLG_HCVCO	Q14764	MVP_HUMAN	two hybrid	18985028				P27958-P18850	POLG_HCVH-ATF6A_HUMAN
Hepatitis C virus ISOLATE CON1	333284	Q9WMX2	POLG_HCVCO	Q14CM0	FRPD4_HUMAN	two hybrid	18985028				P27958-O00571	POLG_HCVH-DDX3X_HUMAN
Hepatitis C virus ISOLATE CON1	333284	Q9WMX2	POLG_HCVCO	Q15052	ARHG6_HUMAN	two hybrid	18985028				P27958-P12277	POLG_HCVH-KCRB_HUMAN
Hepatitis C virus ISOLATE CON1	333284	Q9WMX2	POLG_HCVCO	Q15126	PMVK_HUMAN	two hybrid	18985028				P27958-Q9P035	POLG_HCVH-HACD3_HUMAN
Hepatitis C virus ISOLATE CON1	333284	Q9WMX2	POLG_HCVCO	Q15276	RABE1_HUMAN	two hybrid	18985028				P27958-Q9H6S0	POLG_HCVH-YTDC2_HUMAN
Hepatitis C virus ISOLATE CON1	333284	Q9WMX2	POLG_HCVCO	Q15643	TRIPB_HUMAN	two hybrid	18985028				P27958-Q9UJM8	POLG_HCVH-HAOX1_HUMAN
Hepatitis C virus ISOLATE CON1	333284	Q9WMX2	POLG_HCVCO	Q16548	B2LA1_HUMAN	two hybrid	18985028				P27958-O95801	POLG_HCVH-TTC4_HUMAN
Hepatitis C virus ISOLATE CON1	333284	Q9WMX2	POLG_HCVCO	Q16621	NFE2_HUMAN	two hybrid	18985028				P27958-P28070	POLG_HCVH-PSB4_HUMAN
Hepatitis C virus ISOLATE CON1	333284	Q9WMX2	POLG_HCVCO	Q27J81	INF2_HUMAN	two hybrid	18985028				P27958-Q9BW66	POLG_HCVH-CINP_HUMAN
Hepatitis C virus ISOLATE CON1	333284	Q9WMX2	POLG_HCVCO	Q2M1P5	KIF7_HUMAN	two hybrid	18985028				P27958-O96017	POLG_HCVH-CHK2_HUMAN
Hepatitis C virus ISOLATE CON1	333284	Q9WMX2	POLG_HCVCO	Q2VP98	Q2VP98_HUMAN	two hybrid	18985028				P27958-Q13315	POLG_HCVH-ATM_HUMAN
Hepatitis C virus ISOLATE CON1	333284	Q9WMX2	POLG_HCVCO	Q3T8J9	GON4L_HUMAN	two hybrid	18985028				P27958-Q99836	POLG_HCVH-MYD88_HUMAN
Hepatitis C virus ISOLATE CON1	333284	Q9WMX2	POLG_HCVCO	Q494V2	CCD37_HUMAN	two hybrid	18985028				P27958-P02788	POLG_HCVH-TRFL_HUMAN
Hepatitis C virus ISOLATE CON1	333284	Q9WMX2	POLG_HCVCO	Q49A26	GLYR1_HUMAN	two hybrid	18985028				P27958-P19338	POLG_HCVH-NUCL_HUMAN
Hepatitis C virus ISOLATE CON1	333284	Q9WMX2	POLG_HCVCO	Q58EX7	PKHG4_HUMAN	two hybrid	18985028				P27958-P08238	POLG_HCVH-HS90B_HUMAN
Hepatitis C virus ISOLATE CON1	333284	Q9WMX2	POLG_HCVCO	Q58WW2	DCAF6_HUMAN	two hybrid	18985028				P27958-P07900	POLG_HCVH-HS90A_HUMAN
Hepatitis C virus ISOLATE CON1	333284	Q9WMX2	POLG_HCVCO	Q5MIZ7	P4R3B_HUMAN	two hybrid	18985028				P27958-Q96P48	POLG_HCVH-ARAP1_HUMAN
Hepatitis C virus ISOLATE CON1	333284	Q9WMX2	POLG_HCVCO	Q5QGS0	K2022_HUMAN	two hybrid	18985028				P27958-Q9H6F5	POLG_HCVH-CCD86_HUMAN
Hepatitis C virus ISOLATE CON1	333284	Q9WMX2	POLG_HCVCO	Q5T3F8	CSCL2_HUMAN	two hybrid	18985028				P27958-P29762	POLG_HCVH-RABP1_HUMAN
Hepatitis C virus ISOLATE CON1	333284	Q9WMX2	POLG_HCVCO	Q5VST9	OBSCN_HUMAN	two hybrid	18985028				P27958-Q86XR8	POLG_HCVH-CEP57_HUMAN
Hepatitis C virus ISOLATE CON1	333284	Q9WMX2	POLG_HCVCO	Q5VU43	MYOME_HUMAN	two hybrid	18985028				P27958-Q92597	POLG_HCVH-NDRG1_HUMAN
Hepatitis C virus ISOLATE CON1	333284	Q9WMX2	POLG_HCVCO	Q5VWN6	F208B_HUMAN	two hybrid	18985028				P27958-Q9NX38	POLG_HCVH-F206A_HUMAN
Hepatitis C virus ISOLATE CON1	333284	Q9WMX2	POLG_HCVCO	Q6NUQ1	RINT1_HUMAN	two hybrid	18985028				P27958-P02794	POLG_HCVH-FRIH_HUMAN
Hepatitis C virus ISOLATE CON1	333284	Q9WMX2	POLG_HCVCO	Q6P1W5	CA094_HUMAN	two hybrid	18985028				P27958-P06454	POLG_HCVH-PTMA_HUMAN
Hepatitis C virus ISOLATE CON1	333284	Q9WMX2	POLG_HCVCO	Q6P2H3	CEP85_HUMAN	anti tag coimmunoprecipitation	18985028				P27958-P08493	POLG_HCVH-MGP_HUMAN
Hepatitis C virus ISOLATE CON1	333284	Q9WMX2	POLG_HCVCO	Q6P2H3	CEP85_HUMAN	two hybrid	18985028				P27958-P09758	POLG_HCVH-TACD2_HUMAN
Hepatitis C virus ISOLATE CON1	333284	Q9WMX2	POLG_HCVCO	Q6PIW4	FIGL1_HUMAN	two hybrid	18985028				P27958-Q6FHJ7	POLG_HCVH-SFRP4_HUMAN
Hepatitis C virus ISOLATE CON1	333284	Q9WMX2	POLG_HCVCO	Q6PKC3	TXD11_HUMAN	anti tag coimmunoprecipitation	18985028				P27958-Q09666	POLG_HCVH-AHNK_HUMAN
Hepatitis C virus ISOLATE CON1	333284	Q9WMX2	POLG_HCVCO	Q6PKC3	TXD11_HUMAN	two hybrid	18985028				P27958-P28062	POLG_HCVH-PSB8_HUMAN
Hepatitis C virus ISOLATE CON1	333284	Q9WMX2	POLG_HCVCO	Q6UB98	ANR12_HUMAN	two hybrid	18985028				P27958-P25789	POLG_HCVH-PSA4_HUMAN
Hepatitis C virus ISOLATE CON1	333284	Q9WMX2	POLG_HCVCO	Q6ZS17	FA65A_HUMAN	two hybrid	18985028				P27958-Q8IUD2	POLG_HCVH-RB6I2_HUMAN
Hepatitis C virus ISOLATE CON1	333284	Q9WMX2	POLG_HCVCO	Q75N90	FBN3_HUMAN	two hybrid	18985028				P27958-P04114	POLG_HCVH-APOB_HUMAN
Hepatitis C virus ISOLATE CON1	333284	Q9WMX2	POLG_HCVCO	Q76N32	CEP68_HUMAN	two hybrid	18985028				P27958-Q9UPY3	POLG_HCVH-DICER_HUMAN
Hepatitis C virus ISOLATE CON1	333284	Q9WMX2	POLG_HCVCO	Q7L4P6	BEND5_HUMAN	two hybrid	18985028				P27958-Q8WTV0	POLG_HCVH-SCRB1_HUMAN
Hepatitis C virus ISOLATE CON1	333284	Q9WMX2	POLG_HCVCO	Q7Z4I7	LIMS2_HUMAN	two hybrid	18985028				P27958-Q6ZRS2	POLG_HCVH-SRCAP_HUMAN
Hepatitis C virus ISOLATE CON1	333284	Q9WMX2	POLG_HCVCO	Q7Z7M0	MEGF8_HUMAN	two hybrid	18985028				P27958-P42224	POLG_HCVH-STAT1_HUMAN
Hepatitis C virus ISOLATE CON1	333284	Q9WMX2	POLG_HCVCO	Q7Z7N9	T179B_HUMAN	two hybrid	18985028				P27958-P38936	POLG_HCVH-CDN1A_HUMAN
Hepatitis C virus ISOLATE CON1	333284	Q9WMX2	POLG_HCVCO	Q86SQ7	SDCG8_HUMAN	two hybrid	18985028				P27958-P09651	POLG_HCVH-ROA1_HUMAN
Hepatitis C virus ISOLATE CON1	333284	Q9WMX2	POLG_HCVCO	Q86U42	PABP2_HUMAN	two hybrid	18985028				P27958-P18124	POLG_HCVH-RL7_HUMAN
Hepatitis C virus ISOLATE CON1	333284	Q9WMX2	POLG_HCVCO	Q86U70	LDB1_HUMAN	two hybrid	18985028				P27958-Q02878	POLG_HCVH-RL6_HUMAN
Hepatitis C virus ISOLATE CON1	333284	Q9WMX2	POLG_HCVCO	Q86UC2	RSPH3_HUMAN	two hybrid	18985028				P27958-Q14141	POLG_HCVH-SEPT6_HUMAN
Hepatitis C virus ISOLATE CON1	333284	Q9WMX2	POLG_HCVCO	Q86UE6	LRRT1_HUMAN	two hybrid	18985028				P27958-Q14240	POLG_HCVH-IF4A2_HUMAN
Hepatitis C virus ISOLATE CON1	333284	Q9WMX2	POLG_HCVCO	Q86UT2	Q86UT2_HUMAN	two hybrid	18985028				P27958-Q96BZ9	POLG_HCVH-TBC20_HUMAN
Hepatitis C virus ISOLATE CON1	333284	Q9WMX2	POLG_HCVCO	Q86UW7	CAPS2_HUMAN	two hybrid	18985028				P27958-P20591	POLG_HCVH-MX1_HUMAN
Hepatitis C virus ISOLATE CON1	333284	Q9WMX2	POLG_HCVCO	Q86VK4	ZN410_HUMAN	two hybrid	18985028				P27958-Q86WV6	POLG_HCVH-STING_HUMAN
Hepatitis C virus ISOLATE CON1	333284	Q9WMX2	POLG_HCVCO	Q86VW0	SESD1_HUMAN	two hybrid	18985028				P27958-O60488	POLG_HCVH-ACSL4_HUMAN
Hepatitis C virus ISOLATE CON1	333284	Q9WMX2	POLG_HCVCO	Q8IUQ4	SIAH1_HUMAN	two hybrid	18985028				P27958-P07355	POLG_HCVH-ANXA2_HUMAN
Hepatitis C virus ISOLATE CON1	333284	Q9WMX2	POLG_HCVCO	Q8IUX7	AEBP1_HUMAN	two hybrid	18985028				P27958-O00410	POLG_HCVH-IPO5_HUMAN
Hepatitis C virus ISOLATE CON1	333284	Q9WMX2	POLG_HCVCO	Q8IX21	F178A_HUMAN	two hybrid	18985028				P27958-P62314	POLG_HCVH-SMD1_HUMAN
Hepatitis C virus ISOLATE CON1	333284	Q9WMX2	POLG_HCVCO	Q8IXJ9	ASXL1_HUMAN	two hybrid	18985028				P27958-Q9NPY3	POLG_HCVH-C1QR1_HUMAN
Hepatitis C virus ISOLATE CON1	333284	Q9WMX2	POLG_HCVCO	Q8IYH5	ZZZ3_HUMAN	two hybrid	18985028				P27958-P23528	POLG_HCVH-COF1_HUMAN
Hepatitis C virus ISOLATE CON1	333284	Q9WMX2	POLG_HCVCO	Q8IZ52	CHSS2_HUMAN	two hybrid	18985028				P27958-P24666	POLG_HCVH-PPAC_HUMAN
Hepatitis C virus ISOLATE CON1	333284	Q9WMX2	POLG_HCVCO	Q8N0Z3	SPICE_HUMAN	two hybrid	18985028				P27958-O76003	POLG_HCVH-GLRX3_HUMAN
Hepatitis C virus ISOLATE CON1	333284	Q9WMX2	POLG_HCVCO	Q8N1B4	VPS52_HUMAN	anti tag coimmunoprecipitation	18985028				P27958-Q9Y680	POLG_HCVH-FKBP7_HUMAN
Hepatitis C virus ISOLATE CON1	333284	Q9WMX2	POLG_HCVCO	Q8N1B4	VPS52_HUMAN	two hybrid	18985028				P27958-Q6P1N9	POLG_HCVH-TATD1_HUMAN
Hepatitis C virus ISOLATE CON1	333284	Q9WMX2	POLG_HCVCO	Q8N1W1	ARG28_HUMAN	two hybrid	18985028				P27958-Q9Y694	POLG_HCVH-S22A7_HUMAN
Hepatitis C virus ISOLATE CON1	333284	Q9WMX2	POLG_HCVCO	Q8N2S1	LTBP4_HUMAN	two hybrid	18985028				P27958-P05783	POLG_HCVH-K1C18_HUMAN
Hepatitis C virus ISOLATE CON1	333284	Q9WMX2	POLG_HCVCO	Q8N2Y8	RUSC2_HUMAN	two hybrid	18985028				P27958-Q6ZTP6	POLG_HCVH-Q6ZTP6_HUMAN
Hepatitis C virus ISOLATE CON1	333284	Q9WMX2	POLG_HCVCO	Q8N3Z6	ZCHC7_HUMAN	two hybrid	18985028				P27958-Q95HD8	POLG_HCVH-Q95HD8_HUMAN
Hepatitis C virus ISOLATE CON1	333284	Q9WMX2	POLG_HCVCO	Q8N6Y0	USBP1_HUMAN	two hybrid	18985028				P27958-P08727	POLG_HCVH-K1C19_HUMAN
Hepatitis C virus ISOLATE CON1	333284	Q9WMX2	POLG_HCVCO	Q8N7W2	BEND7_HUMAN	two hybrid	18985028				P27958-P08670	POLG_HCVH-VIME_HUMAN
Hepatitis C virus ISOLATE CON1	333284	Q9WMX2	POLG_HCVCO	Q8N960	CE120_HUMAN	two hybrid	18985028				P27958-P05787	POLG_HCVH-K2C8_HUMAN
Hepatitis C virus ISOLATE CON1	333284	Q9WMX2	POLG_HCVCO	Q4LDE5	SVEP1_HUMAN	two hybrid	18985028				P27958-P02649	POLG_HCVH-APOE_HUMAN
Hepatitis C virus ISOLATE CON1	333284	Q9WMX2	POLG_HCVCO	Q8NBZ0	IN80E_HUMAN	two hybrid	18985028				P0C045-P05156	F_HCVH-CFAI_HUMAN
Hepatitis C virus ISOLATE CON1	333284	Q9WMX2	POLG_HCVCO	Q8NF91	SYNE1_HUMAN	two hybrid	18985028				P0C045-O60844	F_HCVH-ZG16_HUMAN
Hepatitis C virus ISOLATE CON1	333284	Q9WMX2	POLG_HCVCO	Q8NFF5	FAD1_HUMAN	two hybrid	18985028				P0C045-P05155	F_HCVH-IC1_HUMAN
Hepatitis C virus ISOLATE CON1	333284	Q9WMX2	POLG_HCVCO	Q8TBC4	UBA3_HUMAN	two hybrid	18985028				P0C045-P04004	F_HCVH-VTNC_HUMAN
Hepatitis C virus ISOLATE CON1	333284	Q9WMX2	POLG_HCVCO	Q8TD31	CCHCR_HUMAN	two hybrid	18985028				P0C045-P07858	F_HCVH-CATB_HUMAN
Hepatitis C virus ISOLATE CON1	333284	Q9WMX2	POLG_HCVCO	Q8TE76	MORC4_HUMAN	two hybrid	18985028				P0C045-Q63HM2	F_HCVH-PCX4_HUMAN
Hepatitis C virus ISOLATE CON1	333284	Q9WMX2	POLG_HCVCO	Q8TEP8	CE192_HUMAN	two hybrid	18985028				P0C045-P01019	F_HCVH-ANGT_HUMAN
Hepatitis C virus ISOLATE CON1	333284	Q9WMX2	POLG_HCVCO	Q8TES7	FBF1_HUMAN	two hybrid	18985028				P0C045-P61106	F_HCVH-RAB14_HUMAN
Hepatitis C virus ISOLATE CON1	333284	Q9WMX2	POLG_HCVCO	Q8WUF5	IASPP_HUMAN	anti tag coimmunoprecipitation	18985028				P0C045-P25311	F_HCVH-ZA2G_HUMAN
Hepatitis C virus ISOLATE CON1	333284	Q9WMX2	POLG_HCVCO	Q8WUF5	IASPP_HUMAN	two hybrid	18985028				P0C045-O75352	F_HCVH-MPU1_HUMAN
Hepatitis C virus ISOLATE CON1	333284	Q9WMX2	POLG_HCVCO	Q92782	DPF1_HUMAN	two hybrid	18985028				P0C045-P15907	F_HCVH-SIAT1_HUMAN
Hepatitis C virus ISOLATE CON1	333284	Q9WMX2	POLG_HCVCO	Q92832	NELL1_HUMAN	two hybrid	18985028				P0C045-P51522	F_HCVH-ZNF83_HUMAN
Hepatitis C virus ISOLATE CON1	333284	Q9WMX2	POLG_HCVCO	Q92932	PTPR2_HUMAN	two hybrid	18985028				P27958-Q13625	POLG_HCVH-ASPP2_HUMAN
Hepatitis C virus ISOLATE CON1	333284	Q9WMX2	POLG_HCVCO	Q96D15	RCN3_HUMAN	two hybrid	18985028				P0C045-Q9UHV9	F_HCVH-PFD2_HUMAN
Hepatitis C virus ISOLATE CON1	333284	Q9WMX2	POLG_HCVCO	Q96EK7	F120B_HUMAN	two hybrid	18985028				P27958-O15350	POLG_HCVH-P73_HUMAN
Hepatitis C virus ISOLATE CON1	333284	Q9WMX2	POLG_HCVCO	Q96EP0	RNF31_HUMAN	two hybrid	18985028				Q03463-P51571	POLG_HCVJ1-SSRD_HUMAN
Hepatitis C virus ISOLATE CON1	333284	Q9WMX2	POLG_HCVCO	Q96EY1	DNJA3_HUMAN	two hybrid	18985028				Q03463-Q6UXK2	POLG_HCVJ1-ISLR2_HUMAN
Hepatitis C virus ISOLATE CON1	333284	Q9WMX2	POLG_HCVCO	Q96GW7	PGCB_HUMAN	two hybrid	18985028				Q03463-Q9H2W1	POLG_HCVJ1-M4A6A_HUMAN
Hepatitis C virus ISOLATE CON1	333284	Q9WMX2	POLG_HCVCO	Q96H12	MSD3_HUMAN	two hybrid	18985028				Q03463-O95466	POLG_HCVJ1-FMNL1_HUMAN
Hepatitis C virus ISOLATE CON1	333284	Q9WMX2	POLG_HCVCO	Q96HC4	PDLI5_HUMAN	two hybrid	18985028				Q03463-Q96SI9	POLG_HCVJ1-STRBP_HUMAN
Hepatitis C virus ISOLATE CON1	333284	Q9WMX2	POLG_HCVCO	Q96JM7	LMBL3_HUMAN	two hybrid	18985028				Q03463-Q9P0L0	POLG_HCVJ1-VAPA_HUMAN
Hepatitis C virus ISOLATE CON1	333284	Q9WMX2	POLG_HCVCO	Q96M27	PRRC1_HUMAN	two hybrid	18985028				Q03463-O95292	POLG_HCVJ1-VAPB_HUMAN
Hepatitis C virus ISOLATE CON1	333284	Q9WMX2	POLG_HCVCO	Q96MT8	CEP63_HUMAN	two hybrid	18985028				Q03463-P12277	POLG_HCVJ1-KCRB_HUMAN
Hepatitis C virus ISOLATE CON1	333284	Q9WMX2	POLG_HCVCO	Q96N67	DOCK7_HUMAN	two hybrid	18985028				Q03463-Q9P035	POLG_HCVJ1-HACD3_HUMAN
Hepatitis C virus ISOLATE CON1	333284	Q9WMX2	POLG_HCVCO	Q96NW7	LRRC7_HUMAN	two hybrid	18985028				Q03463-Q99836	POLG_HCVJ1-MYD88_HUMAN
Hepatitis C virus ISOLATE CON1	333284	Q9WMX2	POLG_HCVCO	Q96T21	SEBP2_HUMAN	two hybrid	18985028				Q03463-P51617	POLG_HCVJ1-IRAK1_HUMAN
Hepatitis C virus ISOLATE CON1	333284	Q9WMX2	POLG_HCVCO	Q99435	NELL2_HUMAN	two hybrid	18985028				Q03463-Q9H2X3	POLG_HCVJ1-CLC4M_HUMAN
Hepatitis C virus ISOLATE CON1	333284	Q9WMX2	POLG_HCVCO	Q99447	PCY2_HUMAN	two hybrid	18985028				Q03463-Q9NNX6	POLG_HCVJ1-CD209_HUMAN
Hepatitis C virus ISOLATE CON1	333284	Q9WMX2	POLG_HCVCO	Q9BQ16	TICN3_HUMAN	two hybrid	18985028				Q03463-P11498	POLG_HCVJ1-PYC_HUMAN
Hepatitis C virus ISOLATE CON1	333284	Q9WMX2	POLG_HCVCO	Q9BQ52	RNZ2_HUMAN	two hybrid	18985028				Q03463-P07237	POLG_HCVJ1-PDIA1_HUMAN
Hepatitis C virus ISOLATE CON1	333284	Q9WMX2	POLG_HCVCO	Q9BR76	COR1B_HUMAN	two hybrid	18985028				Q03463-P19793	POLG_HCVJ1-RXRA_HUMAN
Hepatitis C virus ISOLATE CON1	333284	Q9WMX2	POLG_HCVCO	Q9BRK4	LZTS2_HUMAN	two hybrid	18985028				O92972-P62993	POLG_HCVJ4-GRB2_HUMAN
Hepatitis C virus ISOLATE CON1	333284	Q9WMX2	POLG_HCVCO	Q9BTY2	FUCO2_HUMAN	two hybrid	18985028				O92972-P07948	POLG_HCVJ4-LYN_HUMAN
Hepatitis C virus ISOLATE CON1	333284	Q9WMX2	POLG_HCVCO	Q9BV73	CP250_HUMAN	two hybrid	18985028				O92972-P08631	POLG_HCVJ4-HCK_HUMAN
Hepatitis C virus ISOLATE CON1	333284	Q9WMX2	POLG_HCVCO	Q13438	OS9_HUMAN	two hybrid	18985028				O92972-P06241	POLG_HCVJ4-FYN_HUMAN
Hepatitis C virus ISOLATE CON1	333284	Q9WMX2	POLG_HCVCO	Q9BWF3	RBM4_HUMAN	two hybrid	18985028				O92972-B0LPF3	POLG_HCVJ4-B0LPF3_HUMAN
Hepatitis C virus ISOLATE CON1	333284	Q9WMX2	POLG_HCVCO	Q9BXP5	SRRT_HUMAN	two hybrid	18985028				O92972-P19525	POLG_HCVJ4-E2AK2_HUMAN
Hepatitis C virus ISOLATE CON1	333284	Q9WMX2	POLG_HCVCO	Q9BYW2	SETD2_HUMAN	two hybrid	18985028				O92972-P62258	POLG_HCVJ4-1433E_HUMAN
Hepatitis C virus ISOLATE CON1	333284	Q9WMX2	POLG_HCVCO	Q9C099	LRCC1_HUMAN	two hybrid	18985028				O92972-Q5VT25	POLG_HCVJ4-MRCKA_HUMAN
Hepatitis C virus ISOLATE CON1	333284	Q9WMX2	POLG_HCVCO	Q9GZN7	ROGDI_HUMAN	two hybrid	18985028				O92972-Q16513	POLG_HCVJ4-PKN2_HUMAN
Hepatitis C virus ISOLATE CON1	333284	Q9WMX2	POLG_HCVCO	Q9H0D6	XRN2_HUMAN	two hybrid	18985028				O92972-P84022	POLG_HCVJ4-SMAD3_HUMAN
Hepatitis C virus ISOLATE CON1	333284	Q9WMX2	POLG_HCVCO	Q9H0F6	SHRPN_HUMAN	two hybrid	18985028				P26660-P62993	POLG_HCVJ6-GRB2_HUMAN
Hepatitis C virus ISOLATE CON1	333284	Q9WMX2	POLG_HCVCO	Q9H0Q3	FXYD6_HUMAN	two hybrid	18985028				P26660-P07948	POLG_HCVJ6-LYN_HUMAN
Hepatitis C virus ISOLATE CON1	333284	Q9WMX2	POLG_HCVCO	Q9H2D6	TARA_HUMAN	two hybrid	18985028				P26660-P08631	POLG_HCVJ6-HCK_HUMAN
Hepatitis C virus ISOLATE CON1	333284	Q9WMX2	POLG_HCVCO	Q9H4I2	ZHX3_HUMAN	two hybrid	18985028				P26660-P06241	POLG_HCVJ6-FYN_HUMAN
Hepatitis C virus ISOLATE CON1	333284	Q9WMX2	POLG_HCVCO	Q9H7B4	SMYD3_HUMAN	two hybrid	18985028				P26660-B0LPF3	POLG_HCVJ6-B0LPF3_HUMAN
Hepatitis C virus ISOLATE CON1	333284	Q9WMX2	POLG_HCVCO	Q9H869	YYAP1_HUMAN	two hybrid	18985028				P26660-Q07820	POLG_HCVJ6-MCL1_HUMAN
Hepatitis C virus ISOLATE CON1	333284	Q9WMX2	POLG_HCVCO	Q9H8L6	MMRN2_HUMAN	two hybrid	18985028				Q913V3-Q09472	POLG_HCVR6-EP300_HUMAN
Hepatitis C virus ISOLATE CON1	333284	Q9WMX2	POLG_HCVCO	Q9H8S9	MOB1A_HUMAN	anti tag coimmunoprecipitation	18985028				P26662-P67870	POLG_HCVJA-CSK2B_HUMAN
Hepatitis C virus ISOLATE CON1	333284	Q9WMX2	POLG_HCVCO	Q9H8S9	MOB1A_HUMAN	two hybrid	18985028				P26662-P37231	POLG_HCVJA-PPARG_HUMAN
Hepatitis C virus ISOLATE CON1	333284	Q9WMX2	POLG_HCVCO	Q9H9L4	KANL2_HUMAN	two hybrid	18985028				P26662-D2KUA6	POLG_HCVJA-D2KUA6_HUMAN
Hepatitis C virus ISOLATE CON1	333284	Q9WMX2	POLG_HCVCO	Q9HAP2	MLXIP_HUMAN	two hybrid	18985028				P26662-P62993	POLG_HCVJA-GRB2_HUMAN
Hepatitis C virus ISOLATE CON1	333284	Q9WMX2	POLG_HCVCO	Q9HAU4	SMUF2_HUMAN	anti tag coimmunoprecipitation	18985028				P26662-Q07812	POLG_HCVJA-BAX_HUMAN
Hepatitis C virus ISOLATE CON1	333284	Q9WMX2	POLG_HCVCO	Q9HAU4	SMUF2_HUMAN	two hybrid	18985028				Q99IB8-O00571	POLG_HCVJF-DDX3X_HUMAN
Hepatitis C virus ISOLATE CON1	333284	Q9WMX2	POLG_HCVCO	Q9HBI0	PARVG_HUMAN	two hybrid	18985028				Q99IB8-O75907	POLG_HCVJF-DGAT1_HUMAN
Hepatitis C virus ISOLATE CON1	333284	Q9WMX2	POLG_HCVCO	Q9HCB6	SPON1_HUMAN	two hybrid	18985028				Q99IB8-P23458	POLG_HCVJF-JAK1_HUMAN
Hepatitis C virus ISOLATE CON1	333284	Q9WMX2	POLG_HCVCO	Q9HCM3	K1549_HUMAN	two hybrid	18985028				Q99IB8-Q15392	POLG_HCVJF-DHC24_HUMAN
Hepatitis C virus ISOLATE CON1	333284	Q9WMX2	POLG_HCVCO	Q9HCS7	SYF1_HUMAN	two hybrid	18985028				Q99IB8-Q9P035	POLG_HCVJF-HACD3_HUMAN
Hepatitis C virus ISOLATE CON1	333284	Q9WMX2	POLG_HCVCO	Q9HCU4	CELR2_HUMAN	two hybrid	18985028				Q99IB8-Q14318	POLG_HCVJF-FKBP8_HUMAN
Hepatitis C virus ISOLATE CON1	333284	Q9WMX2	POLG_HCVCO	Q9NP73	ALG13_HUMAN	two hybrid	18985028				Q99IB8-P62937	POLG_HCVJF-PPIA_HUMAN
Hepatitis C virus ISOLATE CON1	333284	Q9WMX2	POLG_HCVCO	Q9NP80	PLPL8_HUMAN	two hybrid	18985028				Q99IB8-Q9P0L0	POLG_HCVJF-VAPA_HUMAN
Hepatitis C virus ISOLATE CON1	333284	Q9WMX2	POLG_HCVCO	Q9NRA8	4ET_HUMAN	anti tag coimmunoprecipitation	18985028				Q99IB8-Q15717	POLG_HCVJF-ELAV1_HUMAN
Hepatitis C virus ISOLATE CON1	333284	Q9WMX2	POLG_HCVCO	Q9NRA8	4ET_HUMAN	two hybrid	18985028				Q99IB8-P48729	POLG_HCVJF-KC1A_HUMAN
Hepatitis C virus ISOLATE CON1	333284	Q9WMX2	POLG_HCVCO	Q9NRD5	PICK1_HUMAN	two hybrid	18985028				Q99IB8-P53621	POLG_HCVJF-COPA_HUMAN
Hepatitis C virus ISOLATE CON1	333284	Q9WMX2	POLG_HCVCO	Q9NRR5	UBQL4_HUMAN	two hybrid	18985028				Q99IB8-P42356	POLG_HCVJF-PI4KA_HUMAN
Hepatitis C virus ISOLATE CON1	333284	Q9WMX2	POLG_HCVCO	Q9NSC5	HOME3_HUMAN	two hybrid	18985028				Q99IB8-Q9NP72	POLG_HCVJF-RAB18_HUMAN
Hepatitis C virus ISOLATE CON1	333284	Q9WMX2	POLG_HCVCO	Q9NUL5	CS066_HUMAN	two hybrid	18985028				Q99IB8-P29590	POLG_HCVJF-PML_HUMAN
Hepatitis C virus ISOLATE CON1	333284	Q9WMX2	POLG_HCVCO	Q9NVV9	THAP1_HUMAN	two hybrid	18985028				Q99IB8-Q86WV6	POLG_HCVJF-STING_HUMAN
Hepatitis C virus ISOLATE CON1	333284	Q9WMX2	POLG_HCVCO	Q9NXP7	GIN1_HUMAN	two hybrid	18985028				Q99IB8-Q08211	POLG_HCVJF-DHX9_HUMAN
Hepatitis C virus ISOLATE CON1	333284	Q9WMX2	POLG_HCVCO	Q9NY15	STAB1_HUMAN	two hybrid	18985028				Q99IB8-P67809	POLG_HCVJF-YBOX1_HUMAN
Hepatitis C virus ISOLATE CON1	333284	Q9WMX2	POLG_HCVCO	Q9P0K7	RAI14_HUMAN	two hybrid	18985028				Q99IB8-P49327	POLG_HCVJF-FAS_HUMAN
Hepatitis C virus ISOLATE CON1	333284	Q9WMX2	POLG_HCVCO	Q9P0V9	SEP10_HUMAN	two hybrid	18985028				Q99IB8-P53350	POLG_HCVJF-PLK1_HUMAN
Hepatitis C virus ISOLATE CON1	333284	Q9WMX2	POLG_HCVCO	Q9P2D6	F135A_HUMAN	two hybrid	18985028				Q99IB8-O60664	POLG_HCVJF-PLIN3_HUMAN
Hepatitis C virus ISOLATE CON1	333284	Q9WMX2	POLG_HCVCO	Q9P2E2	KIF17_HUMAN	two hybrid	18985028				Q99IB8-P05455	POLG_HCVJF-LA_HUMAN
Hepatitis C virus ISOLATE CON1	333284	Q9WMX2	POLG_HCVCO	Q9P2E9	RRBP1_HUMAN	two hybrid	18985028				Q99IB8-P60033	POLG_HCVJF-CD81_HUMAN
Hepatitis C virus ISOLATE CON1	333284	Q9WMX2	POLG_HCVCO	Q9UBD0	HSFX1_HUMAN	two hybrid	18985028				Q99IB8-Q9Y6A9	POLG_HCVJF-SPCS1_HUMAN
Hepatitis C virus ISOLATE CON1	333284	Q9WMX2	POLG_HCVCO	Q9UBK9	UXT_HUMAN	two hybrid	18985028				Q99IB8-P12277	POLG_HCVJF-KCRB_HUMAN
Hepatitis C virus ISOLATE CON1	333284	Q9WMX2	POLG_HCVCO	Q9UBU8	MO4L1_HUMAN	two hybrid	18985028				Q99IB8-P26196	POLG_HCVJF-DDX6_HUMAN
Hepatitis C virus ISOLATE CON1	333284	Q9WMX2	POLG_HCVCO	Q9UBW7	ZMYM2_HUMAN	two hybrid	18985028				Q99IB8-Q6PKG0	POLG_HCVJF-LARP1_HUMAN
Hepatitis C virus ISOLATE CON1	333284	Q9WMX2	POLG_HCVCO	Q9UBX5	FBLN5_HUMAN	two hybrid	18985028				Q99IB8-Q9Y6M1	POLG_HCVJF-IF2B2_HUMAN
Hepatitis C virus ISOLATE CON1	333284	Q9WMX2	POLG_HCVCO	Q9UHF1	EGFL7_HUMAN	two hybrid	18985028				Q99IB8-Q07021	POLG_HCVJF-C1QBP_HUMAN
Hepatitis C virus ISOLATE CON1	333284	Q9WMX2	POLG_HCVCO	Q9UHL4	DPP2_HUMAN	two hybrid	18985028				Q99IB8-Q14457	POLG_HCVJF-BECN1_HUMAN
Hepatitis C virus ISOLATE CON1	333284	Q9WMX2	POLG_HCVCO	Q9UHV2	SRTD1_HUMAN	two hybrid	18985028				Q99IB8-Q8NEB9	POLG_HCVJF-PK3C3_HUMAN
Hepatitis C virus ISOLATE CON1	333284	Q9WMX2	POLG_HCVCO	Q9UJF2	NGAP_HUMAN	anti tag coimmunoprecipitation	18985028				Q99IB8-P20339	POLG_HCVJF-RAB5A_HUMAN
Hepatitis C virus ISOLATE CON1	333284	Q9WMX2	POLG_HCVCO	Q9UJF2	NGAP_HUMAN	two hybrid	18985028				Q99IB8-Q99836	POLG_HCVJF-MYD88_HUMAN
Hepatitis C virus ISOLATE CON1	333284	Q9WMX2	POLG_HCVCO	Q9UJX2	CDC23_HUMAN	two hybrid	18985028				Q99IB8-O95793	POLG_HCVJF-STAU1_HUMAN
Hepatitis C virus ISOLATE CON1	333284	Q9WMX2	POLG_HCVCO	Q9UKK3	PARP4_HUMAN	two hybrid	18985028				Q99IB8-P11498	POLG_HCVJF-PYC_HUMAN
Hepatitis C virus ISOLATE CON1	333284	Q9WMX2	POLG_HCVCO	Q9ULU8	CAPS1_HUMAN	two hybrid	18985028				Q99IB8-P36897	POLG_HCVJF-TGFR1_HUMAN
Hepatitis C virus ISOLATE CON1	333284	Q9WMX2	POLG_HCVCO	Q9ULW6	NP1L2_HUMAN	anti tag coimmunoprecipitation	18985028				Q99IB8-P37173	POLG_HCVJF-TGFR2_HUMAN
Hepatitis C virus ISOLATE CON1	333284	Q9WMX2	POLG_HCVCO	Q9ULW6	NP1L2_HUMAN	two hybrid	18985028				Q99IB8-Q969R2	POLG_HCVJF-OSBP2_HUMAN
Hepatitis C virus ISOLATE CON1	333284	Q9WMX2	POLG_HCVCO	Q9UMS6	SYNP2_HUMAN	two hybrid	18985028				Q99IB8-Q16584	POLG_HCVJF-M3K11_HUMAN
Hepatitis C virus ISOLATE CON1	333284	Q9WMX2	POLG_HCVCO	Q9UMX0	UBQL1_HUMAN	two hybrid	18985028				Q99IB8-P07355	POLG_HCVJF-ANXA2_HUMAN
Hepatitis C virus ISOLATE CON1	333284	Q9WMX2	POLG_HCVCO	Q9UPU7	TBD2B_HUMAN	two hybrid	18985028				Q99IB8-P51636	POLG_HCVJF-CAV2_HUMAN
Hepatitis C virus ISOLATE CON1	333284	Q9WMX2	POLG_HCVCO	Q9Y219	JAG2_HUMAN	two hybrid	18985028				Q99IB8-P17844	POLG_HCVJF-DDX5_HUMAN
Hepatitis C virus ISOLATE CON1	333284	Q9WMX2	POLG_HCVCO	Q9Y228	T3JAM_HUMAN	two hybrid	18985028				Q99IB8-P78344	POLG_HCVJF-IF4G2_HUMAN
Hepatitis C virus ISOLATE CON1	333284	Q9WMX2	POLG_HCVCO	Q9Y2B5	VP9D1_HUMAN	two hybrid	18985028				Q99IB8-Q13129	POLG_HCVJF-RLF_HUMAN
Hepatitis C virus ISOLATE CON1	333284	Q9WMX2	POLG_HCVCO	Q9Y2D8	ADIP_HUMAN	two hybrid	18985028				Q99IB8-P02749	POLG_HCVJF-APOH_HUMAN
Hepatitis C virus ISOLATE CON1	333284	Q9WMX2	POLG_HCVCO	Q9Y2K1	ZBTB1_HUMAN	two hybrid	18985028				Q99IB8-P35222	POLG_HCVJF-CTNB1_HUMAN
Hepatitis C virus ISOLATE CON1	333284	Q9WMX2	POLG_HCVCO	Q9Y2X9	ZN281_HUMAN	two hybrid	18985028				Q99IB8-Q99816	POLG_HCVJF-TS101_HUMAN
Hepatitis C virus ISOLATE CON1	333284	Q9WMX2	POLG_HCVCO	Q9Y3M2	CBY1_HUMAN	two hybrid	18985028				Q99IB8-P80303	POLG_HCVJF-NUCB2_HUMAN
Hepatitis C virus ISOLATE CON1	333284	Q9WMX2	POLG_HCVCO	Q9Y5V3	MAGD1_HUMAN	two hybrid	18985028				Q99IB8-O00584	POLG_HCVJF-RNT2_HUMAN
Hepatitis C virus ISOLATE CON1	333284	Q9WMX2	POLG_HCVCO	Q9Y6N6	LAMC3_HUMAN	two hybrid	18985028				Q99IB8-Q13099	POLG_HCVJF-IFT88_HUMAN
Hepatitis C virus ISOLATE CON1	333284	Q9WMX2	POLG_HCVCO	A8K031	A8K031_HUMAN	two hybrid	18985028				Q99IB8-Q99550	POLG_HCVJF-MPP9_HUMAN
Hepatitis C virus ISOLATE CON1	333284	Q9WMX2	POLG_HCVCO	A8K3E0	A8K3E0_HUMAN	two hybrid	18985028				Q99IB8-O94880	POLG_HCVJF-PHF14_HUMAN
Hepatitis C virus ISOLATE CON1	333284	Q9WMX2	POLG_HCVCO	Q53G26	Q53G26_HUMAN	two hybrid	18985028				Q99IB8-P98175	POLG_HCVJF-RBM10_HUMAN
Hepatitis C virus ISOLATE CON1	333284	Q9WMX2	POLG_HCVCO	B0LPF3	B0LPF3_HUMAN	pull down	15784897				Q99IB8-P27986	POLG_HCVJF-P85A_HUMAN
Hepatitis C virus ISOLATE CON1	333284	Q9WMX2	POLG_HCVCO	Q53GC0	Q53GC0_HUMAN	two hybrid	18985028				Q99IB8-Q15154	POLG_HCVJF-PCM1_HUMAN
Hepatitis C virus ISOLATE CON1	333284	Q9WMX2	POLG_HCVCO	B4E273	B4E273_HUMAN	two hybrid	18985028				Q99IB8-Q9UQ90	POLG_HCVJF-SPG7_HUMAN
Hepatitis C virus ISOLATE CON1	333284	Q9WMX2	POLG_HCVCO	A2VCK8	A2VCK8_HUMAN	two hybrid	18985028				Q99IB8-Q8NEF9	POLG_HCVJF-SRFB1_HUMAN
Hepatitis C virus ISOLATE CON1	333284	Q9WMX2	POLG_HCVCO	Q9H6F5	CCD86_HUMAN	two hybrid*	15607035				Q99IB8-Q13813	POLG_HCVJF-SPTN1_HUMAN
Hepatitis C virus ISOLATE CON1	333284	Q9WMX2	POLG_HCVCO	Q96P48	ARAP1_HUMAN	two hybrid*	15607035				Q99IB8-Q9H8Y8	POLG_HCVJF-GORS2_HUMAN
Hepatitis C virus ISOLATE CON1	333284	Q9WMX2	POLG_HCVCO	Q86XR8	CEP57_HUMAN	two hybrid*	15607035				Q99IB8-Q13137	POLG_HCVJF-CACO2_HUMAN
Hepatitis C virus ISOLATE CON1	333284	Q9WMX2	POLG_HCVCO	Q9NX38	F206A_HUMAN	two hybrid*	15607035				Q99IB8-Q08379	POLG_HCVJF-GOGA2_HUMAN
Hepatitis C virus ISOLATE CON1	333284	Q9WMX2	POLG_HCVCO	Q9UKC9	FBXL2_HUMAN	coimmunoprecipitation*	15893726				Q99IB8-Q14999	POLG_HCVJF-CUL7_HUMAN
Hepatitis C virus ISOLATE CON1	333284	Q9WMX2	POLG_HCVCO	P02794	FRIH_HUMAN	two hybrid*	15607035				Q99IB8-P02675	POLG_HCVJF-FIBB_HUMAN
Hepatitis C virus ISOLATE CON1	333284	Q9WMX2	POLG_HCVCO	P08493	MGP_HUMAN	two hybrid*	15607035				Q99IB8-Q03001	POLG_HCVJF-DYST_HUMAN
Hepatitis C virus ISOLATE CON1	333284	Q9WMX2	POLG_HCVCO	Q92597	NDRG1_HUMAN	two hybrid*	15607035				Q99IB8-P02751	POLG_HCVJF-FINC_HUMAN
Hepatitis C virus ISOLATE CON1	333284	Q9WMX2	POLG_HCVCO	P42356	PI4KA_HUMAN	two hybrid*	15607035				Q99IB8-P11142	POLG_HCVJF-HSP7C_HUMAN
Hepatitis C virus ISOLATE CON1	333284	Q9WMX2	POLG_HCVCO	P06454	PTMA_HUMAN	two hybrid*	15607035				Q99IB8-Q9BXC0	POLG_HCVJF-HCAR1_HUMAN
Hepatitis C virus ISOLATE CON1	333284	Q9WMX2	POLG_HCVCO	Q13727	Q13727_HUMAN	two hybrid*	15607035				Q99IB8-O75592	POLG_HCVJF-MYCB2_HUMAN
Hepatitis C virus ISOLATE CON1	333284	Q9WMX2	POLG_HCVCO	P09758	TACD2_HUMAN	two hybrid*	15607035				Q99IB8-Q86UP2	POLG_HCVJF-KTN1_HUMAN
Hepatitis C virus ISOLATE CON1	333284	Q9WMX2	POLG_HCVCO	Q8TBK9	Q8TBK9_HUMAN	two hybrid*	15607035				Q99IB8-P22307	POLG_HCVJF-NLTP_HUMAN
Hepatitis C virus ISOLATE CON1	333284	Q9WMX2	POLG_HCVCO	P29762	RABP1_HUMAN	two hybrid*	15607035				Q99IB8-Q9ULJ7	POLG_HCVJF-ANR50_HUMAN
Hepatitis C virus ISOLATE CON1	333284	Q9WMX2	POLG_HCVCO	Q6FHJ7	SFRP4_HUMAN	two hybrid*	15607035				Q99IB8-Q86SQ7	POLG_HCVJF-SDCG8_HUMAN
Hepatitis C virus ISOLATE CON1	333284	Q9WMX2	POLG_HCVCO	Q09666	AHNK_HUMAN	two hybrid*	15607035				Q99IB8-Q14BN4	POLG_HCVJF-SLMAP_HUMAN
Hepatitis C virus ISOLATE CON1	333284	Q9WMX2	POLG_HCVCO	Q4LE69	Q4LE69_HUMAN	two hybrid*	15607035				Q99IB8-P05546	POLG_HCVJF-HEP2_HUMAN
Hepatitis C virus ISOLATE CON1	333284	Q9WMX2	POLG_HCVCO	Q53S24	Q53S24_HUMAN	two hybrid*	15607035				Q99IB8-Q86VW0	POLG_HCVJF-SESD1_HUMAN
Hepatitis C virus ISOLATE CON1	333284	Q9WMX2	POLG_HCVCO	P04637	P53_HUMAN	anti bait coimmunoprecipitation	16690937				Q99IB8-P02787	POLG_HCVJF-TRFE_HUMAN
Hepatitis C virus ISOLATE CON1	333284	Q9WMX2	POLG_HCVCO	P21333	FLNA_HUMAN	confocal microscopy	21914078				Q99IB8-Q9NQB0	POLG_HCVJF-TF7L2_HUMAN
Hepatitis C virus ISOLATE CON1	333284	Q9WMX2	POLG_HCVCO	P08670	VIME_HUMAN	confocal microscopy	21914078				Q99IB8-P67936	POLG_HCVJF-TPM4_HUMAN
Hepatitis C virus ISOLATE CON1	333284	Q9WMX2	POLG_HCVCO	P27824	CALX_HUMAN	confocal microscopy	21914078				Q99IB8-O14628	POLG_HCVJF-ZN195_HUMAN
Hepatitis C virus ISOLATE CON1	333284	Q9WMX2	POLG_HCVCO	P21333	FLNA_HUMAN	anti bait coimmunoprecipitation	21914078				Q99IB8-Q14966	POLG_HCVJF-ZN638_HUMAN
Hepatitis C virus ISOLATE CON1	333284	Q9WMX2	POLG_HCVCO	P60709	ACTB_HUMAN	confocal microscopy	18562541				Q99IB8-P04035	POLG_HCVJF-HMDH_HUMAN
Hepatitis C virus ISOLATE CON1	333284	Q9WMX2	POLG_HCVCO	P60709	ACTB_HUMAN	anti bait coimmunoprecipitation	18562541				Q99IB8-P01024	POLG_HCVJF-CO3_HUMAN
Hepatitis C virus ISOLATE CON1	333284	Q9WMX2	POLG_HCVCO	P60709	ACTB_HUMAN	electron microscopy	18562541				Q99IB8-Q9Y5W7	POLG_HCVJF-SNX14_HUMAN
Hepatitis C virus ISOLATE CON1	333284	Q9WMX2	POLG_HCVCO	O60664	PLIN3_HUMAN	anti bait coimmunoprecipitation	23593007				Q99IB8-Q13464	POLG_HCVJF-ROCK1_HUMAN
Hepatitis C virus ISOLATE CON1	333284	Q9WMX2	POLG_HCVCO	O60664	PLIN3_HUMAN	two hybrid	23593007				Q99IB8-P02649	POLG_HCVJF-APOE_HUMAN
Hepatitis C virus ISOLATE CON1	333284	Q9WMX2	POLG_HCVCO	O60664	PLIN3_HUMAN	anti tag coimmunoprecipitation	23593007				Q99IB8-P45973	POLG_HCVJF-CBX5_HUMAN
Hepatitis C virus ISOLATE CON1	333284	Q9WMX2	POLG_HCVCO	O60664	PLIN3_HUMAN	confocal microscopy	23593007				Q99IB8-Q9UNS2	POLG_HCVJF-CSN3_HUMAN
Hepatitis C virus ISOLATE CON1	333284	Q9WMX2	POLG_HCVCO	P42356	PI4KA_HUMAN	anti bait coimmunoprecipitation	23675303				Q99IB8-Q96MT8	POLG_HCVJF-CEP63_HUMAN
Hepatitis C virus ISOLATE CON1	333284	Q9WMX2	POLG_HCVCO	P61020	RAB5B_HUMAN	fluorescence microscopy	17301141				Q99IB8-Q96KQ7	POLG_HCVJF-EHMT2_HUMAN
Hepatitis C virus ISOLATE CON1	333284	Q9WMX2	POLG_HCVCO	P27824	CALX_HUMAN	anti bait coimmunoprecipitation	17301141				Q99IB8-Q5JTC6	POLG_HCVJF-AMER1_HUMAN
Hepatitis C virus ISOLATE CON1	333284	Q9WMX2	POLG_HCVCO	Q86Y82	STX12_HUMAN	anti bait coimmunoprecipitation	17301141				Q99IB8-Q9GZR7	POLG_HCVJF-DDX24_HUMAN
Hepatitis C virus ISOLATE CON1	333284	Q9WMX2	POLG_HCVCO	P08962	CD63_HUMAN	two hybrid	20953506				Q99IB8-Q02818	POLG_HCVJF-NUCB1_HUMAN
Hepatitis C virus ISOLATE CON1	333284	Q9WMX2	POLG_HCVCO	Q15485	FCN2_HUMAN	two hybrid	20953506				Q99IB8-P50440	POLG_HCVJF-GATM_HUMAN
Hepatitis C virus ISOLATE CON1	333284	Q9WMX2	POLG_HCVCO	P02753	RET4_HUMAN	two hybrid	20953506				Q99IB8-Q13576	POLG_HCVJF-IQGA2_HUMAN
Hepatitis C virus ISOLATE CON1	333284	Q9WMX2	POLG_HCVCO	P81172	HEPC_HUMAN	two hybrid	20953506				Q99IB8-Q9H074	POLG_HCVJF-PAIP1_HUMAN
Hepatitis C virus ISOLATE CON1	333284	Q9WMX2	POLG_HCVCO	Q9NPA0	EMC7_HUMAN	two hybrid	20953506				Q99IB8-Q13670	POLG_HCVJF-PM2PB_HUMAN
Hepatitis C virus ISOLATE CON1	333284	Q9WMX2	POLG_HCVCO	P22309	UD11_HUMAN	two hybrid	20953506				Q99IB8-O14763	POLG_HCVJF-TR10B_HUMAN
Hepatitis C virus ISOLATE CON1	333284	Q9WMX2	POLG_HCVCO	Q04941	PLP2_HUMAN	two hybrid	20953506				Q99IB8-Q9UNK0	POLG_HCVJF-STX8_HUMAN
Hepatitis C virus ISOLATE CON1	333284	Q9WMX2	POLG_HCVCO	Q9HC24	LFG4_HUMAN	two hybrid	20953506				Q99IB8-P55265	POLG_HCVJF-DSRAD_HUMAN
Hepatitis C virus ISOLATE CON1	333284	Q9WMX2	POLG_HCVCO	Q9Y320	TMX2_HUMAN	two hybrid	20953506				Q99IB8-Q8N302	POLG_HCVJF-AGGF1_HUMAN
Hepatitis C virus ISOLATE CON1	333284	Q9WMX2	POLG_HCVCO	P03905	NU4M_HUMAN	two hybrid	20953506				Q99IB8-P61201	POLG_HCVJF-CSN2_HUMAN
Hepatitis C virus ISOLATE CON1	333284	Q9WMX2	POLG_HCVCO	P35354	PGH2_HUMAN	two hybrid	20953506				Q99IB8-Q9P219	POLG_HCVJF-DAPLE_HUMAN
Hepatitis C virus ISOLATE CON1	333284	Q9WMX2	POLG_HCVCO	P14209	CD99_HUMAN	two hybrid	20953506				Q99IB8-Q9UK99	POLG_HCVJF-FBX3_HUMAN
Hepatitis C virus ISOLATE CON1	333284	Q9WMX2	POLG_HCVCO	P27701	CD82_HUMAN	two hybrid	20953506				Q99IB8-Q86YP4	POLG_HCVJF-P66A_HUMAN
Hepatitis C virus ISOLATE CON1	333284	Q9WMX2	POLG_HCVCO	P02647	APOA1_HUMAN	two hybrid	20953506				Q99IB8-Q9NZM3	POLG_HCVJF-ITSN2_HUMAN
Hepatitis C virus ISOLATE CON1	333284	Q9WMX2	POLG_HCVCO	Q06481	APLP2_HUMAN	two hybrid	20953506				Q99IB8-P26927	POLG_HCVJF-HGFL_HUMAN
Hepatitis C virus ISOLATE CON1	333284	Q9WMX2	POLG_HCVCO	P02679	FIBG_HUMAN	two hybrid	20953506				Q99IB8-Q7Z406	POLG_HCVJF-MYH14_HUMAN
Hepatitis C virus ISOLATE CON1	333284	Q9WMX2	POLG_HCVCO	Q9NY26	S39A1_HUMAN	two hybrid	20953506				Q99IB8-Q96CV9	POLG_HCVJF-OPTN_HUMAN
Hepatitis C virus ISOLATE CON1	333284	Q9WMX2	POLG_HCVCO	P23378	GCSP_HUMAN	two hybrid	20953506				Q99IB8-A2RUB6	POLG_HCVJF-CCD66_HUMAN
Hepatitis C virus ISOLATE CON1	333284	Q9WMX2	POLG_HCVCO	Q56VL3	OCAD2_HUMAN	two hybrid	20953506				Q99IB8-O95613	POLG_HCVJF-PCNT_HUMAN
Hepatitis C virus ISOLATE CON1	333284	Q9WMX2	POLG_HCVCO	Q6UX53	MET7B_HUMAN	two hybrid	20953506				Q99IB8-Q96RK0	POLG_HCVJF-CIC_HUMAN
Hepatitis C virus ISOLATE CON1	333284	Q9WMX2	POLG_HCVCO	Q15125	EBP_HUMAN	two hybrid	20953506				Q99IB8-Q14683	POLG_HCVJF-SMC1A_HUMAN
Hepatitis C virus ISOLATE CON1	333284	Q9WMX2	POLG_HCVCO	P23284	PPIB_HUMAN	two hybrid	20953506				Q99IB8-P46939	POLG_HCVJF-UTRO_HUMAN
Hepatitis C virus ISOLATE CON1	333284	Q9WMX2	POLG_HCVCO	P01009	A1AT_HUMAN	two hybrid	20953506				Q99IB8-Q9Y2W2	POLG_HCVJF-WBP11_HUMAN
Hepatitis C virus ISOLATE CON1	333284	Q9WMX2	POLG_HCVCO	P02750	A2GL_HUMAN	two hybrid	20953506				Q99IB8-P04114	POLG_HCVJF-APOB_HUMAN
Hepatitis C virus ISOLATE CON1	333284	Q9WMX2	POLG_HCVCO	P06733	ENOA_HUMAN	two hybrid	20953506				Q99IB8-Q9Y262	POLG_HCVJF-EIF3L_HUMAN
Hepatitis C virus ISOLATE CON1	333284	Q9WMX2	POLG_HCVCO	O14818	PSA7_HUMAN	two hybrid	20953506				Q99IB8-Q86SX6	POLG_HCVJF-GLRX5_HUMAN
Hepatitis C virus ISOLATE CON1	333284	Q9WMX2	POLG_HCVCO	P26641	EF1G_HUMAN	two hybrid	20953506				Q99IB8-P06748	POLG_HCVJF-NPM_HUMAN
Hepatitis C virus ISOLATE CON1	333284	Q9WMX2	POLG_HCVCO	Q6N075	MFSD5_HUMAN	two hybrid	20953506				Q99IB8-Q969X0	POLG_HCVJF-RIPL2_HUMAN
Hepatitis C virus ISOLATE CON1	333284	Q9WMX2	POLG_HCVCO	P04920	B3A2_HUMAN	two hybrid	20953506				Q99IB8-Q15643	POLG_HCVJF-TRIPB_HUMAN
Hepatitis C virus ISOLATE CON1	333284	Q9WMX2	POLG_HCVCO	Q99942	RNF5_HUMAN	two hybrid	20953506				Q99IB8-O43716	POLG_HCVJF-GATC_HUMAN
Hepatitis C virus ISOLATE CON1	333284	Q9WMX2	POLG_HCVCO	Q00765	REEP5_HUMAN	two hybrid	20953506				Q99IB8-P08603	POLG_HCVJF-CFAH_HUMAN
Hepatitis C virus ISOLATE CON1	333284	Q9WMX2	POLG_HCVCO	P25311	ZA2G_HUMAN	two hybrid	20953506				Q99IB8-Q15084	POLG_HCVJF-PDIA6_HUMAN
Hepatitis C virus ISOLATE CON1	333284	Q9WMX2	POLG_HCVCO	P22310	UD14_HUMAN	two hybrid	20953506				Q99IB8-Q4ZG55	POLG_HCVJF-GREB1_HUMAN
Hepatitis C virus ISOLATE CON1	333284	Q9WMX2	POLG_HCVCO	Q06055	AT5G2_HUMAN	two hybrid	20953506				Q99IB8-P04196	POLG_HCVJF-HRG_HUMAN
Hepatitis C virus ISOLATE CON1	333284	Q9WMX2	POLG_HCVCO	Q02818	NUCB1_HUMAN	two hybrid	20953506				Q99IB8-P14543	POLG_HCVJF-NID1_HUMAN
Hepatitis C virus ISOLATE CON1	333284	Q9WMX2	POLG_HCVCO	P04114	APOB_HUMAN	two hybrid	20953506				Q99IB8-Q92802	POLG_HCVJF-N42L2_HUMAN
Hepatitis C virus ISOLATE CON1	333284	Q9WMX2	POLG_HCVCO	Q96EC8	YIPF6_HUMAN	two hybrid	20953506				Q99IB8-Q9BVG3	POLG_HCVJF-TRI62_HUMAN
Hepatitis C virus ISOLATE CON1	333284	Q9WMX2	POLG_HCVCO	P54851	EMP2_HUMAN	two hybrid	20953506				Q99IB8-P02647	POLG_HCVJF-APOA1_HUMAN
Hepatitis C virus ISOLATE CON1	333284	Q9WMX2	POLG_HCVCO	Q8N6L1	KTAP2_HUMAN	two hybrid	20953506				Q99IB8-Q6Q788	POLG_HCVJF-APOA5_HUMAN
Hepatitis C virus ISOLATE CON1	333284	Q9WMX2	POLG_HCVCO	Q9P0B6	CC167_HUMAN	two hybrid	20953506				Q99IB8-P0C0L4	POLG_HCVJF-CO4A_HUMAN
Hepatitis C virus ISOLATE CON1	333284	Q9WMX2	POLG_HCVCO	O96005	CLPT1_HUMAN	two hybrid	20953506				Q99IB8-Q8WWM7	POLG_HCVJF-ATX2L_HUMAN
Hepatitis C virus ISOLATE CON1	333284	Q9WMX2	POLG_HCVCO	Q15084	PDIA6_HUMAN	two hybrid	20953506				Q99IB8-O60260	POLG_HCVJF-PRKN2_HUMAN
Hepatitis C virus ISOLATE CON1	333284	Q9WMX2	POLG_HCVCO	Q15388	TOM20_HUMAN	two hybrid	20953506				P29846-O43889	POLG_HCVTW-CREB3_HUMAN
Hepatitis C virus ISOLATE CON1	333284	Q9WMX2	POLG_HCVCO	Q8TCT9	HM13_HUMAN	two hybrid	20953506				P29846-P61978	POLG_HCVTW-HNRPK_HUMAN
Hepatitis C virus ISOLATE CON1	333284	Q9WMX2	POLG_HCVCO	P00167	CYB5_HUMAN	two hybrid	20953506				P29846-P36941	POLG_HCVTW-TNR3_HUMAN
Hepatitis C virus ISOLATE CON1	333284	Q9WMX2	POLG_HCVCO	Q15166	PON3_HUMAN	two hybrid	20953506				P29846-P11142	POLG_HCVTW-HSP7C_HUMAN
Hepatitis C virus ISOLATE CON1	333284	Q9WMX2	POLG_HCVCO	O75306	NDUS2_HUMAN	two hybrid	20953506				Q9E3E3-P06241	Q9E3E3_9HEPC-FYN_HUMAN
Hepatitis C virus ISOLATE CON1	333284	Q9WMX2	POLG_HCVCO	P05141	ADT2_HUMAN	two hybrid	20953506				Q9E3E3-P08631	Q9E3E3_9HEPC-HCK_HUMAN
Hepatitis C virus ISOLATE CON1	333284	Q9WMX2	POLG_HCVCO	P02792	FRIL_HUMAN	two hybrid	20953506				Q9E3E3-P07948	Q9E3E3_9HEPC-LYN_HUMAN
Hepatitis C virus ISOLATE CON1	333284	Q9WMX2	POLG_HCVCO	P38117	ETFB_HUMAN	two hybrid	20953506				Q9E3D8-P08631	Q9E3D8_9HEPC-HCK_HUMAN
Hepatitis C virus ISOLATE CON1	333284	Q9WMX2	POLG_HCVCO	P47813	IF1AX_HUMAN	two hybrid	20953506				Q9E3D8-P06241	Q9E3D8_9HEPC-FYN_HUMAN
Hepatitis C virus ISOLATE CON1	333284	Q9WMX2	POLG_HCVCO	Q08830	FGL1_HUMAN	two hybrid	20953506				Q9E3D8-P07948	Q9E3D8_9HEPC-LYN_HUMAN
Hepatitis C virus ISOLATE CON1	333284	Q9WMX2	POLG_HCVCO	P00734	THRB_HUMAN	two hybrid	20953506				Q68840-Q9NYF6	Q68840_9HEPC-Q9NYF6_HUMAN
Hepatitis C virus ISOLATE CON1	333284	Q9WMX2	POLG_HCVCO	O95789	ZMYM6_HUMAN	two hybrid	20953506				Q68840-O00571	Q68840_9HEPC-DDX3X_HUMAN
Hepatitis C virus ISOLATE CON1	333284	Q9WMX2	POLG_HCVCO	Q9P035	HACD3_HUMAN	two hybrid	18160438				Q8B6D3-P19438	Q8B6D3_9HEPC-TNR1A_HUMAN
Hepatitis C virus ISOLATE CON1	333284	Q9WMX2	POLG_HCVCO	Q9P035	HACD3_HUMAN	anti tag coimmunoprecipitation	18160438				Q8JWL6-Q09472	Q8JWL6_9HEPC-EP300_HUMAN
Hepatitis C virus ISOLATE CON1	333284	Q9WMX2	POLG_HCVCO	Q14318	FKBP8_HUMAN	surface plasmon resonance	18216108				Q8B6D3-P38936	Q8B6D3_9HEPC-CDN1A_HUMAN
Hepatitis C virus ISOLATE CON1	333284	Q9WMX2	POLG_HCVCO	Q14318	FKBP8_HUMAN	anti tag coimmunoprecipitation	18216108				Q8JWL6-Q92793	Q8JWL6_9HEPC-CBP_HUMAN
Hepatitis C virus ISOLATE CON1	333284	Q9WMX2	POLG_HCVCO	Q14318	FKBP8_HUMAN	confocal microscopy	18216108				Q91AU0-P17844	Q91AU0_9HEPC-DDX5_HUMAN
Hepatitis C virus ISOLATE CON1	333284	Q9WMX2	POLG_HCVCO	Q14318	FKBP8_HUMAN	electron microscopy	18216108				Q91AU0-P28062	Q91AU0_9HEPC-PSB8_HUMAN
Hepatitis C virus ISOLATE CON1	333284	Q9WMX2	POLG_HCVCO	Q14318	FKBP8_HUMAN	fluorescence microscopy	18216108				Q8QW27-P04637	Q8QW27_9HEPC-P53_HUMAN
Hepatitis C virus ISOLATE CON1	333284	Q9WMX2	POLG_HCVCO	Q53X94	Q53X94_HUMAN	two hybrid	18985028				Q8QVZ0-P04637	Q8QVZ0_9HEPC-P53_HUMAN
Hepatitis C virus ISOLATE CON1	333284	Q9WMX2	POLG_HCVCO	Q5XG79	Q5XG79_HUMAN	two hybrid	18985028				Q91AU0-Q07820	Q91AU0_9HEPC-MCL1_HUMAN
Hepatitis C virus ISOLATE CON1	333284	Q9WMX2	POLG_HCVCO	P41225	SOX3_HUMAN	two hybrid	18985028				Q8QXP6-Q5JU67	Q8QXP6_9FLAV-CI117_HUMAN
Hepatitis C virus ISOLATE CON1	333284	Q9WMX2	POLG_HCVCO	P16144	ITB4_HUMAN	two hybrid	18985028				Q8QXP6-Q7Z5R6	Q8QXP6_9FLAV-AB1IP_HUMAN
Hepatitis C virus ISOLATE CON1	333284	Q9WMX2	POLG_HCVCO	A7KAX9	RHG32_HUMAN	two hybrid	18985028				Q8QXP6-Q96CV9	Q8QXP6_9FLAV-OPTN_HUMAN
Hepatitis C virus ISOLATE CON1	333284	Q9WMX2	POLG_HCVCO	P27540	ARNT_HUMAN	two hybrid	18985028				Q8QXP6-Q96MT8	Q8QXP6_9FLAV-CEP63_HUMAN
Hepatitis C virus ISOLATE CON1	333284	Q9WMX2	POLG_HCVCO	G3V185	G3V185_HUMAN	Other Methods	18985028				Q8QXP6-P60866	Q8QXP6_9FLAV-RS20_HUMAN
Hepatitis C virus ISOLATE CON1	333284	Q9WMX2	POLG_HCVCO	O94875	SRBS2_HUMAN	pull down	18985028				Q8QXP6-O94983	Q8QXP6_9FLAV-CMTA2_HUMAN
Hepatitis C virus ISOLATE CON1	333284	Q9WMX2	POLG_HCVCO	O00499	BIN1_HUMAN	pull down	18985028				P32886-P62314	POLG_JAEVJ-SMD1_HUMAN
Hepatitis C virus ISOLATE CON1	333284	Q9WMX2	POLG_HCVCO	Q8WUF5	IASPP_HUMAN	pull down	18985028				P32886-Q99816	POLG_JAEVJ-TS101_HUMAN
Hepatitis C virus ISOLATE CON1	333284	Q9WMX2	POLG_HCVCO	Q9ULW6	NP1L2_HUMAN	pull down	18985028				P14335-P06733	POLG_KUNJM-ENOA_HUMAN
Hepatitis C virus ISOLATE CON1	333284	Q9WMX2	POLG_HCVCO	Q9H8S9	MOB1A_HUMAN	pull down	18985028				P14335-Q9UIK5	POLG_KUNJM-TEFF2_HUMAN
Hepatitis C virus ISOLATE CON1	333284	Q9WMX2	POLG_HCVCO	P32456	GBP2_HUMAN	pull down	18985028				P14335-P54259	POLG_KUNJM-ATN1_HUMAN
Hepatitis C virus ISOLATE CON1	333284	Q9WMX2	POLG_HCVCO	O14874	BCKD_HUMAN	pull down	18985028				P14335-Q9NVW2	POLG_KUNJM-RNF12_HUMAN
Hepatitis C virus ISOLATE CON1	333284	Q9WMX2	POLG_HCVCO	O43559	FRS3_HUMAN	pull down	18985028				P14335-P63241	POLG_KUNJM-IF5A1_HUMAN
Hepatitis C virus ISOLATE CON1	333284	Q9WMX2	POLG_HCVCO	Q13137	CACO2_HUMAN	pull down	18985028				P14335-P08727	POLG_KUNJM-K1C19_HUMAN
Hepatitis C virus ISOLATE CON1	333284	Q9WMX2	POLG_HCVCO	Q6P2H3	CEP85_HUMAN	pull down	18985028				P14335-Q6NSJ2	POLG_KUNJM-PHLB3_HUMAN
Hepatitis C virus ISOLATE CON1	333284	Q9WMX2	POLG_HCVCO	Q9NRA8	4ET_HUMAN	pull down	18985028				P14335-Q9UJY5	POLG_KUNJM-GGA1_HUMAN
Hepatitis C virus ISOLATE CON1	333284	Q9WMX2	POLG_HCVCO	P20701	ITAL_HUMAN	pull down	18985028				P14335-Q5M9Q1	POLG_KUNJM-NKAPL_HUMAN
Hepatitis C virus ISOLATE CON1	333284	Q9WMX2	POLG_HCVCO	Q8N1B4	VPS52_HUMAN	pull down	18985028				P14335-Q99848	POLG_KUNJM-EBP2_HUMAN
Hepatitis C virus ISOLATE CON1	333284	Q9WMX2	POLG_HCVCO	Q6PKC3	TXD11_HUMAN	pull down	18985028				P14335-O94842	POLG_KUNJM-TOX4_HUMAN
Hepatitis C virus ISOLATE CON1	333284	Q9WMX2	POLG_HCVCO	Q13227	GPS2_HUMAN	pull down	18985028				P14335-P30622	POLG_KUNJM-CLIP1_HUMAN
Hepatitis C virus ISOLATE CON1	333284	Q9WMX2	POLG_HCVCO	Q08379	GOGA2_HUMAN	pull down	18985028				P14335-Q12873	POLG_KUNJM-CHD3_HUMAN
Hepatitis C virus ISOLATE CON1	333284	Q9WMX2	POLG_HCVCO	Q12805	FBLN3_HUMAN	pull down	18985028				P14335-O14641	POLG_KUNJM-DVL2_HUMAN
Hepatitis C virus ISOLATE CON1	333284	Q9WMX2	POLG_HCVCO	Q9HAU4	SMUF2_HUMAN	pull down	18985028				P14335-P02760	POLG_KUNJM-AMBP_HUMAN
Hepatitis C virus ISOLATE CON1	333284	Q9WMX2	POLG_HCVCO	Q9UJF2	NGAP_HUMAN	pull down	18985028				P14335-P25963	POLG_KUNJM-IKBA_HUMAN
Hepatitis C virus ISOLATE CON1	333284	Q9WMX2	POLG_HCVCO	P52294	IMA5_HUMAN	pull down	18985028				P14335-Q9Y3T9	POLG_KUNJM-NOC2L_HUMAN
Hepatitis C virus ISOLATE CON1	333284	Q9WMX2	POLG_HCVCO	P28065	PSB9_HUMAN	pull down	18985028				P14335-Q5VV67	POLG_KUNJM-PPRC1_HUMAN
Hepatitis C virus ISOLATE CON1	333284	Q9WMX2	POLG_HCVCO	Q9UKC9	FBXL2_HUMAN	anti tag coimmunoprecipitation	15893726				P14335-Q9BZR8	POLG_KUNJM-B2L14_HUMAN
Hepatitis C virus ISOLATE CON1	333284	Q9WMX2	POLG_HCVCO	O00499	BIN1_HUMAN	anti bait coimmunoprecipitation	16530520				P14335-O94983	POLG_KUNJM-CMTA2_HUMAN
Hepatitis C virus ISOLATE CON1	333284	Q9WMX2	POLG_HCVCO	O94817	ATG12_HUMAN	two hybrid	22174682				P14335-Q9NPJ6	POLG_KUNJM-MED4_HUMAN
Hepatitis C virus ISOLATE CON1	333284	Q9WMX2	POLG_HCVCO	Q8TDY2	RBCC1_HUMAN	two hybrid	22174682				P14335-Q76N89	POLG_KUNJM-HECW1_HUMAN
Hepatitis C virus ISOLATE CON1	333284	Q9WMX2	POLG_HCVCO	Q9HD26	GOPC_HUMAN	two hybrid	22174682				P14335-Q96MT8	POLG_KUNJM-CEP63_HUMAN
Hepatitis C virus ISOLATE CON1	333284	Q9WMX2	POLG_HCVCO	Q12983	BNIP3_HUMAN	two hybrid	22174682				P14335-Q9BUZ4	POLG_KUNJM-TRAF4_HUMAN
Hepatitis C virus ISOLATE CON1	333284	Q9WMX2	POLG_HCVCO	P23284	PPIB_HUMAN	anti bait coimmunoprecipitation	15989969				P14335-P08238	POLG_KUNJM-HS90B_HUMAN
Hepatitis C virus ISOLATE CON1	333284	Q9WMX2	POLG_HCVCO	P23284	PPIB_HUMAN	fluorescence microscopy	15989969				P14335-Q6ZTR7	POLG_KUNJM-FA92B_HUMAN
Hepatitis C virus ISOLATE CON1	333284	Q9WMX2	POLG_HCVCO	P23284	PPIB_HUMAN	anti tag coimmunoprecipitation	15989969				P14335-Q9H6S1	POLG_KUNJM-AZI2_HUMAN
Hepatitis C virus ISOLATE CON1	333284	Q9WMX2	POLG_HCVCO	P23284	PPIB_HUMAN	pull down	15989969				P14335-Q7Z5R6	POLG_KUNJM-AB1IP_HUMAN
Hepatitis C virus ISOLATE CON1	333284	Q9WMX2	POLG_HCVCO	P27105	STOM_HUMAN	anti tag coimmunoprecipitation	25262680				P14335-Q96CV9	POLG_KUNJM-OPTN_HUMAN
Hepatitis C virus ISOLATE CON1	333284	Q9WMX2	POLG_HCVCO	P27105	STOM_HUMAN	anti bait coimmunoprecipitation	25262680				P14335-Q0IIN9	POLG_KUNJM-ZNFS1_HUMAN
Hepatitis C virus ISOLATE CON1	333284	Q9WMX2	POLG_HCVCO	P27105	STOM_HUMAN	pull down	25262680				P14335-Q13232	POLG_KUNJM-NDK3_HUMAN
Hepatitis C virus ISOLATE GLASGOW	329389	Q5EG65	POLG_HCVGL	O00571	DDX3X_HUMAN	two hybrid	10329544				P14335-P11940	POLG_KUNJM-PABP1_HUMAN
Hepatitis C virus ISOLATE GLASGOW	329389	Q5EG65	POLG_HCVGL	O00571	DDX3X_HUMAN	confocal microscopy	10329544				P14335-Q03112	POLG_KUNJM-EVI1_HUMAN
Hepatitis C virus ISOLATE GLASGOW	329389	Q5EG65	POLG_HCVGL	O00571	DDX3X_HUMAN	pull down	10329544				P14335-Q9Y6X2	POLG_KUNJM-PIAS3_HUMAN
Hepatitis C virus ISOLATE H	11108	P27958	POLG_HCVH	P06241	FYN_HUMAN	anti bait coimmunoprecipitation	14993658				P14335-Q9UNM6	POLG_KUNJM-PSD13_HUMAN
Hepatitis C virus ISOLATE H	11108	P27958	POLG_HCVH	P07948	LYN_HUMAN	anti bait coimmunoprecipitation	14993658				Q88489-Q96NL1	Q88489_9FLAV-TMM74_HUMAN
Hepatitis C virus ISOLATE H	11108	P27958	POLG_HCVH	P08631	HCK_HUMAN	anti bait coimmunoprecipitation	14993658				Q88489-P28799	Q88489_9FLAV-GRN_HUMAN
Hepatitis C virus ISOLATE H	11108	P27958	POLG_HCVH	P78337	PITX1_HUMAN	anti tag coimmunoprecipitation	12620797				Q88489-Q9BV36	Q88489_9FLAV-MELPH_HUMAN
Hepatitis C virus ISOLATE H	11108	P27958	POLG_HCVH	P12814	ACTN1_HUMAN	anti tag coimmunoprecipitation	14623081				Q88489-Q9H814	Q88489_9FLAV-PHAX_HUMAN
Hepatitis C virus ISOLATE H	11108	P27958	POLG_HCVH	P78337	PITX1_HUMAN	two hybrid	12620797				Q88489-O14530	Q88489_9FLAV-TXND9_HUMAN
Hepatitis C virus ISOLATE H	11108	P27958	POLG_HCVH	P12814	ACTN1_HUMAN	two hybrid	14623081				Q88489-P52597	Q88489_9FLAV-HNRPF_HUMAN
Hepatitis C virus ISOLATE H	11108	P27958	POLG_HCVH	Q9P0L0	VAPA_HUMAN	two hybrid	10544080				Q88489-Q9HD26	Q88489_9FLAV-GOPC_HUMAN
Hepatitis C virus ISOLATE H	11108	P27958	POLG_HCVH	P02652	APOA2_HUMAN	two hybrid	10498661				Q88489-Q12824	Q88489_9FLAV-SNF5_HUMAN
Hepatitis C virus ISOLATE H	11108	P27958	POLG_HCVH	Q9P0L0	VAPA_HUMAN	coimmunoprecipitation	10544080				Q88489-P19474	Q88489_9FLAV-RO52_HUMAN
Hepatitis C virus ISOLATE H	11108	P27958	POLG_HCVH	P06241	FYN_HUMAN	pull down	14993658				Q88489-Q5VU43	Q88489_9FLAV-MYOME_HUMAN
Hepatitis C virus ISOLATE H	11108	P27958	POLG_HCVH	P06241	FYN_HUMAN	pull down	15784897				Q88489-Q9Y6C2	Q88489_9FLAV-EMIL1_HUMAN
Hepatitis C virus ISOLATE H	11108	P27958	POLG_HCVH	P62993	GRB2_HUMAN	pull down	14993658				Q88489-P06733	Q88489_9FLAV-ENOA_HUMAN
Hepatitis C virus ISOLATE H	11108	P27958	POLG_HCVH	P62993	GRB2_HUMAN	pull down	15784897				Q88489-P78504	Q88489_9FLAV-JAG1_HUMAN
Hepatitis C virus ISOLATE H	11108	P27958	POLG_HCVH	P07948	LYN_HUMAN	pull down	14993658				Q88489-Q13501	Q88489_9FLAV-SQSTM_HUMAN
Hepatitis C virus ISOLATE H	11108	P27958	POLG_HCVH	P07948	LYN_HUMAN	pull down	15784897				Q88489-P42331	Q88489_9FLAV-RHG25_HUMAN
Hepatitis C virus ISOLATE H	11108	P27958	POLG_HCVH	P08631	HCK_HUMAN	pull down	14993658				Q88489-P08670	Q88489_9FLAV-VIME_HUMAN
Hepatitis C virus ISOLATE H	11108	P27958	POLG_HCVH	P08631	HCK_HUMAN	pull down	15784897				Q88489-P35579	Q88489_9FLAV-MYH9_HUMAN
Hepatitis C virus ISOLATE H	11108	P27958	POLG_HCVH	Q9P0L0	VAPA_HUMAN	pull down	10544080				Q88489-Q8NB25	Q88489_9FLAV-F184A_HUMAN
Hepatitis C virus ISOLATE H	11108	P27958	POLG_HCVH	P02652	APOA2_HUMAN	surface plasmon resonance	10498661				Q88489-Q9NP64	Q88489_9FLAV-NO40_HUMAN
Hepatitis C virus ISOLATE H	11108	P27958	POLG_HCVH	P06241	FYN_HUMAN	enzyme linked immunosorbent assay	15784897				Q88489-Q68CP9	Q88489_9FLAV-ARID2_HUMAN
Hepatitis C virus ISOLATE H	11108	P27958	POLG_HCVH	P62993	GRB2_HUMAN	enzyme linked immunosorbent assay	15784897				Q88489-Q14160	Q88489_9FLAV-SCRIB_HUMAN
Hepatitis C virus ISOLATE H	11108	P27958	POLG_HCVH	P07948	LYN_HUMAN	enzyme linked immunosorbent assay	15784897				Q88489-P29597	Q88489_9FLAV-TYK2_HUMAN
Hepatitis C virus ISOLATE H	11108	P27958	POLG_HCVH	P08631	HCK_HUMAN	enzyme linked immunosorbent assay	15784897				Q88489-P55268	Q88489_9FLAV-LAMB2_HUMAN
Hepatitis C virus ISOLATE H	11108	P27958	POLG_HCVH	P07948	LYN_HUMAN	protein kinase assay	14993658				Q88489-Q5QJE6	Q88489_9FLAV-TDIF2_HUMAN
Hepatitis C virus ISOLATE H	11108	P27958	POLG_HCVH	P08631	HCK_HUMAN	protein kinase assay	14993658				Q88489-Q92993	Q88489_9FLAV-KAT5_HUMAN
Hepatitis C virus ISOLATE H	11108	P27958	POLG_HCVH	P06239	LCK_HUMAN	protein kinase assay	14993658				Q88489-Q13105	Q88489_9FLAV-ZBT17_HUMAN
Hepatitis C virus ISOLATE H	11108	P27958	POLG_HCVH	O00499	BIN1_HUMAN	tandem affinity purification	22810585				Q88489-Q8IXK0	Q88489_9FLAV-PHC2_HUMAN
Hepatitis C virus ISOLATE H	11108	P27958	POLG_HCVH	P61604	CH10_HUMAN	tandem affinity purification	22810585				Q88489-Q49A88	Q88489_9FLAV-CCD14_HUMAN
Hepatitis C virus ISOLATE H	11108	P27958	POLG_HCVH	P61956	SUMO2_HUMAN	tandem affinity purification	22810585				Q88489-O00327	Q88489_9FLAV-BMAL1_HUMAN
Hepatitis C virus ISOLATE H	11108	P27958	POLG_HCVH	P10599	THIO_HUMAN	tandem affinity purification	22810585				Q88489-O75674	Q88489_9FLAV-TM1L1_HUMAN
Hepatitis C virus ISOLATE H	11108	P27958	POLG_HCVH	P80723	BASP1_HUMAN	tandem affinity purification	22810585				Q88489-Q96EA4	Q88489_9FLAV-SPDLY_HUMAN
Hepatitis C virus ISOLATE H	11108	P27958	POLG_HCVH	Q00325	MPCP_HUMAN	tandem affinity purification	22810585				Q88489-Q96EQ8	Q88489_9FLAV-RN125_HUMAN
Hepatitis C virus ISOLATE H	11108	P27958	POLG_HCVH	P06748	NPM_HUMAN	tandem affinity purification	22810585				Q88489-Q9H270	Q88489_9FLAV-VPS11_HUMAN
Hepatitis C virus ISOLATE H	11108	P27958	POLG_HCVH	Q15717	ELAV1_HUMAN	tandem affinity purification	22810585				Q88489-Q96G01	Q88489_9FLAV-BICD1_HUMAN
Hepatitis C virus ISOLATE H	11108	P27958	POLG_HCVH	P12236	ADT3_HUMAN	tandem affinity purification	22810585				P06935-P05106	POLG_WNV-ITB3_HUMAN
Hepatitis C virus ISOLATE H	11108	P27958	POLG_HCVH	P60174	TPIS_HUMAN	tandem affinity purification	22810585				Q8JU44-O15078	Q8JU44_WNV-CE290_HUMAN
Hepatitis C virus ISOLATE H	11108	P27958	POLG_HCVH	P06733	ENOA_HUMAN	tandem affinity purification	22810585				Q5ERI7-Q9H6S1	Q5ERI7_WNV-AZI2_HUMAN
Hepatitis C virus ISOLATE H	11108	P27958	POLG_HCVH	O95292	VAPB_HUMAN	tandem affinity purification	22810585				Q5ERI7-Q9BUZ4	Q5ERI7_WNV-TRAF4_HUMAN
Hepatitis C virus ISOLATE H	11108	P27958	POLG_HCVH	Q04941	PLP2_HUMAN	tandem affinity purification	22810585				Q5ERI7-Q13232	Q5ERI7_WNV-NDK3_HUMAN
Hepatitis C virus ISOLATE H	11108	P27958	POLG_HCVH	P29966	MARCS_HUMAN	tandem affinity purification	22810585
Hepatitis C virus ISOLATE H	11108	P27958	POLG_HCVH	Q06830	PRDX1_HUMAN	tandem affinity purification	22810585
Hepatitis C virus ISOLATE H	11108	P27958	POLG_HCVH	P62937	PPIA_HUMAN	tandem affinity purification	22810585
Hepatitis C virus ISOLATE H	11108	P27958	POLG_HCVH	P16949	STMN1_HUMAN	tandem affinity purification	22810585
Hepatitis C virus ISOLATE H	11108	P27958	POLG_HCVH	P05455	LA_HUMAN	tandem affinity purification	22810585
Hepatitis C virus ISOLATE H	11108	P27958	POLG_HCVH	P55209	NP1L1_HUMAN	tandem affinity purification	22810585
Hepatitis C virus ISOLATE H	11108	P27958	POLG_HCVH	P10809	CH60_HUMAN	tandem affinity purification	22810585
Hepatitis C virus ISOLATE H	11108	P27958	POLG_HCVH	O94966	UBP19_HUMAN	tandem affinity purification	22810585
Hepatitis C virus ISOLATE H	11108	P27958	POLG_HCVH	P11021	GRP78_HUMAN	tandem affinity purification	22810585
Hepatitis C virus ISOLATE H	11108	P27958	POLG_HCVH	Q14318	FKBP8_HUMAN	tandem affinity purification	22810585
Hepatitis C virus ISOLATE H	11108	P27958	POLG_HCVH	Q9H8S9	MOB1A_HUMAN	tandem affinity purification	22810585
Hepatitis C virus ISOLATE H	11108	P27958	POLG_HCVH	Q9P0L0	VAPA_HUMAN	tandem affinity purification	22810585
Hepatitis C virus ISOLATE H	11108	P27958	POLG_HCVH	Q7L9L4	MOB1B_HUMAN	tandem affinity purification	22810585
Hepatitis C virus ISOLATE H	11108	P27958	POLG_HCVH	P14174	MIF_HUMAN	tandem affinity purification	22810585
Hepatitis C virus ISOLATE H	11108	P27958	POLG_HCVH	P05141	ADT2_HUMAN	tandem affinity purification	22810585
Hepatitis C virus ISOLATE H	11108	P27958	POLG_HCVH	Q562R1	ACTBL_HUMAN	tandem affinity purification	22810585
Hepatitis C virus ISOLATE H	11108	P27958	POLG_HCVH	P68371	TBB4B_HUMAN	tandem affinity purification	22810585
Hepatitis C virus ISOLATE H	11108	P27958	POLG_HCVH	P07437	TBB5_HUMAN	tandem affinity purification	22810585
Hepatitis C virus ISOLATE H	11108	P27958	POLG_HCVH	O14654	IRS4_HUMAN	tandem affinity purification	22810585
Hepatitis C virus ISOLATE H	11108	P27958	POLG_HCVH	Q9H7B4	SMYD3_HUMAN	tandem affinity purification	22810585
Hepatitis C virus ISOLATE H	11108	P27958	POLG_HCVH	Q7Z434	MAVS_HUMAN	anti bait coimmunoprecipitation	16301520
Hepatitis C virus ISOLATE H	11108	P27958	POLG_HCVH	Q7Z434	MAVS_HUMAN	confocal microscopy	16301520
Hepatitis C virus ISOLATE H	11108	P27958	POLG_HCVH	P60033	CD81_HUMAN	competition binding	11080483
Hepatitis C virus ISOLATE H	11108	P27958	POLG_HCVH	P60033	CD81_HUMAN	enzyme linked immunosorbent assay	11080483
Hepatitis C virus ISOLATE H	11108	P27958	POLG_HCVH	B0LPF3	B0LPF3_HUMAN	pull down	14993658
Hepatitis C virus ISOLATE H	11108	P27958	POLG_HCVH	B0LPF3	B0LPF3_HUMAN	pull down	15784897
Hepatitis C virus ISOLATE H	11108	P27958	POLG_HCVH	B0LPF3	B0LPF3_HUMAN	enzyme linked immunosorbent assay	15784897
Hepatitis C virus ISOLATE H	11108	P27958	POLG_HCVH	Q14164	IKKE_HUMAN	anti tag coimmunoprecipitation	15841462
Hepatitis C virus ISOLATE H	11108	P27958	POLG_HCVH	Q9UHD2	TBK1_HUMAN	anti tag coimmunoprecipitation	15841462
Hepatitis C virus ISOLATE H	11108	P27958	POLG_HCVH	Q9UHD2	TBK1_HUMAN	confocal microscopy	15841462
Hepatitis C virus ISOLATE H	11108	P27958	POLG_HCVH	Q15631	TSN_HUMAN	two hybrid*	12532453
Hepatitis C virus ISOLATE H	11108	P27958	POLG_HCVH	Q15631	TSN_HUMAN	coimmunoprecipitation*	12532453
Hepatitis C virus ISOLATE H	11108	P27958	POLG_HCVH	Q9UMX0	UBQL1_HUMAN	two hybrid*	12634373
Hepatitis C virus ISOLATE H	11108	P27958	POLG_HCVH	Q9UMX0	UBQL1_HUMAN	coimmunoprecipitation*	12634373
Hepatitis C virus ISOLATE H	11108	P27958	POLG_HCVH	Q96CW1	AP2M1_HUMAN	anti bait coimmunoprecipitation	22916011
Hepatitis C virus ISOLATE H	11108	P27958	POLG_HCVH	Q96CW1	AP2M1_HUMAN	confocal microscopy	22916011
Hepatitis C virus ISOLATE H	11108	P27958	POLG_HCVH	P19525	E2AK2_HUMAN	pull down	9143277
Hepatitis C virus ISOLATE H	11108	P27958	POLG_HCVH	P19525	E2AK2_HUMAN	protein kinase assay	9143277
Hepatitis C virus ISOLATE H	11108	P27958	POLG_HCVH	P19525	E2AK2_HUMAN	two hybrid	9143277
Hepatitis C virus ISOLATE H	11108	P27958	POLG_HCVH	P29590	PML_HUMAN	fluorescence microscopy	16322229
Hepatitis C virus ISOLATE H	11108	P27958	POLG_HCVH	P04637	P53_HUMAN	fluorescence microscopy	16322229
Hepatitis C virus ISOLATE H	11108	P27958	POLG_HCVH	P29590	PML_HUMAN	anti bait coimmunoprecipitation	16322229
Hepatitis C virus ISOLATE H	11108	P27958	POLG_HCVH	Q8NBT2	SPC24_HUMAN	protein array	23487458
Hepatitis C virus ISOLATE H	11108	P27958	POLG_HCVH	P57682	KLF3_HUMAN	protein array	23487458
Hepatitis C virus ISOLATE H	11108	P27958	POLG_HCVH	Q6DCA0	AMERL_HUMAN	protein array	23487458
Hepatitis C virus ISOLATE H	11108	P27958	POLG_HCVH	Q9Y6V0	PCLO_HUMAN	protein array	23487458
Hepatitis C virus ISOLATE H	11108	P27958	POLG_HCVH	Q96PT4	DUX3_HUMAN	protein array	23487458
Hepatitis C virus ISOLATE H	11108	P27958	POLG_HCVH	P26583	HMGB2_HUMAN	protein array	23487458
Hepatitis C virus ISOLATE H	11108	P27958	POLG_HCVH	Q96B01	R51A1_HUMAN	protein array	23487458
Hepatitis C virus ISOLATE H	11108	P27958	POLG_HCVH	Q16600	ZN239_HUMAN	protein array	23487458
Hepatitis C virus ISOLATE H	11108	P27958	POLG_HCVH	O14965	AURKA_HUMAN	protein array	23487458
Hepatitis C virus ISOLATE H	11108	P27958	POLG_HCVH	P01100	FOS_HUMAN	protein array	23487458
Hepatitis C virus ISOLATE H	11108	P27958	POLG_HCVH	O00559	RCAS1_HUMAN	protein array	23487458
Hepatitis C virus ISOLATE H	11108	P27958	POLG_HCVH	Q8N5Y2	MS3L1_HUMAN	protein array	23487458
Hepatitis C virus ISOLATE H	11108	P27958	POLG_HCVH	P54274	TERF1_HUMAN	protein array	23487458
Hepatitis C virus ISOLATE H	11108	P27958	POLG_HCVH	Q15651	HMGN3_HUMAN	protein array	23487458
Hepatitis C virus ISOLATE H	11108	P27958	POLG_HCVH	Q9UFF9	CNOT8_HUMAN	protein array	23487458
Hepatitis C virus ISOLATE H	11108	P27958	POLG_HCVH	Q14919	NC2A_HUMAN	protein array	23487458
Hepatitis C virus ISOLATE H	11108	P27958	POLG_HCVH	P37231	PPARG_HUMAN	protein array	23487458
Hepatitis C virus ISOLATE H	11108	P27958	POLG_HCVH	Q96PI1	SPRR4_HUMAN	protein array	23487458
Hepatitis C virus ISOLATE H	11108	P27958	POLG_HCVH	P62857	RS28_HUMAN	protein array	23487458
Hepatitis C virus ISOLATE H	11108	P27958	POLG_HCVH	P61964	WDR5_HUMAN	protein array	23487458
Hepatitis C virus ISOLATE H	11108	P27958	POLG_HCVH	Q14247	SRC8_HUMAN	protein array	23487458
Hepatitis C virus ISOLATE H	11108	P27958	POLG_HCVH	Q16644	MAPK3_HUMAN	protein array	23487458
Hepatitis C virus ISOLATE H	11108	P27958	POLG_HCVH	Q7Z6M1	RABEK_HUMAN	protein array	23487458
Hepatitis C virus ISOLATE H	11108	P27958	POLG_HCVH	Q8IW41	MAPK5_HUMAN	protein array	23487458
Hepatitis C virus ISOLATE H	11108	P27958	POLG_HCVH	Q99986	VRK1_HUMAN	protein array	23487458
Hepatitis C virus ISOLATE H	11108	P27958	POLG_HCVH	Q9H8X2	IPPK_HUMAN	protein array	23487458
Hepatitis C virus ISOLATE H	11108	P27958	POLG_HCVH	P19784	CSK22_HUMAN	protein array	23487458
Hepatitis C virus ISOLATE H	11108	P27958	POLG_HCVH	Q8N5I9	CL045_HUMAN	protein array	23487458
Hepatitis C virus ISOLATE H	11108	P27958	POLG_HCVH	Q8N6L7	TM252_HUMAN	protein array	23487458
Hepatitis C virus ISOLATE H	11108	P27958	POLG_HCVH	Q9P270	SLAI2_HUMAN	protein array	23487458
Hepatitis C virus ISOLATE H	11108	P27958	POLG_HCVH	Q8NEG0	FA71C_HUMAN	protein array	23487458
Hepatitis C virus ISOLATE H	11108	P27958	POLG_HCVH	Q9BU76	MMTA2_HUMAN	protein array	23487458
Hepatitis C virus ISOLATE H	11108	P27958	POLG_HCVH	Q9BUV0	RSRP1_HUMAN	protein array	23487458
Hepatitis C virus ISOLATE H	11108	P27958	POLG_HCVH	Q8NEG7	DEN6B_HUMAN	protein array	23487458
Hepatitis C virus ISOLATE H	11108	P27958	POLG_HCVH	Q8IXS8	F126B_HUMAN	protein array	23487458
Hepatitis C virus ISOLATE H	11108	P27958	POLG_HCVH	Q9BWK5	MRI_HUMAN	protein array	23487458
Hepatitis C virus ISOLATE H	11108	P27958	POLG_HCVH	Q9Y2S6	TMA7_HUMAN	protein array	23487458
Hepatitis C virus ISOLATE H	11108	P27958	POLG_HCVH	Q9H9L4	KANL2_HUMAN	protein array	23487458
Hepatitis C virus ISOLATE H	11108	P27958	POLG_HCVH	Q96E40	CI009_HUMAN	protein array	23487458
Hepatitis C virus ISOLATE H	11108	P27958	POLG_HCVH	O14598	VCY1_HUMAN	protein array	23487458
Hepatitis C virus ISOLATE H	11108	P27958	POLG_HCVH	Q9H7E9	CH033_HUMAN	protein array	23487458
Hepatitis C virus ISOLATE H	11108	P27958	POLG_HCVH	Q9Y3C1	NOP16_HUMAN	protein array	23487458
Hepatitis C virus ISOLATE H	11108	P27958	POLG_HCVH	Q8IWP9	CC28A_HUMAN	protein array	23487458
Hepatitis C virus ISOLATE H	11108	P27958	POLG_HCVH	P60006	APC15_HUMAN	protein array	23487458
Hepatitis C virus ISOLATE H	11108	P27958	POLG_HCVH	O95424	DEXI_HUMAN	protein array	23487458
Hepatitis C virus ISOLATE H	11108	P27958	POLG_HCVH	Q8N3C7	CLIP4_HUMAN	protein array	23487458
Hepatitis C virus ISOLATE H	11108	P27958	POLG_HCVH	Q12894	IFRD2_HUMAN	protein array	23487458
Hepatitis C virus ISOLATE H	11108	P27958	POLG_HCVH	Q9UMY1	NOL7_HUMAN	protein array	23487458
Hepatitis C virus ISOLATE H	11108	P27958	POLG_HCVH	Q9H4G4	GAPR1_HUMAN	protein array	23487458
Hepatitis C virus ISOLATE H	11108	P27958	POLG_HCVH	Q8IV56	PRR15_HUMAN	protein array	23487458
Hepatitis C virus ISOLATE H	11108	P27958	POLG_HCVH	Q96EH5	RL39L_HUMAN	protein array	23487458
Hepatitis C virus ISOLATE H	11108	P27958	POLG_HCVH	Q9NU19	TB22B_HUMAN	protein array	23487458
Hepatitis C virus ISOLATE H	11108	P27958	POLG_HCVH	Q9Y5B9	SP16H_HUMAN	protein array	23487458
Hepatitis C virus ISOLATE H	11108	P27958	POLG_HCVH	Q16763	UBE2S_HUMAN	protein array	23487458
Hepatitis C virus ISOLATE H	11108	P27958	POLG_HCVH	P01112	RASH_HUMAN	protein array	23487458
Hepatitis C virus ISOLATE H	11108	P27958	POLG_HCVH	Q6B0I6	KDM4D_HUMAN	protein array	23487458
Hepatitis C virus ISOLATE H	11108	P27958	POLG_HCVH	P06746	DPOLB_HUMAN	protein array	23487458
Hepatitis C virus ISOLATE H	11108	P27958	POLG_HCVH	Q8IXJ9	ASXL1_HUMAN	protein array	23487458
Hepatitis C virus ISOLATE H	11108	P27958	POLG_HCVH	Q96DX7	TRI44_HUMAN	protein array	23487458
Hepatitis C virus ISOLATE H	11108	P27958	POLG_HCVH	P60002	ELOF1_HUMAN	protein array	23487458
Hepatitis C virus ISOLATE H	11108	P27958	POLG_HCVH	Q9Y5P8	P2R3B_HUMAN	protein array	23487458
Hepatitis C virus ISOLATE H	11108	P27958	POLG_HCVH	O43852	CALU_HUMAN	protein array	23487458
Hepatitis C virus ISOLATE H	11108	P27958	POLG_HCVH	Q9UHV2	SRTD1_HUMAN	protein array	23487458
Hepatitis C virus ISOLATE H	11108	P27958	POLG_HCVH	Q5MJ08	SPXN4_HUMAN	protein array	23487458
Hepatitis C virus ISOLATE H	11108	P27958	POLG_HCVH	Q8N6M0	OTU6B_HUMAN	protein array	23487458
Hepatitis C virus ISOLATE H	11108	P27958	POLG_HCVH	Q68E01	INT3_HUMAN	protein array	23487458
Hepatitis C virus ISOLATE H	11108	P27958	POLG_HCVH	P11137	MTAP2_HUMAN	protein array	23487458
Hepatitis C virus ISOLATE H	11108	P27958	POLG_HCVH	Q8WWL7	CCNB3_HUMAN	protein array	23487458
Hepatitis C virus ISOLATE H	11108	P27958	POLG_HCVH	O75937	DNJC8_HUMAN	protein array	23487458
Hepatitis C virus ISOLATE H	11108	P27958	POLG_HCVH	Q9Y3T9	NOC2L_HUMAN	protein array	23487458
Hepatitis C virus ISOLATE H	11108	P27958	POLG_HCVH	O15205	UBD_HUMAN	protein array	23487458
Hepatitis C virus ISOLATE H	11108	P27958	POLG_HCVH	P61328	FGF12_HUMAN	protein array	23487458
Hepatitis C virus ISOLATE H	11108	P27958	POLG_HCVH	P55036	PSMD4_HUMAN	protein array	23487458
Hepatitis C virus ISOLATE H	11108	P27958	POLG_HCVH	O14576	DC1I1_HUMAN	protein array	23487458
Hepatitis C virus ISOLATE H	11108	P27958	POLG_HCVH	Q9Y3E1	HDGR3_HUMAN	protein array	23487458
Hepatitis C virus ISOLATE H	11108	P27958	POLG_HCVH	Q13442	HAP28_HUMAN	protein array	23487458
Hepatitis C virus ISOLATE H	11108	P27958	POLG_HCVH	Q9HCS5	E41LA_HUMAN	protein array	23487458
Hepatitis C virus ISOLATE H	11108	P27958	POLG_HCVH	Q96CN9	GCC1_HUMAN	protein array	23487458
Hepatitis C virus ISOLATE H	11108	P27958	POLG_HCVH	P51959	CCNG1_HUMAN	protein array	23487458
Hepatitis C virus ISOLATE H	11108	P27958	POLG_HCVH	Q08426	ECHP_HUMAN	protein array	23487458
Hepatitis C virus ISOLATE H	11108	P27958	POLG_HCVH	Q8NHQ9	DDX55_HUMAN	protein array	23487458
Hepatitis C virus ISOLATE H	11108	P27958	POLG_HCVH	P62888	RL30_HUMAN	protein array	23487458
Hepatitis C virus ISOLATE H	11108	P27958	POLG_HCVH	P47914	RL29_HUMAN	protein array	23487458
Hepatitis C virus ISOLATE H	11108	P27958	POLG_HCVH	Q13243	SRSF5_HUMAN	protein array	23487458
Hepatitis C virus ISOLATE H	11108	P27958	POLG_HCVH	Q13242	SRSF9_HUMAN	protein array	23487458
Hepatitis C virus ISOLATE H	11108	P27958	POLG_HCVH	P35268	RL22_HUMAN	protein array	23487458
Hepatitis C virus ISOLATE H	11108	P27958	POLG_HCVH	P09132	SRP19_HUMAN	protein array	23487458
Hepatitis C virus ISOLATE H	11108	P27958	POLG_HCVH	O14602	IF1AY_HUMAN	protein array	23487458
Hepatitis C virus ISOLATE H	11108	P27958	POLG_HCVH	P62750	RL23A_HUMAN	protein array	23487458
Hepatitis C virus ISOLATE H	11108	P27958	POLG_HCVH	Q15020	SART3_HUMAN	protein array	23487458
Hepatitis C virus ISOLATE H	11108	P27958	POLG_HCVH	Q6ZT98	TTLL7_HUMAN	protein array	23487458
Hepatitis C virus ISOLATE H	11108	P27958	POLG_HCVH	Q9Y237	PIN4_HUMAN	protein array	23487458
Hepatitis C virus ISOLATE H	11108	P27958	POLG_HCVH	Q53F19	CQ085_HUMAN	protein array	23487458
Hepatitis C virus ISOLATE H	11108	P27958	POLG_HCVH	P22736	NR4A1_HUMAN	protein array	23487458
Hepatitis C virus ISOLATE H	11108	P27958	POLG_HCVH	Q16644	MAPK3_HUMAN	anti tag coimmunoprecipitation	23487458
Hepatitis C virus ISOLATE H	11108	P27958	POLG_HCVH	Q16644	MAPK3_HUMAN	anti bait coimmunoprecipitation	23487458
Hepatitis C virus ISOLATE H	11108	P27958	POLG_HCVH	Q16644	MAPK3_HUMAN	pull down	23487458
Hepatitis C virus ISOLATE H	11108	P27958	POLG_HCVH	P60033	CD81_HUMAN	fluorescence-activated cell sorting	10400713
Hepatitis C virus ISOLATE H	11108	P27958	POLG_HCVH	O60603	TLR2_HUMAN	confocal microscopy	15521019
Hepatitis C virus ISOLATE H	11108	P27958	POLG_HCVH	P19525	E2AK2_HUMAN	pull down	10390359
Hepatitis C virus ISOLATE H	11108	P27958	POLG_HCVH	P19525	E2AK2_HUMAN	fluorescence microscopy	10390359
Hepatitis C virus ISOLATE H	11108	P27958	POLG_HCVH	P19525	E2AK2_HUMAN	protein kinase assay	10390359
Hepatitis C virus ISOLATE H	11108	P27958	POLG_HCVH	P02675	FIBB_HUMAN	bimolecular fluorescence complementation	20162731
Hepatitis C virus ISOLATE H	11108	P27958	POLG_HCVH	P02675	FIBB_HUMAN	confocal microscopy	20162731
Hepatitis C virus ISOLATE H	11108	P27958	POLG_HCVH	P02675	FIBB_HUMAN	anti tag coimmunoprecipitation	20162731
Hepatitis C virus ISOLATE H	11108	P27958	POLG_HCVH	Q9UHD4	CIDEB_HUMAN	confocal microscopy	12595532
Hepatitis C virus ISOLATE H	11108	P27958	POLG_HCVH	Q9UHD4	CIDEB_HUMAN	pull down	12595532
Hepatitis C virus ISOLATE H	11108	P27958	POLG_HCVH	Q9UHD4	CIDEB_HUMAN	two hybrid	12595532
Hepatitis C virus ISOLATE H	11108	P27958	POLG_HCVH	P19525	E2AK2_HUMAN	anti tag coimmunoprecipitation	12610133
Hepatitis C virus ISOLATE H	11108	P27958	POLG_HCVH	P42356	PI4KA_HUMAN	anti bait coimmunoprecipitation	21297162
Hepatitis C virus ISOLATE H	11108	P27958	POLG_HCVH	Q9NYQ3	HAOX2_HUMAN	anti bait coimmunoprecipitation	21297162
Hepatitis C virus ISOLATE H	11108	P27958	POLG_HCVH	P42356	PI4KA_HUMAN	anti tag coimmunoprecipitation	21297162
Hepatitis C virus ISOLATE H	11108	P27958	POLG_HCVH	P42356	PI4KA_HUMAN	confocal microscopy	21297162
Hepatitis C virus ISOLATE H	11108	P27958	POLG_HCVH	O95292	VAPB_HUMAN	anti tag coimmunoprecipitation	16227268
Hepatitis C virus ISOLATE H	11108	P27958	POLG_HCVH	Q9P0L0	VAPA_HUMAN	anti tag coimmunoprecipitation	16227268
Hepatitis C virus ISOLATE H	11108	P27958	POLG_HCVH	Q9P0L0	VAPA_HUMAN	anti tag coimmunoprecipitation	10544080
Hepatitis C virus ISOLATE H	11108	P27958	POLG_HCVH	Q9P0L0	VAPA_HUMAN	confocal microscopy	10544080
Hepatitis C virus ISOLATE H	11108	P27958	POLG_HCVH	P17844	DDX5_HUMAN	anti tag coimmunoprecipitation	22640416
Hepatitis C virus ISOLATE H	11108	P27958	POLG_HCVH	P17844	DDX5_HUMAN	nuclear magnetic resonance	22640416
Hepatitis C virus ISOLATE H	11108	P27958	POLG_HCVH	P17844	DDX5_HUMAN	pull down	22640416
Hepatitis C virus ISOLATE H	11108	P27958	POLG_HCVH	O00499	BIN1_HUMAN	confocal microscopy	12604805
Hepatitis C virus ISOLATE H	11108	P27958	POLG_HCVH	O00499	BIN1_HUMAN	anti bait coimmunoprecipitation	12604805
Hepatitis C virus ISOLATE H	11108	P27958	POLG_HCVH	O00499	BIN1_HUMAN	anti tag coimmunoprecipitation	12604805
Hepatitis C virus ISOLATE H	11108	P27958	POLG_HCVH	Q9P0L0	VAPA_HUMAN	confocal microscopy	16996479
Hepatitis C virus ISOLATE H	11108	P27958	POLG_HCVH	Q99941	ATF6B_HUMAN	two hybrid	12445808
Hepatitis C virus ISOLATE H	11108	P27958	POLG_HCVH	P18850	ATF6A_HUMAN	two hybrid	12445808
Hepatitis C virus ISOLATE H	11108	P27958	POLG_HCVH	Q99941	ATF6B_HUMAN	anti tag coimmunoprecipitation	12445808
Hepatitis C virus ISOLATE H	11108	P27958	POLG_HCVH	Q99941	ATF6B_HUMAN	confocal microscopy	12445808
Hepatitis C virus ISOLATE H	11108	P27958	POLG_HCVH	O00571	DDX3X_HUMAN	confocal microscopy	17855521
Hepatitis C virus ISOLATE H	11108	P27958	POLG_HCVH	P12277	KCRB_HUMAN	fluorescence microscopy	19264780
Hepatitis C virus ISOLATE H	11108	P27958	POLG_HCVH	P12277	KCRB_HUMAN	electron microscopy	19264780
Hepatitis C virus ISOLATE H	11108	P27958	POLG_HCVH	Q9P035	HACD3_HUMAN	anti tag coimmunoprecipitation	18160438
Hepatitis C virus ISOLATE H	11108	P27958	POLG_HCVH	Q9H6S0	YTDC2_HUMAN	confocal microscopy	21559518
Hepatitis C virus ISOLATE H	11108	P27958	POLG_HCVH	Q9H6S0	YTDC2_HUMAN	pull down	21559518
Hepatitis C virus ISOLATE H	11108	P27958	POLG_HCVH	Q9UJM8	HAOX1_HUMAN	two hybrid	14623081
Hepatitis C virus ISOLATE H	11108	P27958	POLG_HCVH	O95801	TTC4_HUMAN	two hybrid	14623081
Hepatitis C virus ISOLATE H	11108	P27958	POLG_HCVH	P28070	PSB4_HUMAN	two hybrid	14623081
Hepatitis C virus ISOLATE H	11108	P27958	POLG_HCVH	Q9BW66	CINP_HUMAN	two hybrid	14623081
Hepatitis C virus ISOLATE H	11108	P27958	POLG_HCVH	P12814	ACTN1_HUMAN	anti bait coimmunoprecipitation	14623081
Hepatitis C virus ISOLATE H	11108	P27958	POLG_HCVH	P12814	ACTN1_HUMAN	confocal microscopy	14623081
Hepatitis C virus ISOLATE H	11108	P27958	POLG_HCVH	O96017	CHK2_HUMAN	confocal microscopy	18667510
Hepatitis C virus ISOLATE H	11108	P27958	POLG_HCVH	Q13315	ATM_HUMAN	confocal microscopy	18667510
Hepatitis C virus ISOLATE H	11108	P27958	POLG_HCVH	O96017	CHK2_HUMAN	anti bait coimmunoprecipitation	18667510
Hepatitis C virus ISOLATE H	11108	P27958	POLG_HCVH	Q13315	ATM_HUMAN	anti bait coimmunoprecipitation	18667510
Hepatitis C virus ISOLATE H	11108	P27958	POLG_HCVH	Q13315	ATM_HUMAN	anti tag coimmunoprecipitation	18667510
Hepatitis C virus ISOLATE H	11108	P27958	POLG_HCVH	O96017	CHK2_HUMAN	anti tag coimmunoprecipitation	18667510
Hepatitis C virus ISOLATE H	11108	P27958	POLG_HCVH	Q99836	MYD88_HUMAN	anti tag coimmunoprecipitation	17567694
Hepatitis C virus ISOLATE H	11108	P27958	POLG_HCVH	P02788	TRFL_HUMAN	pull down	9223490
Hepatitis C virus ISOLATE H	11108	P27958	POLG_HCVH	P02788	TRFL_HUMAN	far western blotting	9223490
Hepatitis C virus ISOLATE H	11108	P27958	POLG_HCVH	P02788	TRFL_HUMAN	anti bait coimmunoprecipitation	9223490
Hepatitis C virus ISOLATE H	11108	P27958	POLG_HCVH	P19338	NUCL_HUMAN	pull down	12427757
Hepatitis C virus ISOLATE H	11108	P27958	POLG_HCVH	P19338	NUCL_HUMAN	confocal microscopy	12427757
Hepatitis C virus ISOLATE H	11108	P27958	POLG_HCVH	P08238	HS90B_HUMAN	anti tag coimmunoprecipitation	19150985
Hepatitis C virus ISOLATE H	11108	P27958	POLG_HCVH	P07900	HS90A_HUMAN	anti tag coimmunoprecipitation	19150985
Hepatitis C virus ISOLATE H	11108	P27958	POLG_HCVH	P42356	PI4KA_HUMAN	pull down	15607035
Hepatitis C virus ISOLATE H	11108	P27958	POLG_HCVH	Q96P48	ARAP1_HUMAN	pull down	15607035
Hepatitis C virus ISOLATE H	11108	P27958	POLG_HCVH	Q9H6F5	CCD86_HUMAN	pull down	15607035
Hepatitis C virus ISOLATE H	11108	P27958	POLG_HCVH	P29762	RABP1_HUMAN	pull down	15607035
Hepatitis C virus ISOLATE H	11108	P27958	POLG_HCVH	Q86XR8	CEP57_HUMAN	two hybrid	15607035
Hepatitis C virus ISOLATE H	11108	P27958	POLG_HCVH	Q92597	NDRG1_HUMAN	two hybrid	15607035
Hepatitis C virus ISOLATE H	11108	P27958	POLG_HCVH	Q9NX38	F206A_HUMAN	two hybrid	15607035
Hepatitis C virus ISOLATE H	11108	P27958	POLG_HCVH	P02794	FRIH_HUMAN	two hybrid	15607035
Hepatitis C virus ISOLATE H	11108	P27958	POLG_HCVH	P06454	PTMA_HUMAN	two hybrid	15607035
Hepatitis C virus ISOLATE H	11108	P27958	POLG_HCVH	P08493	MGP_HUMAN	two hybrid	15607035
Hepatitis C virus ISOLATE H	11108	P27958	POLG_HCVH	P29762	RABP1_HUMAN	two hybrid	15607035
Hepatitis C virus ISOLATE H	11108	P27958	POLG_HCVH	P42356	PI4KA_HUMAN	two hybrid	15607035
Hepatitis C virus ISOLATE H	11108	P27958	POLG_HCVH	Q96P48	ARAP1_HUMAN	two hybrid	15607035
Hepatitis C virus ISOLATE H	11108	P27958	POLG_HCVH	P09758	TACD2_HUMAN	two hybrid	15607035
Hepatitis C virus ISOLATE H	11108	P27958	POLG_HCVH	Q6FHJ7	SFRP4_HUMAN	two hybrid	15607035
Hepatitis C virus ISOLATE H	11108	P27958	POLG_HCVH	Q09666	AHNK_HUMAN	two hybrid	15607035
Hepatitis C virus ISOLATE H	11108	P27958	POLG_HCVH	Q9H6F5	CCD86_HUMAN	two hybrid	15607035
Hepatitis C virus ISOLATE H	11108	P27958	POLG_HCVH	P28062	PSB8_HUMAN	pull down	15303969
Hepatitis C virus ISOLATE H	11108	P27958	POLG_HCVH	P25789	PSA4_HUMAN	anti bait coimmunoprecipitation	15303969
Hepatitis C virus ISOLATE H	11108	P27958	POLG_HCVH	P28062	PSB8_HUMAN	two hybrid	15303969
Hepatitis C virus ISOLATE H	11108	P27958	POLG_HCVH	P28062	PSB8_HUMAN	anti tag coimmunoprecipitation	15303969
Hepatitis C virus ISOLATE H	11108	P27958	POLG_HCVH	P19525	E2AK2_HUMAN	pull down	10488152
Hepatitis C virus ISOLATE H	11108	P27958	POLG_HCVH	Q8IUD2	RB6I2_HUMAN	pull down	16033967
Hepatitis C virus ISOLATE H	11108	P27958	POLG_HCVH	Q8IUD2	RB6I2_HUMAN	two hybrid	16033967
Hepatitis C virus ISOLATE H	11108	P27958	POLG_HCVH	Q8IUD2	RB6I2_HUMAN	anti tag coimmunoprecipitation	16033967
Hepatitis C virus ISOLATE H	11108	P27958	POLG_HCVH	Q8IUD2	RB6I2_HUMAN	anti bait coimmunoprecipitation	16033967
Hepatitis C virus ISOLATE H	11108	P27958	POLG_HCVH	Q8IUD2	RB6I2_HUMAN	confocal microscopy	16033967
Hepatitis C virus ISOLATE H	11108	P27958	POLG_HCVH	Q8IUD2	RB6I2_HUMAN	electron microscopy	16033967
Hepatitis C virus ISOLATE H	11108	P27958	POLG_HCVH	P04114	APOB_HUMAN	anti bait coimmunoprecipitation	16203724
Hepatitis C virus ISOLATE H	11108	P27958	POLG_HCVH	Q9UPY3	DICER_HUMAN	anti tag coimmunoprecipitation	18325616
Hepatitis C virus ISOLATE H	11108	P27958	POLG_HCVH	P60033	CD81_HUMAN	far western blotting	9794763
Hepatitis C virus ISOLATE H	11108	P27958	POLG_HCVH	P17844	DDX5_HUMAN	fluorescence microscopy	15113910
Hepatitis C virus ISOLATE H	11108	P27958	POLG_HCVH	P17844	DDX5_HUMAN	two hybrid	15113910
Hepatitis C virus ISOLATE H	11108	P27958	POLG_HCVH	P17844	DDX5_HUMAN	anti tag coimmunoprecipitation	15113910
Hepatitis C virus ISOLATE H	11108	P27958	POLG_HCVH	Q8WTV0	SCRB1_HUMAN	cross-linking study	12356718
Hepatitis C virus ISOLATE H	11108	P27958	POLG_HCVH	Q8WTV0	SCRB1_HUMAN	fluorescence-activated cell sorting	12356718
Hepatitis C virus ISOLATE H	11108	P27958	POLG_HCVH	Q6ZRS2	SRCAP_HUMAN	anti bait coimmunoprecipitation	10702287
Hepatitis C virus ISOLATE H	11108	P27958	POLG_HCVH	Q6ZRS2	SRCAP_HUMAN	confocal microscopy	10702287
Hepatitis C virus ISOLATE H	11108	P27958	POLG_HCVH	P42224	STAT1_HUMAN	anti bait coimmunoprecipitation	15825084
Hepatitis C virus ISOLATE H	11108	P27958	POLG_HCVH	P38936	CDN1A_HUMAN	pull down	10873631
Hepatitis C virus ISOLATE H	11108	P27958	POLG_HCVH	P09651	ROA1_HUMAN	anti tag coimmunoprecipitation	17229681
Hepatitis C virus ISOLATE H	11108	P27958	POLG_HCVH	P18124	RL7_HUMAN	anti tag coimmunoprecipitation	17229681
Hepatitis C virus ISOLATE H	11108	P27958	POLG_HCVH	Q02878	RL6_HUMAN	anti tag coimmunoprecipitation	17229681
Hepatitis C virus ISOLATE H	11108	P27958	POLG_HCVH	P09651	ROA1_HUMAN	fluorescence microscopy	17229681
Hepatitis C virus ISOLATE H	11108	P27958	POLG_HCVH	Q14141	SEPT6_HUMAN	two hybrid	17229681
Hepatitis C virus ISOLATE H	11108	P27958	POLG_HCVH	Q14240	IF4A2_HUMAN	two hybrid	17229681
Hepatitis C virus ISOLATE H	11108	P27958	POLG_HCVH	Q14141	SEPT6_HUMAN	anti tag coimmunoprecipitation	17229681
Hepatitis C virus ISOLATE H	11108	P27958	POLG_HCVH	Q14141	SEPT6_HUMAN	anti bait coimmunoprecipitation	17229681
Hepatitis C virus ISOLATE H	11108	P27958	POLG_HCVH	P09651	ROA1_HUMAN	anti bait coimmunoprecipitation	17229681
Hepatitis C virus ISOLATE H	11108	P27958	POLG_HCVH	Q96BZ9	TBC20_HUMAN	fluorescence microscopy	22491470
Hepatitis C virus ISOLATE H	11108	P27958	POLG_HCVH	Q96BZ9	TBC20_HUMAN	confocal microscopy	22491470
Hepatitis C virus ISOLATE H	11108	P27958	POLG_HCVH	Q96BZ9	TBC20_HUMAN	confocal microscopy	17686842
Hepatitis C virus ISOLATE H	11108	P27958	POLG_HCVH	Q96BZ9	TBC20_HUMAN	two hybrid	17686842
Hepatitis C virus ISOLATE H	11108	P27958	POLG_HCVH	Q96BZ9	TBC20_HUMAN	cross-linking study	17686842
Hepatitis C virus ISOLATE H	11108	P27958	POLG_HCVH	Q96BZ9	TBC20_HUMAN	anti tag coimmunoprecipitation	17686842
Hepatitis C virus ISOLATE H	11108	P27958	POLG_HCVH	P60033	CD81_HUMAN	pull down	12604806
Hepatitis C virus ISOLATE H	11108	P27958	POLG_HCVH	Q14164	IKKE_HUMAN	anti tag coimmunoprecipitation	23096996
Hepatitis C virus ISOLATE H	11108	P27958	POLG_HCVH	Q9UHD2	TBK1_HUMAN	anti tag coimmunoprecipitation	23096996
Hepatitis C virus ISOLATE H	11108	P27958	POLG_HCVH	Q9UHD2	TBK1_HUMAN	pull down	23096996
Hepatitis C virus ISOLATE H	11108	P27958	POLG_HCVH	Q14164	IKKE_HUMAN	pull down	23096996
Hepatitis C virus ISOLATE H	11108	P27958	POLG_HCVH	Q7Z434	MAVS_HUMAN	confocal microscopy	16945160
Hepatitis C virus ISOLATE H	11108	P27958	POLG_HCVH	P20591	MX1_HUMAN	confocal microscopy	15221897
Hepatitis C virus ISOLATE H	11108	P27958	POLG_HCVH	Q86WV6	STING_HUMAN	anti tag coimmunoprecipitation	22911572
Hepatitis C virus ISOLATE H	11108	P27958	POLG_HCVH	Q7Z434	MAVS_HUMAN	confocal microscopy	22911572
Hepatitis C virus ISOLATE H	11108	P27958	POLG_HCVH	O60488	ACSL4_HUMAN	confocal microscopy	22911572
Hepatitis C virus ISOLATE H	11108	P27958	POLG_HCVH	Q86WV6	STING_HUMAN	confocal microscopy	22911572
Hepatitis C virus ISOLATE H	11108	P27958	POLG_HCVH	Q86WV6	STING_HUMAN	bimolecular fluorescence complementation	22911572
Hepatitis C virus ISOLATE H	11108	P27958	POLG_HCVH	P07355	ANXA2_HUMAN	confocal microscopy	22301157
Hepatitis C virus ISOLATE H	11108	P27958	POLG_HCVH	P07355	ANXA2_HUMAN	anti bait coimmunoprecipitation	22301157
Hepatitis C virus ISOLATE H	11108	P27958	POLG_HCVH	Q14240	IF4A2_HUMAN	pull down	11922617
Hepatitis C virus ISOLATE H	11108	P27958	POLG_HCVH	Q14240	IF4A2_HUMAN	confocal microscopy	11922617
Hepatitis C virus ISOLATE H	11108	P27958	POLG_HCVH	Q14240	IF4A2_HUMAN	two hybrid	11922617
Hepatitis C virus ISOLATE H	11108	P27958	POLG_HCVH	O00410	IPO5_HUMAN	two hybrid	10799599
Hepatitis C virus ISOLATE H	11108	P27958	POLG_HCVH	O00410	IPO5_HUMAN	pull down	10799599
Hepatitis C virus ISOLATE H	11108	P27958	POLG_HCVH	O00410	IPO5_HUMAN	anti tag coimmunoprecipitation	10799599
Hepatitis C virus ISOLATE H	11108	P27958	POLG_HCVH	P62314	SMD1_HUMAN	pull down	14524621
Hepatitis C virus ISOLATE H	11108	P27958	POLG_HCVH	P62314	SMD1_HUMAN	two hybrid	14524621
Hepatitis C virus ISOLATE H	11108	P27958	POLG_HCVH	P62314	SMD1_HUMAN	anti bait coimmunoprecipitation	14524621
Hepatitis C virus ISOLATE H	11108	P27958	POLG_HCVH	P62314	SMD1_HUMAN	fluorescence microscopy	14524621
Hepatitis C virus ISOLATE H	11108	P27958	POLG_HCVH	O00499	BIN1_HUMAN	two hybrid	16530520
Hepatitis C virus ISOLATE H	11108	P27958	POLG_HCVH	O00499	BIN1_HUMAN	pull down	16530520
Hepatitis C virus ISOLATE H	11108	P27958	POLG_HCVH	O00499	BIN1_HUMAN	anti bait coimmunoprecipitation	16530520
Hepatitis C virus ISOLATE H	11108	P27958	POLG_HCVH	O00499	BIN1_HUMAN	confocal microscopy	16530520
Hepatitis C virus ISOLATE H	11108	P27958	POLG_HCVH	Q9NPY3	C1QR1_HUMAN	fluorescence-activated cell sorting	15292184
Hepatitis C virus ISOLATE H	11108	P27958	POLG_HCVH	O00571	DDX3X_HUMAN	pull down	20862261
Hepatitis C virus ISOLATE H	11108	P27958	POLG_HCVH	O00571	DDX3X_HUMAN	anti tag coimmunoprecipitation	20862261
Hepatitis C virus ISOLATE H	11108	P27958	POLG_HCVH	O00571	DDX3X_HUMAN	two hybrid	10074132
Hepatitis C virus ISOLATE H	11108	P27958	POLG_HCVH	O00571	DDX3X_HUMAN	pull down	10074132
Hepatitis C virus ISOLATE H	11108	P27958	POLG_HCVH	O00571	DDX3X_HUMAN	anti tag coimmunoprecipitation	10074132
Hepatitis C virus ISOLATE H	11108	P27958	POLG_HCVH	O00571	DDX3X_HUMAN	confocal microscopy	10074132
Hepatitis C virus ISOLATE H	11108	P27958	POLG_HCVH	P23528	COF1_HUMAN	pull down	15846844
Hepatitis C virus ISOLATE H	11108	P27958	POLG_HCVH	P24666	PPAC_HUMAN	pull down	15846844
Hepatitis C virus ISOLATE H	11108	P27958	POLG_HCVH	O76003	GLRX3_HUMAN	pull down	15846844
Hepatitis C virus ISOLATE H	11108	P27958	POLG_HCVH	Q9Y680	FKBP7_HUMAN	pull down	15846844
Hepatitis C virus ISOLATE H	11108	P27958	POLG_HCVH	Q6P1N9	TATD1_HUMAN	pull down	15846844
Hepatitis C virus ISOLATE H	11108	P27958	POLG_HCVH	Q9Y694	S22A7_HUMAN	pull down	15846844
Hepatitis C virus ISOLATE H	11108	P27958	POLG_HCVH	P10809	CH60_HUMAN	pull down	15846844
Hepatitis C virus ISOLATE H	11108	P27958	POLG_HCVH	P05783	K1C18_HUMAN	pull down	15846844
Hepatitis C virus ISOLATE H	11108	P27958	POLG_HCVH	Q6ZTP6	Q6ZTP6_HUMAN	pull down	15846844
[truncated: 401 more rows]

## Sheet: Hepe
Pathogen	Taxonomy ID	Uniprot ID	Pathogen Protein	Uniprot ID	Human Protein	Experimental Method	Pubmed ID		Pathogen	Taxonomy ID	PHI	PHI	Uniprot ID	Pathogen Protein	Uniprot ID	Human Protein
Hepatitis E virus STRAIN BURMA	31767	P69616	ORF3_HEVBU	O43291	SPIT2_HUMAN	anti bait coimmunoprecipitation	16140784		Hepatitis E virus STRAIN BURMA	31767	P69616-O43291	ORF3_HEVBU -SPIT2_HUMAN	P69616	ORF3_HEVBU	O43291	SPIT2_HUMAN
Hepatitis E virus STRAIN BURMA	31767	P69616	ORF3_HEVBU	P02760	AMBP_HUMAN	two hybrid	16140784		Hepatitis E virus STRAIN MEXICO	31768	P69616-P02760	ORF3_HEVBU -AMBP_HUMAN	Q03499	ORF3_HEVME	P02760	AMBP_HUMAN
Hepatitis E virus STRAIN BURMA	31767	P69616	ORF3_HEVBU	O43291	SPIT2_HUMAN	two hybrid	16140784				Q03499-O43291	ORF3_HEVME -SPIT2_HUMAN
Hepatitis E virus STRAIN BURMA	31767	P69616	ORF3_HEVBU	P02760	AMBP_HUMAN	pull down	16140784
Hepatitis E virus STRAIN BURMA	31767	P69616	ORF3_HEVBU	O43291	SPIT2_HUMAN	pull down	16140784
Hepatitis E virus STRAIN BURMA	31767	P69616	ORF3_HEVBU	O43291	SPIT2_HUMAN	fluorescence microscopy	16140784
Hepatitis E virus STRAIN MEXICO	31768	Q03499	ORF3_HEVME	O43291	SPIT2_HUMAN	two hybrid	16140784

## Sheet: Orthomyxo
Pathogen	Taxonomy ID	Uniprot ID	Pathogen Protein	Uniprot ID	Human Protein	Experimental Method	Pubmed ID		Pathogen	Taxonomy ID	PHI	PHI	Uniprot ID	Pathogen Protein	Uniprot ID	Human Protein
Influenza A virus STRAIN A / AICHI / 2 / 1968 (H3N2)	387139	P03437	HEMA_I68A0	P01903	DRA_HUMAN	x-ray crystallography	11877480		Influenza A virus STRAIN A / AICHI / 2 / 1968 (H3N2)	387139	P03437-P01903	HEMA_I68A0-DRA_HUMAN	P03437	HEMA_I68A0	P01903	DRA_HUMAN
Influenza A virus STRAIN A / AICHI / 2 / 1968 (H3N2)	387139	P03437	HEMA_I68A0	P13760	2B14_HUMAN	x-ray crystallography	11877480		Influenza A virus STRAIN A / BEIJING / 39 / 1975 (H3N2)	383596	P03437-P13760	HEMA_I68A0-2B14_HUMAN	P69277	NS1_I68A0	P13760	2B14_HUMAN
Influenza A virus STRAIN A / AICHI / 2 / 1968 (H3N2)	387139	P03437	HEMA_I68A0	P01737	TVA3_HUMAN	x-ray crystallography	11877480		Influenza A virus STRAIN A / BREVIG MISSION / 1 / 1918 (H1N1)	88776	P03437-P01737	HEMA_I68A0-TVA3_HUMAN	Q30NP4	PA_I75A0	P01737	TVA3_HUMAN
Influenza A virus STRAIN A / AICHI / 2 / 1968 (H3N2)	387139	P69277	NS1_I68A0	P27986	P85A_HUMAN	pull down	17170431		Influenza A virus STRAIN A / CALIFORNIA / 04 / 2009 (H1N1)	641501	P69277-P27986	NS1_I68A0-P85A_HUMAN	Q99AU3	NS1_I18A0	P27986	P85A_HUMAN
Influenza A virus STRAIN A / AICHI / 2 / 1968 (H3N2)	387139	P03437	HEMA_I68A0	P01903	DRA_HUMAN	x-ray crystallography*	11060013		Influenza A virus STRAIN A / CALIFORNIA / 08 / 2009 (H1N1)	642261	P03437-P01911	HEMA_I68A0-2B1F_HUMAN	C3W5S7	C3W5S7_I09A0	P01911	2B1F_HUMAN
Influenza A virus STRAIN A / AICHI / 2 / 1968 (H3N2)	387139	P03437	HEMA_I68A0	P01903	DRA_HUMAN	x-ray fiber diffraction*	11060013		Influenza A virus STRAIN A / CANTERBURY / 02 / 2005 (H3N2)	353437	Q30NP4-Q9Y224	PA_I75A0-CN166_HUMAN	C3W6D7	C3W6D7_9INFA	Q9Y224	CN166_HUMAN
Influenza A virus STRAIN A / AICHI / 2 / 1968 (H3N2)	387139	P03437	HEMA_I68A0	P01911	2B1F_HUMAN	x-ray crystallography*	11060013		Influenza A virus STRAIN A / CHICKEN / CHINA / 27402 / 1997 (H5N1)	680716	Q99AU3-P22626	NS1_I18A0-ROA2_HUMAN	Q2RBU1	Q2RBU1_9INFA	P22626	ROA2_HUMAN
Influenza A virus STRAIN A / AICHI / 2 / 1968 (H3N2)	387139	P03437	HEMA_I68A0	P01911	2B1F_HUMAN	x-ray fiber diffraction*	11060013		Influenza A virus STRAIN A / CHICKEN / GUANGDONG / 6 / 97 (H9N2)	329599	Q99AU3-Q5JVF3	NS1_I18A0-PCID2_HUMAN	D1LN35	D1LN35_9INFA	Q5JVF3	PCID2_HUMAN
Influenza A virus STRAIN A / BEIJING / 39 / 1975 (H3N2)	383596	Q30NP4	PA_I75A0	Q9Y224	CN166_HUMAN	two hybrid	11507205		Influenza A virus STRAIN A / CHICKEN / KURGAN / 3 / 2005 (H5N1)	363744	Q99AU3-Q12905	NS1_I18A0-ILF2_HUMAN	Q3SBS4	Q3SBS4_9INFA	Q12905	ILF2_HUMAN
Influenza A virus STRAIN A / BEIJING / 39 / 1975 (H3N2)	383596	Q30NP4	PA_I75A0	Q9Y224	CN166_HUMAN	pull down	11507205		Influenza A virus STRAIN A / CHICKEN / NAKORN-PATOM / THAILAND / CU-K2 / 2004 (H5N1)	270485	Q99AU3-Q00839	NS1_I18A0-HNRPU_HUMAN	Q3SBS5	Q3SBS5_9INFA	Q00839	HNRPU_HUMAN
Influenza A virus STRAIN A / BREVIG MISSION / 1 / 1918 (H1N1)	88776	Q99AU3	NS1_I18A0	P22626	ROA2_HUMAN	tandem affinity purification	22810585		Influenza A virus STRAIN A / CHICKEN / NETHERLANDS / 1 / 03 (H7N7)	251307	Q99AU3-O60506	NS1_I18A0-HNRPQ_HUMAN	Q2PJP1	Q2PJP1_9INFA	O60506	HNRPQ_HUMAN
Influenza A virus STRAIN A / BREVIG MISSION / 1 / 1918 (H1N1)	88776	Q99AU3	NS1_I18A0	Q5JVF3	PCID2_HUMAN	tandem affinity purification	22810585		Influenza A virus STRAIN A / CHICKEN / SCOTLAND / 1959 (H5N1)	402527	Q99AU3-Q9NZI8	NS1_I18A0-IF2B1_HUMAN	Q2PJP0	Q2PJP0_9INFA	Q9NZI8	IF2B1_HUMAN
Influenza A virus STRAIN A / BREVIG MISSION / 1 / 1918 (H1N1)	88776	Q99AU3	NS1_I18A0	Q12905	ILF2_HUMAN	tandem affinity purification	22810585		Influenza A virus STRAIN A / DUCK / HONG KONG / 2986.1 / 2000 (H5N1)	176674	Q99AU3-P14866	NS1_I18A0-HNRPL_HUMAN	Q6PNE5	Q6PNE5_9INFA	P14866	HNRPL_HUMAN
Influenza A virus STRAIN A / BREVIG MISSION / 1 / 1918 (H1N1)	88776	Q99AU3	NS1_I18A0	Q00839	HNRPU_HUMAN	tandem affinity purification	22810585		Influenza A virus STRAIN A / ENGLAND / 878 / 1969 (H3N2)	387147	Q99AU3-Q13310	NS1_I18A0-PABP4_HUMAN	Q6VE52	Q6VE52_9INFA	Q13310	PABP4_HUMAN
Influenza A virus STRAIN A / BREVIG MISSION / 1 / 1918 (H1N1)	88776	Q99AU3	NS1_I18A0	O60506	HNRPQ_HUMAN	tandem affinity purification	22810585		Influenza A virus STRAIN A / EQUINE / PRAGUE / 1 / 1956 (H7N7)	380337	Q99AU3-O00459	NS1_I18A0-P85B_HUMAN	Q0A2H1	NEP_I59A0	O00459	P85B_HUMAN
Influenza A virus STRAIN A / BREVIG MISSION / 1 / 1918 (H1N1)	88776	Q99AU3	NS1_I18A0	Q9NZI8	IF2B1_HUMAN	tandem affinity purification	22810585		Influenza A virus STRAIN A / HATAY / 2004 (H5N1)	303316	Q99AU3-P09651	NS1_I18A0-ROA1_HUMAN	Q0A2H0	NS1_I59A0	P09651	ROA1_HUMAN
Influenza A virus STRAIN A / BREVIG MISSION / 1 / 1918 (H1N1)	88776	Q99AU3	NS1_I18A0	P14866	HNRPL_HUMAN	tandem affinity purification	22810585		Influenza A virus STRAIN A / HICKOX / 1940 (H1N1)	383543	Q99AU3-P07437	NS1_I18A0-TBB5_HUMAN	Q8QPK2	NRAM_I00A0	P07437	TBB5_HUMAN
Influenza A virus STRAIN A / BREVIG MISSION / 1 / 1918 (H1N1)	88776	Q99AU3	NS1_I18A0	Q13310	PABP4_HUMAN	tandem affinity purification	22810585		Influenza A virus STRAIN A / HONG KONG / 156 / 97 (H5N1)	130763	Q99AU3-Q9NPA8	NS1_I18A0-ENY2_HUMAN	P04664	HEMA_I69A0	Q9NPA8	ENY2_HUMAN
Influenza A virus STRAIN A / BREVIG MISSION / 1 / 1918 (H1N1)	88776	Q99AU3	NS1_I18A0	O00459	P85B_HUMAN	tandem affinity purification	22810585		Influenza A virus STRAIN A / HONG KONG / 43 / 1975 (H3N2)	351266	Q99AU3-O43390	NS1_I18A0-HNRPR_HUMAN	O92551	NS1_I56A3	O43390	HNRPR_HUMAN
Influenza A virus STRAIN A / BREVIG MISSION / 1 / 1918 (H1N1)	88776	Q99AU3	NS1_I18A0	P09651	ROA1_HUMAN	tandem affinity purification	22810585		Influenza A virus STRAIN A / HONG KONG / 482 / 97 (H5N1)	155218	Q99AU3-P55265	NS1_I18A0-DSRAD_HUMAN	Q20P38	NEP_I56A3	P55265	DSRAD_HUMAN
Influenza A virus STRAIN A / BREVIG MISSION / 1 / 1918 (H1N1)	88776	Q99AU3	NS1_I18A0	P07437	TBB5_HUMAN	tandem affinity purification	22810585		Influenza A virus STRAIN A / hvPR8 / 34 (H1N1)	437607	Q99AU3-P07910	NS1_I18A0-HNRPC_HUMAN	Q5L4H4	Q5L4H4_9INFA	P07910	HNRPC_HUMAN
Influenza A virus STRAIN A / BREVIG MISSION / 1 / 1918 (H1N1)	88776	Q99AU3	NS1_I18A0	Q9NPA8	ENY2_HUMAN	tandem affinity purification	22810585		Influenza A virus STRAIN A / MALLARD / NETHERLANDS / 12 / 2000 (H7N3)	352515	Q99AU3-P11940	NS1_I18A0-PABP1_HUMAN	Q0HD54	NS1_I40A0	P11940	PABP1_HUMAN
Influenza A virus STRAIN A / BREVIG MISSION / 1 / 1918 (H1N1)	88776	Q99AU3	NS1_I18A0	O43390	HNRPR_HUMAN	tandem affinity purification	22810585		Influenza A virus STRAIN A / MIGRATORY DUCK / HONG KONG / MPS180 / 2003 (H4N6)	442553	Q99AU3-Q8N163	NS1_I18A0-CCAR2_HUMAN	O56264	NS1_I97A1	Q8N163	CCAR2_HUMAN
Influenza A virus STRAIN A / BREVIG MISSION / 1 / 1918 (H1N1)	88776	Q99AU3	NS1_I18A0	P55265	DSRAD_HUMAN	tandem affinity purification	22810585		Influenza A virus STRAIN A / MOSCOW / 10 / 1999 (H3N2)	480019	Q99AU3-Q08211	NS1_I18A0-DHX9_HUMAN	Q38SR2	Q38SR2_9INFA	Q08211	DHX9_HUMAN
Influenza A virus STRAIN A / BREVIG MISSION / 1 / 1918 (H1N1)	88776	Q99AU3	NS1_I18A0	P07910	HNRPC_HUMAN	tandem affinity purification	22810585		Influenza A virus STRAIN A / NEW CALEDONIA / 20 / 1999 (H1N1)	381512	Q99AU3-O14654	NS1_I18A0-IRS4_HUMAN	Q38SQ9	Q38SQ9_9INFA	O14654	IRS4_HUMAN
Influenza A virus STRAIN A / BREVIG MISSION / 1 / 1918 (H1N1)	88776	Q99AU3	NS1_I18A0	P11940	PABP1_HUMAN	tandem affinity purification	22810585		Influenza A virus STRAIN A / NEW YORK / 238 / 2005 (H3N2)	335361	Q99AU3-Q99729	NS1_I18A0-ROAA_HUMAN	Q91U50	Q91U50_9INFA	Q99729	ROAA_HUMAN
Influenza A virus STRAIN A / BREVIG MISSION / 1 / 1918 (H1N1)	88776	Q99AU3	NS1_I18A0	Q8N163	CCAR2_HUMAN	tandem affinity purification	22810585		Influenza A virus STRAIN A / NEW YORK / 392 / 2004 (H3N2)	335341	Q99AU3-P61978	NS1_I18A0-HNRPK_HUMAN	A4ZNP8	A4ZNP8_I34A1	P61978	HNRPK_HUMAN
Influenza A virus STRAIN A / BREVIG MISSION / 1 / 1918 (H1N1)	88776	Q99AU3	NS1_I18A0	Q08211	DHX9_HUMAN	tandem affinity purification	22810585		Influenza A virus STRAIN A / PANAMA / 2007 / 1999 (H3N2)	381513	Q99AU3-Q96PV6	NS1_I18A0-LENG8_HUMAN	Q20NX5	Q20NX5_9INFA	Q96PV6	LENG8_HUMAN
Influenza A virus STRAIN A / BREVIG MISSION / 1 / 1918 (H1N1)	88776	Q99AU3	NS1_I18A0	O14654	IRS4_HUMAN	tandem affinity purification	22810585		Influenza A virus STRAIN A / PUERTO RICO / 8 / 1934 (H1N1)	211044	Q99AU3-P43243	NS1_I18A0-MATR3_HUMAN	A6YJF2	A6YJF2_9INFA	P43243	MATR3_HUMAN
Influenza A virus STRAIN A / BREVIG MISSION / 1 / 1918 (H1N1)	88776	Q99AU3	NS1_I18A0	Q99729	ROAA_HUMAN	tandem affinity purification	22810585		Influenza A virus STRAIN A / PUERTO RICO / 8 / 34 / Mount Sinai (H1N1)	183764	Q99AU3-P46108	NS1_I18A0-CRK_HUMAN	Q1NZ49	Q1NZ49_9INFA	P46108	CRK_HUMAN
Influenza A virus STRAIN A / BREVIG MISSION / 1 / 1918 (H1N1)	88776	Q99AU3	NS1_I18A0	P61978	HNRPK_HUMAN	tandem affinity purification	22810585		Influenza A virus STRAIN A / Qa / THAILAND / 57 / 2004 (H5N1)	284213	Q99AU3-P46109	NS1_I18A0-CRKL_HUMAN	B2BUI7	B2BUI7_9INFA	P46109	CRKL_HUMAN
Influenza A virus STRAIN A / BREVIG MISSION / 1 / 1918 (H1N1)	88776	Q99AU3	NS1_I18A0	Q96PV6	LENG8_HUMAN	tandem affinity purification	22810585		Influenza A virus STRAIN A / SEAL / MASS / 1 / 1980 (H7N7)	384493	C3W5S7-O00459	C3W5S7_I09A0-P85B_HUMAN	Q30NB4	Q30NB4_9INFA	O43707	ACTN4_HUMAN
Influenza A virus STRAIN A / BREVIG MISSION / 1 / 1918 (H1N1)	88776	Q99AU3	NS1_I18A0	P43243	MATR3_HUMAN	tandem affinity purification	22810585		Influenza A virus STRAIN A / SOLOMON ISLANDS / 3 / 2006 (H1N1)	464623	C3W5S7-O14654	C3W5S7_I09A0-IRS4_HUMAN	Q464B3	Q464B3_9INFA	Q8WYN0	ATG4A_HUMAN
Influenza A virus STRAIN A / BREVIG MISSION / 1 / 1918 (H1N1)	88776	Q99AU3	NS1_I18A0	P46108	CRK_HUMAN	phage display	18165234		Influenza A virus STRAIN A / TEXAS / 36 / 1991 (H1N1)	380964	C3W5S7-Q5JVF3	C3W5S7_I09A0-PCID2_HUMAN	B4URA9	B4URA9_9INFA	Q9P2Y5	UVRAG_HUMAN
Influenza A virus STRAIN A / BREVIG MISSION / 1 / 1918 (H1N1)	88776	Q99AU3	NS1_I18A0	P46108	CRK_HUMAN	coimmunoprecipitation	18165234		Influenza A virus STRAIN A / TURKEY / 651242 / 2006 (H5N1)	440390	C3W6D7-O43707	C3W6D7_9INFA-ACTN4_HUMAN	P03433	PA_I34A1	P31942	HNRH3_HUMAN
Influenza A virus STRAIN A / BREVIG MISSION / 1 / 1918 (H1N1)	88776	Q99AU3	NS1_I18A0	P46109	CRKL_HUMAN	phage display	18165234		Influenza A virus STRAIN A / TURKEY / OREGON / 1971 (H7N3)	385636	Q2RBU1-Q8WYN0	Q2RBU1_9INFA-ATG4A_HUMAN	P03466	NCAP_I34A1	P62269	RS18_HUMAN
Influenza A virus STRAIN A / BREVIG MISSION / 1 / 1918 (H1N1)	88776	Q99AU3	NS1_I18A0	P46109	CRKL_HUMAN	coimmunoprecipitation	18165234		Influenza A virus STRAIN A / UDORN / 1972 (H3N2)	385599	Q2RBU1-Q9P2Y5	Q2RBU1_9INFA-UVRAG_HUMAN	P03428	PB2_I34A1	Q86U42	PABP2_HUMAN
Influenza A virus STRAIN A / CALIFORNIA / 04 / 2009 (H1N1)	641501	C3W5S7	C3W5S7_I09A0	O00459	P85B_HUMAN	tandem affinity purification	22810585		Influenza A virus STRAIN A / UDORN / 307 / 1972 (H3N2)	381517	D1LN35-Q00839	D1LN35_9INFA-HNRPU_HUMAN	P03485	M1_I34A1	P38159	RBMX_HUMAN
Influenza A virus STRAIN A / CALIFORNIA / 04 / 2009 (H1N1)	641501	C3W5S7	C3W5S7_I09A0	O14654	IRS4_HUMAN	tandem affinity purification	22810585		Influenza A virus STRAIN A / VICTORIA / 3 / 1975 (H3N2)	392809	D1LN35-P31942	D1LN35_9INFA-HNRH3_HUMAN	P03496	NS1_I34A1	P31943	HNRH1_HUMAN
Influenza A virus STRAIN A / CALIFORNIA / 04 / 2009 (H1N1)	641501	C3W5S7	C3W5S7_I09A0	Q5JVF3	PCID2_HUMAN	tandem affinity purification	22810585		Influenza A virus STRAIN A / VIETNAM / 1194 / 2004 (H5N1)	644788	D1LN35-P62269	D1LN35_9INFA-RS18_HUMAN	P06821	M2_I34A1	Q08380	LG3BP_HUMAN
Influenza A virus STRAIN A / CALIFORNIA / 08 / 2009 (H1N1)	642261	C3W6D7	C3W6D7_9INFA	O43707	ACTN4_HUMAN	anti bait coimmunoprecipitation	24802111		Influenza A virus STRAIN A / VIETNAM / 1196 / 2004 (H5N1)	261268	D1LN35-Q86U42	D1LN35_9INFA-PABP2_HUMAN	P03431	RDRP_I34A1	P16989	YBOX3_HUMAN
Influenza A virus STRAIN A / CANTERBURY / 02 / 2005 (H3N2)	353437	Q2RBU1	Q2RBU1_9INFA	Q8WYN0	ATG4A_HUMAN	two hybrid	22174682		Influenza A virus STRAIN A / VIETNAM / 1203 / 2004 (H5N1)	284218	D1LN35-Q99729	D1LN35_9INFA-ROAA_HUMAN	P03468	NRAM_I34A1	Q9BUJ2	HNRL1_HUMAN
Influenza A virus STRAIN A / CANTERBURY / 02 / 2005 (H3N2)	353437	Q2RBU1	Q2RBU1_9INFA	Q9P2Y5	UVRAG_HUMAN	two hybrid	22174682		Influenza A virus STRAIN A / WISCONSIN / 67 / 2005 (H3N2)	393902	D1LN35-O43390	D1LN35_9INFA-HNRPR_HUMAN	P03508	NEP_I34A1	Q9HAV7	GRPE1_HUMAN
Influenza A virus STRAIN A / CHICKEN / CHINA / 27402 / 1997 (H5N1)	680716	D1LN35	D1LN35_9INFA	Q00839	HNRPU_HUMAN	tandem affinity purification	22810585		Influenza A virus STRAIN A / Wilson-Smith / 1933 (H1N1)	381518	D1LN35-Q9NZI8	D1LN35_9INFA-IF2B1_HUMAN	P03452	HEMA_I34A1	P62829	RL23_HUMAN
Influenza A virus STRAIN A / CHICKEN / CHINA / 27402 / 1997 (H5N1)	680716	D1LN35	D1LN35_9INFA	P31942	HNRH3_HUMAN	tandem affinity purification	22810585		Influenza A virus STRAIN A / WSN / 1933 (H1N1)	382835	D1LN35-P38159	D1LN35_9INFA-RBMX_HUMAN	B4UPB2	B4UPB2_I34A1	P35268	RL22_HUMAN
Influenza A virus STRAIN A / CHICKEN / CHINA / 27402 / 1997 (H5N1)	680716	D1LN35	D1LN35_9INFA	P62269	RS18_HUMAN	tandem affinity purification	22810585		Influenza A virus STRAIN A / WSN / 1933 TS61 (H1N1)	370129	D1LN35-Q08211	D1LN35_9INFA-DHX9_HUMAN	B4UPB3	B4UPB3_I34A1	P63267	ACTH_HUMAN
Influenza A virus STRAIN A / CHICKEN / CHINA / 27402 / 1997 (H5N1)	680716	D1LN35	D1LN35_9INFA	Q86U42	PABP2_HUMAN	tandem affinity purification	22810585		Influenza A virus STRAIN A / WYOMING / 03 / 2003 (H3N2)	480024	D1LN35-O14654	D1LN35_9INFA-IRS4_HUMAN	B4UPB6	B4UPB6_I34A1	P23396	RS3_HUMAN
Influenza A virus STRAIN A / CHICKEN / CHINA / 27402 / 1997 (H5N1)	680716	D1LN35	D1LN35_9INFA	Q99729	ROAA_HUMAN	tandem affinity purification	22810585		Influenza C virus STRAIN C / ANN ARBOR / 1 / 50	11553	D1LN35-Q12905	D1LN35_9INFA-ILF2_HUMAN	B4UPB0	B4UPB0_I34A1	P51991	ROA3_HUMAN
Influenza A virus STRAIN A / CHICKEN / CHINA / 27402 / 1997 (H5N1)	680716	D1LN35	D1LN35_9INFA	O43390	HNRPR_HUMAN	tandem affinity purification	22810585		Thogoto virus ISOLATE SiAr 126	126796	D1LN35-P31943	D1LN35_9INFA-HNRH1_HUMAN	B4UPA8	B4UPA8_I34A1	Q12906	ILF3_HUMAN
Influenza A virus STRAIN A / CHICKEN / CHINA / 27402 / 1997 (H5N1)	680716	D1LN35	D1LN35_9INFA	Q9NZI8	IF2B1_HUMAN	tandem affinity purification	22810585				D1LN35-P14866	D1LN35_9INFA-HNRPL_HUMAN	B4UPB1	B4UPB1_I34A1	Q9HCE1	MOV10_HUMAN
Influenza A virus STRAIN A / CHICKEN / CHINA / 27402 / 1997 (H5N1)	680716	D1LN35	D1LN35_9INFA	P38159	RBMX_HUMAN	tandem affinity purification	22810585				D1LN35-O00459	D1LN35_9INFA-P85B_HUMAN	Q8JR21	Q8JR21_I34A1	Q13151	ROA0_HUMAN
Influenza A virus STRAIN A / CHICKEN / CHINA / 27402 / 1997 (H5N1)	680716	D1LN35	D1LN35_9INFA	Q08211	DHX9_HUMAN	tandem affinity purification	22810585				D1LN35-Q08380	D1LN35_9INFA-LG3BP_HUMAN	Q6DPA0	Q6DPA0_9INFA	P62736	ACTA_HUMAN
Influenza A virus STRAIN A / CHICKEN / CHINA / 27402 / 1997 (H5N1)	680716	D1LN35	D1LN35_9INFA	O14654	IRS4_HUMAN	tandem affinity purification	22810585				D1LN35-P16989	D1LN35_9INFA-YBOX3_HUMAN	Q2VC93	PB2_I80A2	O14979	HNRDL_HUMAN
Influenza A virus STRAIN A / CHICKEN / CHINA / 27402 / 1997 (H5N1)	680716	D1LN35	D1LN35_9INFA	Q12905	ILF2_HUMAN	tandem affinity purification	22810585				D1LN35-Q13310	D1LN35_9INFA-PABP4_HUMAN	P26053	NCAP_I80A2	P67809	YBOX1_HUMAN
Influenza A virus STRAIN A / CHICKEN / CHINA / 27402 / 1997 (H5N1)	680716	D1LN35	D1LN35_9INFA	P31943	HNRH1_HUMAN	tandem affinity purification	22810585				D1LN35-Q9BUJ2	D1LN35_9INFA-HNRL1_HUMAN	C9S3S8	C9S3S8_9INFA	Q15717	ELAV1_HUMAN
Influenza A virus STRAIN A / CHICKEN / CHINA / 27402 / 1997 (H5N1)	680716	D1LN35	D1LN35_9INFA	P14866	HNRPL_HUMAN	tandem affinity purification	22810585				D1LN35-Q9HAV7	D1LN35_9INFA-GRPE1_HUMAN	Q9WPI5	Q9WPI5_9INFA	P52597	HNRPF_HUMAN
Influenza A virus STRAIN A / CHICKEN / CHINA / 27402 / 1997 (H5N1)	680716	D1LN35	D1LN35_9INFA	O00459	P85B_HUMAN	tandem affinity purification	22810585				D1LN35-Q8N163	D1LN35_9INFA-CCAR2_HUMAN	Q1K9I7	Q1K9I7_9INFA	P25398	RS12_HUMAN
Influenza A virus STRAIN A / CHICKEN / CHINA / 27402 / 1997 (H5N1)	680716	D1LN35	D1LN35_9INFA	Q08380	LG3BP_HUMAN	tandem affinity purification	22810585				D1LN35-P62829	D1LN35_9INFA-RL23_HUMAN	A5Z256	A5Z256_9INFA	O95639	CPSF4_HUMAN
Influenza A virus STRAIN A / CHICKEN / CHINA / 27402 / 1997 (H5N1)	680716	D1LN35	D1LN35_9INFA	P16989	YBOX3_HUMAN	tandem affinity purification	22810585				D1LN35-P35268	D1LN35_9INFA-RL22_HUMAN	P08276	NS1_I71A2	P63208	SKP1_HUMAN
Influenza A virus STRAIN A / CHICKEN / CHINA / 27402 / 1997 (H5N1)	680716	D1LN35	D1LN35_9INFA	Q13310	PABP4_HUMAN	tandem affinity purification	22810585				D1LN35-P07437	D1LN35_9INFA-TBB5_HUMAN	Q20MD0	Q20MD0_9INFA	P06733	ENOA_HUMAN
Influenza A virus STRAIN A / CHICKEN / CHINA / 27402 / 1997 (H5N1)	680716	D1LN35	D1LN35_9INFA	Q9BUJ2	HNRL1_HUMAN	tandem affinity purification	22810585				D1LN35-P63267	D1LN35_9INFA-ACTH_HUMAN	Q20MD1	Q20MD1_9INFA	P21912	SDHB_HUMAN
Influenza A virus STRAIN A / CHICKEN / CHINA / 27402 / 1997 (H5N1)	680716	D1LN35	D1LN35_9INFA	Q9HAV7	GRPE1_HUMAN	tandem affinity purification	22810585				D1LN35-P23396	D1LN35_9INFA-RS3_HUMAN	Q20MC8	Q20MC8_9INFA	P18583	SON_HUMAN
Influenza A virus STRAIN A / CHICKEN / CHINA / 27402 / 1997 (H5N1)	680716	D1LN35	D1LN35_9INFA	Q8N163	CCAR2_HUMAN	tandem affinity purification	22810585				D1LN35-P51991	D1LN35_9INFA-ROA3_HUMAN	Q20MC6	Q20MC6_9INFA	Q8NC69	KCTD6_HUMAN
Influenza A virus STRAIN A / CHICKEN / CHINA / 27402 / 1997 (H5N1)	680716	D1LN35	D1LN35_9INFA	P62829	RL23_HUMAN	tandem affinity purification	22810585				D1LN35-Q12906	D1LN35_9INFA-ILF3_HUMAN	Q20MD2	Q20MD2_9INFA	P49589	SYCC_HUMAN
Influenza A virus STRAIN A / CHICKEN / CHINA / 27402 / 1997 (H5N1)	680716	D1LN35	D1LN35_9INFA	P35268	RL22_HUMAN	tandem affinity purification	22810585				D1LN35-P09651	D1LN35_9INFA-ROA1_HUMAN	Q20MD4	Q20MD4_9INFA	P27540	ARNT_HUMAN
Influenza A virus STRAIN A / CHICKEN / CHINA / 27402 / 1997 (H5N1)	680716	D1LN35	D1LN35_9INFA	P07437	TBB5_HUMAN	tandem affinity purification	22810585				D1LN35-Q9HCE1	D1LN35_9INFA-MOV10_HUMAN	Q20MD5	Q20MD5_9INFA	Q9NY93	DDX56_HUMAN
Influenza A virus STRAIN A / CHICKEN / CHINA / 27402 / 1997 (H5N1)	680716	D1LN35	D1LN35_9INFA	P63267	ACTH_HUMAN	tandem affinity purification	22810585				D1LN35-P43243	D1LN35_9INFA-MATR3_HUMAN	Q20MC9	Q20MC9_9INFA	Q13561	DCTN2_HUMAN
Influenza A virus STRAIN A / CHICKEN / CHINA / 27402 / 1997 (H5N1)	680716	D1LN35	D1LN35_9INFA	P23396	RS3_HUMAN	tandem affinity purification	22810585				D1LN35-Q13151	D1LN35_9INFA-ROA0_HUMAN	P03495	NS1_I72A2	Q9NYF8	BCLF1_HUMAN
Influenza A virus STRAIN A / CHICKEN / CHINA / 27402 / 1997 (H5N1)	680716	D1LN35	D1LN35_9INFA	P51991	ROA3_HUMAN	tandem affinity purification	22810585				D1LN35-P62736	D1LN35_9INFA-ACTA_HUMAN	P63231	M2_I72A2	P06396	GELS_HUMAN
Influenza A virus STRAIN A / CHICKEN / CHINA / 27402 / 1997 (H5N1)	680716	D1LN35	D1LN35_9INFA	Q12906	ILF3_HUMAN	tandem affinity purification	22810585				D1LN35-P22626	D1LN35_9INFA-ROA2_HUMAN	Q67296	PB2_I72A2	Q9NUL3	STAU2_HUMAN
Influenza A virus STRAIN A / CHICKEN / CHINA / 27402 / 1997 (H5N1)	680716	D1LN35	D1LN35_9INFA	P09651	ROA1_HUMAN	tandem affinity purification	22810585				D1LN35-O14979	D1LN35_9INFA-HNRDL_HUMAN	P63233	M1_I72A2	Q9UBW7	ZMYM2_HUMAN
Influenza A virus STRAIN A / CHICKEN / CHINA / 27402 / 1997 (H5N1)	680716	D1LN35	D1LN35_9INFA	Q9HCE1	MOV10_HUMAN	tandem affinity purification	22810585				D1LN35-Q9Y224	D1LN35_9INFA-CN166_HUMAN	Q1K9E3	RDRP_I72A2	Q5SXM2	SNPC4_HUMAN
Influenza A virus STRAIN A / CHICKEN / CHINA / 27402 / 1997 (H5N1)	680716	D1LN35	D1LN35_9INFA	P43243	MATR3_HUMAN	tandem affinity purification	22810585				D1LN35-P67809	D1LN35_9INFA-YBOX1_HUMAN	P06827	NCAP_I72A2	P19429	TNNI3_HUMAN
Influenza A virus STRAIN A / CHICKEN / CHINA / 27402 / 1997 (H5N1)	680716	D1LN35	D1LN35_9INFA	Q13151	ROA0_HUMAN	tandem affinity purification	22810585				D1LN35-Q15717	D1LN35_9INFA-ELAV1_HUMAN	P69258	NEP_I72A2	O75348	VATG1_HUMAN
Influenza A virus STRAIN A / CHICKEN / CHINA / 27402 / 1997 (H5N1)	680716	D1LN35	D1LN35_9INFA	P62736	ACTA_HUMAN	tandem affinity purification	22810585				D1LN35-P07910	D1LN35_9INFA-HNRPC_HUMAN	Q1K9E2	PA_I72A2	O15226	NKRF_HUMAN
Influenza A virus STRAIN A / CHICKEN / CHINA / 27402 / 1997 (H5N1)	680716	D1LN35	D1LN35_9INFA	P22626	ROA2_HUMAN	tandem affinity purification	22810585				D1LN35-P61978	D1LN35_9INFA-HNRPK_HUMAN	P31345	PB2_I75A3	P15822	ZEP1_HUMAN
Influenza A virus STRAIN A / CHICKEN / CHINA / 27402 / 1997 (H5N1)	680716	D1LN35	D1LN35_9INFA	O14979	HNRDL_HUMAN	tandem affinity purification	22810585				D1LN35-P52597	D1LN35_9INFA-HNRPF_HUMAN	H9XIJ5	H9XIJ5_I75A3	Q96SI9	STRBP_HUMAN
Influenza A virus STRAIN A / CHICKEN / CHINA / 27402 / 1997 (H5N1)	680716	D1LN35	D1LN35_9INFA	Q9Y224	CN166_HUMAN	tandem affinity purification	22810585				D1LN35-P11940	D1LN35_9INFA-PABP1_HUMAN	Q6DP94	Q6DP94_9INFA	Q5W0U4	BSPRY_HUMAN
Influenza A virus STRAIN A / CHICKEN / CHINA / 27402 / 1997 (H5N1)	680716	D1LN35	D1LN35_9INFA	P67809	YBOX1_HUMAN	tandem affinity purification	22810585				D1LN35-P25398	D1LN35_9INFA-RS12_HUMAN	Q6DP93	Q6DP93_9INFA	P63010	AP2B1_HUMAN
Influenza A virus STRAIN A / CHICKEN / CHINA / 27402 / 1997 (H5N1)	680716	D1LN35	D1LN35_9INFA	Q15717	ELAV1_HUMAN	tandem affinity purification	22810585				Q3SBS4-O95639	Q3SBS4_9INFA-CPSF4_HUMAN	Q6QT26	Q6QT26_9INFA	P35658	NU214_HUMAN
Influenza A virus STRAIN A / CHICKEN / CHINA / 27402 / 1997 (H5N1)	680716	D1LN35	D1LN35_9INFA	P07910	HNRPC_HUMAN	tandem affinity purification	22810585				Q3SBS5-P63208	Q3SBS5_9INFA-SKP1_HUMAN	Q6DPG0	Q6DPG0_9INFA	Q15633	TRBP2_HUMAN
Influenza A virus STRAIN A / CHICKEN / CHINA / 27402 / 1997 (H5N1)	680716	D1LN35	D1LN35_9INFA	P61978	HNRPK_HUMAN	tandem affinity purification	22810585				Q3SBS5-P06733	Q3SBS5_9INFA-ENOA_HUMAN	Q6DNN3	Q6DNN3_9INFA	O95793	STAU1_HUMAN
Influenza A virus STRAIN A / CHICKEN / CHINA / 27402 / 1997 (H5N1)	680716	D1LN35	D1LN35_9INFA	P52597	HNRPF_HUMAN	tandem affinity purification	22810585				Q3SBS4-Q12906	Q3SBS4_9INFA-ILF3_HUMAN	B2BU63	B2BU63_9INFA	Q8N4C6	NIN_HUMAN
Influenza A virus STRAIN A / CHICKEN / CHINA / 27402 / 1997 (H5N1)	680716	D1LN35	D1LN35_9INFA	P11940	PABP1_HUMAN	tandem affinity purification	22810585				Q3SBS5-P21912	Q3SBS5_9INFA-SDHB_HUMAN	Q82506	NS1_I33A0	P63167	DYL1_HUMAN
Influenza A virus STRAIN A / CHICKEN / CHINA / 27402 / 1997 (H5N1)	680716	D1LN35	D1LN35_9INFA	P25398	RS12_HUMAN	tandem affinity purification	22810585				Q3SBS4-P18583	Q3SBS4_9INFA-SON_HUMAN	P15659	PA_I33A0	P07942	LAMB1_HUMAN
Influenza A virus STRAIN A / CHICKEN / GUANGDONG / 6 / 97 (H9N2)	329599	Q3SBS4	Q3SBS4_9INFA	O95639	CPSF4_HUMAN	two hybrid	23853584				Q3SBS4-Q8NC69	Q3SBS4_9INFA-KCTD6_HUMAN	P03427	PB2_I33A0	Q13227	GPS2_HUMAN
Influenza A virus STRAIN A / CHICKEN / GUANGDONG / 6 / 97 (H9N2)	329599	Q3SBS5	Q3SBS5_9INFA	P63208	SKP1_HUMAN	two hybrid	23853584				Q3SBS4-P49589	Q3SBS4_9INFA-SYCC_HUMAN	P03430	RDRP_I33A0	Q96HA1	P121A_HUMAN
Influenza A virus STRAIN A / CHICKEN / GUANGDONG / 6 / 97 (H9N2)	329599	Q3SBS5	Q3SBS5_9INFA	P06733	ENOA_HUMAN	two hybrid	23853584				Q3SBS5-P27540	Q3SBS5_9INFA-ARNT_HUMAN	P05777	M1_I33A0	Q14160	SCRIB_HUMAN
Influenza A virus STRAIN A / CHICKEN / GUANGDONG / 6 / 97 (H9N2)	329599	Q3SBS4	Q3SBS4_9INFA	Q12906	ILF3_HUMAN	two hybrid	23853584				Q3SBS4-Q9NY93	Q3SBS4_9INFA-DDX56_HUMAN	P03470	NRAM_I33A0	O95219	SNX4_HUMAN
Influenza A virus STRAIN A / CHICKEN / GUANGDONG / 6 / 97 (H9N2)	329599	Q3SBS5	Q3SBS5_9INFA	P21912	SDHB_HUMAN	two hybrid	23853584				Q3SBS4-P06733	Q3SBS4_9INFA-ENOA_HUMAN	P03454	HEMA_I33A0	Q9NS73	MBIP1_HUMAN
Influenza A virus STRAIN A / CHICKEN / GUANGDONG / 6 / 97 (H9N2)	329599	Q3SBS4	Q3SBS4_9INFA	P18583	SON_HUMAN	two hybrid	23853584				Q3SBS5-Q13561	Q3SBS5_9INFA-DCTN2_HUMAN	P05780	M2_I33A0	Q13155	AIMP2_HUMAN
Influenza A virus STRAIN A / CHICKEN / GUANGDONG / 6 / 97 (H9N2)	329599	Q3SBS4	Q3SBS4_9INFA	Q8NC69	KCTD6_HUMAN	two hybrid	23853584				Q3SBS4-Q9NYF8	Q3SBS4_9INFA-BCLF1_HUMAN	Q89733	NEP_I33A0	Q5TA45	INT11_HUMAN
Influenza A virus STRAIN A / CHICKEN / GUANGDONG / 6 / 97 (H9N2)	329599	Q3SBS4	Q3SBS4_9INFA	P49589	SYCC_HUMAN	two hybrid	23853584				Q3SBS4-P06396	Q3SBS4_9INFA-GELS_HUMAN	Q20MH0	PB1F2_I33A0	Q9BSY4	CHCH5_HUMAN
Influenza A virus STRAIN A / CHICKEN / GUANGDONG / 6 / 97 (H9N2)	329599	Q3SBS5	Q3SBS5_9INFA	P27540	ARNT_HUMAN	two hybrid	23853584				Q3SBS4-Q9NUL3	Q3SBS4_9INFA-STAU2_HUMAN	P15682	NCAP_I33A0	Q6PI77	BHLH9_HUMAN
Influenza A virus STRAIN A / CHICKEN / GUANGDONG / 6 / 97 (H9N2)	329599	Q3SBS4	Q3SBS4_9INFA	Q9NY93	DDX56_HUMAN	two hybrid	23853584				Q3SBS5-Q9UBW7	Q3SBS5_9INFA-ZMYM2_HUMAN	Q1K9H5	Q1K9H5_I33A0	P78352	DLG4_HUMAN
Influenza A virus STRAIN A / CHICKEN / GUANGDONG / 6 / 97 (H9N2)	329599	Q3SBS4	Q3SBS4_9INFA	P06733	ENOA_HUMAN	two hybrid	23853584				Q3SBS5-Q5SXM2	Q3SBS5_9INFA-SNPC4_HUMAN	Q9DLK6	Q9DLK6_9INFA	Q9Y6N6	LAMC3_HUMAN
Influenza A virus STRAIN A / CHICKEN / GUANGDONG / 6 / 97 (H9N2)	329599	Q3SBS5	Q3SBS5_9INFA	Q13561	DCTN2_HUMAN	two hybrid	23853584				Q3SBS5-P19429	Q3SBS5_9INFA-TNNI3_HUMAN	Q1I2B3	Q1I2B3_9INFA	Q13105	ZBT17_HUMAN
Influenza A virus STRAIN A / CHICKEN / GUANGDONG / 6 / 97 (H9N2)	329599	Q3SBS4	Q3SBS4_9INFA	Q9NYF8	BCLF1_HUMAN	two hybrid	23853584				Q3SBS5-O75348	Q3SBS5_9INFA-VATG1_HUMAN	Q1I2B2	Q1I2B2_9INFA	O75569	PRKRA_HUMAN
Influenza A virus STRAIN A / CHICKEN / GUANGDONG / 6 / 97 (H9N2)	329599	Q3SBS4	Q3SBS4_9INFA	P06396	GELS_HUMAN	two hybrid	23853584				Q3SBS4-O75348	Q3SBS4_9INFA-VATG1_HUMAN	Q1I2B5	Q1I2B5_9INFA	Q96RT1	LAP2_HUMAN
Influenza A virus STRAIN A / CHICKEN / GUANGDONG / 6 / 97 (H9N2)	329599	Q3SBS4	Q3SBS4_9INFA	Q9NUL3	STAU2_HUMAN	two hybrid	23853584				Q3SBS4-O15226	Q3SBS4_9INFA-NKRF_HUMAN	Q1I2A9	Q1I2A9_9INFA	P62750	RL23A_HUMAN
Influenza A virus STRAIN A / CHICKEN / GUANGDONG / 6 / 97 (H9N2)	329599	Q3SBS5	Q3SBS5_9INFA	Q9UBW7	ZMYM2_HUMAN	two hybrid	23853584				Q3SBS4-P15822	Q3SBS4_9INFA-ZEP1_HUMAN	Q1I2B7	Q1I2B7_9INFA	P08865	RSSA_HUMAN
Influenza A virus STRAIN A / CHICKEN / GUANGDONG / 6 / 97 (H9N2)	329599	Q3SBS5	Q3SBS5_9INFA	Q5SXM2	SNPC4_HUMAN	two hybrid	23853584				Q3SBS4-Q96SI9	Q3SBS4_9INFA-STRBP_HUMAN	Q1I2B4	Q1I2B4_9INFA	Q9C099	LRCC1_HUMAN
Influenza A virus STRAIN A / CHICKEN / GUANGDONG / 6 / 97 (H9N2)	329599	Q3SBS5	Q3SBS5_9INFA	P19429	TNNI3_HUMAN	two hybrid	23853584				Q3SBS4-P27986	Q3SBS4_9INFA-P85A_HUMAN	B2BUF1	B2BUF1_9INFA	O95229	ZWINT_HUMAN
Influenza A virus STRAIN A / CHICKEN / GUANGDONG / 6 / 97 (H9N2)	329599	Q3SBS5	Q3SBS5_9INFA	O75348	VATG1_HUMAN	two hybrid	23853584				Q3SBS5-Q5W0U4	Q3SBS5_9INFA-BSPRY_HUMAN	Q01639	NS1_INCAA	O14908	GIPC1_HUMAN
Influenza A virus STRAIN A / CHICKEN / GUANGDONG / 6 / 97 (H9N2)	329599	Q3SBS4	Q3SBS4_9INFA	O75348	VATG1_HUMAN	two hybrid	23853584				Q3SBS4-O00459	Q3SBS4_9INFA-P85B_HUMAN	Q80A33	ML_THOGV	O14907	TX1B3_HUMAN
Influenza A virus STRAIN A / CHICKEN / GUANGDONG / 6 / 97 (H9N2)	329599	Q3SBS4	Q3SBS4_9INFA	O15226	NKRF_HUMAN	two hybrid	23853584				Q3SBS5-P63010	Q3SBS5_9INFA-AP2B1_HUMAN			Q4J6C6	PPCEL_HUMAN
Influenza A virus STRAIN A / CHICKEN / GUANGDONG / 6 / 97 (H9N2)	329599	Q3SBS4	Q3SBS4_9INFA	P15822	ZEP1_HUMAN	two hybrid	23853584				Q3SBS5-P35658	Q3SBS5_9INFA-NU214_HUMAN			Q9Y244	POMP_HUMAN
Influenza A virus STRAIN A / CHICKEN / GUANGDONG / 6 / 97 (H9N2)	329599	Q3SBS4	Q3SBS4_9INFA	Q96SI9	STRBP_HUMAN	two hybrid	23853584				Q3SBS4-Q15633	Q3SBS4_9INFA-TRBP2_HUMAN			P01857	IGHG1_HUMAN
Influenza A virus STRAIN A / CHICKEN / GUANGDONG / 6 / 97 (H9N2)	329599	Q3SBS4	Q3SBS4_9INFA	P27986	P85A_HUMAN	two hybrid	23853584				Q3SBS4-O95793	Q3SBS4_9INFA-STAU1_HUMAN			Q8TD31	CCHCR_HUMAN
Influenza A virus STRAIN A / CHICKEN / GUANGDONG / 6 / 97 (H9N2)	329599	Q3SBS5	Q3SBS5_9INFA	Q5W0U4	BSPRY_HUMAN	two hybrid	23853584				Q3SBS5-Q8N4C6	Q3SBS5_9INFA-NIN_HUMAN			Q96MW5	COG8_HUMAN
[truncated: 5,651 more rows]

[truncated: 5 more sheets: Paramyxo, Picorna, Reo, Rhabdo, Toga]
