# Supplementary material for: Comparative interactomics for virus–human protein–protein interactions: DNA viruses versus RNA viruses
Source: FEBS Open Bio. 2017 Jan 4;7(1):96–107. doi: 10.1002/2211-5463.12167 (PMC5221455; doi:10.1002/2211-5463.12167)
Supplement: Supplementary file 3 — Data S3. Number of targeting DNA/RNA virus families for each targeted human proteins. [file FEB4-7-96-s003.xlsx]

## Sheet: Viruses-targeted proteins
Uniprot ID	Human Protein	Number of targeting DNA virus family	Number of targeting RNA virus family
P61978	HNRPK_HUMAN	4	6
P67809	YBOX1_HUMAN	4	6
P68104	EF1A1_HUMAN	3	7
P52292	IMA1_HUMAN	6	3
P05141	ADT2_HUMAN	3	6
Q9BQE3	TBA1C_HUMAN	3	6
P09651	ROA1_HUMAN	3	6
P11021	GRP78_HUMAN	3	6
P07437	TBB5_HUMAN	2	7
P04637	P53_HUMAN	5	3
P06748	NPM_HUMAN	4	4
P63244	GBLP_HUMAN	4	4
P49368	TCPG_HUMAN	3	5
Q5VTE0	EF1A3_HUMAN	3	5
P07910	HNRPC_HUMAN	3	5
P48643	TCPE_HUMAN	2	6
P08238	HS90B_HUMAN	2	6
P31943	HNRH1_HUMAN	2	6
Q71U36	TBA1A_HUMAN	2	6
P52597	HNRPF_HUMAN	2	6
P22626	ROA2_HUMAN	2	6
Q9Y5M8	SRPRB_HUMAN	4	3
P16615	AT2A2_HUMAN	4	3
P50402	EMD_HUMAN	4	3
P05023	AT1A1_HUMAN	4	3
P42224	STAT1_HUMAN	3	4
P40227	TCPZ_HUMAN	3	4
P31946	1433B_HUMAN	3	4
P31689	DNJA1_HUMAN	3	4
P63279	UBC9_HUMAN	3	4
Q00325	MPCP_HUMAN	3	4
P68371	TBB4B_HUMAN	3	4
P55795	HNRH2_HUMAN	2	5
P11142	HSP7C_HUMAN	2	5
P50991	TCPD_HUMAN	2	5
P62805	H4_HUMAN	2	5
Q99878	H2A1J_HUMAN	2	5
P0C0S8	H2A1_HUMAN	2	5
P04908	H2A1B_HUMAN	2	5
P20671	H2A1D_HUMAN	2	5
Q96KK5	H2A1H_HUMAN	2	5
Q7L7L0	H2A3_HUMAN	2	5
Q6FI13	H2A2A_HUMAN	2	5
Q9BTM1	H2AJ_HUMAN	2	5
Q93077	H2A1C_HUMAN	2	5
Q16777	H2A2C_HUMAN	2	5
P62258	1433E_HUMAN	2	5
P35637	FUS_HUMAN	2	5
P11940	PABP1_HUMAN	1	6
P20226	TBP_HUMAN	5	1
P62195	PRS8_HUMAN	4	2
P62333	PRS10_HUMAN	4	2
P02751	FINC_HUMAN	4	2
Q8N2K0	ABD12_HUMAN	4	2
P29966	MARCS_HUMAN	4	2
Q9NP72	RAB18_HUMAN	4	2
Q96IX5	USMG5_HUMAN	4	2
Q9P0L0	VAPA_HUMAN	4	2
P60468	SC61B_HUMAN	4	2
P27986	P85A_HUMAN	4	2
P46778	RL21_HUMAN	4	2
Q07812	BAX_HUMAN	3	3
Q07021	C1QBP_HUMAN	3	3
P27708	PYR1_HUMAN	3	3
Q9Y5V3	MAGD1_HUMAN	3	3
P26196	DDX6_HUMAN	3	3
P35613	BASI_HUMAN	3	3
O00264	PGRC1_HUMAN	3	3
P63167	DYL1_HUMAN	3	3
O14654	IRS4_HUMAN	3	3
O95816	BAG2_HUMAN	3	3
O60814	H2B1K_HUMAN	3	3
P12004	PCNA_HUMAN	3	3
Q99729	ROAA_HUMAN	3	3
P53618	COPB_HUMAN	3	3
P23458	JAK1_HUMAN	3	3
O00505	IMA4_HUMAN	3	3
P49327	FAS_HUMAN	3	3
Q14974	IMB1_HUMAN	3	3
P35232	PHB_HUMAN	3	3
P60709	ACTB_HUMAN	2	4
Q92841	DDX17_HUMAN	2	4
P62269	RS18_HUMAN	2	4
P78371	TCPB_HUMAN	2	4
P12236	ADT3_HUMAN	2	4
P12036	NFH_HUMAN	2	4
P42677	RS27_HUMAN	2	4
Q08211	DHX9_HUMAN	2	4
P19338	NUCL_HUMAN	2	4
Q02878	RL6_HUMAN	2	4
P18124	RL7_HUMAN	2	4
P62753	RS6_HUMAN	2	4
P35268	RL22_HUMAN	2	4
Q96EY1	DNJA3_HUMAN	2	4
Q08379	GOGA2_HUMAN	2	4
P08670	VIME_HUMAN	2	4
P23246	SFPQ_HUMAN	2	4
Q12906	ILF3_HUMAN	2	4
Q15366	PCBP2_HUMAN	2	4
P27824	CALX_HUMAN	2	4
O95831	AIFM1_HUMAN	2	4
P51571	SSRD_HUMAN	2	4
Q13263	TIF1B_HUMAN	2	4
Q15370	ELOB_HUMAN	2	4
P17987	TCPA_HUMAN	1	5
Q8WWM7	ATX2L_HUMAN	1	5
P17844	DDX5_HUMAN	1	5
P31942	HNRH3_HUMAN	1	5
P34931	HS71L_HUMAN	1	5
Q92793	CBP_HUMAN	4	1
Q09472	EP300_HUMAN	4	1
P62826	RAN_HUMAN	4	1
P06400	RB_HUMAN	4	1
P06493	CDK1_HUMAN	4	1
P17980	PRS6A_HUMAN	4	1
Q9Y6N5	SQRD_HUMAN	4	1
Q9NQC3	RTN4_HUMAN	4	1
O00483	NDUA4_HUMAN	4	1
Q9Y6C9	MTCH2_HUMAN	4	1
O75688	PPM1B_HUMAN	4	1
Q96JJ7	TMX3_HUMAN	4	1
O15173	PGRC2_HUMAN	4	1
Q9BQB6	VKOR1_HUMAN	4	1
Q96N66	MBOA7_HUMAN	4	1
O60831	PRAF2_HUMAN	4	1
P05412	JUN_HUMAN	4	1
P02545	LMNA_HUMAN	3	2
P11166	GTR1_HUMAN	3	2
P39656	OST48_HUMAN	3	2
P05556	ITB1_HUMAN	3	2
Q8TD31	CCHCR_HUMAN	3	2
P51148	RAB5C_HUMAN	3	2
Q16891	MIC60_HUMAN	3	2
A0FGR8	ESYT2_HUMAN	3	2
P63151	2ABA_HUMAN	3	2
Q04637	IF4G1_HUMAN	3	2
Q71UM5	RS27L_HUMAN	3	2
O95793	STAU1_HUMAN	3	2
P06733	ENOA_HUMAN	3	2
P0CG48	UBC_HUMAN	3	2
P09874	PARP1_HUMAN	3	2
P63165	SUMO1_HUMAN	3	2
Q9NZL4	HPBP1_HUMAN	3	2
P25685	DNJB1_HUMAN	3	2
P35998	PRS7_HUMAN	3	2
Q14103	HNRPD_HUMAN	3	2
Q8NC51	PAIRB_HUMAN	3	2
O95967	FBLN4_HUMAN	3	2
P55036	PSMD4_HUMAN	3	2
P25789	PSA4_HUMAN	3	2
P07237	PDIA1_HUMAN	3	2
P43686	PRS6B_HUMAN	3	2
Q01813	PFKAP_HUMAN	3	2
Q99460	PSMD1_HUMAN	3	2
O14980	XPO1_HUMAN	3	2
P30153	2AAA_HUMAN	3	2
Q99615	DNJC7_HUMAN	3	2
Q15369	ELOC_HUMAN	3	2
O00629	IMA3_HUMAN	3	2
P55265	DSRAD_HUMAN	3	2
P78527	PRKDC_HUMAN	2	3
Q9BUJ2	HNRL1_HUMAN	2	3
P52294	IMA5_HUMAN	2	3
P23396	RS3_HUMAN	2	3
Q05639	EF1A2_HUMAN	2	3
P50990	TCPQ_HUMAN	2	3
P62829	RL23_HUMAN	2	3
Q99879	H2B1M_HUMAN	2	3
P58876	H2B1D_HUMAN	2	3
P05386	RLA1_HUMAN	2	3
P12277	KCRB_HUMAN	2	3
Q07020	RL18_HUMAN	2	3
P30050	RL12_HUMAN	2	3
P62807	H2B1C_HUMAN	2	3
P36578	RL4_HUMAN	2	3
Q5QNW6	H2B2F_HUMAN	2	3
P04406	G3P_HUMAN	2	3
Q99880	H2B1L_HUMAN	2	3
P05388	RLA0_HUMAN	2	3
P62937	PPIA_HUMAN	2	3
P08865	RSSA_HUMAN	2	3
P62750	RL23A_HUMAN	2	3
P39023	RL3_HUMAN	2	3
Q00839	HNRPU_HUMAN	2	3
Q93079	H2B1H_HUMAN	2	3
Q99877	H2B1N_HUMAN	2	3
P55209	NP1L1_HUMAN	2	3
P26641	EF1G_HUMAN	2	3
Q9HD26	GOPC_HUMAN	2	3
P14618	KPYM_HUMAN	2	3
P42704	LPPRC_HUMAN	2	3
P49755	TMEDA_HUMAN	2	3
Q14257	RCN2_HUMAN	2	3
Q3ZCQ8	TIM50_HUMAN	2	3
Q9ULX6	AKP8L_HUMAN	2	3
Q9Y230	RUVB2_HUMAN	2	3
P34932	HSP74_HUMAN	2	3
O14744	ANM5_HUMAN	2	3
P51991	ROA3_HUMAN	2	3
P06454	PTMA_HUMAN	2	3
P53621	COPA_HUMAN	2	3
P27797	CALR_HUMAN	2	3
P38159	RBMX_HUMAN	2	3
O96005	CLPT1_HUMAN	2	3
P20700	LMNB1_HUMAN	2	3
O15269	SPTC1_HUMAN	2	3
Q93008	USP9X_HUMAN	2	3
Q96CS3	FAF2_HUMAN	2	3
Q9P035	HACD3_HUMAN	2	3
P04844	RPN2_HUMAN	2	3
Q8TCT9	HM13_HUMAN	2	3
Q9UBS4	DJB11_HUMAN	2	3
Q14653	IRF3_HUMAN	2	3
Q13885	TBB2A_HUMAN	2	3
P04083	ANXA1_HUMAN	2	3
P22492	H1T_HUMAN	2	3
P54652	HSP72_HUMAN	2	3
Q02539	H11_HUMAN	2	3
P07900	HS90A_HUMAN	1	4
Q06830	PRDX1_HUMAN	1	4
P10809	CH60_HUMAN	1	4
P60866	RS20_HUMAN	1	4
Q8N163	CCAR2_HUMAN	1	4
P43243	MATR3_HUMAN	1	4
Q99832	TCPH_HUMAN	1	4
O00571	DDX3X_HUMAN	1	4
P12235	ADT1_HUMAN	1	4
Q13547	HDAC1_HUMAN	4	0
Q16611	BAK_HUMAN	4	0
P08047	SP1_HUMAN	4	0
P28749	RBL1_HUMAN	4	0
P15927	RFA2_HUMAN	4	0
P53801	PTTG_HUMAN	4	0
Q9HC07	TM165_HUMAN	4	0
P09619	PGFRB_HUMAN	4	0
P50281	MMP14_HUMAN	4	0
P16070	CD44_HUMAN	4	0
P09543	CN37_HUMAN	4	0
O95297	MPZL1_HUMAN	4	0
Q14699	RFTN1_HUMAN	4	0
Q70UQ0	IKIP_HUMAN	4	0
Q9NZM1	MYOF_HUMAN	4	0
P28300	LYOX_HUMAN	4	0
Q8IZ07	AN13A_HUMAN	4	0
P11717	MPRI_HUMAN	4	0
P08240	SRPR_HUMAN	4	0
Q14790	CASP8_HUMAN	4	0
P27694	RFA1_HUMAN	4	0
P10644	KAP0_HUMAN	3	1
P21675	TAF1_HUMAN	3	1
Q9H4G4	GAPR1_HUMAN	3	1
O14773	TPP1_HUMAN	3	1
Q9NTJ5	SAC1_HUMAN	3	1
O75396	SC22B_HUMAN	3	1
P46977	STT3A_HUMAN	3	1
P42166	LAP2A_HUMAN	3	1
P62834	RAP1A_HUMAN	3	1
Q8TED1	GPX8_HUMAN	3	1
Q00403	TF2B_HUMAN	3	1
O43390	HNRPR_HUMAN	3	1
P62266	RS23_HUMAN	3	1
P49458	SRP09_HUMAN	3	1
P46776	RL27A_HUMAN	3	1
P46782	RS5_HUMAN	3	1
P63010	AP2B1_HUMAN	3	1
O95071	UBR5_HUMAN	3	1
O95817	BAG3_HUMAN	3	1
P04792	HSPB1_HUMAN	3	1
Q6NZI2	PTRF_HUMAN	3	1
Q5VU43	MYOME_HUMAN	3	1
P07858	CATB_HUMAN	3	1
O15260	SURF4_HUMAN	3	1
Q12797	ASPH_HUMAN	3	1
Q9H3P7	GCP60_HUMAN	3	1
P27816	MAP4_HUMAN	3	1
Q9P270	SLAI2_HUMAN	3	1
P35221	CTNA1_HUMAN	3	1
P60900	PSA6_HUMAN	3	1
Q8TD10	MIPO1_HUMAN	3	1
P25786	PSA1_HUMAN	3	1
Q9H270	VPS11_HUMAN	3	1
P46734	MP2K3_HUMAN	3	1
P01106	MYC_HUMAN	3	1
P13051	UNG_HUMAN	3	1
Q9BS26	ERP44_HUMAN	3	1
P46939	UTRO_HUMAN	3	1
Q01082	SPTB2_HUMAN	3	1
Q13363	CTBP1_HUMAN	2	2
Q13200	PSMD2_HUMAN	2	2
P29590	PML_HUMAN	2	2
Q13724	MOGS_HUMAN	2	2
O00425	IF2B3_HUMAN	2	2
Q9NZI8	IF2B1_HUMAN	2	2
Q93062	RBPMS_HUMAN	2	2
Q9Y6M1	IF2B2_HUMAN	2	2
Q92900	RENT1_HUMAN	2	2
O94776	MTA2_HUMAN	2	2
Q16594	TAF9_HUMAN	2	2
Q6P2Q9	PRP8_HUMAN	2	2
Q99613	EIF3C_HUMAN	2	2
P21333	FLNA_HUMAN	2	2
O00303	EIF3F_HUMAN	2	2
P46781	RS9_HUMAN	2	2
P62906	RL10A_HUMAN	2	2
P83731	RL24_HUMAN	2	2
P84098	RL19_HUMAN	2	2
P16989	YBOX3_HUMAN	2	2
P32969	RL9_HUMAN	2	2
Q99623	PHB2_HUMAN	2	2
P62280	RS11_HUMAN	2	2
P46783	RS10_HUMAN	2	2
P62241	RS8_HUMAN	2	2
P62899	RL31_HUMAN	2	2
P22061	PIMT_HUMAN	2	2
P61247	RS3A_HUMAN	2	2
P62081	RS7_HUMAN	2	2
P46777	RL5_HUMAN	2	2
P84243	H33_HUMAN	2	2
P57053	H2BFS_HUMAN	2	2
P12956	XRCC6_HUMAN	2	2
P13010	XRCC5_HUMAN	2	2
Q14683	SMC1A_HUMAN	2	2
P31151	S10A7_HUMAN	2	2
Q9BRK4	LZTS2_HUMAN	2	2
Q6P1W5	CA094_HUMAN	2	2
Q12933	TRAF2_HUMAN	2	2
Q49A26	GLYR1_HUMAN	2	2
Q14203	DCTN1_HUMAN	2	2
P62263	RS14_HUMAN	2	2
Q14240	IF4A2_HUMAN	2	2
P05783	K1C18_HUMAN	2	2
P12814	ACTN1_HUMAN	2	2
O00165	HAX1_HUMAN	2	2
P09012	SNRPA_HUMAN	2	2
P27635	RL10_HUMAN	2	2
P26373	RL13_HUMAN	2	2
P52272	HNRPM_HUMAN	2	2
Q00610	CLH1_HUMAN	2	2
Q07955	SRSF1_HUMAN	2	2
Q07666	KHDR1_HUMAN	2	2
Q8N1F7	NUP93_HUMAN	2	2
Q15365	PCBP1_HUMAN	2	2
Q16576	RBBP7_HUMAN	2	2
Q92616	GCN1L_HUMAN	2	2
Q9BQA1	MEP50_HUMAN	2	2
Q13185	CBX3_HUMAN	2	2
O00410	IPO5_HUMAN	2	2
Q9UNE7	CHIP_HUMAN	2	2
P02786	TFR1_HUMAN	2	2
P36542	ATPG_HUMAN	2	2
Q9BRK5	CAB45_HUMAN	2	2
Q12824	SNF5_HUMAN	2	2
Q14204	DYHC1_HUMAN	2	2
Q9P2E9	RRBP1_HUMAN	2	2
P17612	KAPCA_HUMAN	2	2
O14735	CDIPT_HUMAN	2	2
P56192	SYMC_HUMAN	2	2
O43889	CREB3_HUMAN	2	2
O14828	SCAM3_HUMAN	2	2
Q9BSJ8	ESYT1_HUMAN	2	2
Q27J81	INF2_HUMAN	2	2
Q15008	PSMD6_HUMAN	2	2
O14545	TRAD1_HUMAN	2	2
Q9NXW2	DJB12_HUMAN	2	2
Q8WUM4	PDC6I_HUMAN	2	2
O43242	PSMD3_HUMAN	2	2
O95573	ACSL3_HUMAN	2	2
Q9NVI7	ATD3A_HUMAN	2	2
Q9UNM6	PSD13_HUMAN	2	2
Q9HDC9	APMAP_HUMAN	2	2
O15270	SPTC2_HUMAN	2	2
Q53H12	AGK_HUMAN	2	2
P02794	FRIH_HUMAN	2	2
P08195	4F2_HUMAN	2	2
Q92973	TNPO1_HUMAN	2	2
P27105	STOM_HUMAN	2	2
Q01650	LAT1_HUMAN	2	2
Q9NX63	MIC19_HUMAN	2	2
P57088	TMM33_HUMAN	2	2
O94905	ERLN2_HUMAN	2	2
P48047	ATPO_HUMAN	2	2
Q02809	PLOD1_HUMAN	2	2
P61619	S61A1_HUMAN	2	2
O75964	ATP5L_HUMAN	2	2
O00232	PSD12_HUMAN	2	2
P24534	EF1B_HUMAN	2	2
P35606	COPB2_HUMAN	2	2
Q9NZ01	TECR_HUMAN	2	2
E9PAV3	NACAM_HUMAN	2	2
P60903	S10AA_HUMAN	2	2
O75925	PIAS1_HUMAN	2	2
O43809	CPSF5_HUMAN	2	2
P50395	GDIB_HUMAN	2	2
Q8N1B4	VPS52_HUMAN	2	2
Q96HS1	PGAM5_HUMAN	2	2
P09429	HMGB1_HUMAN	2	2
Q13838	DX39B_HUMAN	2	2
Q13438	OS9_HUMAN	2	2
O14787	TNPO2_HUMAN	2	2
Q13813	SPTN1_HUMAN	2	2
P14625	ENPL_HUMAN	2	2
P35222	CTNB1_HUMAN	2	2
P05787	K2C8_HUMAN	2	2
Q7Z406	MYH14_HUMAN	2	2
Q9GZR7	DDX24_HUMAN	2	2
Q07817	B2CL1_HUMAN	2	2
Q13227	GPS2_HUMAN	2	2
P67775	PP2AA_HUMAN	2	2
Q96CW1	AP2M1_HUMAN	2	2
P07355	ANXA2_HUMAN	2	2
P62158	CALM_HUMAN	2	2
Q15717	ELAV1_HUMAN	1	3
P84103	SRSF3_HUMAN	1	3
P55072	TERA_HUMAN	1	3
P55884	EIF3B_HUMAN	1	3
Q13310	PABP4_HUMAN	1	3
P62736	ACTA_HUMAN	1	3
P63267	ACTH_HUMAN	1	3
Q8N257	H2B3B_HUMAN	1	3
P25705	ATPA_HUMAN	1	3
P61313	RL15_HUMAN	1	3
Q02543	RL18A_HUMAN	1	3
P51532	SMCA4_HUMAN	1	3
Q09028	RBBP4_HUMAN	1	3
Q12873	CHD3_HUMAN	1	3
Q15393	SF3B3_HUMAN	1	3
Q9Y265	RUVB1_HUMAN	1	3
P27348	1433T_HUMAN	1	3
P61981	1433G_HUMAN	1	3
P62857	RS28_HUMAN	1	3
P26599	PTBP1_HUMAN	1	3
Q13151	ROA0_HUMAN	1	3
Q13435	SF3B2_HUMAN	1	3
P14373	TRI27_HUMAN	1	3
P53396	ACLY_HUMAN	1	3
Q16531	DDB1_HUMAN	1	3
P04843	RPN1_HUMAN	1	3
P55084	ECHB_HUMAN	1	3
P78406	RAE1L_HUMAN	1	3
P24928	RPB1_HUMAN	1	3
P49411	EFTU_HUMAN	1	3
Q92598	HS105_HUMAN	1	3
Q9UNL2	SSRG_HUMAN	1	3
P62879	GBB2_HUMAN	1	3
Q14839	CHD4_HUMAN	1	3
Q13501	SQSTM_HUMAN	1	3
P60842	IF4A1_HUMAN	1	3
O43175	SERA_HUMAN	1	3
Q96N67	DOCK7_HUMAN	1	3
O15372	EIF3H_HUMAN	1	3
Q06787	FMR1_HUMAN	1	3
Q13242	SRSF9_HUMAN	1	3
P10599	THIO_HUMAN	1	3
Q9Y262	EIF3L_HUMAN	1	3
O14979	HNRDL_HUMAN	1	3
P63104	1433Z_HUMAN	1	3
O95757	HS74L_HUMAN	1	3
Q6PKG0	LARP1_HUMAN	0	4
O15523	DDX3Y_HUMAN	0	4
P35579	MYH9_HUMAN	0	4
P46527	CDN1B_HUMAN	3	0
Q93086	P2RX5_HUMAN	3	0
Q08999	RBL2_HUMAN	3	0
Q9H2V7	SPNS1_HUMAN	3	0
Q96AQ6	PBIP1_HUMAN	3	0
Q15434	RBMS2_HUMAN	3	0
Q9BTV4	TMM43_HUMAN	3	0
Q13586	STIM1_HUMAN	3	0
Q6PIU2	NCEH1_HUMAN	3	0
Q13308	PTK7_HUMAN	3	0
Q9BZG1	RAB34_HUMAN	3	0
O15533	TPSN_HUMAN	3	0
P48060	GLIP1_HUMAN	3	0
Q969E2	SCAM4_HUMAN	3	0
Q9HCU5	PREB_HUMAN	3	0
Q9HBH5	RDH14_HUMAN	3	0
Q6UVK1	CSPG4_HUMAN	3	0
O00560	SDCB1_HUMAN	3	0
P35813	PPM1A_HUMAN	3	0
Q969X5	ERGI1_HUMAN	3	0
P25445	TNR6_HUMAN	3	0
O75695	XRP2_HUMAN	3	0
P17302	CXA1_HUMAN	3	0
Q08117	AES_HUMAN	3	0
Q9H5V8	CDCP1_HUMAN	3	0
Q6IAA8	LTOR1_HUMAN	3	0
Q9Y5S1	TRPV2_HUMAN	3	0
Q8N4L2	TM55A_HUMAN	3	0
P17813	EGLN_HUMAN	3	0
Q9BRK3	MXRA8_HUMAN	3	0
Q9NV96	CC50A_HUMAN	3	0
P50479	PDLI4_HUMAN	3	0
Q16527	CSRP2_HUMAN	3	0
Q12959	DLG1_HUMAN	3	0
P09884	DPOLA_HUMAN	3	0
Q86X95	CIR1_HUMAN	3	0
P68400	CSK21_HUMAN	3	0
P12109	CO6A1_HUMAN	3	0
Q13443	ADAM9_HUMAN	3	0
Q9UHD8	SEPT9_HUMAN	3	0
P49023	PAXI_HUMAN	3	0
P12111	CO6A3_HUMAN	3	0
P20618	PSB1_HUMAN	3	0
Q8WWI1	LMO7_HUMAN	3	0
Q9NXH8	TOR4A_HUMAN	3	0
Q04721	NOTC2_HUMAN	3	0
P13489	RINI_HUMAN	3	0
Q9NR12	PDLI7_HUMAN	3	0
P09486	SPRC_HUMAN	3	0
Q9Y285	SYFA_HUMAN	3	0
Q9UGP8	SEC63_HUMAN	3	0
P49792	RBP2_HUMAN	3	0
Q8TBB1	LNX1_HUMAN	3	0
O75477	ERLN1_HUMAN	3	0
O00391	QSOX1_HUMAN	3	0
Q13616	CUL1_HUMAN	3	0
Q13546	RIPK1_HUMAN	3	0
P20248	CCNA2_HUMAN	3	0
P10619	PPGB_HUMAN	3	0
O95470	SGPL1_HUMAN	3	0
P11233	RALA_HUMAN	3	0
P62877	RBX1_HUMAN	3	0
P24941	CDK2_HUMAN	3	0
O00339	MATN2_HUMAN	3	0
P13861	KAP2_HUMAN	2	1
Q9UER7	DAXX_HUMAN	2	1
Q9NYF8	BCLF1_HUMAN	2	1
Q9UJX2	CDC23_HUMAN	2	1
Q8WWY3	PRP31_HUMAN	2	1
P56545	CTBP2_HUMAN	2	1
Q9Y6C2	EMIL1_HUMAN	2	1
P06703	S10A6_HUMAN	2	1
P05106	ITB3_HUMAN	2	1
Q99700	ATX2_HUMAN	2	1
Q8N9N5	BANP_HUMAN	2	1
P82932	RT06_HUMAN	2	1
P36873	PP1G_HUMAN	2	1
P06239	LCK_HUMAN	2	1
Q9UBU9	NXF1_HUMAN	2	1
Q96SB4	SRPK1_HUMAN	2	1
O75369	FLNB_HUMAN	2	1
P62136	PP1A_HUMAN	2	1
Q93009	UBP7_HUMAN	2	1
Q16543	CDC37_HUMAN	2	1
Q13162	PRDX4_HUMAN	2	1
P62249	RS16_HUMAN	2	1
P46779	RL28_HUMAN	2	1
P68431	H31_HUMAN	2	1
P40429	RL13A_HUMAN	2	1
P61513	RL37A_HUMAN	2	1
Q16695	H31T_HUMAN	2	1
Q71DI3	H32_HUMAN	2	1
P25398	RS12_HUMAN	2	1
P62424	RL7A_HUMAN	2	1
P62277	RS13_HUMAN	2	1
P62913	RL11_HUMAN	2	1
O60506	HNRPQ_HUMAN	2	1
O75533	SF3B1_HUMAN	2	1
P35659	DEK_HUMAN	2	1
Q8TAQ2	SMRC2_HUMAN	2	1
P67870	CSK2B_HUMAN	2	1
P06241	FYN_HUMAN	2	1
Q96RN5	MED15_HUMAN	2	1
P61956	SUMO2_HUMAN	2	1
Q9Y4K3	TRAF6_HUMAN	2	1
O75928	PIAS2_HUMAN	2	1
Q04206	TF65_HUMAN	2	1
Q9UHD2	TBK1_HUMAN	2	1
P07339	CATD_HUMAN	2	1
P08237	PFKAM_HUMAN	2	1
Q8TC12	RDH11_HUMAN	2	1
P02511	CRYAB_HUMAN	2	1
P01100	FOS_HUMAN	2	1
O00327	BMAL1_HUMAN	2	1
P29692	EF1D_HUMAN	2	1
P40616	ARL1_HUMAN	2	1
P18859	ATP5J_HUMAN	2	1
Q8NHQ1	CEP70_HUMAN	2	1
O00459	P85B_HUMAN	2	1
Q9UKT9	IKZF3_HUMAN	2	1
Q96JM7	LMBL3_HUMAN	2	1
Q9UBQ5	EIF3K_HUMAN	2	1
P61769	B2MG_HUMAN	2	1
Q9UHV2	SRTD1_HUMAN	2	1
Q13077	TRAF1_HUMAN	2	1
Q96EP0	RNF31_HUMAN	2	1
P22736	NR4A1_HUMAN	2	1
Q15942	ZYX_HUMAN	2	1
Q53GC0	Q53GC0_HUMAN	2	1
Q92993	KAT5_HUMAN	2	1
O75190	DNJB6_HUMAN	2	1
P08579	RU2B_HUMAN	2	1
P47897	SYQ_HUMAN	2	1
P62851	RS25_HUMAN	2	1
Q15293	RCN1_HUMAN	2	1
Q9BPW8	NIPS1_HUMAN	2	1
O14920	IKKB_HUMAN	2	1
P28070	PSB4_HUMAN	2	1
Q3KQU3	MA7D1_HUMAN	2	1
Q86UL3	GPAT4_HUMAN	2	1
Q9UQ35	SRRM2_HUMAN	2	1
Q14192	FHL2_HUMAN	2	1
P48556	PSMD8_HUMAN	2	1
P00533	EGFR_HUMAN	2	1
Q8IV08	PLD3_HUMAN	2	1
P13667	PDIA4_HUMAN	2	1
Q9UL15	BAG5_HUMAN	2	1
O43294	TGFI1_HUMAN	2	1
Q96QF0	RAB3I_HUMAN	2	1
O60725	ICMT_HUMAN	2	1
P38936	CDN1A_HUMAN	2	1
Q9UHL4	DPP2_HUMAN	2	1
P49848	TAF6_HUMAN	2	1
Q5T4S7	UBR4_HUMAN	2	1
Q9H936	GHC1_HUMAN	2	1
Q9NX61	T161A_HUMAN	2	1
P51665	PSMD7_HUMAN	2	1
P25787	PSA2_HUMAN	2	1
P17858	PFKAL_HUMAN	2	1
P07196	NFL_HUMAN	2	1
Q9Y4P3	TBL2_HUMAN	2	1
P21964	COMT_HUMAN	2	1
Q96IK5	GMCL1_HUMAN	2	1
P23634	AT2B4_HUMAN	2	1
O00231	PSD11_HUMAN	2	1
Q99442	SEC62_HUMAN	2	1
Q99653	CHP1_HUMAN	2	1
Q9NXS2	QPCTL_HUMAN	2	1
Q8IZ52	CHSS2_HUMAN	2	1
Q9BT22	ALG1_HUMAN	2	1
Q9Y305	ACOT9_HUMAN	2	1
P18031	PTN1_HUMAN	2	1
Q99805	TM9S2_HUMAN	2	1
Q86VP6	CAND1_HUMAN	2	1
Q06210	GFPT1_HUMAN	2	1
P28066	PSA5_HUMAN	2	1
P35520	CBS_HUMAN	2	1
P30101	PDIA3_HUMAN	2	1
Q14566	MCM6_HUMAN	2	1
Q7Z434	MAVS_HUMAN	2	1
O00487	PSDE_HUMAN	2	1
Q9UMX0	UBQL1_HUMAN	2	1
Q8NBX0	SCPDL_HUMAN	2	1
Q00341	VIGLN_HUMAN	2	1
Q15392	DHC24_HUMAN	2	1
Q15165	PON2_HUMAN	2	1
P49721	PSB2_HUMAN	2	1
Q9NZN4	EHD2_HUMAN	2	1
O75947	ATP5H_HUMAN	2	1
O15427	MOT4_HUMAN	2	1
Q9NX40	OCAD1_HUMAN	2	1
P49756	RBM25_HUMAN	2	1
Q9UNF1	MAGD2_HUMAN	2	1
Q9Y6K0	CEPT1_HUMAN	2	1
P62191	PRS4_HUMAN	2	1
Q8IYB3	SRRM1_HUMAN	2	1
Q9Y394	DHRS7_HUMAN	2	1
P21912	SDHB_HUMAN	2	1
P24557	THAS_HUMAN	2	1
O75153	CLU_HUMAN	2	1
Q86VP1	TAXB1_HUMAN	2	1
Q8N7W2	BEND7_HUMAN	2	1
Q9UJZ1	STML2_HUMAN	2	1
P00403	COX2_HUMAN	2	1
Q8WVM8	SCFD1_HUMAN	2	1
P08962	CD63_HUMAN	2	1
P22392	NDKB_HUMAN	2	1
Q15155	NOMO1_HUMAN	2	1
P13073	COX41_HUMAN	2	1
Q6YHU6	THADA_HUMAN	2	1
Q12789	TF3C1_HUMAN	2	1
P31930	QCR1_HUMAN	2	1
Q9Y2W1	TR150_HUMAN	2	1
O43759	SNG1_HUMAN	2	1
P17096	HMGA1_HUMAN	2	1
Q00765	REEP5_HUMAN	2	1
Q15057	ACAP2_HUMAN	2	1
Q16656	NRF1_HUMAN	2	1
O15111	IKKA_HUMAN	2	1
Q09161	NCBP1_HUMAN	2	1
P49069	CAMLG_HUMAN	2	1
P22234	PUR6_HUMAN	2	1
O15131	IMA6_HUMAN	2	1
O75592	MYCB2_HUMAN	2	1
Q9UI12	VATH_HUMAN	2	1
Q969Z0	TBRG4_HUMAN	2	1
Q9UH99	SUN2_HUMAN	2	1
Q92905	CSN5_HUMAN	2	1
Q9BTE7	DCNL5_HUMAN	2	1
P56537	IF6_HUMAN	2	1
P85037	FOXK1_HUMAN	2	1
P02792	FRIL_HUMAN	2	1
Q9UNK0	STX8_HUMAN	2	1
Q9P0J7	KCMF1_HUMAN	2	1
P02795	MT2_HUMAN	2	1
Q15643	TRIPB_HUMAN	2	1
P04114	APOB_HUMAN	2	1
O15020	SPTN2_HUMAN	2	1
Q14980	NUMA1_HUMAN	2	1
P07305	H10_HUMAN	2	1
P33993	MCM7_HUMAN	2	1
Q9Y678	COPG1_HUMAN	2	1
P11387	TOP1_HUMAN	2	1
P24278	ZBT25_HUMAN	2	1
Q9Y679	AUP1_HUMAN	2	1
Q8IWX8	CHERP_HUMAN	2	1
Q13895	BYST_HUMAN	2	1
P37108	SRP14_HUMAN	2	1
P24539	AT5F1_HUMAN	2	1
P28288	ABCD3_HUMAN	2	1
P29353	SHC1_HUMAN	2	1
P14923	PLAK_HUMAN	2	1
P62979	RS27A_HUMAN	2	1
P18583	SON_HUMAN	2	1
P28838	AMPL_HUMAN	2	1
Q06481	APLP2_HUMAN	2	1
Q99836	MYD88_HUMAN	2	1
O95292	VAPB_HUMAN	2	1
P50222	MEOX2_HUMAN	2	1
P33992	MCM5_HUMAN	2	1
O43815	STRN_HUMAN	2	1
Q12983	BNIP3_HUMAN	1	2
P31040	SDHA_HUMAN	1	2
Q71RC2	LARP4_HUMAN	1	2
Q96G25	MED8_HUMAN	1	2
P01857	IGHG1_HUMAN	1	2
Q8NF91	SYNE1_HUMAN	1	2
P19474	RO52_HUMAN	1	2
P18621	RL17_HUMAN	1	2
Q9HCE1	MOV10_HUMAN	1	2
P62854	RS26_HUMAN	1	2
Q08170	SRSF4_HUMAN	1	2
P62888	RL30_HUMAN	1	2
Q16778	H2B2E_HUMAN	1	2
Q9Y3U8	RL36_HUMAN	1	2
P62861	RS30_HUMAN	1	2
P06899	H2B1J_HUMAN	1	2
P50914	RL14_HUMAN	1	2
Q13243	SRSF5_HUMAN	1	2
P61254	RL26_HUMAN	1	2
P61353	RL27_HUMAN	1	2
P62917	RL8_HUMAN	1	2
P62701	RS4X_HUMAN	1	2
P33778	H2B1B_HUMAN	1	2
P42766	RL35_HUMAN	1	2
P23527	H2B1O_HUMAN	1	2
P12268	IMDH2_HUMAN	1	2
P49736	MCM2_HUMAN	1	2
Q9Y5B9	SP16H_HUMAN	1	2
Q8IUQ4	SIAH1_HUMAN	1	2
Q99816	TS101_HUMAN	1	2
Q9HAU4	SMUF2_HUMAN	1	2
P51617	IRAK1_HUMAN	1	2
P0CW22	RS17L_HUMAN	1	2
Q15233	NONO_HUMAN	1	2
Q13137	CACO2_HUMAN	1	2
Q92552	RT27_HUMAN	1	2
Q8N6Y0	USBP1_HUMAN	1	2
Q96FJ2	DYL2_HUMAN	1	2
P63241	IF5A1_HUMAN	1	2
Q9NPJ6	MED4_HUMAN	1	2
Q9UHI6	DDX20_HUMAN	1	2
Q9UBX5	FBLN5_HUMAN	1	2
P28799	GRN_HUMAN	1	2
P04275	VWF_HUMAN	1	2
Q12805	FBLN3_HUMAN	1	2
O95219	SNX4_HUMAN	1	2
P61289	PSME3_HUMAN	1	2
P62995	TRA2B_HUMAN	1	2
O76031	CLPX_HUMAN	1	2
O43592	XPOT_HUMAN	1	2
P05198	IF2A_HUMAN	1	2
P07814	SYEP_HUMAN	1	2
P14868	SYDC_HUMAN	1	2
P41252	SYIC_HUMAN	1	2
P40938	RFC3_HUMAN	1	2
P55060	XPO2_HUMAN	1	2
Q15773	MLF2_HUMAN	1	2
P68363	TBA1B_HUMAN	1	2
P05455	LA_HUMAN	1	2
O60684	IMA7_HUMAN	1	2
Q7KZF4	SND1_HUMAN	1	2
O14641	DVL2_HUMAN	1	2
P46379	BAG6_HUMAN	1	2
A5YKK6	CNOT1_HUMAN	1	2
Q5H9R7	PP6R3_HUMAN	1	2
O60762	DPM1_HUMAN	1	2
O14818	PSA7_HUMAN	1	2
P15151	PVR_HUMAN	1	2
Q8TC07	TBC15_HUMAN	1	2
Q99536	VAT1_HUMAN	1	2
Q8N490	PNKD_HUMAN	1	2
Q16186	ADRM1_HUMAN	1	2
O94813	SLIT2_HUMAN	1	2
P07942	LAMB1_HUMAN	1	2
Q9Y2D8	ADIP_HUMAN	1	2
Q5XKP0	MIC13_HUMAN	1	2
Q99733	NP1L4_HUMAN	1	2
Q13619	CUL4A_HUMAN	1	2
P0DMV8	HS71A_HUMAN	1	2
P40763	STAT3_HUMAN	1	2
Q15020	SART3_HUMAN	1	2
P61026	RAB10_HUMAN	1	2
Q9HCN8	SDF2L_HUMAN	1	2
Q9H074	PAIP1_HUMAN	1	2
Q9NWU2	GID8_HUMAN	1	2
O95232	LC7L3_HUMAN	1	2
Q9Y5Q8	TF3C5_HUMAN	1	2
Q9NP64	NO40_HUMAN	1	2
Q96S59	RANB9_HUMAN	1	2
Q16630	CPSF6_HUMAN	1	2
Q86V81	THOC4_HUMAN	1	2
Q05519	SRS11_HUMAN	1	2
P04818	TYSY_HUMAN	1	2
O15084	ANR28_HUMAN	1	2
Q9UBB4	ATX10_HUMAN	1	2
P37198	NUP62_HUMAN	1	2
Q8TCG1	CIP2A_HUMAN	1	2
P51149	RAB7A_HUMAN	1	2
Q14697	GANAB_HUMAN	1	2
P52434	RPAB3_HUMAN	1	2
Q96HA1	P121A_HUMAN	1	2
P52948	NUP98_HUMAN	1	2
Q9Y5L0	TNPO3_HUMAN	1	2
P26358	DNMT1_HUMAN	1	2
Q7L1Q6	BZW1_HUMAN	1	2
Q9P258	RCC2_HUMAN	1	2
P02768	ALBU_HUMAN	1	2
P61201	CSN2_HUMAN	1	2
Q03001	DYST_HUMAN	1	2
P30622	CLIP1_HUMAN	1	2
Q9ULT8	HECD1_HUMAN	1	2
O95373	IPO7_HUMAN	1	2
O43765	SGTA_HUMAN	1	2
Q14318	FKBP8_HUMAN	1	2
Q15758	AAAT_HUMAN	1	2
Q9NVH1	DJC11_HUMAN	1	2
Q02978	M2OM_HUMAN	1	2
Q9BVC6	TM109_HUMAN	1	2
Q96S55	WRIP1_HUMAN	1	2
Q9Y4W6	AFG32_HUMAN	1	2
Q16629	SRSF7_HUMAN	1	2
Q15645	PCH2_HUMAN	1	2
Q14160	SCRIB_HUMAN	1	2
Q09666	AHNK_HUMAN	1	2
Q13347	EIF3I_HUMAN	1	2
P14174	MIF_HUMAN	1	2
P51572	BAP31_HUMAN	1	2
P40939	ECHA_HUMAN	1	2
P30041	PRDX6_HUMAN	1	2
Q9Y3E5	PTH2_HUMAN	1	2
Q14247	SRC8_HUMAN	1	2
Q03135	CAV1_HUMAN	1	2
O60664	PLIN3_HUMAN	1	2
O75348	VATG1_HUMAN	1	2
P08727	K1C19_HUMAN	1	2
O95433	AHSA1_HUMAN	1	2
Q9Y6X2	PIAS3_HUMAN	1	2
O94986	CE152_HUMAN	1	2
P06576	ATPB_HUMAN	1	2
Q96TA2	YMEL1_HUMAN	1	2
Q7Z6Z7	HUWE1_HUMAN	1	2
P63261	ACTG_HUMAN	1	2
P53992	SC24C_HUMAN	1	2
Q9UJS0	CMC2_HUMAN	1	2
O60488	ACSL4_HUMAN	1	2
Q99942	RNF5_HUMAN	1	2
Q96AG4	LRC59_HUMAN	1	2
P61221	ABCE1_HUMAN	1	2
Q96T76	MMS19_HUMAN	1	2
P01024	CO3_HUMAN	1	2
Q8IXK0	PHC2_HUMAN	1	2
P49790	NU153_HUMAN	1	2
Q58WW2	DCAF6_HUMAN	1	2
Q07065	CKAP4_HUMAN	1	2
P31949	S10AB_HUMAN	1	2
Q9Y3C1	NOP16_HUMAN	1	2
P09496	CLCA_HUMAN	1	2
P30154	2AAB_HUMAN	1	2
Q14692	BMS1_HUMAN	1	2
Q8NHQ9	DDX55_HUMAN	1	2
P63208	SKP1_HUMAN	1	2
P19525	E2AK2_HUMAN	1	2
Q12905	ILF2_HUMAN	1	2
P12273	PIP_HUMAN	1	2
Q14444	CAPR1_HUMAN	1	2
Q13283	G3BP1_HUMAN	1	2
Q9P0K7	RAI14_HUMAN	1	2
Q15084	PDIA6_HUMAN	1	2
Q92504	S39A7_HUMAN	1	2
O95786	DDX58_HUMAN	0	3
P61604	CH10_HUMAN	0	3
Q92945	FUBP2_HUMAN	0	3
P22087	FBRL_HUMAN	0	3
Q9BUF5	TBB6_HUMAN	0	3
O94979	SC31A_HUMAN	0	3
O60884	DNJA2_HUMAN	0	3
P30876	RPB2_HUMAN	0	3
Q13509	TBB3_HUMAN	0	3
P04350	TBB4A_HUMAN	0	3
Q9HAV4	XPO5_HUMAN	0	3
Q13561	DCTN2_HUMAN	0	3
Q32P51	RA1L2_HUMAN	0	3
P21796	VDAC1_HUMAN	0	3
P45880	VDAC2_HUMAN	0	3
P52630	STAT2_HUMAN	0	3
P51648	AL3A2_HUMAN	0	3
P07737	PROF1_HUMAN	0	3
P47914	RL29_HUMAN	0	3
P23528	COF1_HUMAN	0	3
P61106	RAB14_HUMAN	0	3
Q86YP4	P66A_HUMAN	0	3
P13639	EF2_HUMAN	0	3
Q8NI27	THOC2_HUMAN	0	3
P17066	HSP76_HUMAN	0	3
Q66K89	E4F1_HUMAN	2	0
Q13323	BIK_HUMAN	2	0
P25490	TYY1_HUMAN	2	0
Q01860	PO5F1_HUMAN	2	0
Q99966	CITE1_HUMAN	2	0
D2IYK3	D2IYK3_HUMAN	2	0
P15336	ATF2_HUMAN	2	0
P22415	USF1_HUMAN	2	0
Q9Y4A5	TRRAP_HUMAN	2	0
Q92831	KAT2B_HUMAN	2	0
Q15326	ZMY11_HUMAN	2	0
Q01105	SET_HUMAN	2	0
P14859	PO2F1_HUMAN	2	0
Q01094	E2F1_HUMAN	2	0
Q92547	TOPB1_HUMAN	2	0
E9KL35	E9KL35_HUMAN	2	0
Q92530	PSMF1_HUMAN	2	0
Q9UMS0	NFU1_HUMAN	2	0
Q1MSJ5	CSPP1_HUMAN	2	0
Q14108	SCRB2_HUMAN	2	0
Q99523	SORT_HUMAN	2	0
Q96I24	FUBP3_HUMAN	2	0
Q96L91	EP400_HUMAN	2	0
Q969R5	LMBL2_HUMAN	2	0
Q3B820	F161A_HUMAN	2	0
Q04864	REL_HUMAN	2	0
Q14165	MLEC_HUMAN	2	0
P59768	GBG2_HUMAN	2	0
O00268	TAF4_HUMAN	2	0
P00338	LDHA_HUMAN	2	0
Q9HCC0	MCCB_HUMAN	2	0
P05166	PCCB_HUMAN	2	0
O15379	HDAC3_HUMAN	2	0
P38398	BRCA1_HUMAN	2	0
P43246	MSH2_HUMAN	2	0
Q86XP3	DDX42_HUMAN	2	0
Q92769	HDAC2_HUMAN	2	0
Q92878	RAD50_HUMAN	2	0
Q9UKL0	RCOR1_HUMAN	2	0
P30281	CCND3_HUMAN	2	0
P56524	HDAC4_HUMAN	2	0
Q8WUI4	HDAC7_HUMAN	2	0
P19838	NFKB1_HUMAN	2	0
Q92624	APBP2_HUMAN	2	0
Q14289	FAK2_HUMAN	2	0
Q5TAQ9	DCAF8_HUMAN	2	0
Q8N5U6	RNF10_HUMAN	2	0
O00585	CCL21_HUMAN	2	0
O14964	HGS_HUMAN	2	0
O00308	WWP2_HUMAN	2	0
Q9BUL8	PDC10_HUMAN	2	0
Q9BWF2	TRAIP_HUMAN	2	0
O60341	KDM1A_HUMAN	2	0
Q9BWG6	SCNM1_HUMAN	2	0
Q01850	CDR2_HUMAN	2	0
O14933	UB2L6_HUMAN	2	0
P10914	IRF1_HUMAN	2	0
Q12893	TM115_HUMAN	2	0
Q14512	FGFP1_HUMAN	2	0
Q9H0U9	TSYL1_HUMAN	2	0
Q969F0	FATE1_HUMAN	2	0
Q9Y2G8	DJC16_HUMAN	2	0
Q9BYM8	HOIL1_HUMAN	2	0
Q9Y6K9	NEMO_HUMAN	2	0
P21673	SAT1_HUMAN	2	0
O95251	KAT7_HUMAN	2	0
Q9NRP0	OSTC_HUMAN	2	0
Q8IYA8	CCD36_HUMAN	2	0
Q13432	U119A_HUMAN	2	0
Q969E8	TSR2_HUMAN	2	0
P00846	ATP6_HUMAN	2	0
Q15223	PVRL1_HUMAN	2	0
O60437	PEPL_HUMAN	2	0
Q96BA8	CR3L1_HUMAN	2	0
Q96FQ6	S10AG_HUMAN	2	0
P09914	IFIT1_HUMAN	2	0
Q96BY9	SARAF_HUMAN	2	0
P30626	SORCN_HUMAN	2	0
Q16831	UPP1_HUMAN	2	0
P53634	CATC_HUMAN	2	0
P08172	ACM2_HUMAN	2	0
O60565	GREM1_HUMAN	2	0
Q9BWM7	SFXN3_HUMAN	2	0
Q14393	GAS6_HUMAN	2	0
Q96AM1	MRGRF_HUMAN	2	0
P50416	CPT1A_HUMAN	2	0
O15031	PLXB2_HUMAN	2	0
Q96S52	PIGS_HUMAN	2	0
Q15629	TRAM1_HUMAN	2	0
P42892	ECE1_HUMAN	2	0
Q99500	S1PR3_HUMAN	2	0
Q9H0E2	TOLIP_HUMAN	2	0
Q63ZY3	KANK2_HUMAN	2	0
P30530	UFO_HUMAN	2	0
Q6PML9	ZNT9_HUMAN	2	0
Q7Z3K3	POGZ_HUMAN	2	0
P33897	ABCD1_HUMAN	2	0
P22692	IBP4_HUMAN	2	0
P12110	CO6A2_HUMAN	2	0
Q9UJ14	GGT7_HUMAN	2	0
Q6P996	PDXD1_HUMAN	2	0
P98194	AT2C1_HUMAN	2	0
Q9C0F1	CEP44_HUMAN	2	0
Q8IYX8	CE57L_HUMAN	2	0
P07093	GDN_HUMAN	2	0
Q9NPB0	SMDC1_HUMAN	2	0
Q86Y07	VRK2_HUMAN	2	0
Q9P0V3	SH3B4_HUMAN	2	0
O14672	ADA10_HUMAN	2	0
Q96CX2	KCD12_HUMAN	2	0
Q9UI14	PRAF1_HUMAN	2	0
Q8IY17	PLPL6_HUMAN	2	0
Q9HD45	TM9S3_HUMAN	2	0
Q96LI6	HSFY1_HUMAN	2	0
Q9H7F0	AT133_HUMAN	2	0
Q10472	GALT1_HUMAN	2	0
O43306	ADCY6_HUMAN	2	0
O95477	ABCA1_HUMAN	2	0
P10909	CLUS_HUMAN	2	0
O60763	USO1_HUMAN	2	0
Q92985	IRF7_HUMAN	2	0
Q8IY26	PPAC2_HUMAN	2	0
Q9UDY4	DNJB4_HUMAN	2	0
Q9Y4B5	MTCL1_HUMAN	2	0
P04626	ERBB2_HUMAN	2	0
Q06136	KDSR_HUMAN	2	0
Q8NC54	KCT2_HUMAN	2	0
O95674	CDS2_HUMAN	2	0
Q96TC7	RMD3_HUMAN	2	0
Q9H496	IFG15_HUMAN	2	0
Q99675	CGRF1_HUMAN	2	0
Q86UQ4	ABCAD_HUMAN	2	0
Q8NEW0	ZNT7_HUMAN	2	0
Q9Y282	ERGI3_HUMAN	2	0
Q7Z4N8	P4HA3_HUMAN	2	0
Q12846	STX4_HUMAN	2	0
Q9NQX7	ITM2C_HUMAN	2	0
Q15012	LAP4A_HUMAN	2	0
Q13637	RAB32_HUMAN	2	0
O14681	EI24_HUMAN	2	0
Q68CZ2	TENS3_HUMAN	2	0
O00170	AIP_HUMAN	2	0
O95429	BAG4_HUMAN	2	0
P01130	LDLR_HUMAN	2	0
P38435	VKGC_HUMAN	2	0
Q53EP0	FND3B_HUMAN	2	0
Q96B96	TM159_HUMAN	2	0
Q5SW79	CE170_HUMAN	2	0
Q7Z7M9	GALT5_HUMAN	2	0
Q13114	TRAF3_HUMAN	2	0
Q8IXI2	MIRO1_HUMAN	2	0
P33527	MRP1_HUMAN	2	0
P28074	PSB5_HUMAN	2	0
Q9NPG3	UBN1_HUMAN	2	0
Q5T1M5	FKB15_HUMAN	2	0
O15127	SCAM2_HUMAN	2	0
Q5VV42	CDKAL_HUMAN	2	0
Q16637	SMN_HUMAN	2	0
Q07960	RHG01_HUMAN	2	0
O14579	COPE_HUMAN	2	0
Q92896	GSLG1_HUMAN	2	0
Q9BSA9	TM175_HUMAN	2	0
P25116	PAR1_HUMAN	2	0
O95159	ZFPL1_HUMAN	2	0
Q969G5	PRDBP_HUMAN	2	0
Q9H1C4	UN93B_HUMAN	2	0
Q96ST2	IWS1_HUMAN	2	0
Q15582	BGH3_HUMAN	2	0
O00469	PLOD2_HUMAN	2	0
Q9UP95	S12A4_HUMAN	2	0
Q8NBM4	UBAC2_HUMAN	2	0
Q9NWV8	BABA1_HUMAN	2	0
Q96BI1	S22AI_HUMAN	2	0
P35080	PROF2_HUMAN	2	0
O75165	DJC13_HUMAN	2	0
P49591	SYSC_HUMAN	2	0
O94851	MICA2_HUMAN	2	0
Q16787	LAMA3_HUMAN	2	0
Q8WUM9	S20A1_HUMAN	2	0
P05161	ISG15_HUMAN	2	0
Q7Z4F1	LRP10_HUMAN	2	0
Q9UJ70	NAGK_HUMAN	2	0
P78357	CNTP1_HUMAN	2	0
O60220	TIM8A_HUMAN	2	0
Q8N474	SFRP1_HUMAN	2	0
Q5T9L3	WLS_HUMAN	2	0
O15321	TM9S1_HUMAN	2	0
Q7Z4V5	HDGR2_HUMAN	2	0
P30519	HMOX2_HUMAN	2	0
Q96KG9	NTKL_HUMAN	2	0
P30443	1A01_HUMAN	2	0
P10620	MGST1_HUMAN	2	0
P10276	RARA_HUMAN	2	0
O60353	FZD6_HUMAN	2	0
Q6P1M0	S27A4_HUMAN	2	0
Q03518	TAP1_HUMAN	2	0
O00203	AP3B1_HUMAN	2	0
P30411	BKRB2_HUMAN	2	0
Q9Y3C5	RNF11_HUMAN	2	0
Q9HAU0	PKHA5_HUMAN	2	0
P62891	RL39_HUMAN	2	0
Q969N2	PIGT_HUMAN	2	0
Q9Y5G0	PCDGH_HUMAN	2	0
Q13563	PKD2_HUMAN	2	0
P31947	1433S_HUMAN	2	0
Q5RI15	COX20_HUMAN	2	0
Q9UHC7	MKRN1_HUMAN	2	0
P43304	GPDM_HUMAN	2	0
Q9Y6J9	TAF6L_HUMAN	2	0
O43929	ORC4_HUMAN	2	0
Q13617	CUL2_HUMAN	2	0
P11474	ERR1_HUMAN	2	0
Q9BUN8	DERL1_HUMAN	2	0
Q99471	PFD5_HUMAN	2	0
Q969H0	FBXW7_HUMAN	2	0
P16278	BGAL_HUMAN	2	0
Q86TM6	SYVN1_HUMAN	2	0
P15954	COX7C_HUMAN	2	0
Q9UBU6	FA8A1_HUMAN	2	0
Q7Z7L7	ZER1_HUMAN	2	0
Q9NW15	ANO10_HUMAN	2	0
Q7KZN9	COX15_HUMAN	2	0
Q9UPT5	EXOC7_HUMAN	2	0
O96000	NDUBA_HUMAN	2	0
A4D1E9	GTPBA_HUMAN	2	0
P51553	IDH3G_HUMAN	2	0
Q96DZ1	ERLEC_HUMAN	2	0
Q8IWV8	UBR2_HUMAN	2	0
Q96QD8	S38A2_HUMAN	2	0
Q9Y3E0	GOT1B_HUMAN	2	0
P00395	COX1_HUMAN	2	0
Q6UN15	FIP1_HUMAN	2	0
P10176	COX8A_HUMAN	2	0
Q6PEY2	TBA3E_HUMAN	2	0
Q13748	TBA3C_HUMAN	2	0
O14896	IRF6_HUMAN	2	0
O95218	ZRAB2_HUMAN	2	0
P23025	XPA_HUMAN	2	0
P41134	ID1_HUMAN	2	0
Q8NAP3	ZBT38_HUMAN	2	0
P53041	PPP5_HUMAN	2	0
Q13769	THOC5_HUMAN	2	0
Q16665	HIF1A_HUMAN	2	0
O94763	RMP_HUMAN	2	0
O95714	HERC2_HUMAN	2	0
Q96G23	CERS2_HUMAN	2	0
Q10471	GALT2_HUMAN	2	0
O43709	WBS22_HUMAN	2	0
P36507	MP2K2_HUMAN	2	0
Q00535	CDK5_HUMAN	2	0
Q96BQ5	CC127_HUMAN	2	0
P62487	RPB7_HUMAN	2	0
Q8N0U8	VKORL_HUMAN	2	0
P62875	RPAB5_HUMAN	2	0
P18887	XRCC1_HUMAN	2	0
P78356	PI42B_HUMAN	2	0
O14733	MP2K7_HUMAN	2	0
Q9NXF1	TEX10_HUMAN	2	0
O60885	BRD4_HUMAN	2	0
Q9UDY2	ZO2_HUMAN	2	0
Q9BXF6	RFIP5_HUMAN	2	0
Q86U28	ISCA2_HUMAN	2	0
Q9H8M7	F188A_HUMAN	2	0
Q9Y291	RT33_HUMAN	2	0
P05067	A4_HUMAN	2	0
Q9H2K8	TAOK3_HUMAN	2	0
P57772	SELB_HUMAN	2	0
Q15014	MO4L2_HUMAN	2	0
Q12874	SF3A3_HUMAN	2	0
Q9BVX2	T106C_HUMAN	2	0
Q9NRL2	BAZ1A_HUMAN	2	0
P20073	ANXA7_HUMAN	2	0
Q8NC60	NOA1_HUMAN	2	0
Q96QK1	VPS35_HUMAN	2	0
Q4G0F5	VP26B_HUMAN	2	0
Q7Z7A1	CNTRL_HUMAN	2	0
P48960	CD97_HUMAN	2	0
Q8N720	ZN655_HUMAN	2	0
Q9H4A3	WNK1_HUMAN	2	0
Q16236	NF2L2_HUMAN	2	0
Q96SB8	SMC6_HUMAN	2	0
Q659C4	LAR1B_HUMAN	2	0
P23508	CRCM_HUMAN	2	0
Q9BSL1	UBAC1_HUMAN	2	0
Q15005	SPCS2_HUMAN	2	0
Q8IWZ3	ANKH1_HUMAN	2	0
Q13177	PAK2_HUMAN	2	0
Q05086	UBE3A_HUMAN	2	0
P27449	VATL_HUMAN	2	0
A8K7B7	A8K7B7_HUMAN	2	0
B3KUN1	B3KUN1_HUMAN	2	0
Q14186	TFDP1_HUMAN	2	0
Q96JC1	VPS39_HUMAN	2	0
O00716	E2F3_HUMAN	2	0
Q16254	E2F4_HUMAN	2	0
Q13158	FADD_HUMAN	2	0
P04183	KITH_HUMAN	2	0
Q13427	PPIG_HUMAN	2	0
Q6NYC8	PPR18_HUMAN	2	0
O95782	AP2A1_HUMAN	2	0
P19013	K2C4_HUMAN	2	0
Q96F44	TRI11_HUMAN	2	0
Q9Y5X3	SNX5_HUMAN	2	0
O75376	NCOR1_HUMAN	2	0
P42574	CASP3_HUMAN	2	0
O00515	LAD1_HUMAN	2	0
Q5VSL9	STRP1_HUMAN	2	0
Q9UKK9	NUDT5_HUMAN	2	0
P55327	TPD52_HUMAN	2	0
P01135	TGFA_HUMAN	2	0
Q9GZT3	SLIRP_HUMAN	2	0
Q9NP98	MYOZ1_HUMAN	2	0
O95400	CD2B2_HUMAN	2	0
Q9BT92	TCHP_HUMAN	2	0
Q9P2B4	CT2NL_HUMAN	2	0
O15037	KHNYN_HUMAN	2	0
Q14116	IL18_HUMAN	2	0
Q9GZT9	EGLN1_HUMAN	2	0
P78310	CXAR_HUMAN	1	1
Q12857	NFIA_HUMAN	1	1
Q6ZRS2	SRCAP_HUMAN	1	1
P45984	MK09_HUMAN	1	1
Q13535	ATR_HUMAN	1	1
P29558	RBMS1_HUMAN	1	1
P41182	BCL6_HUMAN	1	1
Q14CM0	FRPD4_HUMAN	1	1
P62873	GBB1_HUMAN	1	1
Q9NPA8	ENY2_HUMAN	1	1
P26006	ITA3_HUMAN	1	1
P07948	LYN_HUMAN	1	1
P25963	IKBA_HUMAN	1	1
P35658	NU214_HUMAN	1	1
Q9NVC6	MED17_HUMAN	1	1
Q9NX70	MED29_HUMAN	1	1
Q08380	LG3BP_HUMAN	1	1
Q6NSJ2	PHLB3_HUMAN	1	1
P24666	PPAC_HUMAN	1	1
O14734	ACOT8_HUMAN	1	1
P39019	RS19_HUMAN	1	1
Q13247	SRSF6_HUMAN	1	1
Q92522	H1X_HUMAN	1	1
Q9BQG0	MBB1A_HUMAN	1	1
P15880	RS2_HUMAN	1	1
P18077	RL35A_HUMAN	1	1
P62244	RS15A_HUMAN	1	1
Q9UNX3	RL26L_HUMAN	1	1
P83881	RL36A_HUMAN	1	1
Q9HAV7	GRPE1_HUMAN	1	1
A5A3E0	POTEF_HUMAN	1	1
P62847	RS24_HUMAN	1	1
Q6S8J3	POTEE_HUMAN	1	1
P49207	RL34_HUMAN	1	1
Q969Q0	RL36L_HUMAN	1	1
Q9NR30	DDX21_HUMAN	1	1
P05165	PCCA_HUMAN	1	1
P62910	RL32_HUMAN	1	1
P07195	LDHB_HUMAN	1	1
O14981	BTAF1_HUMAN	1	1
O60264	SMCA5_HUMAN	1	1
P78347	GTF2I_HUMAN	1	1
Q92922	SMRC1_HUMAN	1	1
Q969G3	SMCE1_HUMAN	1	1
Q9H2P0	ADNP_HUMAN	1	1
Q9UMS4	PRP19_HUMAN	1	1
P23497	SP100_HUMAN	1	1
P24863	CCNC_HUMAN	1	1
Q71SY5	MED25_HUMAN	1	1
Q9ULK4	MED23_HUMAN	1	1
Q9NYJ8	TAB2_HUMAN	1	1
Q15843	NEDD8_HUMAN	1	1
Q04917	1433F_HUMAN	1	1
Q01081	U2AF1_HUMAN	1	1
Q9H3M7	TXNIP_HUMAN	1	1
Q9HCD5	NCOA5_HUMAN	1	1
O43805	SSNA1_HUMAN	1	1
P16152	CBR1_HUMAN	1	1
Q86VW0	SESD1_HUMAN	1	1
Q9BUZ4	TRAF4_HUMAN	1	1
Q15427	SF3B4_HUMAN	1	1
P62304	RUXE_HUMAN	1	1
Q9BXS6	NUSAP_HUMAN	1	1
Q9H2X6	HIPK2_HUMAN	1	1
P43360	MAGA6_HUMAN	1	1
P52789	HXK2_HUMAN	1	1
P57105	SYJ2B_HUMAN	1	1
Q16621	NFE2_HUMAN	1	1
Q8N5R6	CCD33_HUMAN	1	1
Q9NVV9	THAP1_HUMAN	1	1
Q14457	BECN1_HUMAN	1	1
O95153	RIMB1_HUMAN	1	1
P04259	K2C6B_HUMAN	1	1
Q8ND90	PNMA1_HUMAN	1	1
P0C7W6	CC172_HUMAN	1	1
Q4J6C6	PPCEL_HUMAN	1	1
Q7L4P6	BEND5_HUMAN	1	1
O15162	PLS1_HUMAN	1	1
Q9H9H4	VP37B_HUMAN	1	1
Q01844	EWS_HUMAN	1	1
O43559	FRS3_HUMAN	1	1
Q9NRA8	4ET_HUMAN	1	1
Q15654	TRIP6_HUMAN	1	1
O95639	CPSF4_HUMAN	1	1
Q9C005	DPY30_HUMAN	1	1
Q9Y4E8	UBP15_HUMAN	1	1
Q9Y2W2	WBP11_HUMAN	1	1
Q9NWA0	MED9_HUMAN	1	1
P46934	NEDD4_HUMAN	1	1
Q8N2S1	LTBP4_HUMAN	1	1
Q9NRD5	PICK1_HUMAN	1	1
Q9HCE6	ARGAL_HUMAN	1	1
Q02818	NUCB1_HUMAN	1	1
Q9NSC5	HOME3_HUMAN	1	1
Q13576	IQGA2_HUMAN	1	1
P04233	HG2A_HUMAN	1	1
P68871	HBB_HUMAN	1	1
P01889	1B07_HUMAN	1	1
P80303	NUCB2_HUMAN	1	1
Q9UKK3	PARP4_HUMAN	1	1
Q9H8L6	MMRN2_HUMAN	1	1
Q16206	ENOX2_HUMAN	1	1
Q96D09	GASP2_HUMAN	1	1
O43866	CD5L_HUMAN	1	1
P15529	MCP_HUMAN	1	1
O43707	ACTN4_HUMAN	1	1
Q9UHF1	EGFL7_HUMAN	1	1
Q13651	I10R1_HUMAN	1	1
O76021	RL1D1_HUMAN	1	1
O75953	DNJB5_HUMAN	1	1
O75643	U520_HUMAN	1	1
P00367	DHE3_HUMAN	1	1
P08708	RS17_HUMAN	1	1
P16402	H13_HUMAN	1	1
P62316	SMD2_HUMAN	1	1
P28072	PSB6_HUMAN	1	1
P47756	CAPZB_HUMAN	1	1
P50213	IDH3A_HUMAN	1	1
P52907	CAZA1_HUMAN	1	1
P62841	RS15_HUMAN	1	1
Q04837	SSBP_HUMAN	1	1
Q14315	FLNC_HUMAN	1	1
Q96C36	P5CR2_HUMAN	1	1
Q9BVK6	TMED9_HUMAN	1	1
P19784	CSK22_HUMAN	1	1
O75094	SLIT3_HUMAN	1	1
Q49A88	CCD14_HUMAN	1	1
Q13164	MK07_HUMAN	1	1
Q06033	ITIH3_HUMAN	1	1
Q86Y82	STX12_HUMAN	1	1
Q6PKC3	TXD11_HUMAN	1	1
Q9Y2I1	NISCH_HUMAN	1	1
P62070	RRAS2_HUMAN	1	1
Q6NUQ1	RINT1_HUMAN	1	1
Q9Y228	T3JAM_HUMAN	1	1
Q7Z6G3	NECA2_HUMAN	1	1
P78362	SRPK2_HUMAN	1	1
Q9UHV9	PFD2_HUMAN	1	1
Q9NZV1	CRIM1_HUMAN	1	1
Q99848	EBP2_HUMAN	1	1
Q86SQ0	PHLB2_HUMAN	1	1
Q7Z5K2	WAPL_HUMAN	1	1
Q96R06	SPAG5_HUMAN	1	1
P61916	NPC2_HUMAN	1	1
Q5JTV8	TOIP1_HUMAN	1	1
Q9UJY1	HSPB8_HUMAN	1	1
Q8TF72	SHRM3_HUMAN	1	1
Q96BR5	COA7_HUMAN	1	1
Q7Z3U7	MON2_HUMAN	1	1
P20290	BTF3_HUMAN	1	1
Q9UL46	PSME2_HUMAN	1	1
P98095	FBLN2_HUMAN	1	1
O14763	TR10B_HUMAN	1	1
Q9NYU1	UGGG2_HUMAN	1	1
P55268	LAMB2_HUMAN	1	1
Q92538	GBF1_HUMAN	1	1
P46531	NOTC1_HUMAN	1	1
Q12800	TFCP2_HUMAN	1	1
O43264	ZW10_HUMAN	1	1
Q9UBP4	DKK3_HUMAN	1	1
Q02952	AKA12_HUMAN	1	1
Q13232	NDK3_HUMAN	1	1
Q9UIA9	XPO7_HUMAN	1	1
Q9H3N1	TMX1_HUMAN	1	1
Q99436	PSB7_HUMAN	1	1
Q9Y520	PRC2C_HUMAN	1	1
Q9Y4F1	FARP1_HUMAN	1	1
Q8IX21	F178A_HUMAN	1	1
P40855	PEX19_HUMAN	1	1
Q8IUD2	RB6I2_HUMAN	1	1
P08758	ANXA5_HUMAN	1	1
Q9Y5L4	TIM13_HUMAN	1	1
Q14728	MFS10_HUMAN	1	1
Q9H0M0	WWP1_HUMAN	1	1
Q14008	CKAP5_HUMAN	1	1
Q96CV9	OPTN_HUMAN	1	1
P43403	ZAP70_HUMAN	1	1
P37173	TGFR2_HUMAN	1	1
Q96P70	IPO9_HUMAN	1	1
P19793	RXRA_HUMAN	1	1
Q9H892	TTC12_HUMAN	1	1
Q96HC4	PDLI5_HUMAN	1	1
P28062	PSB8_HUMAN	1	1
Q32P28	P3H1_HUMAN	1	1
O14777	NDC80_HUMAN	1	1
P26640	SYVC_HUMAN	1	1
O43819	SCO2_HUMAN	1	1
O15294	OGT1_HUMAN	1	1
P28065	PSB9_HUMAN	1	1
P11279	LAMP1_HUMAN	1	1
O75907	DGAT1_HUMAN	1	1
Q06323	PSME1_HUMAN	1	1
O75962	TRIO_HUMAN	1	1
O60333	KIF1B_HUMAN	1	1
Q99650	OSMR_HUMAN	1	1
P08133	ANXA6_HUMAN	1	1
Q92734	TFG_HUMAN	1	1
Q9UKA4	AKA11_HUMAN	1	1
P29084	T2EB_HUMAN	1	1
P82650	RT22_HUMAN	1	1
P25686	DNJB2_HUMAN	1	1
Q96D15	RCN3_HUMAN	1	1
P17655	CAN2_HUMAN	1	1
P55786	PSA_HUMAN	1	1
P45973	CBX5_HUMAN	1	1
Q13765	NACA_HUMAN	1	1
Q9Y676	RT18B_HUMAN	1	1
A8K5I0	A8K5I0_HUMAN	1	1
A2A3R6	A2A3R6_HUMAN	1	1
Q13618	CUL3_HUMAN	1	1
P26583	HMGB2_HUMAN	1	1
P06746	DPOLB_HUMAN	1	1
Q9H190	SDCB2_HUMAN	1	1
Q8WLS4	Q8WLS4_HUMAN	1	1
P62820	RAB1A_HUMAN	1	1
Q96AY3	FKB10_HUMAN	1	1
Q9H7D7	WDR26_HUMAN	1	1
P36406	TRI23_HUMAN	1	1
Q8TEX9	IPO4_HUMAN	1	1
Q9BW61	DDA1_HUMAN	1	1
Q9NUL7	DDX28_HUMAN	1	1
P08631	HCK_HUMAN	1	1
Q9NZM3	ITSN2_HUMAN	1	1
P10606	COX5B_HUMAN	1	1
O94822	LTN1_HUMAN	1	1
Q6VN20	RBP10_HUMAN	1	1
Q9H3G5	CPVL_HUMAN	1	1
Q9BRQ6	MIC25_HUMAN	1	1
P17152	TMM11_HUMAN	1	1
Q9NPF4	OSGEP_HUMAN	1	1
Q86SQ7	SDCG8_HUMAN	1	1
Q9H4A6	GOLP3_HUMAN	1	1
O14949	QCR8_HUMAN	1	1
P49257	LMAN1_HUMAN	1	1
P62140	PP1B_HUMAN	1	1
O15228	GNPAT_HUMAN	1	1
Q8N5Z5	KCD17_HUMAN	1	1
Q9NV70	EXOC1_HUMAN	1	1
Q14681	KCTD2_HUMAN	1	1
Q9UKN8	TF3C4_HUMAN	1	1
Q9BZF1	OSBL8_HUMAN	1	1
Q9BRP8	WIBG_HUMAN	1	1
P09669	COX6C_HUMAN	1	1
Q99470	SDF2_HUMAN	1	1
Q9NXV2	KCTD5_HUMAN	1	1
Q9Y2R0	COA3_HUMAN	1	1
Q9H6F5	CCD86_HUMAN	1	1
Q9BQ04	RBM4B_HUMAN	1	1
Q9UL40	ZN346_HUMAN	1	1
Q9NZT1	CALL5_HUMAN	1	1
O14519	CDKA1_HUMAN	1	1
O76071	CIAO1_HUMAN	1	1
P08621	RU17_HUMAN	1	1
Q16537	2A5E_HUMAN	1	1
Q86WR0	CCD25_HUMAN	1	1
Q9NVW2	RNF12_HUMAN	1	1
P54274	TERF1_HUMAN	1	1
P38919	IF4A3_HUMAN	1	1
P10415	BCL2_HUMAN	1	1
Q9Y287	ITM2B_HUMAN	1	1
O75390	CISY_HUMAN	1	1
P19387	RPB3_HUMAN	1	1
O75521	ECI2_HUMAN	1	1
Q9C0E2	XPO4_HUMAN	1	1
Q9BYJ9	YTHD1_HUMAN	1	1
P0C0L4	CO4A_HUMAN	1	1
Q9UHW5	GPN3_HUMAN	1	1
Q9UI26	IPO11_HUMAN	1	1
Q15386	UBE3C_HUMAN	1	1
Q96ER3	SAAL1_HUMAN	1	1
O00429	DNM1L_HUMAN	1	1
P14314	GLU2B_HUMAN	1	1
P62993	GRB2_HUMAN	1	1
Q7Z4Q2	HEAT3_HUMAN	1	1
Q14527	HLTF_HUMAN	1	1
P10515	ODP2_HUMAN	1	1
P36957	ODO2_HUMAN	1	1
P46108	CRK_HUMAN	1	1
Q9Y6E2	BZW2_HUMAN	1	1
Q96QU8	XPO6_HUMAN	1	1
O43615	TIM44_HUMAN	1	1
Q9BTW9	TBCD_HUMAN	1	1
Q7Z6M1	RABEK_HUMAN	1	1
P36897	TGFR1_HUMAN	1	1
O94826	TOM70_HUMAN	1	1
P0C0S5	H2AZ_HUMAN	1	1
O94808	GFPT2_HUMAN	1	1
Q7L2H7	EIF3M_HUMAN	1	1
Q01167	FOXK2_HUMAN	1	1
O43255	SIAH2_HUMAN	1	1
P30566	PUR8_HUMAN	1	1
P50897	PPT1_HUMAN	1	1
Q96PZ0	PUS7_HUMAN	1	1
O43237	DC1L2_HUMAN	1	1
P58107	EPIPL_HUMAN	1	1
Q14694	UBP10_HUMAN	1	1
P83111	LACTB_HUMAN	1	1
O96008	TOM40_HUMAN	1	1
O75127	PTCD1_HUMAN	1	1
Q15172	2A5A_HUMAN	1	1
Q96MW5	COG8_HUMAN	1	1
Q709F0	ACD11_HUMAN	1	1
Q13330	MTA1_HUMAN	1	1
P04196	HRG_HUMAN	1	1
P02675	FIBB_HUMAN	1	1
Q9UMS6	SYNP2_HUMAN	1	1
Q96EA4	SPDLY_HUMAN	1	1
P35580	MYH10_HUMAN	1	1
O14972	DSCR3_HUMAN	1	1
Q9P1Z2	CACO1_HUMAN	1	1
Q14789	GOGB1_HUMAN	1	1
P02671	FIBA_HUMAN	1	1
P11310	ACADM_HUMAN	1	1
Q14966	ZN638_HUMAN	1	1
Q9Y383	LC7L2_HUMAN	1	1
Q9ULJ7	ANR50_HUMAN	1	1
Q86UP2	KTN1_HUMAN	1	1
O15226	NKRF_HUMAN	1	1
Q8TDM6	DLG5_HUMAN	1	1
O94875	SRBS2_HUMAN	1	1
Q9BUQ8	DDX23_HUMAN	1	1
Q86V48	LUZP1_HUMAN	1	1
Q86W92	LIPB1_HUMAN	1	1
Q96KQ7	EHMT2_HUMAN	1	1
P02647	APOA1_HUMAN	1	1
Q9UHX1	PUF60_HUMAN	1	1
Q9UL03	INT6_HUMAN	1	1
Q96MT8	CEP63_HUMAN	1	1
P18850	ATF6A_HUMAN	1	1
P36941	TNR3_HUMAN	1	1
Q8IYH5	ZZZ3_HUMAN	1	1
Q14152	EIF3A_HUMAN	1	1
P29144	TPP2_HUMAN	1	1
Q15025	TNIP1_HUMAN	1	1
Q99996	AKAP9_HUMAN	1	1
Q9UPN3	MACF1_HUMAN	1	1
P23142	FBLN1_HUMAN	1	1
O15350	P73_HUMAN	1	1
P29597	TYK2_HUMAN	1	1
Q8TCJ2	STT3B_HUMAN	1	1
Q9Y2S7	PDIP2_HUMAN	1	1
Q9BRH9	ZN251_HUMAN	1	1
Q9UH62	ARMX3_HUMAN	1	1
Q7Z7M0	MEGF8_HUMAN	1	1
O96013	PAK4_HUMAN	1	1
Q9UHG3	PCYOX_HUMAN	1	1
P16144	ITB4_HUMAN	1	1
Q8WVX9	FACR1_HUMAN	1	1
Q9Y5W7	SNX14_HUMAN	1	1
P02649	APOE_HUMAN	1	1
Q9UHB9	SRP68_HUMAN	1	1
P53365	ARFP2_HUMAN	1	1
Q9Y244	POMP_HUMAN	1	1
Q13287	NMI_HUMAN	1	1
O75746	CMC1_HUMAN	1	1
O94842	TOX4_HUMAN	1	1
O00767	ACOD_HUMAN	1	1
O43791	SPOP_HUMAN	1	1
Q53GQ0	DHB12_HUMAN	1	1
P51784	UBP11_HUMAN	1	1
O14907	TX1B3_HUMAN	1	1
Q15637	SF01_HUMAN	1	1
P82094	TMF1_HUMAN	1	1
Q13573	SNW1_HUMAN	1	1
P19438	TNR1A_HUMAN	1	1
Q53G26	Q53G26_HUMAN	1	1
Q14671	PUM1_HUMAN	1	1
P41219	PERI_HUMAN	1	1
P68032	ACTC_HUMAN	1	1
Q9Y3D0	MIP18_HUMAN	1	1
P61803	DAD1_HUMAN	1	1
P78352	DLG4_HUMAN	1	1
Q13148	TADBP_HUMAN	1	1
P03905	NU4M_HUMAN	1	1
P68366	TBA4A_HUMAN	1	1
Q96S66	CLCC1_HUMAN	1	1
Q9NZJ7	MTCH1_HUMAN	1	1
Q9Y237	PIN4_HUMAN	1	1
P09132	SRP19_HUMAN	1	1
Q8NBS9	TXND5_HUMAN	1	1
P04920	B3A2_HUMAN	1	1
Q15208	STK38_HUMAN	1	1
O15160	RPAC1_HUMAN	1	1
P61964	WDR5_HUMAN	1	1
O43823	AKAP8_HUMAN	1	1
P23588	IF4B_HUMAN	1	1
Q92804	RBP56_HUMAN	1	1
O14908	GIPC1_HUMAN	1	1
Q8NBU5	ATAD1_HUMAN	1	1
Q6UW68	TM205_HUMAN	1	1
Q15038	DAZP2_HUMAN	1	1
Q96AA3	RFT1_HUMAN	1	1
Q96PU8	QKI_HUMAN	1	1
Q8N448	LNX2_HUMAN	1	1
O00217	NDUS8_HUMAN	1	1
O75095	MEGF6_HUMAN	1	1
Q9Y320	TMX2_HUMAN	1	1
Q5T160	SYRM_HUMAN	1	1
P05204	HMGN2_HUMAN	1	1
P20810	ICAL_HUMAN	1	1
Q8WUY1	THEM6_HUMAN	1	1
Q7Z7N9	T179B_HUMAN	1	1
Q9UM00	TMCO1_HUMAN	1	1
Q13751	LAMB3_HUMAN	1	1
P04632	CPNS1_HUMAN	1	1
Q92597	NDRG1_HUMAN	1	1
Q7L5N1	CSN6_HUMAN	1	1
O75955	FLOT1_HUMAN	1	1
Q68CP9	ARID2_HUMAN	1	1
P54725	RD23A_HUMAN	1	1
P63313	TYB10_HUMAN	1	1
P15311	EZRI_HUMAN	1	1
Q9H6D7	HAUS4_HUMAN	1	1
P07996	TSP1_HUMAN	1	1
O00762	UBE2C_HUMAN	1	1
P05109	S10A8_HUMAN	1	1
Q9UJY5	GGA1_HUMAN	1	1
P00414	COX3_HUMAN	1	1
Q9UHY1	NRBP_HUMAN	1	1
O95905	ECD_HUMAN	1	1
Q9NY93	DDX56_HUMAN	1	1
Q96EK7	F120B_HUMAN	1	1
P52799	EFNB2_HUMAN	1	1
P84077	ARF1_HUMAN	1	1
P03973	SLPI_HUMAN	1	1
Q15631	TSN_HUMAN	1	1
Q86VK4	ZN410_HUMAN	1	1
Q8NEG0	FA71C_HUMAN	1	1
Q14669	TRIPC_HUMAN	1	1
Q9NR33	DPOE4_HUMAN	1	1
Q9BWF3	RBM4_HUMAN	1	1
Q12894	IFRD2_HUMAN	1	1
P52815	RM12_HUMAN	1	1
O15230	LAMA5_HUMAN	1	1
P22695	QCR2_HUMAN	1	1
Q13045	FLII_HUMAN	1	1
Q9BZF9	UACA_HUMAN	1	1
Q12931	TRAP1_HUMAN	1	1
Q9BT78	CSN4_HUMAN	1	1
Q96GD4	AURKB_HUMAN	1	1
P08572	CO4A2_HUMAN	1	1
Q14134	TRI29_HUMAN	1	1
P02533	K1C14_HUMAN	1	1
P84022	SMAD3_HUMAN	1	1
Q9BZZ5	API5_HUMAN	1	1
Q5VWN6	F208B_HUMAN	1	1
Q8IXB1	DJC10_HUMAN	1	1
Q9NS73	MBIP1_HUMAN	1	1
Q16584	M3K11_HUMAN	1	1
P20930	FILA_HUMAN	1	1
Q9UBF8	PI4KB_HUMAN	1	1
Q5VWZ2	LYPL1_HUMAN	1	1
Q9Y696	CLIC4_HUMAN	1	1
Q15185	TEBP_HUMAN	1	1
Q9UQ80	PA2G4_HUMAN	1	1
P38646	GRP75_HUMAN	1	1
Q8WWC4	CB047_HUMAN	1	1
O75882	ATRN_HUMAN	1	1
O94973	AP2A2_HUMAN	1	1
P53680	AP2S1_HUMAN	1	1
Q9Y6V0	PCLO_HUMAN	1	1
O43505	B4GA1_HUMAN	1	1
Q9H330	TM245_HUMAN	1	1
P55010	IF5_HUMAN	1	1
Q658P3	STEA3_HUMAN	1	1
Q9Y2V7	COG6_HUMAN	1	1
O75934	SPF27_HUMAN	1	1
O00299	CLIC1_HUMAN	1	1
P40937	RFC5_HUMAN	1	1
P04899	GNAI2_HUMAN	1	1
Q9NRY2	SOSSC_HUMAN	1	1
P25205	MCM3_HUMAN	1	1
Q00587	BORG5_HUMAN	1	1
Q6ZS17	FA65A_HUMAN	1	1
Q9HBI0	PARVG_HUMAN	1	1
P14678	RSMB_HUMAN	1	1
Q9H257	CARD9_HUMAN	1	1
P20645	MPRD_HUMAN	1	1
P62495	ERF1_HUMAN	1	1
O75352	MPU1_HUMAN	1	1
Q9UKM7	MA1B1_HUMAN	1	1
Q9P003	CNIH4_HUMAN	1	1
Q96CT7	CC124_HUMAN	1	1
P41567	EIF1_HUMAN	1	1
P09382	LEG1_HUMAN	1	1
P08729	K2C7_HUMAN	1	1
Q15125	EBP_HUMAN	1	1
P19367	HXK1_HUMAN	1	1
Q96HT8	MR1L1_HUMAN	1	1
O00468	AGRIN_HUMAN	1	1
Q8TE76	MORC4_HUMAN	1	1
Q15003	CND2_HUMAN	1	1
P09758	TACD2_HUMAN	1	1
P35544	UBIM_HUMAN	1	1
P13647	K2C5_HUMAN	1	1
Q9UBE0	SAE1_HUMAN	1	1
P00966	ASSY_HUMAN	1	1
O95551	TYDP2_HUMAN	1	1
P0CG47	UBB_HUMAN	1	1
O43291	SPIT2_HUMAN	1	1
P53999	TCP4_HUMAN	1	1
Q00577	PURA_HUMAN	1	1
O15355	PPM1G_HUMAN	1	1
Q9UBF2	COPG2_HUMAN	1	1
Q9UKB1	FBW1B_HUMAN	1	1
O43684	BUB3_HUMAN	1	1
P35568	IRS1_HUMAN	1	1
P17480	UBF1_HUMAN	1	1
Q9NXX6	NSE4A_HUMAN	1	1
P35555	FBN1_HUMAN	1	1
A6NHR9	SMHD1_HUMAN	1	1
Q9NTK5	OLA1_HUMAN	1	1
Q96NL6	SCLT1_HUMAN	1	1
O43186	CRX_HUMAN	1	1
P21291	CSRP1_HUMAN	1	1
Q9Y3Z3	SAMH1_HUMAN	1	1
Q9H307	PININ_HUMAN	1	1
O95819	M4K4_HUMAN	1	1
P29466	CASP1_HUMAN	1	1
P98179	RBM3_HUMAN	1	1
O43521	B2L11_HUMAN	1	1
Q92934	BAD_HUMAN	1	1
P55957	BID_HUMAN	1	1
Q92844	TANK_HUMAN	1	1
P42336	PK3CA_HUMAN	1	1
P42338	PK3CB_HUMAN	1	1
Q92569	P55G_HUMAN	1	1
Q86YZ3	HORN_HUMAN	1	1
Q9BVA1	TBB2B_HUMAN	1	1
Q53SF7	COBL1_HUMAN	1	1
P33176	KINH_HUMAN	1	1
Q14141	SEPT6_HUMAN	1	1
O14578	CTRO_HUMAN	1	1
Q9NUL3	STAU2_HUMAN	1	1
Q8TDL5	BPIB1_HUMAN	1	1
O15021	MAST4_HUMAN	1	1
P78344	IF4G2_HUMAN	1	1
P01903	DRA_HUMAN	1	1
O00499	BIN1_HUMAN	1	1
Q8WXH0	SYNE2_HUMAN	1	1
Q4G0J3	LARP7_HUMAN	1	1
Q8IXT5	RB12B_HUMAN	1	1
Q9NQ29	LUC7L_HUMAN	1	1
Q9Y5Q9	TF3C3_HUMAN	1	1
Q8IVF2	AHNK2_HUMAN	1	1
Q66GS9	CP135_HUMAN	1	1
Q8IUR0	TPPC5_HUMAN	1	1
P20042	IF2B_HUMAN	1	1
O75398	DEAF1_HUMAN	1	1
Q8WZ42	TITIN_HUMAN	1	1
P82979	SARNP_HUMAN	1	1
P09493	TPM1_HUMAN	1	1
Q9BT40	INP5K_HUMAN	0	2
P06730	IF4E_HUMAN	0	2
Q92615	LAR4B_HUMAN	0	2
P62318	SMD3_HUMAN	0	2
Q9H2U1	DHX36_HUMAN	0	2
O43432	IF4G3_HUMAN	0	2
Q9Y3F4	STRAP_HUMAN	0	2
Q7L2E3	DHX30_HUMAN	0	2
P20591	MX1_HUMAN	0	2
O75475	PSIP1_HUMAN	0	2
P23526	SAHH_HUMAN	0	2
Q56VL3	OCAD2_HUMAN	0	2
Q9Y4L1	HYOU1_HUMAN	0	2
Q9UK99	FBX3_HUMAN	0	2
Q53EZ4	CEP55_HUMAN	0	2
P41091	IF2G_HUMAN	0	2
Q9Y224	CN166_HUMAN	0	2
P49770	EI2BB_HUMAN	0	2
Q9NR50	EI2BG_HUMAN	0	2
P60660	MYL6_HUMAN	0	2
Q9UI10	EI2BD_HUMAN	0	2
Q13144	EI2BE_HUMAN	0	2
Q14232	EI2BA_HUMAN	0	2
P05155	IC1_HUMAN	0	2
Q07820	MCL1_HUMAN	0	2
Q16548	B2LA1_HUMAN	0	2
P22102	PUR2_HUMAN	0	2
Q92688	AN32B_HUMAN	0	2
P14866	HNRPL_HUMAN	0	2
P10412	H14_HUMAN	0	2
P50570	DYN2_HUMAN	0	2
O75569	PRKRA_HUMAN	0	2
Q14999	CUL7_HUMAN	0	2
Q92667	AKAP1_HUMAN	0	2
Q9Y6B2	EID1_HUMAN	0	2
Q99614	TTC1_HUMAN	0	2
Q92564	DCNL4_HUMAN	0	2
Q9P219	DAPLE_HUMAN	0	2
P00558	PGK1_HUMAN	0	2
Q9UJC3	HOOK1_HUMAN	0	2
P04049	RAF1_HUMAN	0	2
P02788	TRFL_HUMAN	0	2
P62314	SMD1_HUMAN	0	2
P0CG04	LAC1_HUMAN	0	2
P10643	CO7_HUMAN	0	2
P14136	GFAP_HUMAN	0	2
P17661	DESM_HUMAN	0	2
P62328	TYB4_HUMAN	0	2
Q14764	MVP_HUMAN	0	2
Q86U42	PABP2_HUMAN	0	2
Q8IXJ9	ASXL1_HUMAN	0	2
Q8N1W1	ARG28_HUMAN	0	2
Q8TES7	FBF1_HUMAN	0	2
Q96T21	SEBP2_HUMAN	0	2
Q9BXP5	SRRT_HUMAN	0	2
Q9C099	LRCC1_HUMAN	0	2
Q9H0D6	XRN2_HUMAN	0	2
Q9NRR5	UBQL4_HUMAN	0	2
Q9UBW7	ZMYM2_HUMAN	0	2
Q9Y2K1	ZBTB1_HUMAN	0	2
Q9Y6N6	LAMC3_HUMAN	0	2
P42356	PI4KA_HUMAN	0	2
P61020	RAB5B_HUMAN	0	2
P23284	PPIB_HUMAN	0	2
Q96EC8	YIPF6_HUMAN	0	2
Q8N6L1	KTAP2_HUMAN	0	2
O75306	NDUS2_HUMAN	0	2
P27540	ARNT_HUMAN	0	2
P80723	BASP1_HUMAN	0	2
P60174	TPIS_HUMAN	0	2
Q562R1	ACTBL_HUMAN	0	2
Q8NBT2	SPC24_HUMAN	0	2
Q9Y2S6	TMA7_HUMAN	0	2
Q8N3C7	CLIP4_HUMAN	0	2
Q16763	UBE2S_HUMAN	0	2
O43852	CALU_HUMAN	0	2
Q68E01	INT3_HUMAN	0	2
Q53F19	CQ085_HUMAN	0	2
Q13315	ATM_HUMAN	0	2
Q96SI9	STRBP_HUMAN	0	2
P20339	RAB5A_HUMAN	0	2
P98175	RBM10_HUMAN	0	2
P67936	TPM4_HUMAN	0	2
Q13464	ROCK1_HUMAN	0	2
Q9UNS2	CSN3_HUMAN	0	2
P02760	AMBP_HUMAN	0	2
Q9H814	PHAX_HUMAN	0	2
O14530	TXND9_HUMAN	0	2
Q13105	ZBT17_HUMAN	0	2
Q9P2Y5	UVRAG_HUMAN	0	2
Q08AM6	VAC14_HUMAN	0	2
Q9NNW5	WDR6_HUMAN	0	2
O75489	NDUS3_HUMAN	0	2
Q13362	2A5G_HUMAN	0	2
P81877	SSBP2_HUMAN	0	2
P16520	GBB3_HUMAN	0	2
P62306	RUXF_HUMAN	0	2
O75891	AL1L1_HUMAN	0	2
Q01130	SRSF2_HUMAN	0	2
P54136	SYRC_HUMAN	0	2
P31153	METK2_HUMAN	0	2
Q9UBX3	DIC_HUMAN	0	2
P13645	K1C10_HUMAN	0	2
Q9Y3B4	SF3B6_HUMAN	0	2
Q9H078	CLPB_HUMAN	0	2
P50454	SERPH_HUMAN	0	2
Q9NU22	MDN1_HUMAN	0	2
P33947	ERD22_HUMAN	0	2
Q15149	PLEC_HUMAN	0	2
P37802	TAGL2_HUMAN	0	2
Q9NVJ2	ARL8B_HUMAN	0	2
P50502	F10A1_HUMAN	0	2
P31948	STIP1_HUMAN	0	2
O14925	TIM23_HUMAN	0	2
P05387	RLA2_HUMAN	0	2
Q9Y295	DRG1_HUMAN	0	2
Q9UN86	G3BP2_HUMAN	0	2
Q15738	NSDHL_HUMAN	0	2
Q9UBM7	DHCR7_HUMAN	0	2
Q14738	2A5D_HUMAN	0	2
Q8NF37	PCAT1_HUMAN	0	2
O00743	PPP6_HUMAN	0	2
Q86UE4	LYRIC_HUMAN	0	2
Q96A33	CCD47_HUMAN	0	2
O76094	SRP72_HUMAN	0	2
P43487	RANG_HUMAN	0	2
P43307	SSRA_HUMAN	0	2
Q9NTJ3	SMC4_HUMAN	0	2
Q9P2J5	SYLC_HUMAN	0	2
Q9Y6D5	BIG2_HUMAN	0	2
Q9BRX2	PELO_HUMAN	0	2
P30048	PRDX3_HUMAN	0	2
P48444	COPD_HUMAN	0	2
P53985	MOT1_HUMAN	0	2
Q9Y6D6	BIG1_HUMAN	0	2
P51970	NDUA8_HUMAN	0	2
Q969V3	NCLN_HUMAN	0	2
Q9H3U1	UN45A_HUMAN	0	2
Q5VYK3	ECM29_HUMAN	0	2
Q9NS69	TOM22_HUMAN	0	2
Q92621	NU205_HUMAN	0	2
P62491	RB11A_HUMAN	0	2
Q15363	TMED2_HUMAN	0	2
O94874	UFL1_HUMAN	0	2
P54727	RD23B_HUMAN	0	2
Q9P032	NDUF4_HUMAN	0	2
Q13257	MD2L1_HUMAN	0	2
Q13505	MTX1_HUMAN	0	2
O43156	TTI1_HUMAN	0	2
Q9UK41	VPS28_HUMAN	0	2
Q96PM5	ZN363_HUMAN	0	2
P16220	CREB1_HUMAN	1	0
P18846	ATF1_HUMAN	1	0
P31323	KAP3_HUMAN	1	0
B2R5T5	B2R5T5_HUMAN	1	0
Q12982	BNIP2_HUMAN	1	0
Q12981	SEC20_HUMAN	1	0
O60238	BNI3L_HUMAN	1	0
Q9UI95	MD2L2_HUMAN	1	0
P18847	ATF3_HUMAN	1	0
P10826	RARB_HUMAN	1	0
P08651	NFIC_HUMAN	1	0
Q92830	KAT2A_HUMAN	1	0
O15151	MDM4_HUMAN	1	0
P00742	FA10_HUMAN	1	0
P08709	FA7_HUMAN	1	0
P10144	GRAB_HUMAN	1	0
P20718	GRAH_HUMAN	1	0
P78396	CCNA1_HUMAN	1	0
Q9H204	MED28_HUMAN	1	0
Q8WXE1	ATRIP_HUMAN	1	0
Q9Y463	DYR1B_HUMAN	1	0
F1D8S6	F1D8S6_HUMAN	1	0
O60934	NBN_HUMAN	1	0
O14558	HSPB6_HUMAN	1	0
O43927	CXL13_HUMAN	1	0
A4FU69	EFCB5_HUMAN	1	0
Q0VD86	INCA1_HUMAN	1	0
Q9HAT0	ROP1A_HUMAN	1	0
P10827	THA_HUMAN	1	0
Q8IUC0	KR131_HUMAN	1	0
P00519	ABL1_HUMAN	1	0
O00273	DFFA_HUMAN	1	0
C9JLW8	F195B_HUMAN	1	0
Q96KC8	DNJC1_HUMAN	1	0
Q9NVL8	CN105_HUMAN	1	0
Q149M6	Q149M6_HUMAN	1	0
Q9Y639	NPTN_HUMAN	1	0
Q9BPX1	DHB14_HUMAN	1	0
Q9Y2J4	AMOL2_HUMAN	1	0
Q01534	TSPY1_HUMAN	1	0
Q8NI38	IKBD_HUMAN	1	0
Q147U7	SMCO1_HUMAN	1	0
Q8N5T2	TBC19_HUMAN	1	0
P51659	DHB4_HUMAN	1	0
Q8NA61	SPERT_HUMAN	1	0
Q15599	NHRF2_HUMAN	1	0
Q96KQ4	ASPP1_HUMAN	1	0
P80404	GABT_HUMAN	1	0
Q9BWT7	CAR10_HUMAN	1	0
Q9H7D0	DOCK5_HUMAN	1	0
P49901	MCSP_HUMAN	1	0
Q9NWB7	IFT57_HUMAN	1	0
Q9H2H8	PPIL3_HUMAN	1	0
P41222	PTGDS_HUMAN	1	0
P51610	HCFC1_HUMAN	1	0
Q00534	CDK6_HUMAN	1	0
P01730	CD4_HUMAN	1	0
P63172	DYLT1_HUMAN	1	0
Q9UPY8	MARE3_HUMAN	1	0
Q96B97	SH3K1_HUMAN	1	0
P22681	CBL_HUMAN	1	0
O14782	KIF3C_HUMAN	1	0
Q15056	IF4H_HUMAN	1	0
[truncated: 2,944 more rows]
