# Supplementary material for: Comparative interactomics for virus–human protein–protein interactions: DNA viruses versus RNA viruses
Source: FEBS Open Bio. 2017 Jan 4;7(1):96–107. doi: 10.1002/2211-5463.12167 (PMC5221455; doi:10.1002/2211-5463.12167)
Supplement: Supplementary file 4 — Data S4. GO enrichment results for the human protein sets. [file FEB4-7-96-s004.xlsx]

## Sheet: DNA viruses
Uniprot ID	Protein Name		GO ID	GO Process Term	p-value		GO ID	GO Function Term	p-value		GO ID	GO Component Term	p-value
P52292	IMA1_HUMAN		44260	cellular macromolecule metabolic process	3.8713e-74		5515	protein binding	0		44424	intracellular part	0
P04637	P53_HUMAN		9987	cellular process	8.903e-74		5488	binding	1.6123e-53		44446	intracellular organelle part	0
P20226	TBP_HUMAN		44237	cellular metabolic process	6.7304e-62		3735	structural constituent of ribosome	6.0114e-31		44422	organelle part	0
Q13547	HDAC1_HUMAN		44419	interspecies interaction between organisms	3.0165e-60		3723	RNA binding	1.1077e-25		32991	macromolecular complex	0
P62195	PRS8_HUMAN		43170	macromolecule metabolic process	1.4407e-59		8134	transcription factor binding	3.4019e-23		5622	intracellular	0
Q92793	CBP_HUMAN		44267	cellular protein metabolic process	3.2318e-48		19899	enzyme binding	3.4019e-23		43229	intracellular organelle	0
Q16611	BAK_HUMAN		44238	primary metabolic process	3.9731e-45		5198	structural molecule activity	3.4848e-21		43226	organelle	0
Q09472	EP300_HUMAN		8152	metabolic process	1.4524e-42		3712	transcription cofactor activity	1.7188e-16		5737	cytoplasm	0
P62826	RAN_HUMAN		10467	gene expression	3.6689e-41		16563	transcription activator activity	1.7188e-16		43227	membrane-bounded organelle	2.923e-97
P06400	RB_HUMAN		6414	translational elongation	4.1077e-40		3713	transcription coactivator activity	1.2176e-11		43231	intracellular membrane-bounded organelle	4.86e-97
P06493	CDK1_HUMAN		16043	cellular component organization	7.4329e-40		166	nucleotide binding	1.9153e-10		44428	nuclear part	1.6889e-85
P08047	SP1_HUMAN		34645	cellular macromolecule biosynthetic process	5.4292e-37		42802	identical protein binding	5.0345e-10		43233	organelle lumen	1.6287e-77
P06748	NPM_HUMAN		9059	macromolecule biosynthetic process	6.2419e-36		51082	unfolded protein binding	1.7228e-09		44444	cytoplasmic part	5.7562e-77
P17980	PRS6A_HUMAN		19538	protein metabolic process	4.5496e-34		19900	kinase binding	4.6499e-09		31974	membrane-enclosed lumen	6.9162e-77
P62333	PRS10_HUMAN		48522	positive regulation of cellular process	5.1409e-34		43566	structure-specific DNA binding	5.247e-09		43234	protein complex	1.0964e-75
P28749	RBL1_HUMAN		90304	nucleic acid metabolic process	8.8325e-33		16564	transcription repressor activity	5.247e-09		70013	intracellular organelle lumen	4.4615e-75
P63244	GBLP_HUMAN		6139	nucleobase, nucleoside, nucleotide and nucleic acid metabolic process	3.0379e-31		3676	nucleic acid binding	1.7538e-08		31981	nuclear lumen	2.12e-65
P15927	RFA2_HUMAN		6996	organelle organization	2.697e-30		19904	protein domain specific binding	6.6426e-08		43228	non-membrane-bounded organelle	2.3105e-57
P53801	PTTG_HUMAN		48518	positive regulation of biological process	5.1689e-30		3697	single-stranded DNA binding	8.8198e-08		43232	intracellular non-membrane-bounded organelle	2.3105e-57
P02751	FINC_HUMAN		65003	macromolecular complex assembly	1.4291e-29		19787	small conjugating protein ligase activity	9.848e-08		5654	nucleoplasm	3.0243e-57
Q9Y6N5	SQRD_HUMAN		6412	translation	1.7436e-29		16874	ligase activity	2.0361e-07		5829	cytosol	3.483e-54
Q9NQC3	RTN4_HUMAN		44249	cellular biosynthetic process	1.9433e-29		8022	protein C-terminus binding	2.7611e-07		5634	nucleus	6.5569e-51
Q9HC07	TM165_HUMAN		44085	cellular component biogenesis	4.2084e-28		19901	protein kinase binding	2.7611e-07		30529	ribonucleoprotein complex	2.9475e-43
P09619	PGFRB_HUMAN		51704	multi-organism process	6.5099e-28		5524	ATP binding	3.0651e-07		44464	cell part	2.1374e-31
P50281	MMP14_HUMAN		9058	biosynthetic process	3.6504e-27		32559	adenyl ribonucleotide binding	3.3142e-07		5623	cell	2.3673e-31
Q8N2K0	ABD12_HUMAN		43933	macromolecular complex subunit organization	6.3018e-27		16887	ATPase activity	1.4206e-06		22626	cytosolic ribosome	2.1897e-30
Q9Y5M8	SRPRB_HUMAN		7049	cell cycle	8.0167e-26		30528	transcription regulator activity	1.5288e-06		44445	cytosolic part	3.9162e-30
O00483	NDUA4_HUMAN		22607	cellular component assembly	1.5246e-25		4298	threonine-type endopeptidase activity	2.0883e-06		5840	ribosome	7.2626e-30
P16070	CD44_HUMAN		278	mitotic cell cycle	2.3436e-25		70003	threonine-type peptidase activity	2.0883e-06		33279	ribosomal subunit	2.246e-28
P29966	MARCS_HUMAN		34641	cellular nitrogen compound metabolic process	6.7351e-25		30554	adenyl nucleotide binding	3.2992e-06		31967	organelle envelope	5.907e-26
P16615	AT2A2_HUMAN		46907	intracellular transport	1.8554e-24		4842	ubiquitin-protein ligase activity	3.8043e-06		44427	chromosomal part	2.1975e-25
Q9NP72	RAB18_HUMAN		9892	negative regulation of metabolic process	1.0437e-23		51427	hormone receptor binding	3.8043e-06		31975	envelope	5.6509e-25
P09543	CN37_HUMAN		10605	negative regulation of macromolecule metabolic process	1.4385e-23		3729	mRNA binding	3.8043e-06		5694	chromosome	5.959e-24
P50402	EMD_HUMAN		22402	cell cycle process	3.6874e-23		3714	transcription corepressor activity	3.8043e-06		44451	nucleoplasm part	2.0345e-23
Q96IX5	USMG5_HUMAN		6807	nitrogen compound metabolic process	5.1959e-23		8092	cytoskeletal protein binding	5.0343e-06		502	proteasome complex	1.138e-21
Q9Y6C9	MTCH2_HUMAN		31324	negative regulation of cellular metabolic process	2.9105e-22		32553	ribonucleotide binding	5.3759e-06		31090	organelle membrane	2.7172e-20
O95297	MPZL1_HUMAN		51246	regulation of protein metabolic process	5.9763e-22		32555	purine ribonucleotide binding	5.3759e-06		5739	mitochondrion	1.0904e-18
Q9P0L0	VAPA_HUMAN		34622	cellular macromolecular complex assembly	6.002e-22		19902	phosphatase binding	5.3759e-06		785	chromatin	7.3523e-18
O75688	PPM1B_HUMAN		51437	positive regulation of ubiquitin-protein ligase activity involved in mitotic cell cycle	4.4556e-21		35257	nuclear hormone receptor binding	6.5295e-06		5783	endoplasmic reticulum	8.604e-17
Q14699	RFTN1_HUMAN		43161	proteasomal ubiquitin-dependent protein catabolic process	7.4085e-21		1883	purine nucleoside binding	6.5295e-06		22627	cytosolic small ribosomal subunit	1.5574e-16
Q96JJ7	TMX3_HUMAN		10498	proteasomal protein catabolic process	7.4085e-21		1882	nucleoside binding	6.7475e-06		15935	small ribosomal subunit	1.8564e-16
Q70UQ0	IKIP_HUMAN		48523	negative regulation of cellular process	8.219e-21		19903	protein phosphatase binding	7.2885e-06		32993	protein-DNA complex	2.3615e-16
O15173	PGRC2_HUMAN		34621	cellular macromolecular complex subunit organization	8.219e-21		46983	protein dimerization activity	8.4464e-06		12505	endomembrane system	3.3343e-16
Q9NZM1	MYOF_HUMAN		51641	cellular localization	2.9063e-20		16881	acid-amino acid ligase activity	9.7685e-06		5730	nucleolus	4.2652e-16
P28300	LYOX_HUMAN		51439	regulation of ubiquitin-protein ligase activity involved in mitotic cell cycle	3.7646e-20		31625	ubiquitin protein ligase binding	1.1283e-05		44429	mitochondrial part	4.8155e-16
Q8IZ07	AN13A_HUMAN		32268	regulation of cellular protein metabolic process	4.1114e-20		16879	ligase activity, forming carbon-nitrogen bonds	2.3435e-05		5635	nuclear envelope	9.079e-16
P05023	AT1A1_HUMAN		51649	establishment of localization in cell	1.2313e-19		15631	tubulin binding	2.6568e-05		42470	melanosome	1.6447e-15
Q9BQB6	VKOR1_HUMAN		70727	cellular macromolecule localization	1.276e-19		17076	purine nucleotide binding	3.3506e-05		48770	pigment granule	1.6447e-15
P11717	MPRI_HUMAN		51352	negative regulation of ligase activity	1.276e-19		17111	nucleoside-triphosphatase activity	4.2316e-05		22625	cytosolic large ribosomal subunit	4.6079e-14
Q96N66	MBOA7_HUMAN		51444	negative regulation of ubiquitin-protein ligase activity	1.276e-19		15078	hydrogen ion transmembrane transporter activity	5.059e-05		5740	mitochondrial envelope	4.389e-13
P60468	SC61B_HUMAN		34613	cellular protein localization	1.3905e-19		2039	p53 binding	5.3075e-05		15934	large ribosomal subunit	1.5472e-12
P08240	SRPR_HUMAN		31145	anaphase-promoting complex-dependent proteasomal ubiquitin-dependent protein catabolic process	1.7291e-19		16462	pyrophosphatase activity	6.6527e-05		31966	mitochondrial membrane	1.8252e-12
O60831	PRAF2_HUMAN		44257	cellular protein catabolic process	1.772e-19		3682	chromatin binding	7.3071e-05		15630	microtubule cytoskeleton	1.8465e-12
P61978	HNRPK_HUMAN		51603	proteolysis involved in cellular protein catabolic process	1.9028e-19		35258	steroid hormone receptor binding	7.3071e-05		5856	cytoskeleton	2.2145e-12
Q14790	CASP8_HUMAN		48519	negative regulation of biological process	2.2058e-19		4386	helicase activity	7.9047e-05		786	nucleosome	1.2189e-11
P27986	P85A_HUMAN		16070	RNA metabolic process	4.6531e-19		5080	protein kinase C binding	7.9816e-05		44432	endoplasmic reticulum part	5.3651e-11
P46778	RL21_HUMAN		51436	negative regulation of ubiquitin-protein ligase activity involved in mitotic cell cycle	6.0305e-19		47485	protein N-terminus binding	7.9816e-05		44454	nuclear chromosome part	9.5727e-11
P67809	YBOX1_HUMAN		30163	protein catabolic process	9.802e-19		16818	hydrolase activity, acting on acid anhydrides, in phosphorus-containing anhydrides	7.9816e-05		228	nuclear chromosome	1.7313e-10
P27694	RFA1_HUMAN		51276	chromosome organization	2.5125e-18		3690	double-stranded DNA binding	0.00010865		71212	subsynaptic reticulum	3.8751e-10
P05412	JUN_HUMAN		51443	positive regulation of ubiquitin-protein ligase activity	2.6611e-18		16817	hydrolase activity, acting on acid anhydrides	0.00011299		19866	organelle inner membrane	2.4185e-09
P10644	KAP0_HUMAN		51438	regulation of ubiquitin-protein ligase activity	3.7933e-18		50681	androgen receptor binding	0.00022474		42175	nuclear membrane-endoplasmic reticulum network	2.477e-09
Q07812	BAX_HUMAN		31325	positive regulation of cellular metabolic process	4.0349e-18		8565	protein transporter activity	0.0002434		5839	proteasome core complex	5.0698e-09
P46527	CDN1B_HUMAN		51351	positive regulation of ligase activity	5.1763e-18		32403	protein complex binding	0.00025954		17053	transcriptional repressor complex	5.3782e-09
P02545	LMNA_HUMAN		6886	intracellular protein transport	5.6969e-18		46982	protein heterodimerization activity	0.0002953		5789	endoplasmic reticulum membrane	1.8217e-08
P21675	TAF1_HUMAN		51340	regulation of ligase activity	5.9741e-18		42623	ATPase activity, coupled	0.00034274		5681	spliceosomal complex	2.895e-08
Q93086	P2RX5_HUMAN		10941	regulation of cell death	6.2787e-18		31072	heat shock protein binding	0.00046813		44455	mitochondrial membrane part	5.2357e-08
Q07021	C1QBP_HUMAN		31398	positive regulation of protein ubiquitination	6.5807e-18		50136	NADH dehydrogenase (quinone) activity	0.00061114		30530	heterogeneous nuclear ribonucleoprotein complex	9.2956e-08
P42224	STAT1_HUMAN		10604	positive regulation of macromolecule metabolic process	1.147e-17		3954	NADH dehydrogenase activity	0.00061114		35097	histone methyltransferase complex	1.0598e-07
P27708	PYR1_HUMAN		65009	regulation of molecular function	1.3466e-17		8137	NADH dehydrogenase (ubiquinone) activity	0.00061114		34708	methyltransferase complex	1.0598e-07
Q08999	RBL2_HUMAN		9893	positive regulation of metabolic process	1.5282e-17		51219	phosphoprotein binding	0.00061781		31965	nuclear membrane	1.72e-07
Q9H2V7	SPNS1_HUMAN		43632	modification-dependent macromolecule catabolic process	1.6035e-17		42803	protein homodimerization activity	0.0010292		44430	cytoskeletal part	1.9787e-07
Q96AQ6	PBIP1_HUMAN		19941	modification-dependent protein catabolic process	1.6035e-17		16417	S-acyltransferase activity	0.0013728		5743	mitochondrial inner membrane	2.6968e-07
Q9H4G4	GAPR1_HUMAN		6325	chromatin organization	2.0009e-17		43021	ribonucleoprotein binding	0.0015767		16585	chromatin remodeling complex	6.2372e-07
Q9Y5V3	MAGD1_HUMAN		42981	regulation of apoptosis	2.5896e-17		16862	intramolecular oxidoreductase activity, interconverting keto- and enol-groups	0.0015767		5667	transcription factor complex	1.329e-06
Q15434	RBMS2_HUMAN		6511	ubiquitin-dependent protein catabolic process	2.6243e-17		16655	oxidoreductase activity, acting on NADH or NADPH, quinone or similar compound as acceptor	0.0017253		5657	replication fork	1.4788e-06
Q9BTV4	TMM43_HUMAN		44265	cellular macromolecule catabolic process	4.2236e-17		8017	microtubule binding	0.0017805		16604	nuclear body	1.4788e-06
Q13586	STIM1_HUMAN		43067	regulation of programmed cell death	5.2283e-17		45309	protein phosphorylated amino acid binding	0.0021159		31968	organelle outer membrane	1.5364e-06
P26196	DDX6_HUMAN		31399	regulation of protein modification process	5.8504e-17		43022	ribosome binding	0.0021159		16023	cytoplasmic membrane-bounded vesicle	1.5364e-06
O14773	TPP1_HUMAN		31396	regulation of protein ubiquitination	5.9833e-17		42826	histone deacetylase binding	0.0021412		34399	nuclear periphery	1.5504e-06
P35613	BASI_HUMAN		31397	negative regulation of protein ubiquitination	1.0881e-16		3824	catalytic activity	0.0024089		5643	nuclear pore	2.7069e-06
Q6PIU2	NCEH1_HUMAN		31400	negative regulation of protein modification process	1.2677e-16		70491	transcription repressor binding	0.0030342		31988	membrane-bounded vesicle	4.1049e-06
Q13308	PTK7_HUMAN		10942	positive regulation of cell death	1.3996e-16		3678	DNA helicase activity	0.0033436		70469	respiratory chain	4.4533e-06
Q9BZG1	RAB34_HUMAN		43065	positive regulation of apoptosis	1.4297e-16		51087	chaperone binding	0.0038393		16469	proton-transporting two-sector ATPase complex	5.1886e-06
O15533	TPSN_HUMAN		8380	RNA splicing	2.1545e-16		16538	cyclin-dependent protein kinase regulator activity	0.0052099		19867	outer membrane	6.3269e-06
P48060	GLIP1_HUMAN		9057	macromolecule catabolic process	2.9306e-16		30291	protein serine/threonine kinase inhibitor activity	0.0052099		31982	vesicle	6.3546e-06
Q9NTJ5	SAC1_HUMAN		43068	positive regulation of programmed cell death	2.9741e-16		4004	ATP-dependent RNA helicase activity	0.0052099		31410	cytoplasmic vesicle	7.8421e-06
Q969E2	SCAM4_HUMAN		45184	establishment of protein localization	6.8855e-16		46332	SMAD binding	0.0053248		790	nuclear chromatin	1.1052e-05
O75396	SC22B_HUMAN		15031	protein transport	7.6273e-16		16864	intramolecular oxidoreductase activity, transposing S-S bonds	0.0053248		118	histone deacetylase complex	1.1834e-05
Q9HCU5	PREB_HUMAN		8104	protein localization	8.0111e-16		51879	Hsp90 protein binding	0.0053248		5819	spindle	1.1882e-05
Q9HBH5	RDH14_HUMAN		6396	RNA processing	1.1718e-15		3756	protein disulfide isomerase activity	0.0053248		46930	pore complex	1.1991e-05
P11166	GTR1_HUMAN		44093	positive regulation of molecular function	1.8651e-15		16772	transferase activity, transferring phosphorus-containing groups	0.0054179		31980	mitochondrial lumen	1.9194e-05
Q6UVK1	CSPG4_HUMAN		33036	macromolecule localization	3.1382e-15		31435	mitogen-activated protein kinase kinase kinase binding	0.0054179		5759	mitochondrial matrix	1.9194e-05
O00560	SDCB1_HUMAN		51247	positive regulation of protein metabolic process	5.1803e-15		19789	SUMO ligase activity	0.0054179		9295	nucleoid	2.9829e-05
P35813	PPM1A_HUMAN		51248	negative regulation of protein metabolic process	5.5155e-15		8135	translation factor activity, nucleic acid binding	0.0059152		42645	mitochondrial nucleoid	2.9829e-05
P46977	STT3A_HUMAN		32270	positive regulation of cellular protein metabolic process	1.4073e-14		42162	telomeric DNA binding	0.0059152		151	ubiquitin ligase complex	3.2776e-05
P42166	LAP2A_HUMAN		70271	protein complex biogenesis	1.8541e-14		46933	hydrogen ion transporting ATP synthase activity, rotational mechanism	0.0059152		5741	mitochondrial outer membrane	4.194e-05
Q969X5	ERGI1_HUMAN		6461	protein complex assembly	1.8541e-14		3688	DNA replication origin binding	0.0059337		30176	integral to endoplasmic reticulum membrane	4.7654e-05
O00264	PGRC1_HUMAN		51098	regulation of binding	3.4035e-14		5102	receptor binding	0.0077768		5815	microtubule organizing center	5.2951e-05
P25445	TNR6_HUMAN		32269	negative regulation of cellular protein metabolic process	5.2732e-14		8186	RNA-dependent ATPase activity	0.0082753		45271	respiratory chain complex I	8.0798e-05
P39656	OST48_HUMAN		34728	nucleosome organization	1.1595e-13		4861	cyclin-dependent protein kinase inhibitor activity	0.0087761		30964	NADH dehydrogenase complex	8.0798e-05
O75695	XRP2_HUMAN		6457	protein folding	1.3969e-13		8094	DNA-dependent ATPase activity	0.0089858		5747	mitochondrial respiratory chain complex I	8.0798e-05
P05556	ITB1_HUMAN		44092	negative regulation of molecular function	1.5859e-13		42393	histone binding	0.0089858		48471	perinuclear region of cytoplasm	0.00010162
P17302	CXA1_HUMAN		6605	protein targeting	1.6765e-13		3702	RNA polymerase II transcription factor activity	0.0089858		22624	proteasome accessory complex	0.00010387
Q08117	AES_HUMAN		31401	positive regulation of protein modification process	4.6853e-13		3743	translation initiation factor activity	0.0091874		16581	NuRD complex	0.00010387
Q9H5V8	CDCP1_HUMAN		6259	DNA metabolic process	4.8657e-13		5057	receptor signaling protein activity	0.011278		43256	laminin complex	0.00010671
Q8TD31	CCHCR_HUMAN		51726	regulation of cell cycle	5.7289e-13		8601	protein phosphatase type 2A regulator activity	0.01269		5746	mitochondrial respiratory chain	0.00010961
P51148	RAB5C_HUMAN		6334	nucleosome assembly	9.4099e-13		3724	RNA helicase activity	0.012699		16607	nuclear speck	0.00013675
P40227	TCPZ_HUMAN		70647	protein modification by small protein conjugation or removal	1.571e-12		16504	peptidase activator activity	0.013079		16363	nuclear matrix	0.00014223
Q6IAA8	LTOR1_HUMAN		65004	protein-DNA complex assembly	1.6081e-12		34062	RNA polymerase activity	0.017115		45259	proton-transporting ATP synthase complex	0.00014986
P62834	RAP1A_HUMAN		6917	induction of apoptosis	2.5098e-12		3899	DNA-directed RNA polymerase activity	0.017115		792	heterochromatin	0.00015715
Q9Y5S1	TRPV2_HUMAN		12502	induction of programmed cell death	3.2347e-12		70410	co-SMAD binding	0.017115		5794	Golgi apparatus	0.00019804
Q8N4L2	TM55A_HUMAN		6333	chromatin assembly or disassembly	3.5617e-12		31543	peptidyl-proline dioxygenase activity	0.017115		71339	MLL1 complex	0.000204
P17813	EGLN_HUMAN		43085	positive regulation of catalytic activity	6.0155e-12		42287	MHC protein binding	0.019585		5665	DNA-directed RNA polymerase II, core complex	0.00022631
Q16891	MIC60_HUMAN		31497	chromatin assembly	1.0516e-11		10843	promoter binding	0.020569		5753	mitochondrial proton-transporting ATP synthase complex	0.00022781
Q8TED1	GPX8_HUMAN		8219	cell death	1.2995e-11		44212	DNA regulatory region binding	0.020569		30139	endocytic vesicle	0.00035448
Q9BRK3	MXRA8_HUMAN		12501	programmed cell death	1.3965e-11		16421	CoA carboxylase activity	0.021223		42765	GPI-anchor transamidase complex	0.00035448
Q9NV96	CC50A_HUMAN		50794	regulation of cellular process	2.3856e-11		19237	centromeric DNA binding	0.021223		5788	endoplasmic reticulum lumen	0.00038937
P49368	TCPG_HUMAN		16032	viral reproduction	2.5217e-11		4312	fatty acid synthase activity	0.021223		775	chromosome, centromeric region	0.00042708
A0FGR8	ESYT2_HUMAN		50789	regulation of biological process	2.5628e-11		4656	procollagen-proline 4-dioxygenase activity	0.021223		5912	adherens junction	0.00042891
P50479	PDLI4_HUMAN		16265	death	2.7809e-11		42975	peroxisome proliferator activated receptor binding	0.021223		276	mitochondrial proton-transporting ATP synthase complex, coupling factor F(o)	0.00042891
Q16527	CSRP2_HUMAN		65007	biological regulation	2.8936e-11		31545	peptidyl-proline 4-dioxygenase activity	0.021223		70688	MLL5-L complex	0.00042891
Q12959	DLG1_HUMAN		6915	apoptosis	3.5547e-11		70035	purine NTP-dependent helicase activity	0.022304		5606	laminin-1 complex	0.00042891
P63151	2ABA_HUMAN		22415	viral reproductive process	3.9986e-11		8026	ATP-dependent helicase activity	0.022304		5813	centrosome	0.00044275
P63167	DYL1_HUMAN		42221	response to chemical stimulus	4.2334e-11		5178	integrin binding	0.02363		267	cell fraction	0.0005074
Q00403	TF2B_HUMAN		6119	oxidative phosphorylation	7.0248e-11		16566	specific transcriptional repressor activity	0.024011		5793	ER-Golgi intermediate compartment	0.00068238
Q04637	IF4G1_HUMAN		10629	negative regulation of gene expression	8.978e-11		42805	actinin binding	0.024011		5874	microtubule	0.00078982
O43390	HNRPR_HUMAN		71103	DNA conformation change	9.8152e-11		42626	ATPase activity, coupled to transmembrane movement of substances	0.025894		33177	proton-transporting two-sector ATPase complex, proton-transporting domain	0.0008854
P05141	ADT2_HUMAN		22403	cell cycle phase	1.0022e-10		5544	calcium-dependent phospholipid binding	0.028774		776	kinetochore	0.001026
P68104	EF1A1_HUMAN		43687	post-translational protein modification	1.0524e-10		42625	ATPase activity, coupled to transmembrane movement of ions	0.030191		31301	integral to organelle membrane	0.001026
Q5VTE0	EF1A3_HUMAN		6950	response to stress	1.1627e-10		43492	ATPase activity, coupled to movement of substances	0.030191		70161	anchoring junction	0.001029
O14654	IRS4_HUMAN		60255	regulation of macromolecule metabolic process	1.2161e-10		3677	DNA binding	0.033317		45121	membrane raft	0.001029
O95816	BAG2_HUMAN		6260	DNA replication	2.6499e-10		16820	hydrolase activity, acting on acid anhydrides, catalyzing transmembrane movement of substances	0.035334		30126	COPI vesicle coat	0.0010746
Q71UM5	RS27L_HUMAN		51172	negative regulation of nitrogen compound metabolic process	2.9109e-10		42288	MHC class I protein binding	0.035498		5604	basement membrane	0.001094
Q9BQE3	TBA1C_HUMAN		32446	protein modification by small protein conjugation	3.8405e-10		8139	nuclear localization sequence binding	0.035498		5938	cell cortex	0.0012046
P62266	RS23_HUMAN		33554	cellular response to stress	3.8627e-10		8143	poly(A) RNA binding	0.035498		159	protein phosphatase type 2A complex	0.0012651
O60814	H2B1K_HUMAN		45934	negative regulation of nucleobase, nucleoside, nucleotide and nucleic acid metabolic process	3.8832e-10		19843	rRNA binding	0.03719		428	DNA-directed RNA polymerase complex	0.0014044
P09651	ROA1_HUMAN		6464	protein modification process	4.7897e-10		16853	isomerase activity	0.037994		55029	nuclear DNA-directed RNA polymerase complex	0.0014044
O95793	STAU1_HUMAN		51716	cellular response to stimulus	5.1474e-10		51287	NAD or NADH binding	0.038339		793	condensed chromosome	0.0014044
P06733	ENOA_HUMAN		44248	cellular catabolic process	7.0862e-10		15399	primary active transmembrane transporter activity	0.038973		8250	oligosaccharyltransferase complex	0.0014119
P49458	SRP09_HUMAN		43122	regulation of I-kappaB kinase/NF-kappaB cascade	8.895e-10		15405	P-P-bond-hydrolysis-driven transmembrane transporter activity	0.038973		45263	proton-transporting ATP synthase complex, coupling factor F(o)	0.0015796
P46776	RL27A_HUMAN		16567	protein ubiquitination	9.9184e-10		50750	low-density lipoprotein receptor binding	0.042481		307	cyclin-dependent protein kinase holoenzyme complex	0.0015796
P46782	RS5_HUMAN		10033	response to organic substance	9.9184e-10		48365	Rac GTPase binding	0.042481		5852	eukaryotic translation initiation factor 3 complex	0.0015796
P0CG48	UBC_HUMAN		51101	regulation of DNA binding	1.2885e-09		43028	caspase regulator activity	0.043789		5720	nuclear heterochromatin	0.0017978
P09874	PARP1_HUMAN		10627	regulation of intracellular protein kinase cascade	1.5688e-09		19829	cation-transporting ATPase activity	0.043789		31519	PcG protein complex	0.0019595
P12004	PCNA_HUMAN		50790	regulation of catalytic activity	2.0481e-09		48487	beta-tubulin binding	0.043789		44433	cytoplasmic vesicle part	0.0020802
P09884	DPOLA_HUMAN		43412	macromolecule modification	4.5689e-09		4407	histone deacetylase activity	0.043789		5637	nuclear inner membrane	0.0020802
P63165	SUMO1_HUMAN		60548	negative regulation of cell death	4.6183e-09		4716	receptor signaling protein tyrosine kinase activity	0.043789		30880	RNA polymerase complex	0.0021684
P31946	1433B_HUMAN		6323	DNA packaging	5.102e-09		33558	protein deacetylase activity	0.043789		31227	intrinsic to endoplasmic reticulum membrane	0.0021684
Q9NZL4	HPBP1_HUMAN		9890	negative regulation of biosynthetic process	5.6463e-09		16885	ligase activity, forming carbon-carbon bonds	0.048767		48475	coated membrane	0.002307
P63010	AP2B1_HUMAN		42127	regulation of cell proliferation	6.6314e-09		19798	procollagen-proline dioxygenase activity	0.048767		30117	membrane coat	0.002307
Q86X95	CIR1_HUMAN		33365	protein localization in organelle	6.9818e-09		16273	arginine N-methyltransferase activity	0.048767		71564	npBAF complex	0.0023436
O95071	UBR5_HUMAN		6397	mRNA processing	7.1113e-09		16274	protein-arginine N-methyltransferase activity	0.048767		5905	coated pit	0.0023772
O95817	BAG3_HUMAN		31327	negative regulation of cellular biosynthetic process	7.4587e-09						30120	vesicle coat	0.0024913
P04792	HSPB1_HUMAN		8633	activation of pro-apoptotic gene products	8.5303e-09						123	histone acetyltransferase complex	0.0027615
P11021	GRP78_HUMAN		10558	negative regulation of macromolecule biosynthetic process	1.0012e-08						43596	nuclear replication fork	0.0030031
P25685	DNJB1_HUMAN		16481	negative regulation of transcription	1.0247e-08						30055	cell-substrate junction	0.0034164
P35998	PRS7_HUMAN		43123	positive regulation of I-kappaB kinase/NF-kappaB cascade	1.183e-08						784	nuclear chromosome, telomeric region	0.0034164
Q14103	HNRPD_HUMAN		61024	membrane organization	1.2175e-08						5792	microsome	0.0042572
Q8NC51	PAIRB_HUMAN		6091	generation of precursor metabolites and energy	1.3044e-08						781	chromosome, telomeric region	0.0043915
Q99729	ROAA_HUMAN		43066	negative regulation of apoptosis	1.3499e-08						5876	spindle microtubule	0.0043915
P68400	CSK21_HUMAN		43069	negative regulation of programmed cell death	1.6863e-08						30532	small nuclear ribonucleoprotein complex	0.0043915
O95967	FBLN4_HUMAN		6913	nucleocytoplasmic transport	1.7107e-08						30894	replisome	0.0046685
P12109	CO6A1_HUMAN		48193	Golgi vesicle transport	1.7194e-08						43601	nuclear replisome	0.0046685
Q13443	ADAM9_HUMAN		51170	nuclear import	1.9884e-08						30663	COPI coated vesicle membrane	0.0046685
P55036	PSMD4_HUMAN		16044	cellular membrane organization	1.9884e-08						31983	vesicle lumen	0.0047735
P31689	DNJA1_HUMAN		51169	nuclear transport	2.3355e-08						19773	proteasome core complex, alpha-subunit complex	0.004797
P25789	PSA4_HUMAN		51325	interphase	2.88e-08						30132	clathrin coat of coated pit	0.004797
Q6NZI2	PTRF_HUMAN		16071	mRNA metabolic process	2.99e-08						5838	proteasome regulatory particle	0.004797
Q9UHD8	SEPT9_HUMAN		43086	negative regulation of catalytic activity	3.4434e-08						16514	SWI/SNF complex	0.005198
P49023	PAXI_HUMAN		6357	regulation of transcription from RNA polymerase II promoter	3.8926e-08						5605	basal lamina	0.005198
Q5VU43	MYOME_HUMAN		6350	transcription	3.9773e-08						31093	platelet alpha granule lumen	0.0053074
P07858	CATB_HUMAN		8637	apoptotic mitochondrial changes	4.8411e-08						42598	vesicular fraction	0.0053186
O15260	SURF4_HUMAN		51329	interphase of mitotic cell cycle	6.8442e-08						33178	proton-transporting two-sector ATPase complex, catalytic domain	0.0053242
P63279	UBC9_HUMAN		6606	protein import into nucleus	7.7421e-08						5626	insoluble fraction	0.0059324
Q12797	ASPH_HUMAN		16568	chromatin modification	8.4634e-08						127	transcription factor TFIIIC complex	0.0060668
P12111	CO6A3_HUMAN		51173	positive regulation of nitrogen compound metabolic process	8.4634e-08						31232	extrinsic to external side of plasma membrane	0.0060668
P20618	PSB1_HUMAN		19222	regulation of metabolic process	9.3449e-08						42382	paraspeckles	0.0060668
P07237	PDIA1_HUMAN		80134	regulation of response to stress	1.0674e-07						5682	U5 snRNP	0.0060668
P43686	PRS6B_HUMAN		17038	protein import	1.0783e-07						30669	clathrin-coated endocytic vesicle membrane	0.0060668
Q01813	PFKAP_HUMAN		6974	response to DNA damage stimulus	1.1527e-07						8287	protein serine/threonine phosphatase complex	0.0061162
Q99460	PSMD1_HUMAN		34504	protein localization in nucleus	1.17e-07						43259	laminin-10 complex	0.0061561
Q8WWI1	LMO7_HUMAN		16310	phosphorylation	1.4299e-07						5719	nuclear euchromatin	0.0061561
Q9H3P7	GCP60_HUMAN		6351	transcription, DNA-dependent	2.7443e-07						42824	MHC class I peptide loading complex	0.0061561
Q9NXH8	TOR4A_HUMAN		32774	RNA biosynthetic process	2.8676e-07						5952	cAMP-dependent protein kinase complex	0.0068053
P53618	COPB_HUMAN		31323	regulation of cellular metabolic process	3.7004e-07						60205	cytoplasmic membrane-bounded vesicle lumen	0.0069381
P27816	MAP4_HUMAN		45935	positive regulation of nucleobase, nucleoside, nucleotide and nucleic acid metabolic process	3.7537e-07						31300	intrinsic to organelle membrane	0.007323
Q04721	NOTC2_HUMAN		1836	release of cytochrome c from mitochondria	4.1938e-07						5680	anaphase-promoting complex	0.0076735
P13489	RINI_HUMAN		75	cell cycle checkpoint	4.1938e-07						35267	NuA4 histone acetyltransferase complex	0.0079117
Q9NR12	PDLI7_HUMAN		6916	anti-apoptosis	5.7111e-07						45335	phagocytic vesicle	0.0082557
Q9P270	SLAI2_HUMAN		45786	negative regulation of cell cycle	6.1372e-07						31091	platelet alpha granule	0.0083647
P09486	SPRC_HUMAN		87	M phase of mitotic cell cycle	7.1839e-07						16591	DNA-directed RNA polymerase II, holoenzyme	0.0087908
P35221	CTNA1_HUMAN		45941	positive regulation of transcription	7.1974e-07						779	condensed chromosome, centromeric region	0.0087908
Q9Y285	SYFA_HUMAN		8285	negative regulation of cell proliferation	7.3836e-07						152	nuclear ubiquitin ligase complex	0.010116
Q9UGP8	SEC63_HUMAN		280	nuclear division	7.6096e-07						15629	actin cytoskeleton	0.010307
P60900	PSA6_HUMAN		7067	mitosis	7.6096e-07						33180	proton-transporting V-type ATPase, V1 domain	0.010386
P23458	JAK1_HUMAN		80090	regulation of primary metabolic process	8.1454e-07						5924	cell-substrate adherens junction	0.010842
P49792	RBP2_HUMAN		44403	symbiosis, encompassing mutualism through parasitism	9.3056e-07						9986	cell surface	0.012098
Q8TD10	MIPO1_HUMAN		10608	posttranscriptional regulation of gene expression	1.063e-06						44449	contractile fiber part	0.012227
Q8TBB1	LNX1_HUMAN		48285	organelle fission	1.063e-06						30660	Golgi-associated vesicle membrane	0.012258
O14980	XPO1_HUMAN		42176	regulation of protein catabolic process	1.107e-06						5925	focal adhesion	0.012823
O00505	IMA4_HUMAN		375	RNA splicing, via transesterification reactions	1.1147e-06						33116	ER-Golgi intermediate compartment membrane	0.012908
P30153	2AAA_HUMAN		19058	viral infectious cycle	1.1538e-06						5625	soluble fraction	0.013016
P25786	PSA1_HUMAN		31328	positive regulation of cellular biosynthetic process	1.1538e-06						5798	Golgi-associated vesicle	0.013016
Q9H270	VPS11_HUMAN		51179	localization	1.1538e-06						43189	H4/H2A histone acetyltransferase complex	0.013016
P49327	FAS_HUMAN		51090	regulation of transcription factor activity	1.1723e-06						16605	PML body	0.013903
O75477	ERLN1_HUMAN		90046	regulation of transcription regulator activity	1.1723e-06						5791	rough endoplasmic reticulum	0.013903
O00391	QSOX1_HUMAN		16192	vesicle-mediated transport	1.2556e-06						30666	endocytic vesicle membrane	0.013903
Q99615	DNJC7_HUMAN		10557	positive regulation of macromolecule biosynthetic process	1.2638e-06						30017	sarcomere	0.01463
Q14974	IMB1_HUMAN		22613	ribonucleoprotein complex biogenesis	1.426e-06						313	organellar ribosome	0.01509
P46734	MP2K3_HUMAN		51100	negative regulation of binding	1.5327e-06						5761	mitochondrial ribosome	0.01509
Q13616	CUL1_HUMAN		9056	catabolic process	1.7071e-06						70419	nonhomologous end joining complex	0.01509
P01106	MYC_HUMAN		43623	cellular protein complex assembly	1.84e-06						5652	nuclear lamina	0.01509
Q13546	RIPK1_HUMAN		51253	negative regulation of RNA metabolic process	1.8583e-06						31594	neuromuscular junction	0.015258
P20248	CCNA2_HUMAN		7005	mitochondrion organization	1.9358e-06						5913	cell-cell adherens junction	0.018189
P10619	PPGB_HUMAN		45892	negative regulation of transcription, DNA-dependent	2.1279e-06						44452	nucleolar part	0.018587
O95470	SGPL1_HUMAN		51234	establishment of localization	2.2954e-06						5768	endosome	0.018604
P11233	RALA_HUMAN		6261	DNA-dependent DNA replication	2.4078e-06						314	organellar small ribosomal subunit	0.018639
Q00325	MPCP_HUMAN		10628	positive regulation of gene expression	2.7993e-06						33176	proton-transporting V-type ATPase complex	0.018639
P62877	RBX1_HUMAN		71310	cellular response to organic substance	3.0274e-06						803	sex chromosome	0.018639
Q15369	ELOC_HUMAN		9891	positive regulation of biosynthetic process	3.7264e-06						5763	mitochondrial small ribosomal subunit	0.018639
P13051	UNG_HUMAN		43281	regulation of caspase activity	3.8378e-06						30137	COPI-coated vesicle	0.020032
O00629	IMA3_HUMAN		51656	establishment of organelle localization	3.8519e-06						777	condensed chromosome kinetochore	0.020262
P24941	CDK2_HUMAN		22904	respiratory electron transport chain	3.9463e-06						71565	nBAF complex	0.02038
P55265	DSRAD_HUMAN		279	M phase	4.047e-06						30870	Mre11 complex	0.020657
Q9BS26	ERP44_HUMAN		6892	post-Golgi vesicle-mediated transport	6.0373e-06						31264	death-inducing signaling complex	0.020657
P68371	TBB4B_HUMAN		6986	response to unfolded protein	6.1013e-06						791	euchromatin	0.020657
P46939	UTRO_HUMAN		6810	transport	7.9292e-06						70937	CRD-mediated mRNA stability complex	0.020657
Q01082	SPTB2_HUMAN		71216	cellular response to biotic stimulus	8.5267e-06						5638	lamin filament	0.020657
O00339	MATN2_HUMAN		51301	cell division	9.157e-06						5658	alpha DNA polymerase:primase complex	0.020657
P07910	HNRPC_HUMAN		43392	negative regulation of DNA binding	9.2641e-06						71204	histone pre-mRNA 3'end processing complex	0.020657
P35232	PHB_HUMAN		52548	regulation of endopeptidase activity	9.4861e-06						5958	DNA-dependent protein kinase-DNA ligase 4 complex	0.020657
Q66K89	E4F1_HUMAN		51254	positive regulation of RNA metabolic process	9.5606e-06						12506	vesicle membrane	0.021583
Q13363	CTBP1_HUMAN		6281	DNA repair	9.9156e-06						31461	cullin-RING ubiquitin ligase complex	0.022006
P13861	KAP2_HUMAN		377	RNA splicing, via transesterification reactions with bulged adenosine as nucleophile	1.245e-05						44420	extracellular matrix part	0.022405
Q13323	BIK_HUMAN		398	nuclear mRNA splicing, via spliceosome	1.245e-05						30016	myofibril	0.023007
Q9UER7	DAXX_HUMAN		6793	phosphorus metabolic process	1.3192e-05						16592	mediator complex	0.023384
P25490	TYY1_HUMAN		6796	phosphate metabolic process	1.3192e-05						30659	cytoplasmic vesicle membrane	0.024203
Q01860	PO5F1_HUMAN		51789	response to protein stimulus	1.3369e-05						30904	retromer complex	0.024203
Q99966	CITE1_HUMAN		6890	retrograde vesicle-mediated transport, Golgi to ER	1.3736e-05						43260	laminin-11 complex	0.024203
D2IYK3	D2IYK3_HUMAN		10740	positive regulation of intracellular protein kinase cascade	1.4706e-05						8537	proteasome activator complex	0.024203
P78527	PRKDC_HUMAN		52547	regulation of peptidase activity	1.5608e-05						31618	nuclear centromeric heterochromatin	0.024203
P15336	ATF2_HUMAN		51701	interaction with host	1.5971e-05						30122	AP-2 adaptor complex	0.024203
P22415	USF1_HUMAN		6366	transcription from RNA polymerase II promoter	1.9363e-05						5945	6-phosphofructokinase complex	0.024203
Q9Y4A5	TRRAP_HUMAN		23056	positive regulation of signaling process	1.9848e-05						5624	membrane fraction	0.024203
Q92831	KAT2B_HUMAN		45893	positive regulation of transcription, DNA-dependent	2.0319e-05						30018	Z disc	0.02431
Q15326	ZMY11_HUMAN		42773	ATP synthesis coupled electron transport	2.2345e-05						5875	microtubule associated complex	0.0245
Q13200	PSMD2_HUMAN		42775	mitochondrial ATP synthesis coupled electron transport	2.2345e-05						5640	nuclear outer membrane	0.025122
Q01105	SET_HUMAN		35468	positive regulation of signaling pathway	2.3601e-05						16580	Sin3 complex	0.028522
P29590	PML_HUMAN		45333	cellular respiration	2.895e-05						45334	clathrin-coated endocytic vesicle	0.028522
Q9NYF8	BCLF1_HUMAN		15985	energy coupled proton transport, down electrochemical gradient	3.059e-05						35098	ESC/E(Z) complex	0.028522
P14859	PO2F1_HUMAN		15986	ATP synthesis coupled proton transport	3.059e-05						808	origin recognition complex	0.028522
Q01094	E2F1_HUMAN		9967	positive regulation of signal transduction	3.0942e-05						70822	Sin3-type complex	0.028522
Q92547	TOPB1_HUMAN		80135	regulation of cellular response to stress	4.4263e-05						30867	rough endoplasmic reticulum membrane	0.030047
E9KL35	E9KL35_HUMAN		9206	purine ribonucleoside triphosphate biosynthetic process	4.7144e-05						43292	contractile fiber	0.035951
Q9BUJ2	HNRL1_HUMAN		48583	regulation of response to stimulus	4.8127e-05						1739	sex chromatin	0.040936
Q9UJX2	CDC23_HUMAN		7249	I-kappaB kinase/NF-kappaB cascade	4.977e-05						16234	inclusion body	0.040936
Q92530	PSMF1_HUMAN		22900	electron transport chain	5.0258e-05						31307	integral to mitochondrial outer membrane	0.046706
Q8WWY3	PRP31_HUMAN		9150	purine ribonucleotide metabolic process	5.6053e-05						70938	contractile ring	0.046706
P56545	CTBP2_HUMAN		30155	regulation of cell adhesion	5.653e-05						5662	DNA replication factor A complex	0.046706
Q9UMS0	NFU1_HUMAN		9152	purine ribonucleotide biosynthetic process	5.7223e-05						5663	DNA replication factor C complex	0.046706
Q13724	MOGS_HUMAN		43549	regulation of kinase activity	6.0189e-05						70603	SWI/SNF-type complex	0.048857
Q1MSJ5	CSPP1_HUMAN		9145	purine nucleoside triphosphate biosynthetic process	6.1406e-05						16323	basolateral plasma membrane	0.04987
Q14108	SCRB2_HUMAN		9201	ribonucleoside triphosphate biosynthetic process	6.1406e-05
P48643	TCPE_HUMAN		6352	transcription initiation	6.4039e-05
Q99523	SORT_HUMAN		10647	positive regulation of cell communication	7.3012e-05
O00425	IF2B3_HUMAN		9205	purine ribonucleoside triphosphate metabolic process	7.3079e-05
Q9NZI8	IF2B1_HUMAN		51174	regulation of phosphorus metabolic process	7.4437e-05
Q93062	RBPMS_HUMAN		19220	regulation of phosphate metabolic process	7.4437e-05
Q96I24	FUBP3_HUMAN		6338	chromatin remodeling	7.4437e-05
P55795	HNRH2_HUMAN		6919	activation of caspase activity	7.4437e-05
Q96L91	EP400_HUMAN		6508	proteolysis	7.5629e-05
Q969R5	LMBL2_HUMAN		51640	organelle localization	7.5629e-05
Q3B820	F161A_HUMAN		43393	regulation of protein binding	7.5629e-05
Q04864	REL_HUMAN		6270	DNA-dependent DNA replication initiation	7.5729e-05
Q14165	MLEC_HUMAN		9607	response to biotic stimulus	8.1304e-05
Q9Y6C2	EMIL1_HUMAN		51338	regulation of transferase activity	8.2784e-05
P06703	S10A6_HUMAN		60	protein import into nucleus, translocation	8.3147e-05
P05106	ITB3_HUMAN		42776	mitochondrial ATP synthesis coupled proton transport	9.1374e-05
Q99700	ATX2_HUMAN		9199	ribonucleoside triphosphate metabolic process	9.1499e-05
P59768	GBG2_HUMAN		9142	nucleoside triphosphate biosynthetic process	0.00010291
Q9Y6M1	IF2B2_HUMAN		9144	purine nucleoside triphosphate metabolic process	0.0001034
Q92900	RENT1_HUMAN		30518	steroid hormone receptor signaling pathway	0.00010649
Q8N9N5	BANP_HUMAN		42770	DNA damage response, signal transduction	0.00011098
P82932	RT06_HUMAN		7346	regulation of mitotic cell cycle	0.00012117
O00268	TAF4_HUMAN		65008	regulation of biological quality	0.00012521
P36873	PP1G_HUMAN		23014	signal transmission via phosphorylation event	0.00013156
P06239	LCK_HUMAN		7243	intracellular protein kinase cascade	0.00013156
P52294	IMA5_HUMAN		6310	DNA recombination	0.00013242
Q9UBU9	NXF1_HUMAN		30522	intracellular receptor mediated signaling pathway	0.00013954
Q96SB4	SRPK1_HUMAN		22618	ribonucleoprotein complex assembly	0.00013954
O94776	MTA2_HUMAN		50793	regulation of developmental process	0.00014576
Q16594	TAF9_HUMAN		7050	cell cycle arrest	0.00015007
Q6P2Q9	PRP8_HUMAN		15980	energy derivation by oxidation of organic compounds	0.00015541
Q99613	EIF3C_HUMAN		9141	nucleoside triphosphate metabolic process	0.00015923
P11142	HSP7C_HUMAN		43433	negative regulation of transcription factor activity	0.0001597
P60709	ACTB_HUMAN		90048	negative regulation of transcription regulator activity	0.0001597
O75369	FLNB_HUMAN		43280	positive regulation of caspase activity	0.00018199
P21333	FLNA_HUMAN		10952	positive regulation of peptidase activity	0.00018199
Q92841	DDX17_HUMAN		209	protein polyubiquitination	0.00018199
O00303	EIF3F_HUMAN		6839	mitochondrial transport	0.00020844
P62136	PP1A_HUMAN		122	negative regulation of transcription from RNA polymerase II promoter	0.00020878
Q93009	UBP7_HUMAN		6903	vesicle targeting	0.0002119
P23396	RS3_HUMAN		51052	regulation of DNA metabolic process	0.0002156
Q05639	EF1A2_HUMAN		35466	regulation of signaling pathway	0.00022345
P07437	TBB5_HUMAN		51099	positive regulation of binding	0.0002433
Q16543	CDC37_HUMAN		70887	cellular response to chemical stimulus	0.00024661
P08238	HS90B_HUMAN		8625	induction of apoptosis via death domain receptors	0.00025244
P62269	RS18_HUMAN		42274	ribosomal small subunit biogenesis	0.00025244
P78371	TCPB_HUMAN		23034	intracellular signaling pathway	0.00025725
P50990	TCPQ_HUMAN		9259	ribonucleotide metabolic process	0.00026647
P50991	TCPD_HUMAN		1701	in utero embryonic development	0.0002687
P12236	ADT3_HUMAN		10468	regulation of gene expression	0.00028911
Q13162	PRDX4_HUMAN		42325	regulation of phosphorylation	0.00029539
P31943	HNRH1_HUMAN		6302	double-strand break repair	0.00032118
P62249	RS16_HUMAN		45859	regulation of protein kinase activity	0.00034205
P12036	NFH_HUMAN		43388	positive regulation of DNA binding	0.00035721
P62829	RL23_HUMAN		9260	ribonucleotide biosynthetic process	0.00043923
P42677	RS27_HUMAN		6120	mitochondrial electron transport, NADH to ubiquinone	0.00043923
Q71U36	TBA1A_HUMAN		30521	androgen receptor signaling pathway	0.00043959
P62805	H4_HUMAN		2221	pattern recognition receptor signaling pathway	0.00043959
Q99879	H2B1M_HUMAN		42254	ribosome biogenesis	0.00046886
P58876	H2B1D_HUMAN		51235	maintenance of location	0.00052057
Q08211	DHX9_HUMAN		16570	histone modification	0.00056621
P00338	LDHA_HUMAN		2218	activation of innate immune response	0.00063052
P05386	RLA1_HUMAN		46034	ATP metabolic process	0.00067048
P12277	KCRB_HUMAN		32582	negative regulation of gene-specific transcription	0.00068182
P46781	RS9_HUMAN		6754	ATP biosynthetic process	0.0007804
Q07020	RL18_HUMAN		34097	response to cytokine stimulus	0.00081466
P30050	RL12_HUMAN		82	G1/S transition of mitotic cell cycle	0.00081466
P46779	RL28_HUMAN		34220	ion transmembrane transport	0.00081466
P68431	H31_HUMAN		7010	cytoskeleton organization	0.00086228
P62807	H2B1C_HUMAN		6417	regulation of translation	0.00087178
P19338	NUCL_HUMAN		71445	cellular response to protein stimulus	0.00091109
P36578	RL4_HUMAN		43029	T cell homeostasis	0.00093242
Q99878	H2A1J_HUMAN		7006	mitochondrial membrane organization	0.00099506
P0C0S8	H2A1_HUMAN		16569	covalent chromatin modification	0.0010039
P04908	H2A1B_HUMAN		6984	ER-nucleus signaling pathway	0.0010585
P62906	RL10A_HUMAN		48199	vesicle targeting, to, from or within Golgi	0.0011324
Q9HCC0	MCCB_HUMAN		8629	induction of apoptosis by intracellular signals	0.0012444
P40429	RL13A_HUMAN		9411	response to UV	0.0013034
Q5QNW6	H2B2F_HUMAN		6403	RNA localization	0.0013387
P05166	PCCB_HUMAN		71222	cellular response to lipopolysaccharide	0.0013748
P61513	RL37A_HUMAN		46902	regulation of mitochondrial membrane permeability	0.0013812
P04406	G3P_HUMAN		48200	Golgi transport vesicle coating	0.0013812
Q16695	H31T_HUMAN		48205	COPI coating of Golgi vesicle	0.0013812
P83731	RL24_HUMAN		70302	regulation of stress-activated protein kinase signaling cascade	0.0014583
P84098	RL19_HUMAN		45075	regulation of interleukin-12 biosynthetic process	0.001479
P16989	YBOX3_HUMAN		50657	nucleic acid transport	0.0015113
Q71DI3	H32_HUMAN		50658	RNA transport	0.0015113
P32969	RL9_HUMAN		51236	establishment of RNA localization	0.0015113
P52597	HNRPF_HUMAN		6413	translational initiation	0.0015147
P20671	H2A1D_HUMAN		51651	maintenance of location in cell	0.0015415
Q99623	PHB2_HUMAN		45862	positive regulation of proteolysis	0.0015979
P62280	RS11_HUMAN		42493	response to drug	0.0016111
Q99880	H2B1L_HUMAN		1932	regulation of protein amino acid phosphorylation	0.0016289
P46783	RS10_HUMAN		2758	innate immune response-activating signal transduction	0.0017845
P25398	RS12_HUMAN		18193	peptidyl-amino acid modification	0.0018011
P05388	RLA0_HUMAN		6164	purine nucleotide biosynthetic process	0.001819
Q02878	RL6_HUMAN		2224	toll-like receptor signaling pathway	0.0019496
P62424	RL7A_HUMAN		6367	transcription initiation from RNA polymerase II promoter	0.0020433
P62937	PPIA_HUMAN		46328	regulation of JNK cascade	0.0021001
P08865	RSSA_HUMAN		45732	positive regulation of protein catabolic process	0.002144
P62241	RS8_HUMAN		40008	regulation of growth	0.0022976
Q96KK5	H2A1H_HUMAN		60429	epithelium development	0.0023055
P62899	RL31_HUMAN		2260	lymphocyte homeostasis	0.0023258
P22061	PIMT_HUMAN		10563	negative regulation of phosphorus metabolic process	0.0025628
P62750	RL23A_HUMAN		45936	negative regulation of phosphate metabolic process	0.0025628
P61247	RS3A_HUMAN		30111	regulation of Wnt receptor signaling pathway	0.0025841
P18124	RL7_HUMAN		10149	senescence	0.0026774
P62081	RS7_HUMAN		45595	regulation of cell differentiation	0.0027246
Q7L7L0	H2A3_HUMAN		6607	NLS-bearing substrate import into nucleus	0.0027489
P39023	RL3_HUMAN		6368	RNA elongation from RNA polymerase II promoter	0.0027908
P62753	RS6_HUMAN		50678	regulation of epithelial cell proliferation	0.0029494
Q6FI13	H2A2A_HUMAN		10556	regulation of macromolecule biosynthetic process	0.0030123
Q9BTM1	H2AJ_HUMAN		31099	regeneration	0.0030293
Q93077	H2A1C_HUMAN		6163	purine nucleotide metabolic process	0.0030688
Q00839	HNRPU_HUMAN		51270	regulation of cellular component movement	0.0031358
Q16777	H2A2C_HUMAN		2757	immune response-activating signal transduction	0.0031388
P62277	RS13_HUMAN		7568	aging	0.0031388
Q93079	H2B1H_HUMAN		19048	virus-host interaction	0.0031757
P46777	RL5_HUMAN		19059	initiation of viral infection	0.0031757
P62913	RL11_HUMAN		2682	regulation of immune system process	0.0032924
P84243	H33_HUMAN		79	regulation of cyclin-dependent protein kinase activity	0.003327
Q99877	H2B1N_HUMAN		15931	nucleobase, nucleoside, nucleotide and nucleic acid transport	0.003327
P35268	RL22_HUMAN		10970	microtubule-based transport	0.0035256
P57053	H2BFS_HUMAN		51128	regulation of cellular component organization	0.0036269
O15379	HDAC3_HUMAN		32583	regulation of gene-specific transcription	0.0036493
O60506	HNRPQ_HUMAN		71634	regulation of transforming growth factor-beta production	0.003691
O75533	SF3B1_HUMAN		48194	Golgi vesicle budding	0.003691
P12956	XRCC6_HUMAN		723	telomere maintenance	0.0037412
P13010	XRCC5_HUMAN		45792	negative regulation of cell size	0.0038105
P35659	DEK_HUMAN		51091	positive regulation of transcription factor activity	0.0041499
P38398	BRCA1_HUMAN		90047	positive regulation of transcription regulator activity	0.0041499
P43246	MSH2_HUMAN		9966	regulation of signal transduction	0.0047691
P55209	NP1L1_HUMAN		70227	lymphocyte apoptosis	0.0048037
Q14683	SMC1A_HUMAN		40001	establishment of mitotic spindle localization	0.0048037
Q86XP3	DDX42_HUMAN		51345	positive regulation of hydrolase activity	0.0048037
Q8TAQ2	SMRC2_HUMAN		42257	ribosomal subunit assembly	0.0048087
Q92769	HDAC2_HUMAN		15992	proton transport	0.0048844
Q92878	RAD50_HUMAN		23051	regulation of signaling process	0.0048844
Q9UKL0	RCOR1_HUMAN		10038	response to metal ion	0.0051445
P30281	CCND3_HUMAN		132	establishment of mitotic spindle orientation	0.0055204
P56524	HDAC4_HUMAN		51294	establishment of spindle orientation	0.0055204
Q8WUI4	HDAC7_HUMAN		45084	positive regulation of interleukin-12 biosynthetic process	0.0055204
P67870	CSK2B_HUMAN		6002	fructose 6-phosphate metabolic process	0.0055204
P19838	NFKB1_HUMAN		8284	positive regulation of cell proliferation	0.0055311
P06241	FYN_HUMAN		32200	telomere organization	0.0056557
Q96RN5	MED15_HUMAN		46782	regulation of viral transcription	0.0057409
P61956	SUMO2_HUMAN		10035	response to inorganic substance	0.0057806
Q92624	APBP2_HUMAN		34329	cell junction assembly	0.0061397
Q9Y4K3	TRAF6_HUMAN		9792	embryonic development ending in birth or egg hatching	0.0063011
P62258	1433E_HUMAN		7017	microtubule-based process	0.0063664
Q14289	FAK2_HUMAN		43009	chordate embryonic development	0.0064316
Q5TAQ9	DCAF8_HUMAN		70646	protein modification by small protein removal	0.0068544
Q8N5U6	RNF10_HUMAN		6354	RNA elongation	0.0068544
O75928	PIAS2_HUMAN		34330	cell junction organization	0.007046
Q04206	TF65_HUMAN		10564	regulation of cell cycle process	0.0077045
O00585	CCL21_HUMAN		32386	regulation of intracellular transport	0.0077045
Q96EY1	DNJA3_HUMAN		6275	regulation of DNA replication	0.0077512
Q9UHD2	TBK1_HUMAN		10810	regulation of cell-substrate adhesion	0.0081042
O14964	HGS_HUMAN		6818	hydrogen transport	0.008202
O00308	WWP2_HUMAN		71219	cellular response to molecule of bacterial origin	0.0082612
P07339	CATD_HUMAN		51028	mRNA transport	0.0083535
Q9BUL8	PDC10_HUMAN		42255	ribosome assembly	0.0083535
Q9BWF2	TRAIP_HUMAN		30308	negative regulation of cell growth	0.0083791
O60341	KDM1A_HUMAN		50792	regulation of viral reproduction	0.0086616
P26641	EF1G_HUMAN		45930	negative regulation of mitotic cell cycle	0.008694
Q9BWG6	SCNM1_HUMAN		30334	regulation of cell migration	0.0088002
Q01850	CDR2_HUMAN		10553	negative regulation of gene-specific transcription from RNA polymerase II promoter	0.0091091
O14933	UB2L6_HUMAN		30162	regulation of proteolysis	0.0091091
P08237	PFKAM_HUMAN		77	DNA damage checkpoint	0.0091825
P10914	IRF1_HUMAN		6364	rRNA processing	0.0091825
Q12893	TM115_HUMAN		43506	regulation of JUN kinase activity	0.0092171
Q8TC12	RDH11_HUMAN		31347	regulation of defense response	0.0092171
P31151	S10A7_HUMAN		16072	rRNA metabolic process	0.0095638
Q9HD26	GOPC_HUMAN		60562	epithelial tube morphogenesis	0.0096369
Q14512	FGFP1_HUMAN		51130	positive regulation of cellular component organization	0.0097054
Q9BRK4	LZTS2_HUMAN		22603	regulation of anatomical structure morphogenesis	0.0097054
Q08379	GOGA2_HUMAN		9896	positive regulation of catabolic process	0.0099532
Q9H0U9	TSYL1_HUMAN		51272	positive regulation of cellular component movement	0.010083
P02511	CRYAB_HUMAN		43193	positive regulation of gene-specific transcription	0.010083
Q969F0	FATE1_HUMAN		31570	DNA integrity checkpoint	0.010233
P01100	FOS_HUMAN		6611	protein export from nucleus	0.010824
O00327	BMAL1_HUMAN		7172	signal complex assembly	0.010824
Q9Y2G8	DJC16_HUMAN		8283	cell proliferation	0.011041
P29692	EF1D_HUMAN		51053	negative regulation of DNA metabolic process	0.011139
Q6P1W5	CA094_HUMAN		31326	regulation of cellular biosynthetic process	0.011246
P40616	ARL1_HUMAN		2764	immune response-regulating signaling pathway	0.011492
Q9BYM8	HOIL1_HUMAN		22411	cellular component disassembly	0.011492
Q9Y6K9	NEMO_HUMAN		42772	DNA damage response, signal transduction resulting in transcription	0.011492
P18859	ATP5J_HUMAN		18196	peptidyl-asparagine modification	0.011492
P21673	SAT1_HUMAN		18279	protein amino acid N-linked glycosylation via asparagine	0.011492
Q8NHQ1	CEP70_HUMAN		6303	double-strand break repair via nonhomologous end joining	0.011492
O00459	P85B_HUMAN		6978	DNA damage response, signal transduction by p53 class mediator resulting in transcription of p21 class mediator	0.011492
Q12933	TRAF2_HUMAN		31663	lipopolysaccharide-mediated signaling pathway	0.011492
O95251	KAT7_HUMAN		34470	ncRNA processing	0.011492
Q9NRP0	OSTC_HUMAN		1776	leukocyte homeostasis	0.01151
Q9UKT9	IKZF3_HUMAN		51650	establishment of vesicle localization	0.01151
Q8IYA8	CCD36_HUMAN		48646	anatomical structure formation involved in morphogenesis	0.012178
Q49A26	GLYR1_HUMAN		48524	positive regulation of viral reproduction	0.012178
Q13432	U119A_HUMAN		43331	response to dsRNA	0.012745
Q96JM7	LMBL3_HUMAN		61136	regulation of proteasomal protein catabolic process	0.012745
Q14203	DCTN1_HUMAN		30433	ER-associated protein catabolic process	0.012745
P62263	RS14_HUMAN		32434	regulation of proteasomal ubiquitin-dependent protein catabolic process	0.012745
Q969E8	TSR2_HUMAN		42060	wound healing	0.012745
P00846	ATP6_HUMAN		9889	regulation of biosynthetic process	0.012745
Q14240	IF4A2_HUMAN		86	G2/M transition of mitotic cell cycle	0.012745
Q15223	PVRL1_HUMAN		34620	cellular response to unfolded protein	0.012745
O60437	PEPL_HUMAN		43154	negative regulation of caspase activity	0.012745
Q96BA8	CR3L1_HUMAN		30968	endoplasmic reticulum unfolded protein response	0.012745
Q96FQ6	S10AG_HUMAN		42326	negative regulation of phosphorylation	0.012766
P09914	IFIT1_HUMAN		45767	regulation of anti-apoptosis	0.013269
Q9UBQ5	EIF3K_HUMAN		33674	positive regulation of kinase activity	0.013582
P61769	B2MG_HUMAN		31331	positive regulation of cellular catabolic process	0.014599
P05783	K1C18_HUMAN		51347	positive regulation of transferase activity	0.014601
P08670	VIME_HUMAN		46822	regulation of nucleocytoplasmic transport	0.014685
Q9UHV2	SRTD1_HUMAN		45926	negative regulation of growth	0.014767
P12814	ACTN1_HUMAN		23036	initiation of signal transduction	0.014767
P14618	KPYM_HUMAN		23038	signal initiation by diffusible mediator	0.014767
Q96BY9	SARAF_HUMAN		23049	signal initiation by protein/peptide mediator	0.014767
Q13077	TRAF1_HUMAN		14070	response to organic cyclic substance	0.015202
Q96EP0	RNF31_HUMAN		50690	regulation of defense response to virus by virus	0.015202
P30626	SORCN_HUMAN		51095	regulation of helicase activity	0.015202
P22736	NR4A1_HUMAN		51238	sequestering of metal ion	0.015202
Q15942	ZYX_HUMAN		43496	regulation of protein homodimerization activity	0.015202
Q53GC0	Q53GC0_HUMAN		45910	negative regulation of DNA recombination	0.015202
O00165	HAX1_HUMAN		16255	attachment of GPI anchor to protein	0.015202
Q92993	KAT5_HUMAN		35467	negative regulation of signaling pathway	0.015254
O75190	DNJB6_HUMAN		10559	regulation of glycoprotein biosynthetic process	0.015401
P09012	SNRPA_HUMAN		30865	cortical cytoskeleton organization	0.015401
P08579	RU2B_HUMAN		30866	cortical actin cytoskeleton organization	0.015401
P22626	ROA2_HUMAN		7250	activation of NF-kappaB-inducing kinase activity	0.015401
P23246	SFPQ_HUMAN		43523	regulation of neuron apoptosis	0.015757
P27635	RL10_HUMAN		51592	response to calcium ion	0.015919
P26373	RL13_HUMAN		6468	protein amino acid phosphorylation	0.015968
P47897	SYQ_HUMAN		50863	regulation of T cell activation	0.016375
P42704	LPPRC_HUMAN		33157	regulation of intracellular protein transport	0.016433
P49755	TMEDA_HUMAN		9611	response to wounding	0.016574
P52272	HNRPM_HUMAN		1558	regulation of cell growth	0.01679
Q14257	RCN2_HUMAN		71495	cellular response to endogenous stimulus	0.01679
P62851	RS25_HUMAN		45944	positive regulation of transcription from RNA polymerase II promoter	0.01679
Q00610	CLH1_HUMAN		9615	response to virus	0.016935
Q12906	ILF3_HUMAN		70482	response to oxygen levels	0.016935
Q07955	SRSF1_HUMAN		10720	positive regulation of cell development	0.017157
Q07666	KHDR1_HUMAN		51092	positive regulation of NF-kappaB transcription factor activity	0.018004
Q8N1F7	NUP93_HUMAN		16579	protein deubiquitination	0.018004
Q15293	RCN1_HUMAN		42592	homeostatic process	0.018004
Q15365	PCBP1_HUMAN		28	ribosomal small subunit assembly	0.01823
Q15366	PCBP2_HUMAN		32908	regulation of transforming growth factor-beta1 production	0.01823
Q16831	UPP1_HUMAN		18216	peptidyl-arginine methylation	0.01823
Q16576	RBBP7_HUMAN		51708	intracellular protein transport in other organism involved in symbiotic interaction	0.01823
Q3ZCQ8	TIM50_HUMAN		19060	intracellular transport of viral proteins in host cell	0.01823
Q92616	GCN1L_HUMAN		46719	regulation of viral protein levels in host cell	0.01823
Q9BPW8	NIPS1_HUMAN		30581	symbiont intracellular protein transport in host	0.01823
Q9BQA1	MEP50_HUMAN		7165	signal transduction	0.01823
Q9ULX6	AKP8L_HUMAN		31575	G1/S transition checkpoint	0.01823
Q9Y230	RUVB2_HUMAN		42791	5S class rRNA transcription	0.01823
P34932	HSP74_HUMAN		42797	tRNA transcription from RNA polymerase III promoter	0.01823
O14920	IKKB_HUMAN		51096	positive regulation of helicase activity	0.01823
O14744	ANM5_HUMAN		51654	establishment of mitochondrion localization	0.01823
P51991	ROA3_HUMAN		10939	regulation of necrotic cell death	0.01823
P06454	PTMA_HUMAN		70231	T cell apoptosis	0.01823
P53634	CATC_HUMAN		71636	positive regulation of transforming growth factor-beta production	0.01823
Q13185	CBX3_HUMAN		6924	activation-induced cell death of T cells	0.01823
P08172	ACM2_HUMAN		70997	neuron death	0.018397
P27824	CALX_HUMAN		32392	DNA geometric change	0.018397
O60565	GREM1_HUMAN		32508	DNA duplex unwinding	0.018397
Q9BWM7	SFXN3_HUMAN		43507	positive regulation of JUN kinase activity	0.018469
Q14393	GAS6_HUMAN		16444	somatic cell DNA recombination	0.018469
P28070	PSB4_HUMAN		1959	regulation of cytokine-mediated signaling pathway	0.018469
Q96AM1	MRGRF_HUMAN		2562	somatic diversification of immune receptors via germline recombination within a single locus	0.018469
P50416	CPT1A_HUMAN		9628	response to abiotic stimulus	0.018859
O15031	PLXB2_HUMAN		32507	maintenance of protein location in cell	0.019101
O00410	IPO5_HUMAN		51258	protein polymerization	0.019545
Q3KQU3	MA7D1_HUMAN		7163	establishment or maintenance of cell polarity	0.019629
Q96S52	PIGS_HUMAN		6979	response to oxidative stress	0.019999
Q15629	TRAM1_HUMAN		1775	cell activation	0.020412
Q86UL3	GPAT4_HUMAN		2520	immune system development	0.020412
Q9UNE7	CHIP_HUMAN		9888	tissue development	0.02058
Q9UQ35	SRRM2_HUMAN		10551	regulation of gene-specific transcription from RNA polymerase II promoter	0.021179
P02786	TFR1_HUMAN		42273	ribosomal large subunit biogenesis	0.021672
Q14192	FHL2_HUMAN		51293	establishment of spindle localization	0.021672
P42892	ECE1_HUMAN		51653	spindle localization	0.021672
Q99500	S1PR3_HUMAN		2711	positive regulation of T cell mediated immunity	0.021672
Q9H0E2	TOLIP_HUMAN		51893	regulation of focal adhesion assembly	0.021672
P48556	PSMD8_HUMAN		31581	hemidesmosome assembly	0.021672
Q63ZY3	KANK2_HUMAN		7252	I-kappaB phosphorylation	0.021672
P30530	UFO_HUMAN		90109	regulation of cell-substrate junction assembly	0.021672
P00533	EGFR_HUMAN		51239	regulation of multicellular organismal process	0.021849
Q6PML9	ZNT9_HUMAN		7162	negative regulation of cell adhesion	0.022026
P36542	ATPG_HUMAN		8624	induction of apoptosis by extracellular signals	0.023123
Q7Z3K3	POGZ_HUMAN		2009	morphogenesis of an epithelium	0.023149
Q9BRK5	CAB45_HUMAN		10646	regulation of cell communication	0.023385
Q8IV08	PLD3_HUMAN		19221	cytokine-mediated signaling pathway	0.023546
P13667	PDIA4_HUMAN		30330	DNA damage response, signal transduction by p53 class mediator	0.024011
P33897	ABCD1_HUMAN		7044	cell-substrate junction assembly	0.024011
Q9UL15	BAG5_HUMAN		7595	lactation	0.024011
Q12824	SNF5_HUMAN		226	microtubule cytoskeleton organization	0.024013
Q14204	DYHC1_HUMAN		51259	protein oligomerization	0.024479
P22692	IBP4_HUMAN		30705	cytoskeleton-dependent intracellular transport	0.024916
O43294	TGFI1_HUMAN		33077	T cell differentiation in the thymus	0.02578
Q96QF0	RAB3I_HUMAN		70936	protein K48-linked ubiquitination	0.02578
P12110	CO6A2_HUMAN		726	non-recombinational repair	0.02581
Q9UJ14	GGT7_HUMAN		30511	positive regulation of transforming growth factor beta receptor signaling pathway	0.02581
P53621	COPA_HUMAN		32870	cellular response to hormone stimulus	0.026576
Q6P996	PDXD1_HUMAN		80	G1 phase of mitotic cell cycle	0.027632
P98194	AT2C1_HUMAN		50820	positive regulation of coagulation	0.027632
Q9C0F1	CEP44_HUMAN		51402	neuron apoptosis	0.027632
Q8IYX8	CE57L_HUMAN		6297	nucleotide-excision repair, DNA gap filling	0.027632
P07093	GDN_HUMAN		6901	vesicle coating	0.027632
P27797	CALR_HUMAN		30879	mammary gland development	0.02766
O60725	ICMT_HUMAN		16574	histone ubiquitination	0.02766
Q9P2E9	RRBP1_HUMAN		51318	G1 phase	0.02766
Q9NPB0	SMDC1_HUMAN		43525	positive regulation of neuron apoptosis	0.02766
Q86Y07	VRK2_HUMAN		32436	positive regulation of proteasomal ubiquitin-dependent protein catabolic process	0.02766
Q9P0V3	SH3B4_HUMAN		1843	neural tube closure	0.029916
P38159	RBMX_HUMAN		60606	tube closure	0.029916
O14672	ADA10_HUMAN		34660	ncRNA metabolic process	0.030153
Q96CX2	KCD12_HUMAN		33598	mammary gland epithelial cell proliferation	0.031676
Q9UI14	PRAF1_HUMAN		42026	protein refolding	0.031676
P38936	CDN1A_HUMAN		6998	nuclear envelope organization	0.031676
Q8IY17	PLPL6_HUMAN		45785	positive regulation of cell adhesion	0.032625
Q9HD45	TM9S3_HUMAN		30855	epithelial cell differentiation	0.033218
O96005	CLPT1_HUMAN		51094	positive regulation of developmental process	0.035318
Q96LI6	HSFY1_HUMAN		32088	negative regulation of NF-kappaB transcription factor activity	0.036475
Q9H7F0	AT133_HUMAN		45454	cell redox homeostasis	0.037965
Q10472	GALT1_HUMAN		50852	T cell receptor signaling pathway	0.0396
Q9UHL4	DPP2_HUMAN		2200	somatic diversification of immune receptors	0.0396
O43306	ADCY6_HUMAN		43516	regulation of DNA damage response, signal transduction by p53 class mediator	0.039772
P49848	TAF6_HUMAN		46329	negative regulation of JNK cascade	0.039772
O95477	ABCA1_HUMAN		46825	regulation of protein export from nucleus	0.039772
P10909	CLUS_HUMAN		6268	DNA unwinding involved in replication	0.039772
O60763	USO1_HUMAN		1666	response to hypoxia	0.039778
Q92985	IRF7_HUMAN		245	spliceosome assembly	0.040206
P17612	KAPCA_HUMAN		1952	regulation of cell-matrix adhesion	0.040206
O95831	AIFM1_HUMAN		34976	response to endoplasmic reticulum stress	0.040206
Q8IY26	PPAC2_HUMAN		30335	positive regulation of cell migration	0.041135
Q5T4S7	UBR4_HUMAN		90305	nucleic acid phosphodiester bond hydrolysis	0.041135
Q9UDY4	DNJB4_HUMAN		45860	positive regulation of protein kinase activity	0.041135
O14735	CDIPT_HUMAN		7265	Ras protein signal transduction	0.041135
Q9Y4B5	MTCL1_HUMAN		51707	response to other organism	0.041749
Q9H936	GHC1_HUMAN		19079	viral genome replication	0.042456
P56192	SYMC_HUMAN		70303	negative regulation of stress-activated protein kinase signaling cascade	0.042456
O43889	CREB3_HUMAN		90329	regulation of DNA-dependent DNA replication	0.042456
Q9NX61	T161A_HUMAN		2474	antigen processing and presentation of peptide antigen via MHC class I	0.042456
P04626	ERBB2_HUMAN		43489	RNA stabilization	0.042456
O14828	SCAM3_HUMAN		51702	interaction with symbiont	0.042456
Q06136	KDSR_HUMAN		2718	regulation of cytokine production involved in immune response	0.042456
Q8NC54	KCT2_HUMAN		6516	glycoprotein catabolic process	0.042456
O95674	CDS2_HUMAN		48255	mRNA stabilization	0.042456
P51665	PSMD7_HUMAN		9790	embryonic development	0.04252
Q9BSJ8	ESYT1_HUMAN		6997	nucleus organization	0.044311
P25787	PSA2_HUMAN		45597	positive regulation of cell differentiation	0.044311
Q27J81	INF2_HUMAN		32897	negative regulation of viral transcription	0.044479
P17858	PFKAL_HUMAN		32986	protein-DNA complex disassembly	0.044479
Q15008	PSMD6_HUMAN		16925	protein sumoylation	0.044479
Q96TC7	RMD3_HUMAN		33599	regulation of mammary gland epithelial cell proliferation	0.044479
P07196	NFL_HUMAN		9304	tRNA transcription	0.044479
Q9Y4P3	TBL2_HUMAN		50434	positive regulation of viral transcription	0.044479
Q9H496	IFG15_HUMAN		43113	receptor clustering	0.044479
Q99675	CGRF1_HUMAN		43921	modulation by host of viral transcription	0.044479
Q86UQ4	ABCAD_HUMAN		52312	modulation of transcription in other organism involved in symbiotic interaction	0.044479
O14545	TRAD1_HUMAN		52472	modulation by host of symbiont transcription	0.044479
P21964	COMT_HUMAN		6337	nucleosome disassembly	0.044479
Q8NEW0	ZNT7_HUMAN		6474	N-terminal protein amino acid acetylation	0.044479
Q9Y282	ERGI3_HUMAN		31498	chromatin disassembly	0.044479
Q9NXW2	DJB12_HUMAN		45321	leukocyte activation	0.044799
Q7Z4N8	P4HA3_HUMAN		51648	vesicle localization	0.045166
Q12846	STX4_HUMAN		10552	positive regulation of gene-specific transcription from RNA polymerase II promoter	0.045349
Q9NQX7	ITM2C_HUMAN		1892	embryonic placenta development	0.04544
Q96IK5	GMCL1_HUMAN		46486	glycerolipid metabolic process	0.045704
Q15012	LAP4A_HUMAN		8361	regulation of cell size	0.047915
Q8WUM4	PDC6I_HUMAN		10324	membrane invagination	0.047915
Q13637	RAB32_HUMAN		6897	endocytosis	0.047915
P23634	AT2B4_HUMAN		10466	negative regulation of peptidase activity	0.048086
P20700	LMNB1_HUMAN		45088	regulation of innate immune response	0.048086
O43242	PSMD3_HUMAN
O95573	ACSL3_HUMAN
O14681	EI24_HUMAN
Q68CZ2	TENS3_HUMAN
O00170	AIP_HUMAN
O95429	BAG4_HUMAN
Q9NVI7	ATD3A_HUMAN
O00231	PSD11_HUMAN
P01130	LDLR_HUMAN
Q99442	SEC62_HUMAN
Q99653	CHP1_HUMAN
P38435	VKGC_HUMAN
Q53EP0	FND3B_HUMAN
Q9NXS2	QPCTL_HUMAN
Q9UNM6	PSD13_HUMAN
Q96B96	TM159_HUMAN
Q5SW79	CE170_HUMAN
Q8IZ52	CHSS2_HUMAN
Q7Z7M9	GALT5_HUMAN
Q9BT22	ALG1_HUMAN
Q9HDC9	APMAP_HUMAN
Q9Y305	ACOT9_HUMAN
O15270	SPTC2_HUMAN
P18031	PTN1_HUMAN
O15269	SPTC1_HUMAN
Q13114	TRAF3_HUMAN
Q8IXI2	MIRO1_HUMAN
P33527	MRP1_HUMAN
P28074	PSB5_HUMAN
Q53H12	AGK_HUMAN
Q99805	TM9S2_HUMAN
Q86VP6	CAND1_HUMAN
P02794	FRIH_HUMAN
Q9NPG3	UBN1_HUMAN
Q06210	GFPT1_HUMAN
P08195	4F2_HUMAN
P28066	PSA5_HUMAN
Q5T1M5	FKB15_HUMAN
P35520	CBS_HUMAN
Q92973	TNPO1_HUMAN
P30101	PDIA3_HUMAN
O15127	SCAM2_HUMAN
Q5VV42	CDKAL_HUMAN
Q16637	SMN_HUMAN
Q14566	MCM6_HUMAN
Q07960	RHG01_HUMAN
O14579	COPE_HUMAN
P27105	STOM_HUMAN
Q7Z434	MAVS_HUMAN
Q92896	GSLG1_HUMAN
Q01650	LAT1_HUMAN
O00487	PSDE_HUMAN
Q9NX63	MIC19_HUMAN
Q9UMX0	UBQL1_HUMAN
Q9BSA9	TM175_HUMAN
P25116	PAR1_HUMAN
O95159	ZFPL1_HUMAN
Q8NBX0	SCPDL_HUMAN
Q969G5	PRDBP_HUMAN
Q00341	VIGLN_HUMAN
Q93008	USP9X_HUMAN
Q15392	DHC24_HUMAN
Q9H1C4	UN93B_HUMAN
Q15165	PON2_HUMAN
P57088	TMM33_HUMAN
Q96ST2	IWS1_HUMAN
Q15582	BGH3_HUMAN
P49721	PSB2_HUMAN
Q9NZN4	EHD2_HUMAN
O00469	PLOD2_HUMAN
O94905	ERLN2_HUMAN
O75947	ATP5H_HUMAN
P51571	SSRD_HUMAN
P48047	ATPO_HUMAN
O15427	MOT4_HUMAN
Q9NX40	OCAD1_HUMAN
Q9UP95	S12A4_HUMAN
Q02809	PLOD1_HUMAN
P49756	RBM25_HUMAN
Q9UNF1	MAGD2_HUMAN
Q8NBM4	UBAC2_HUMAN
Q9NWV8	BABA1_HUMAN
Q96BI1	S22AI_HUMAN
P35080	PROF2_HUMAN
O75165	DJC13_HUMAN
P49591	SYSC_HUMAN
O94851	MICA2_HUMAN
Q16787	LAMA3_HUMAN
Q8WUM9	S20A1_HUMAN
P05161	ISG15_HUMAN
P61619	S61A1_HUMAN
Q7Z4F1	LRP10_HUMAN
Q9Y6K0	CEPT1_HUMAN
Q9UJ70	NAGK_HUMAN
P78357	CNTP1_HUMAN
O60220	TIM8A_HUMAN
P62191	PRS4_HUMAN
Q8IYB3	SRRM1_HUMAN
O75964	ATP5L_HUMAN
Q9Y394	DHRS7_HUMAN
Q8N474	SFRP1_HUMAN
Q5T9L3	WLS_HUMAN
O15321	TM9S1_HUMAN
Q96CS3	FAF2_HUMAN
P21912	SDHB_HUMAN
Q9P035	HACD3_HUMAN
O00232	PSD12_HUMAN
Q7Z4V5	HDGR2_HUMAN
P30519	HMOX2_HUMAN
P24557	THAS_HUMAN
Q96KG9	NTKL_HUMAN
P30443	1A01_HUMAN
O75153	CLU_HUMAN
P24534	EF1B_HUMAN
Q86VP1	TAXB1_HUMAN
Q8N7W2	BEND7_HUMAN
P10620	MGST1_HUMAN
P10276	RARA_HUMAN
O60353	FZD6_HUMAN
Q6P1M0	S27A4_HUMAN
Q03518	TAP1_HUMAN
P35606	COPB2_HUMAN
O00203	AP3B1_HUMAN
P30411	BKRB2_HUMAN
Q9NZ01	TECR_HUMAN
Q9UJZ1	STML2_HUMAN
E9PAV3	NACAM_HUMAN
P00403	COX2_HUMAN
Q9Y3C5	RNF11_HUMAN
P04844	RPN2_HUMAN
Q9HAU0	PKHA5_HUMAN
P62891	RL39_HUMAN
Q8TCT9	HM13_HUMAN
Q969N2	PIGT_HUMAN
Q9Y5G0	PCDGH_HUMAN
Q13563	PKD2_HUMAN
P31947	1433S_HUMAN
Q5RI15	COX20_HUMAN
Q9UHC7	MKRN1_HUMAN
P60903	S10AA_HUMAN
Q8WVM8	SCFD1_HUMAN
P43304	GPDM_HUMAN
Q9Y6J9	TAF6L_HUMAN
O43929	ORC4_HUMAN
P08962	CD63_HUMAN
Q13617	CUL2_HUMAN
O75925	PIAS1_HUMAN
P22392	NDKB_HUMAN
P11474	ERR1_HUMAN
Q13263	TIF1B_HUMAN
Q9BUN8	DERL1_HUMAN
O43809	CPSF5_HUMAN
P50395	GDIB_HUMAN
Q99471	PFD5_HUMAN
Q969H0	FBXW7_HUMAN
P16278	BGAL_HUMAN
Q86TM6	SYVN1_HUMAN
P15954	COX7C_HUMAN
Q15155	NOMO1_HUMAN
Q9UBU6	FA8A1_HUMAN
Q7Z7L7	ZER1_HUMAN
Q9NW15	ANO10_HUMAN
Q9UBS4	DJB11_HUMAN
Q7KZN9	COX15_HUMAN
P13073	COX41_HUMAN
Q9UPT5	EXOC7_HUMAN
O96000	NDUBA_HUMAN
Q6YHU6	THADA_HUMAN
Q12789	TF3C1_HUMAN
Q8N1B4	VPS52_HUMAN
A4D1E9	GTPBA_HUMAN
P51553	IDH3G_HUMAN
Q96DZ1	ERLEC_HUMAN
P31930	QCR1_HUMAN
Q8IWV8	UBR2_HUMAN
Q96QD8	S38A2_HUMAN
Q9Y3E0	GOT1B_HUMAN
Q9Y2W1	TR150_HUMAN
P00395	COX1_HUMAN
O43759	SNG1_HUMAN
Q6UN15	FIP1_HUMAN
P10176	COX8A_HUMAN
Q96HS1	PGAM5_HUMAN
Q6PEY2	TBA3E_HUMAN
Q13748	TBA3C_HUMAN
O14896	IRF6_HUMAN
O95218	ZRAB2_HUMAN
P17096	HMGA1_HUMAN
P23025	XPA_HUMAN
P41134	ID1_HUMAN
Q00765	REEP5_HUMAN
Q15057	ACAP2_HUMAN
Q15370	ELOB_HUMAN
Q16656	NRF1_HUMAN
Q8NAP3	ZBT38_HUMAN
P09429	HMGB1_HUMAN
Q13838	DX39B_HUMAN
P53041	PPP5_HUMAN
Q13769	THOC5_HUMAN
Q14653	IRF3_HUMAN
O15111	IKKA_HUMAN
Q09161	NCBP1_HUMAN
P49069	CAMLG_HUMAN
Q16665	HIF1A_HUMAN
O94763	RMP_HUMAN
O95714	HERC2_HUMAN
Q96G23	CERS2_HUMAN
Q10471	GALT2_HUMAN
Q13438	OS9_HUMAN
O43709	WBS22_HUMAN
P36507	MP2K2_HUMAN
P22234	PUR6_HUMAN
O14787	TNPO2_HUMAN
Q00535	CDK5_HUMAN
Q96BQ5	CC127_HUMAN
P62487	RPB7_HUMAN
O15131	IMA6_HUMAN
Q8N0U8	VKORL_HUMAN
O75592	MYCB2_HUMAN
Q9UI12	VATH_HUMAN
P62875	RPAB5_HUMAN
P18887	XRCC1_HUMAN
P78356	PI42B_HUMAN
O14733	MP2K7_HUMAN
Q9NXF1	TEX10_HUMAN
Q969Z0	TBRG4_HUMAN
O60885	BRD4_HUMAN
Q9UH99	SUN2_HUMAN
Q92905	CSN5_HUMAN
Q9UDY2	ZO2_HUMAN
Q9BXF6	RFIP5_HUMAN
Q86U28	ISCA2_HUMAN
Q9H8M7	F188A_HUMAN
Q9Y291	RT33_HUMAN
P05067	A4_HUMAN
Q9H2K8	TAOK3_HUMAN
P57772	SELB_HUMAN
Q15014	MO4L2_HUMAN
Q12874	SF3A3_HUMAN
Q9BVX2	T106C_HUMAN
Q9NRL2	BAZ1A_HUMAN
Q9BTE7	DCNL5_HUMAN
P20073	ANXA7_HUMAN
P56537	IF6_HUMAN
P85037	FOXK1_HUMAN
Q8NC60	NOA1_HUMAN
Q96QK1	VPS35_HUMAN
Q4G0F5	VP26B_HUMAN
P02792	FRIL_HUMAN
Q13813	SPTN1_HUMAN
P14625	ENPL_HUMAN
Q7Z7A1	CNTRL_HUMAN
P35222	CTNB1_HUMAN
Q9UNK0	STX8_HUMAN
Q9P0J7	KCMF1_HUMAN
P48960	CD97_HUMAN
Q8N720	ZN655_HUMAN
P05787	K2C8_HUMAN
Q9H4A3	WNK1_HUMAN
P02795	MT2_HUMAN
Q7Z406	MYH14_HUMAN
Q15643	TRIPB_HUMAN
Q16236	NF2L2_HUMAN
P04114	APOB_HUMAN
Q9GZR7	DDX24_HUMAN
Q96SB8	SMC6_HUMAN
Q659C4	LAR1B_HUMAN
P23508	CRCM_HUMAN
Q9BSL1	UBAC1_HUMAN
O15020	SPTN2_HUMAN
Q15005	SPCS2_HUMAN
Q8IWZ3	ANKH1_HUMAN
Q14980	NUMA1_HUMAN
Q07817	B2CL1_HUMAN
Q13177	PAK2_HUMAN
Q13227	GPS2_HUMAN
Q05086	UBE3A_HUMAN
P27449	VATL_HUMAN
P07305	H10_HUMAN
P67775	PP2AA_HUMAN
P33993	MCM7_HUMAN
A8K7B7	A8K7B7_HUMAN
B3KUN1	B3KUN1_HUMAN
Q14186	TFDP1_HUMAN
Q96JC1	VPS39_HUMAN
Q9Y678	COPG1_HUMAN
O00716	E2F3_HUMAN
Q16254	E2F4_HUMAN
Q13158	FADD_HUMAN
P11387	TOP1_HUMAN
Q13885	TBB2A_HUMAN
P35637	FUS_HUMAN
P04183	KITH_HUMAN
P24278	ZBT25_HUMAN
Q13427	PPIG_HUMAN
Q6NYC8	PPR18_HUMAN
Q9Y679	AUP1_HUMAN
O95782	AP2A1_HUMAN
Q8IWX8	CHERP_HUMAN
Q13895	BYST_HUMAN
Q96CW1	AP2M1_HUMAN
P37108	SRP14_HUMAN
P19013	K2C4_HUMAN
Q96F44	TRI11_HUMAN
Q9Y5X3	SNX5_HUMAN
P24539	AT5F1_HUMAN
P28288	ABCD3_HUMAN
P04083	ANXA1_HUMAN
P29353	SHC1_HUMAN
P14923	PLAK_HUMAN
O75376	NCOR1_HUMAN
P42574	CASP3_HUMAN
P62979	RS27A_HUMAN
P18583	SON_HUMAN
P28838	AMPL_HUMAN
O00515	LAD1_HUMAN
P07355	ANXA2_HUMAN
P62158	CALM_HUMAN
Q5VSL9	STRP1_HUMAN
Q9UKK9	NUDT5_HUMAN
Q06481	APLP2_HUMAN
P55327	TPD52_HUMAN
P01135	TGFA_HUMAN
Q99836	MYD88_HUMAN
O95292	VAPB_HUMAN
Q9GZT3	SLIRP_HUMAN
P50222	MEOX2_HUMAN
Q9NP98	MYOZ1_HUMAN
O95400	CD2B2_HUMAN
Q9BT92	TCHP_HUMAN
Q9P2B4	CT2NL_HUMAN
P33992	MCM5_HUMAN
O15037	KHNYN_HUMAN
Q14116	IL18_HUMAN
P22492	H1T_HUMAN
P54652	HSP72_HUMAN
Q02539	H11_HUMAN
Q9GZT9	EGLN1_HUMAN
O43815	STRN_HUMAN
P16220	CREB1_HUMAN
P18846	ATF1_HUMAN
P78310	CXAR_HUMAN
P31323	KAP3_HUMAN
B2R5T5	B2R5T5_HUMAN
Q12982	BNIP2_HUMAN
Q12981	SEC20_HUMAN
Q12983	BNIP3_HUMAN
Q12857	NFIA_HUMAN
O60238	BNI3L_HUMAN
Q9UI95	MD2L2_HUMAN
Q6ZRS2	SRCAP_HUMAN
P18847	ATF3_HUMAN
P45984	MK09_HUMAN
P10826	RARB_HUMAN
P08651	NFIC_HUMAN
Q92830	KAT2A_HUMAN
O15151	MDM4_HUMAN
P00742	FA10_HUMAN
P08709	FA7_HUMAN
P10144	GRAB_HUMAN
P20718	GRAH_HUMAN
P78396	CCNA1_HUMAN
Q9H204	MED28_HUMAN
Q8WXE1	ATRIP_HUMAN
Q13535	ATR_HUMAN
Q9Y463	DYR1B_HUMAN
F1D8S6	F1D8S6_HUMAN
O60934	NBN_HUMAN
O14558	HSPB6_HUMAN
O43927	CXL13_HUMAN
A4FU69	EFCB5_HUMAN
Q0VD86	INCA1_HUMAN
Q9HAT0	ROP1A_HUMAN
P10827	THA_HUMAN
P29558	RBMS1_HUMAN
Q8IUC0	KR131_HUMAN
P00519	ABL1_HUMAN
P31040	SDHA_HUMAN
O00273	DFFA_HUMAN
C9JLW8	F195B_HUMAN
Q96KC8	DNJC1_HUMAN
Q9NVL8	CN105_HUMAN
Q149M6	Q149M6_HUMAN
Q9Y639	NPTN_HUMAN
Q9BPX1	DHB14_HUMAN
Q9Y2J4	AMOL2_HUMAN
Q01534	TSPY1_HUMAN
P41182	BCL6_HUMAN
Q8NI38	IKBD_HUMAN
Q71RC2	LARP4_HUMAN
Q147U7	SMCO1_HUMAN
Q14CM0	FRPD4_HUMAN
Q8N5T2	TBC19_HUMAN
P51659	DHB4_HUMAN
Q8NA61	SPERT_HUMAN
Q15599	NHRF2_HUMAN
Q96KQ4	ASPP1_HUMAN
Q15717	ELAV1_HUMAN
P80404	GABT_HUMAN
P62873	GBB1_HUMAN
Q9BWT7	CAR10_HUMAN
Q9NPA8	ENY2_HUMAN
P26006	ITA3_HUMAN
Q9H7D0	DOCK5_HUMAN
P49901	MCSP_HUMAN
Q9NWB7	IFT57_HUMAN
Q9H2H8	PPIL3_HUMAN
P41222	PTGDS_HUMAN
P51610	HCFC1_HUMAN
Q00534	CDK6_HUMAN
P01730	CD4_HUMAN
P07948	LYN_HUMAN
P25963	IKBA_HUMAN
P84103	SRSF3_HUMAN
P63172	DYLT1_HUMAN
Q9UPY8	MARE3_HUMAN
P55072	TERA_HUMAN
P11940	PABP1_HUMAN
P35658	NU214_HUMAN
P55884	EIF3B_HUMAN
Q13310	PABP4_HUMAN
Q9NVC6	MED17_HUMAN
Q96G25	MED8_HUMAN
Q9NX70	MED29_HUMAN
P01857	IGHG1_HUMAN
Q96B97	SH3K1_HUMAN
P22681	CBL_HUMAN
Q08380	LG3BP_HUMAN
Q6NSJ2	PHLB3_HUMAN
P07900	HS90A_HUMAN
P17987	TCPA_HUMAN
Q8NF91	SYNE1_HUMAN
P24666	PPAC_HUMAN
O14734	ACOT8_HUMAN
Q06830	PRDX1_HUMAN
P19474	RO52_HUMAN
O14782	KIF3C_HUMAN
Q15056	IF4H_HUMAN
P62736	ACTA_HUMAN
P63267	ACTH_HUMAN
P18621	RL17_HUMAN
Q9HCE1	MOV10_HUMAN
P62854	RS26_HUMAN
P39019	RS19_HUMAN
Q13247	SRSF6_HUMAN
Q92522	H1X_HUMAN
Q9BQG0	MBB1A_HUMAN
Q08170	SRSF4_HUMAN
P10809	CH60_HUMAN
P15880	RS2_HUMAN
P62888	RL30_HUMAN
Q8N257	H2B3B_HUMAN
P18077	RL35A_HUMAN
Q6NVV1	R13P3_HUMAN
Q16778	H2B2E_HUMAN
Q96RQ3	MCCA_HUMAN
Q8WWM7	ATX2L_HUMAN
P62244	RS15A_HUMAN
Q9Y3U8	RL36_HUMAN
Q9UNX3	RL26L_HUMAN
P25705	ATPA_HUMAN
P83881	RL36A_HUMAN
P60866	RS20_HUMAN
Q9HAV7	GRPE1_HUMAN
A5A3E0	POTEF_HUMAN
P62861	RS30_HUMAN
P06899	H2B1J_HUMAN
P50914	RL14_HUMAN
P62847	RS24_HUMAN
Q6S8J3	POTEE_HUMAN
Q13243	SRSF5_HUMAN
P61254	RL26_HUMAN
P61353	RL27_HUMAN
P62917	RL8_HUMAN
P49207	RL34_HUMAN
Q969Q0	RL36L_HUMAN
P62701	RS4X_HUMAN
Q9NR30	DDX21_HUMAN
P05165	PCCA_HUMAN
P62910	RL32_HUMAN
P33778	H2B1B_HUMAN
Q8NCM8	DYHC2_HUMAN
P42766	RL35_HUMAN
P61313	RL15_HUMAN
P23527	H2B1O_HUMAN
P07195	LDHB_HUMAN
Q02543	RL18A_HUMAN
O76064	RNF8_HUMAN
O14981	BTAF1_HUMAN
O60264	SMCA5_HUMAN
O95602	RPA1_HUMAN
P12268	IMDH2_HUMAN
P20585	MSH3_HUMAN
P28370	SMCA1_HUMAN
P49736	MCM2_HUMAN
P49959	MRE11_HUMAN
P51532	SMCA4_HUMAN
P52701	MSH6_HUMAN
P54132	BLM_HUMAN
P78347	GTF2I_HUMAN
Q09028	RBBP4_HUMAN
Q12873	CHD3_HUMAN
Q13426	XRCC4_HUMAN
Q14191	WRN_HUMAN
Q15393	SF3B3_HUMAN
Q92922	SMRC1_HUMAN
Q969G3	SMCE1_HUMAN
Q96GM5	SMRD1_HUMAN
Q9H2P0	ADNP_HUMAN
Q9UMS4	PRP19_HUMAN
Q9Y265	RUVB1_HUMAN
Q9Y5B9	SP16H_HUMAN
Q14676	MDC1_HUMAN
Q9UQL6	HDAC5_HUMAN
Q12888	TP53B_HUMAN
Q5JPT6	Q5JPT6_HUMAN
Q6IBN1	Q6IBN1_HUMAN
A7E2E1	A7E2E1_HUMAN
Q92956	TNR14_HUMAN
Q9NVP2	ASF1B_HUMAN
P51531	SMCA2_HUMAN
P23497	SP100_HUMAN
O00458	IFRD1_HUMAN
O43513	MED7_HUMAN
P24863	CCNC_HUMAN
P33240	CSTF2_HUMAN
Q71SY5	MED25_HUMAN
Q9ULK4	MED23_HUMAN
Q99856	ARI3A_HUMAN
Q8IUQ4	SIAH1_HUMAN
Q9NYJ8	TAB2_HUMAN
P12931	SRC_HUMAN
Q9UKV0	HDAC9_HUMAN
P07947	YES_HUMAN
Q15750	TAB1_HUMAN
P55854	SUMO3_HUMAN
Q15843	NEDD8_HUMAN
Q99816	TS101_HUMAN
P27348	1433T_HUMAN
P61981	1433G_HUMAN
Q04917	1433F_HUMAN
Q01081	U2AF1_HUMAN
Q9H3M7	TXNIP_HUMAN
Q9HAU4	SMUF2_HUMAN
P49427	UB2R1_HUMAN
P49116	NR2C2_HUMAN
P48730	KC1D_HUMAN
P51965	UB2E1_HUMAN
P51617	IRAK1_HUMAN
P51668	UB2D1_HUMAN
Q9NPF5	DMAP1_HUMAN
P17844	DDX5_HUMAN
Q96ST3	SIN3A_HUMAN
P48454	PP2BC_HUMAN
Q9HCD5	NCOA5_HUMAN
Q9Y6H6	KCNE3_HUMAN
Q9Y5F6	PCDGM_HUMAN
Q9Y3Q8	T22D4_HUMAN
P31260	HXA10_HUMAN
P0CW22	RS17L_HUMAN
Q7L190	DPPA4_HUMAN
O60760	HPGDS_HUMAN
Q9Y2M0	FAN1_HUMAN
O43805	SSNA1_HUMAN
P19419	ELK1_HUMAN
Q15233	NONO_HUMAN
P54920	SNAA_HUMAN
Q13137	CACO2_HUMAN
Q9NRW1	RAB6B_HUMAN
P0DJI8	SAA1_HUMAN
P13056	NR2C1_HUMAN
O76095	JTB_HUMAN
P16152	CBR1_HUMAN
Q92552	RT27_HUMAN
P19652	A1AG2_HUMAN
Q9NRY6	PLS3_HUMAN
Q68G74	LHX8_HUMAN
P06028	GLPB_HUMAN
Q86VW0	SESD1_HUMAN
Q14525	KT33B_HUMAN
Q6UWN8	ISK6_HUMAN
Q9BUZ4	TRAF4_HUMAN
O75558	STX11_HUMAN
Q9Y4P9	SPEF1_HUMAN
Q14576	ELAV3_HUMAN
Q9H159	CAD19_HUMAN
O60519	CRBL2_HUMAN
P60022	DEFB1_HUMAN
P07307	ASGR2_HUMAN
P15328	FOLR1_HUMAN
Q96S65	CSRN1_HUMAN
P55774	CCL18_HUMAN
Q16864	VATF_HUMAN
P62857	RS28_HUMAN
Q06609	RAD51_HUMAN
Q15427	SF3B4_HUMAN
Q8N6Y0	USBP1_HUMAN
O43739	CYH3_HUMAN
Q15382	RHEB_HUMAN
Q92478	CLC2B_HUMAN
P62304	RUXE_HUMAN
O95273	CCDB1_HUMAN
Q9BXS6	NUSAP_HUMAN
Q68DY1	ZN626_HUMAN
Q9H2X6	HIPK2_HUMAN
Q8NEY4	VATC2_HUMAN
O15392	BIRC5_HUMAN
P49763	PLGF_HUMAN
Q96FJ2	DYL2_HUMAN
Q16394	EXT1_HUMAN
Q8N682	DRAM1_HUMAN
P14555	PA2GA_HUMAN
P41240	CSK_HUMAN
Q9BX68	HINT2_HUMAN
P43360	MAGA6_HUMAN
Q12926	ELAV2_HUMAN
Q9HD23	MRS2_HUMAN
Q9UK22	FBX2_HUMAN
Q93065	Q93065_HUMAN
Q8WVF5	KCTD4_HUMAN
Q5SW96	ARH_HUMAN
Q8WXF8	DEDD2_HUMAN
P52789	HXK2_HUMAN
P56181	NDUV3_HUMAN
Q8N9W6	BOLL_HUMAN
Q8WUH6	TM263_HUMAN
P57105	SYJ2B_HUMAN
O96006	ZBED1_HUMAN
Q96EZ8	MCRS1_HUMAN
Q16621	NFE2_HUMAN
Q8N5R6	CCD33_HUMAN
Q9NVV9	THAP1_HUMAN
Q9BSJ6	FA64A_HUMAN
P15531	NDKA_HUMAN
Q9P1W9	PIM2_HUMAN
Q99541	PLIN2_HUMAN
Q86SE5	RALYL_HUMAN
Q96IJ6	GMPPA_HUMAN
Q9H813	TM206_HUMAN
Q8TEE9	SAP25_HUMAN
Q9NXF8	ZDHC7_HUMAN
Q7L2Z9	CENPQ_HUMAN
Q8N0V1	ZNAS1_HUMAN
Q02750	MP2K1_HUMAN
Q63ZY6	NSN5C_HUMAN
Q96MD7	CI085_HUMAN
P14770	GPIX_HUMAN
P05114	HMGN1_HUMAN
O15503	INSI1_HUMAN
Q15007	FL2D_HUMAN
Q16774	KGUA_HUMAN
P29992	GNA11_HUMAN
Q7Z4H7	HAUS6_HUMAN
Q96F46	I17RA_HUMAN
Q53RE8	ANR39_HUMAN
Q14457	BECN1_HUMAN
O75177	CREST_HUMAN
Q6ZP80	TM182_HUMAN
Q9GZV8	PRD14_HUMAN
Q9H000	MKRN2_HUMAN
O14686	KMT2D_HUMAN
P43355	MAGA1_HUMAN
Q8NFH5	NUP53_HUMAN
P63241	IF5A1_HUMAN
O43557	TNF14_HUMAN
Q9Y5A6	ZSC21_HUMAN
O95990	F107A_HUMAN
Q6PDB4	ZN880_HUMAN
O95153	RIMB1_HUMAN
Q99962	SH3G2_HUMAN
P35914	HMGCL_HUMAN
Q9NV23	SAST_HUMAN
Q8IUH3	RBM45_HUMAN
Q5JUX0	SPIN3_HUMAN
P48201	AT5G3_HUMAN
P13164	IFM1_HUMAN
P05408	7B2_HUMAN
P04259	K2C6B_HUMAN
Q8ND90	PNMA1_HUMAN
P34903	GBRA3_HUMAN
Q9H0A8	COMD4_HUMAN
P0C7W6	CC172_HUMAN
Q13404	UB2V1_HUMAN
Q5JR59	MTUS2_HUMAN
Q9BQ66	KR412_HUMAN
Q4J6C6	PPCEL_HUMAN
Q96IT1	ZN496_HUMAN
P30536	TSPOA_HUMAN
Q9NZM5	GSCR2_HUMAN
Q8N4H5	TOM5_HUMAN
O14770	MEIS2_HUMAN
Q16633	OBF1_HUMAN
Q9NS71	GKN1_HUMAN
O43865	SAHH2_HUMAN
Q8TBM7	TM254_HUMAN
Q96A35	RM24_HUMAN
P10398	ARAF_HUMAN
Q8WVX3	CD003_HUMAN
Q96GY0	ZC21A_HUMAN
Q9NQZ6	ZC4H2_HUMAN
Q7L4P6	BEND5_HUMAN
P51808	DYLT3_HUMAN
Q8TBQ9	KISHA_HUMAN
O15162	PLS1_HUMAN
Q9H9H4	VP37B_HUMAN
Q01844	EWS_HUMAN
Q8IZ63	PRR22_HUMAN
O43559	FRS3_HUMAN
Q9NRS6	SNX15_HUMAN
Q9NRA8	4ET_HUMAN
O60262	GBG7_HUMAN
Q8TBF5	PIGX_HUMAN
P69892	HBG2_HUMAN
P08567	PLEK_HUMAN
Q8IYN2	TCAL8_HUMAN
Q15654	TRIP6_HUMAN
O75909	CCNK_HUMAN
P82980	RET5_HUMAN
Q8N998	CCD89_HUMAN
O95639	CPSF4_HUMAN
O14807	RASM_HUMAN
Q9C005	DPY30_HUMAN
Q5T7M9	FA69A_HUMAN
Q99750	MDFI_HUMAN
O95295	SNAPN_HUMAN
Q7L5A8	FA2H_HUMAN
P98066	TSG6_HUMAN
Q5VSY0	GKAP1_HUMAN
Q9Y2S0	RPAC2_HUMAN
P56378	68MP_HUMAN
Q9NX57	RAB20_HUMAN
P36955	PEDF_HUMAN
P55198	AF17_HUMAN
Q5D1E8	ZC12A_HUMAN
P17028	ZNF24_HUMAN
Q9NWS9	ZN446_HUMAN
Q7L8A9	VASH1_HUMAN
Q8N8U2	CDYL2_HUMAN
Q15661	TRYB1_HUMAN
Q8TF71	MOT10_HUMAN
O95989	NUDT3_HUMAN
P36382	CXA5_HUMAN
P25101	EDNRA_HUMAN
Q9Y4E8	UBP15_HUMAN
Q8WYH8	ING5_HUMAN
Q9Y2W2	WBP11_HUMAN
Q99731	CCL19_HUMAN
Q8WW12	PCNP_HUMAN
Q92882	OSTF1_HUMAN
P35372	OPRM_HUMAN
P14210	HGF_HUMAN
Q15772	SPEG_HUMAN
Q96BM0	I27L1_HUMAN
Q7Z7J5	DPPA2_HUMAN
Q6NXP0	EFC12_HUMAN
Q5VTL8	PR38B_HUMAN
O75828	CBR3_HUMAN
Q96QB4	Q96QB4_HUMAN
Q9UKJ1	PILRA_HUMAN
O75586	MED6_HUMAN
Q9NWA0	MED9_HUMAN
P49336	CDK8_HUMAN
Q9NPJ6	MED4_HUMAN
Q12756	KIF1A_HUMAN
Q96J02	ITCH_HUMAN
P46934	NEDD4_HUMAN
P20916	MAG_HUMAN
Q9UHI6	DDX20_HUMAN
Q15723	ELF2_HUMAN
Q9UBX5	FBLN5_HUMAN
P28799	GRN_HUMAN
Q8N2S1	LTBP4_HUMAN
Q8TAS6	Q8TAS6_HUMAN
P18545	CNRG_HUMAN
P04275	VWF_HUMAN
Q5JY77	GASP1_HUMAN
Q5T124	UBX11_HUMAN
A1KXE4	F168B_HUMAN
Q9NRD5	PICK1_HUMAN
Q9HCE6	ARGAL_HUMAN
Q02818	NUCB1_HUMAN
Q9NSC5	HOME3_HUMAN
Q13576	IQGA2_HUMAN
A1L0V1	A1L0V1_HUMAN
O95681	O95681_HUMAN
P25788	PSA3_HUMAN
P04233	HG2A_HUMAN
P49759	CLK1_HUMAN
P68871	HBB_HUMAN
P04439	1A03_HUMAN
P01889	1B07_HUMAN
P15814	IGLL1_HUMAN
B3KS36	B3KS36_HUMAN
Q9HA82	CERS4_HUMAN
P80303	NUCB2_HUMAN
Q9UKK3	PARP4_HUMAN
Q12805	FBLN3_HUMAN
P49908	SEPP1_HUMAN
O95219	SNX4_HUMAN
Q9Y371	SHLB1_HUMAN
Q9HB63	NET4_HUMAN
Q5SRE7	PHYD1_HUMAN
Q9NZQ3	SPN90_HUMAN
P61289	PSME3_HUMAN
Q6FH22	Q6FH22_HUMAN
Q9H8L6	MMRN2_HUMAN
Q16206	ENOX2_HUMAN
Q96D09	GASP2_HUMAN
Q8WY48	Q8WY48_HUMAN
O43866	CD5L_HUMAN
P15529	MCP_HUMAN
P09455	RET1_HUMAN
Q8WV28	BLNK_HUMAN
Q86WN1	FCSD1_HUMAN
O43707	ACTN4_HUMAN
Q9UHF1	EGFL7_HUMAN
Q15691	MARE1_HUMAN
P62995	TRA2B_HUMAN
Q68DS7	Q68DS7_HUMAN
Q06330	SUH_HUMAN
D9YZU5	D9YZU5_HUMAN
Q13651	I10R1_HUMAN
E5FQ95	E5FQ95_HUMAN
D7RIH8	D7RIH8_HUMAN
B1PKY1	B1PKY1_HUMAN
Q8N726	ARF_HUMAN
O15027	SC16A_HUMAN
Q00653	NFKB2_HUMAN
O76031	CLPX_HUMAN
O15460	P4HA2_HUMAN
O43837	IDH3B_HUMAN
O43592	XPOT_HUMAN
O76021	RL1D1_HUMAN
O75323	NIPS2_HUMAN
O60812	HNRC1_HUMAN
O75953	DNJB5_HUMAN
O75643	U520_HUMAN
P00367	DHE3_HUMAN
P05198	IF2A_HUMAN
P07814	SYEP_HUMAN
P08708	RS17_HUMAN
P16402	H13_HUMAN
P13674	P4HA1_HUMAN
P14868	SYDC_HUMAN
P62316	SMD2_HUMAN
P41252	SYIC_HUMAN
P26599	PTBP1_HUMAN
P28072	PSB6_HUMAN
P40938	RFC3_HUMAN
P30047	GFRP_HUMAN
P55060	XPO2_HUMAN
P47756	CAPZB_HUMAN
P50213	IDH3A_HUMAN
P52907	CAZA1_HUMAN
P51649	SSDH_HUMAN
P55735	SEC13_HUMAN
P62841	RS15_HUMAN
Q04837	SSBP_HUMAN
Q13151	ROA0_HUMAN
Q13557	KCC2D_HUMAN
Q13435	SF3B2_HUMAN
Q14315	FLNC_HUMAN
Q15773	MLF2_HUMAN
Q96C36	P5CR2_HUMAN
Q9BVK6	TMED9_HUMAN
Q9NWM8	FKB14_HUMAN
P68363	TBA1B_HUMAN
P42771	CDN2A_HUMAN
Q15628	TRADD_HUMAN
P19784	CSK22_HUMAN
P49915	GUAA_HUMAN
P05455	LA_HUMAN
Q99873	ANM1_HUMAN
O75094	SLIT3_HUMAN
Q49A88	CCD14_HUMAN
Q13164	MK07_HUMAN
O76013	KRT36_HUMAN
P28676	GRAN_HUMAN
B3KR20	B3KR20_HUMAN
P22105	TENX_HUMAN
A4D177	A4D177_HUMAN
Q14517	FAT1_HUMAN
Q5SSJ5	HP1B3_HUMAN
P40189	IL6RB_HUMAN
Q9NZC7	WWOX_HUMAN
O60684	IMA7_HUMAN
Q9NXR1	NDE1_HUMAN
Q15554	TERF2_HUMAN
Q53TN4	CYBR1_HUMAN
Q06033	ITIH3_HUMAN
Q86Y82	STX12_HUMAN
Q6PKC3	TXD11_HUMAN
O14683	P5I11_HUMAN
Q8IXI1	MIRO2_HUMAN
Q9Y2I1	NISCH_HUMAN
O15400	STX7_HUMAN
P35869	AHR_HUMAN
Q9HA65	TBC17_HUMAN
Q5TGY1	TMCO4_HUMAN
Q7KZF4	SND1_HUMAN
O15217	GSTA4_HUMAN
Q8WX93	PALLD_HUMAN
Q9Y673	ALG5_HUMAN
Q7L5D6	GET4_HUMAN
P01023	A2MG_HUMAN
P41221	WNT5A_HUMAN
P40123	CAP2_HUMAN
Q9UPN7	PP6R1_HUMAN
P17947	SPI1_HUMAN
Q9BZ29	DOCK9_HUMAN
P62070	RRAS2_HUMAN
P38432	COIL_HUMAN
Q86T03	TM55B_HUMAN
P55145	MANF_HUMAN
Q6NUQ1	RINT1_HUMAN
Q9Y228	T3JAM_HUMAN
Q7Z6G3	NECA2_HUMAN
P78362	SRPK2_HUMAN
Q9ULM3	YETS2_HUMAN
O14641	DVL2_HUMAN
Q58DX5	NADL2_HUMAN
Q9NQ79	CRAC1_HUMAN
Q9UHV9	PFD2_HUMAN
Q9NZV1	CRIM1_HUMAN
Q8TAP6	CEP76_HUMAN
P98172	EFNB1_HUMAN
Q99466	NOTC4_HUMAN
P46379	BAG6_HUMAN
Q9NUJ3	T11L1_HUMAN
Q6UX71	PXDC2_HUMAN
P43405	KSYK_HUMAN
A5YKK6	CNOT1_HUMAN
Q93052	LPP_HUMAN
Q9BXS4	TMM59_HUMAN
Q99848	EBP2_HUMAN
Q86SQ0	PHLB2_HUMAN
Q8N6L0	KASH5_HUMAN
A3KMH1	VWA8_HUMAN
P52943	CRIP2_HUMAN
Q7Z5K2	WAPL_HUMAN
Q96R06	SPAG5_HUMAN
Q6UB35	C1TM_HUMAN
Q9BVG8	KIFC3_HUMAN
Q9C0C2	TB182_HUMAN
P61916	NPC2_HUMAN
Q5JTV8	TOIP1_HUMAN
Q96K76	UBP47_HUMAN
Q9P0P0	RN181_HUMAN
Q9UJY1	HSPB8_HUMAN
Q8TF72	SHRM3_HUMAN
Q96NA8	TSNA1_HUMAN
O60493	SNX3_HUMAN
O43164	PJA2_HUMAN
Q9Y2U8	MAN1_HUMAN
Q96BR5	COA7_HUMAN
Q8N163	CCAR2_HUMAN
Q5H9R7	PP6R3_HUMAN
O95236	APOL3_HUMAN
Q13459	MYO9B_HUMAN
Q8WXE0	CSKI2_HUMAN
P10301	RRAS_HUMAN
Q9HC77	CENPJ_HUMAN
Q7Z3U7	MON2_HUMAN
P20290	BTF3_HUMAN
P62942	FKB1A_HUMAN
Q9UKX2	MYH2_HUMAN
Q9UL46	PSME2_HUMAN
P27352	IF_HUMAN
P98095	FBLN2_HUMAN
O95183	VAMP5_HUMAN
Q9GZT4	SRR_HUMAN
O14763	TR10B_HUMAN
O60762	DPM1_HUMAN
Q99439	CNN2_HUMAN
Q12946	FOXF1_HUMAN
Q9NYU1	UGGG2_HUMAN
Q96J84	KIRR1_HUMAN
P51798	CLCN7_HUMAN
Q9UGI8	TES_HUMAN
Q13671	RIN1_HUMAN
P55268	LAMB2_HUMAN
P07384	CAN1_HUMAN
P15260	INGR1_HUMAN
P28290	SSFA2_HUMAN
P62508	ERR3_HUMAN
Q92538	GBF1_HUMAN
P46531	NOTC1_HUMAN
P40879	S26A3_HUMAN
Q15415	RBY1F_HUMAN
Q12800	TFCP2_HUMAN
Q92526	TCPW_HUMAN
O43264	ZW10_HUMAN
Q05D60	DEUP1_HUMAN
O14818	PSA7_HUMAN
Q96RT7	GCP6_HUMAN
Q9UBP4	DKK3_HUMAN
Q9H694	BICC1_HUMAN
Q02952	AKA12_HUMAN
Q13232	NDK3_HUMAN
Q8NDN9	RCBT1_HUMAN
Q9NYQ7	CELR3_HUMAN
Q9UIA9	XPO7_HUMAN
Q3SXM5	HSDL1_HUMAN
Q9H3N1	TMX1_HUMAN
Q99436	PSB7_HUMAN
P52565	GDIR1_HUMAN
Q15113	PCOC1_HUMAN
P51911	CNN1_HUMAN
P51809	VAMP7_HUMAN
Q16739	CEGT_HUMAN
P15151	PVR_HUMAN
P14373	TRI27_HUMAN
O94929	ABLM3_HUMAN
Q92537	SUSD6_HUMAN
P10586	PTPRF_HUMAN
O75381	PEX14_HUMAN
Q9Y520	PRC2C_HUMAN
Q13064	MKRN3_HUMAN
Q9HCH0	NCK5L_HUMAN
Q16832	DDR2_HUMAN
Q9NR46	SHLB2_HUMAN
Q8N357	S35F6_HUMAN
P46100	ATRX_HUMAN
Q9Y4F1	FARP1_HUMAN
Q8IX21	F178A_HUMAN
Q9P266	JCAD_HUMAN
Q4G0G2	H1AS1_HUMAN
Q9BV68	RN126_HUMAN
P40855	PEX19_HUMAN
Q4L180	FIL1L_HUMAN
Q8HWS3	RFX6_HUMAN
P62699	YPEL5_HUMAN
O60503	ADCY9_HUMAN
Q9H9B1	EHMT1_HUMAN
Q8IUH5	ZDH17_HUMAN
J3QS41	J3QS41_HUMAN
Q6N094	Q6N094_HUMAN
Q9P1T7	MDFIC_HUMAN
P29323	EPHB2_HUMAN
O60716	CTND1_HUMAN
Q9Y6I3	EPN1_HUMAN
Q8NB49	AT11C_HUMAN
Q15404	RSU1_HUMAN
Q8IUD2	RB6I2_HUMAN
P29536	LMOD1_HUMAN
O95302	FKBP9_HUMAN
P08758	ANXA5_HUMAN
A0MZ66	SHOT1_HUMAN
Q9H3U5	MFSD1_HUMAN
P22694	KAPCB_HUMAN
Q9UEW3	MARCO_HUMAN
P52926	HMGA2_HUMAN
Q9Y5L4	TIM13_HUMAN
Q14728	MFS10_HUMAN
Q9H0M0	WWP1_HUMAN
Q15262	PTPRK_HUMAN
Q14008	CKAP5_HUMAN
P29083	T2EA_HUMAN
Q63HK5	TSH3_HUMAN
Q96CV9	OPTN_HUMAN
Q96PU5	NED4L_HUMAN
Q13416	ORC2_HUMAN
P43403	ZAP70_HUMAN
Q6PJ69	TRI65_HUMAN
P37173	TGFR2_HUMAN
Q9GZU8	F192A_HUMAN
P10242	MYB_HUMAN
Q12955	ANK3_HUMAN
Q8N4Q1	MIA40_HUMAN
Q96P70	IPO9_HUMAN
P19793	RXRA_HUMAN
O00161	SNP23_HUMAN
Q9H892	TTC12_HUMAN
Q96HC4	PDLI5_HUMAN
Q8TC07	TBC15_HUMAN
Q99536	VAT1_HUMAN
Q68DQ2	CRBG3_HUMAN
P28062	PSB8_HUMAN
Q32P28	P3H1_HUMAN
O95456	PSMG1_HUMAN
P50542	PEX5_HUMAN
O14777	NDC80_HUMAN
Q9UFD9	RIM3A_HUMAN
Q8TDB4	HUMMR_HUMAN
Q9GZM8	NDEL1_HUMAN
O00471	EXOC5_HUMAN
Q8NC42	RN149_HUMAN
Q9P2D7	DYH1_HUMAN
P54760	EPHB4_HUMAN
Q92759	TF2H4_HUMAN
Q9BT88	SYT11_HUMAN
Q9NUQ6	SPS2L_HUMAN
P49720	PSB3_HUMAN
Q9H6Y7	RN167_HUMAN
P26640	SYVC_HUMAN
Q9Y5Z0	BACE2_HUMAN
O43819	SCO2_HUMAN
O15294	OGT1_HUMAN
Q14997	PSME4_HUMAN
Q9UJV3	TRIM1_HUMAN
P11441	UBL4A_HUMAN
Q5VWX1	KHDR2_HUMAN
P28065	PSB9_HUMAN
Q6UX15	LAYN_HUMAN
Q99575	POP1_HUMAN
O60925	PFD1_HUMAN
Q9UBG0	MRC2_HUMAN
P11279	LAMP1_HUMAN
Q01892	SPIB_HUMAN
O60499	STX10_HUMAN
O75907	DGAT1_HUMAN
O75781	PALM_HUMAN
Q9HCU0	CD248_HUMAN
P42858	HD_HUMAN
Q13136	LIPA1_HUMAN
Q9BV19	CA050_HUMAN
Q8TF42	UBS3B_HUMAN
Q8N490	PNKD_HUMAN
Q06323	PSME1_HUMAN
O75962	TRIO_HUMAN
P53701	CCHL_HUMAN
Q9UJJ9	GNPTG_HUMAN
Q9BTU6	P4K2A_HUMAN
Q15036	SNX17_HUMAN
Q53G59	KLH12_HUMAN
Q86YV9	HPS6_HUMAN
Q9Y6N7	ROBO1_HUMAN
Q16186	ADRM1_HUMAN
Q5JSL3	DOC11_HUMAN
O60333	KIF1B_HUMAN
P11047	LAMC1_HUMAN
O95994	AGR2_HUMAN
Q99650	OSMR_HUMAN
Q6AI12	ANR40_HUMAN
Q9BT67	NFIP1_HUMAN
Q96BW1	UPP_HUMAN
P15622	ZN250_HUMAN
Q5W0B1	RN219_HUMAN
P49006	MRP_HUMAN
O94813	SLIT2_HUMAN
P08133	ANXA6_HUMAN
O60494	CUBN_HUMAN
Q9Y5K5	UCHL5_HUMAN
Q9BXN2	CLC7A_HUMAN
P07942	LAMB1_HUMAN
Q86VY9	T200A_HUMAN
P42702	LIFR_HUMAN
Q86UA1	PRP39_HUMAN
Q9Y2D8	ADIP_HUMAN
Q96AA8	JKIP2_HUMAN
Q5XKP0	MIC13_HUMAN
P51812	KS6A3_HUMAN
Q9UBB9	TFP11_HUMAN
Q92734	TFG_HUMAN
Q9P2E5	CHPF2_HUMAN
Q9UKA4	AKA11_HUMAN
Q8TCT7	SPP2B_HUMAN
Q15746	MYLK_HUMAN
Q86Y13	DZIP3_HUMAN
P05362	ICAM1_HUMAN
Q86WC4	OSTM1_HUMAN
P29084	T2EB_HUMAN
Q9Y561	LRP12_HUMAN
Q00987	MDM2_HUMAN
Q3T906	GNPTA_HUMAN
Q8NDH2	CC168_HUMAN
P82650	RT22_HUMAN
Q7Z333	SETX_HUMAN
P25686	DNJB2_HUMAN
Q92692	PVRL2_HUMAN
Q96D15	RCN3_HUMAN
Q9NYL2	MLTK_HUMAN
Q5R3I4	TTC38_HUMAN
Q9UNN8	EPCR_HUMAN
Q8NEY1	NAV1_HUMAN
Q9BZ71	PITM3_HUMAN
Q15334	L2GL1_HUMAN
Q9H8M9	EVA1A_HUMAN
P15586	GNS_HUMAN
Q8TB96	TIP_HUMAN
P55345	ANM2_HUMAN
Q2PZI1	D19L1_HUMAN
Q13049	TRI32_HUMAN
Q9UM47	NOTC3_HUMAN
P45378	TNNT3_HUMAN
P17655	CAN2_HUMAN
Q9UBN6	TR10D_HUMAN
Q9NVM1	EVA1B_HUMAN
P22413	ENPP1_HUMAN
Q13643	FHL3_HUMAN
P55786	PSA_HUMAN
P45973	CBX5_HUMAN
Q6N089	Q6N089_HUMAN
Q7Z351	Q7Z351_HUMAN
P0DMV9	HS71B_HUMAN
A0A024R8K8	A0A024R8K8_HUMAN
Q13765	NACA_HUMAN
Q9Y676	RT18B_HUMAN
Q01831	XPC_HUMAN
A4D0U5	A4D0U5_HUMAN
Q96IR5	Q96IR5_HUMAN
B2RCM5	B2RCM5_HUMAN
Q86V58	Q86V58_HUMAN
P06756	ITAV_HUMAN
Q13415	ORC1_HUMAN
Q99741	CDC6_HUMAN
P30837	AL1B1_HUMAN
E9KL48	E9KL48_HUMAN
B0S7P4	B0S7P4_HUMAN
A4D1U3	A4D1U3_HUMAN
B2R4S9	B2R4S9_HUMAN
A8K5I0	A8K5I0_HUMAN
A8K4C8	A8K4C8_HUMAN
Q6IB29	Q6IB29_HUMAN
A8K517	A8K517_HUMAN
A2A3R6	A2A3R6_HUMAN
E5KNY5	E5KNY5_HUMAN
P03989	1B27_HUMAN
Q13618	CUL3_HUMAN
P78317	RNF4_HUMAN
Q15573	TAF1A_HUMAN
Q53T94	TAF1B_HUMAN
Q99733	NP1L4_HUMAN
P21580	TNAP3_HUMAN
Q13619	CUL4A_HUMAN
P26583	HMGB2_HUMAN
Q6VMQ6	MCAF1_HUMAN
Q8NAK8	Q8NAK8_HUMAN
Q16635	TAZ_HUMAN
Q9H2K2	TNKS2_HUMAN
Q6PJR7	Q6PJR7_HUMAN
O95271	TNKS1_HUMAN
Q9H252	KCNH6_HUMAN
Q9NWZ5	UCKL1_HUMAN
Q9BQ50	TREX2_HUMAN
P06746	DPOLB_HUMAN
Q9H190	SDCB2_HUMAN
O00182	LEG9_HUMAN
P0DMV8	HS71A_HUMAN
Q8WLS4	Q8WLS4_HUMAN
P30260	CDC27_HUMAN
Q9UJX3	APC7_HUMAN
O96019	ACL6A_HUMAN
P40763	STAT3_HUMAN
P31942	HNRH3_HUMAN
P53396	ACLY_HUMAN
P62820	RAB1A_HUMAN
Q96AY3	FKB10_HUMAN
Q16531	DDB1_HUMAN
Q9H7D7	WDR26_HUMAN
P36406	TRI23_HUMAN
Q15020	SART3_HUMAN
Q8TEX9	IPO4_HUMAN
Q9BW61	DDA1_HUMAN
Q9Y4B6	VPRBP_HUMAN
Q13087	PDIA2_HUMAN
P41227	NAA10_HUMAN
P04843	RPN1_HUMAN
B2RTY4	MYO9A_HUMAN
Q9NUL7	DDX28_HUMAN
Q70EL1	UBP54_HUMAN
P61026	RAB10_HUMAN
P28482	MK01_HUMAN
Q9ULW3	ABT1_HUMAN
O15259	NPHP1_HUMAN
P08631	HCK_HUMAN
P16333	NCK1_HUMAN
P42680	TEC_HUMAN
Q9NZM3	ITSN2_HUMAN
Q9Y5X1	SNX9_HUMAN
A4FTV9	A4FTV9_HUMAN
O75446	SAP30_HUMAN
P41218	MNDA_HUMAN
Q5VUU6	Q5VUU6_HUMAN
P10606	COX5B_HUMAN
Q9HCN8	SDF2L_HUMAN
P22830	HEMH_HUMAN
Q8TBK6	ZCH10_HUMAN
Q9NQH7	XPP3_HUMAN
Q9C0J8	WDR33_HUMAN
O94822	LTN1_HUMAN
O14548	COX7R_HUMAN
Q5SYE7	NHSL1_HUMAN
Q6VN20	RBP10_HUMAN
Q96KP1	EXOC2_HUMAN
P14406	CX7A2_HUMAN
Q99735	MGST2_HUMAN
O95721	SNP29_HUMAN
Q12899	TRI26_HUMAN
Q96RF0	SNX18_HUMAN
Q9NW64	RBM22_HUMAN
Q96QT4	TRPM7_HUMAN
Q8IZT6	ASPM_HUMAN
Q9P031	TAP26_HUMAN
Q5T2T1	MPP7_HUMAN
Q9H074	PAIP1_HUMAN
Q9NVE7	PANK4_HUMAN
Q7L5Y9	MAEA_HUMAN
O95260	ATE1_HUMAN
Q9BYC5	FUT8_HUMAN
Q8N8J7	CD032_HUMAN
Q96JB5	CK5P3_HUMAN
P55084	ECHB_HUMAN
Q9BRX8	F213A_HUMAN
Q06190	P2R3A_HUMAN
O00507	USP9Y_HUMAN
O75487	GPC4_HUMAN
Q96PY6	NEK1_HUMAN
O43920	NDUS5_HUMAN
Q9H3G5	CPVL_HUMAN
Q9ULK5	VANG2_HUMAN
Q8IVS2	FABD_HUMAN
Q8TAA9	VANG1_HUMAN
O15211	RGL2_HUMAN
Q9BRQ6	MIC25_HUMAN
Q15435	PP1R7_HUMAN
Q5JV73	FRPD3_HUMAN
O43427	FIBP_HUMAN
P34741	SDC2_HUMAN
P17152	TMM11_HUMAN
P35556	FBN2_HUMAN
Q9NPF4	OSGEP_HUMAN
Q9BW72	HIG2A_HUMAN
Q86SQ7	SDCG8_HUMAN
O95167	NDUA3_HUMAN
Q8WUA4	TF3C2_HUMAN
Q9H4A6	GOLP3_HUMAN
O14949	QCR8_HUMAN
Q5VT98	PRA20_HUMAN
P49257	LMAN1_HUMAN
Q9Y6M9	NDUB9_HUMAN
P62140	PP1B_HUMAN
O15228	GNPAT_HUMAN
Q9Y512	SAM50_HUMAN
Q9NWU2	GID8_HUMAN
O95232	LC7L3_HUMAN
Q5VWQ0	RSBN1_HUMAN
Q8N5Z5	KCD17_HUMAN
Q96QC0	PP1RA_HUMAN
Q9NZI7	UBIP1_HUMAN
Q9UET6	TRM7_HUMAN
Q96IZ0	PAWR_HUMAN
P49821	NDUV1_HUMAN
Q9ULH0	KDIS_HUMAN
Q9NV70	EXOC1_HUMAN
Q14681	KCTD2_HUMAN
Q9UKN8	TF3C4_HUMAN
Q9H871	RMD5A_HUMAN
O43464	HTRA2_HUMAN
Q9ULF5	S39AA_HUMAN
Q9P2J3	KLHL9_HUMAN
Q66PJ3	AR6P4_HUMAN
P19404	NDUV2_HUMAN
Q92901	RL3L_HUMAN
Q9HCM4	E41L5_HUMAN
Q96P47	AGAP3_HUMAN
O95249	GOSR1_HUMAN
Q1ED39	KNOP1_HUMAN
P42568	AF9_HUMAN
Q9P2N5	RBM27_HUMAN
Q9BZF1	OSBL8_HUMAN
Q9BRP8	WIBG_HUMAN
Q9UKF6	CPSF3_HUMAN
[truncated: 1,659 more rows]

## Sheet: RNA viruses
Uniprot ID	Protein Name		GO ID	GO Process Term	p-value		GO ID	GO Function Term	p-value		GO ID	GO Component Term	p-value
P07437	TBB5_HUMAN		10467	gene expression	1.2827e-67		5515	protein binding	0		44424	intracellular part	0
P68104	EF1A1_HUMAN		9987	cellular process	2.7757e-59		3723	RNA binding	4.1036e-66		5622	intracellular	0
Q9BQE3	TBA1C_HUMAN		6412	translation	1.8957e-55		5488	binding	3.5347e-52		44422	organelle part	0
P48643	TCPE_HUMAN		44260	cellular macromolecule metabolic process	2.1091e-55		3735	structural constituent of ribosome	8.4398e-38		44446	intracellular organelle part	0
Q71U36	TBA1A_HUMAN		6414	translational elongation	1.1257e-52		5198	structural molecule activity	1.8813e-31		32991	macromolecular complex	0
P67809	YBOX1_HUMAN		44237	cellular metabolic process	3.3944e-48		166	nucleotide binding	1.3259e-29		5737	cytoplasm	0
P09651	ROA1_HUMAN		43170	macromolecule metabolic process	1.0359e-45		17111	nucleoside-triphosphatase activity	1.2038e-20		43229	intracellular organelle	0
P22626	ROA2_HUMAN		44419	interspecies interaction between organisms	3.9738e-40		16462	pyrophosphatase activity	2.3657e-19		43226	organelle	0
P11940	PABP1_HUMAN		44085	cellular component biogenesis	3.4248e-39		16818	hydrolase activity, acting on acid anhydrides, in phosphorus-containing anhydrides	3.5646e-19		44444	cytoplasmic part	1.481e-96
P61978	HNRPK_HUMAN		90304	nucleic acid metabolic process	7.6866e-35		16817	hydrolase activity, acting on acid anhydrides	6.4367e-19		43227	membrane-bounded organelle	1.4661e-83
P52597	HNRPF_HUMAN		65003	macromolecular complex assembly	9.3828e-35		32553	ribonucleotide binding	3.3553e-15		43231	intracellular membrane-bounded organelle	3.6546e-83
P31943	HNRH1_HUMAN		43933	macromolecular complex subunit organization	9.3828e-35		32555	purine ribonucleotide binding	3.3553e-15		30529	ribonucleoprotein complex	6.3539e-82
P08238	HS90B_HUMAN		8380	RNA splicing	3.063e-34		51082	unfolded protein binding	1.1023e-14		43228	non-membrane-bounded organelle	8.0204e-74
P11021	GRP78_HUMAN		6396	RNA processing	5.3713e-34		17076	purine nucleotide binding	1.5021e-14		43232	intracellular non-membrane-bounded organelle	8.0204e-74
P05141	ADT2_HUMAN		22607	cellular component assembly	5.7535e-34		3676	nucleic acid binding	3.4824e-13		31974	membrane-enclosed lumen	7.7534e-69
P17987	TCPA_HUMAN		8152	metabolic process	6.1365e-34		19899	enzyme binding	3.5488e-12		43233	organelle lumen	1.9786e-67
P49368	TCPG_HUMAN		44238	primary metabolic process	2.1338e-33		5524	ATP binding	3.5488e-12		44428	nuclear part	7.3221e-67
P50991	TCPD_HUMAN		16070	RNA metabolic process	2.7882e-33		32559	adenyl ribonucleotide binding	9.4556e-12		70013	intracellular organelle lumen	1.9214e-66
P17844	DDX5_HUMAN		9059	macromolecule biosynthetic process	8.7891e-33		1882	nucleoside binding	1.2174e-11		5829	cytosol	4.7116e-65
Q8WWM7	ATX2L_HUMAN		6139	nucleobase, nucleoside, nucleotide and nucleic acid metabolic process	1.3475e-32		1883	purine nucleoside binding	1.3532e-11		43234	protein complex	4.3439e-59
P31942	HNRH3_HUMAN		34645	cellular macromolecule biosynthetic process	1.5284e-32		4386	helicase activity	5.5483e-11		44445	cytosolic part	1.2631e-52
P07910	HNRPC_HUMAN		34622	cellular macromolecular complex assembly	1.9716e-31		30554	adenyl nucleotide binding	8.8359e-11		22626	cytosolic ribosome	2.8372e-50
P35637	FUS_HUMAN		34621	cellular macromolecular complex subunit organization	5.3653e-31		16887	ATPase activity	3.4828e-10		31981	nuclear lumen	2.3047e-49
P55795	HNRH2_HUMAN		16043	cellular component organization	1.7024e-30		8565	protein transporter activity	5.2199e-10		5840	ribosome	7.3154e-46
Q5VTE0	EF1A3_HUMAN		16071	mRNA metabolic process	6.9396e-29		70035	purine NTP-dependent helicase activity	1.7076e-09		33279	ribosomal subunit	3.0793e-42
P62258	1433E_HUMAN		46907	intracellular transport	9.7429e-29		8026	ATP-dependent helicase activity	1.7076e-09		5634	nucleus	3.7955e-39
P34931	HS71L_HUMAN		44267	cellular protein metabolic process	3.1395e-26		3729	mRNA binding	4.415e-09		5654	nucleoplasm	1.9695e-35
P62805	H4_HUMAN		6397	mRNA processing	4.6665e-26		51427	hormone receptor binding	5.6447e-09		31967	organelle envelope	9.5977e-30
Q9BTM1	H2AJ_HUMAN		34641	cellular nitrogen compound metabolic process	1.7426e-25		35257	nuclear hormone receptor binding	5.8696e-09		31975	envelope	2.01e-29
Q7L7L0	H2A3_HUMAN		33036	macromolecule localization	3.2861e-24		3924	GTPase activity	6.65e-09		22625	cytosolic large ribosomal subunit	4.1902e-26
Q93077	H2A1C_HUMAN		6996	organelle organization	4.1021e-24		8135	translation factor activity, nucleic acid binding	9.6526e-09		22627	cytosolic small ribosomal subunit	4.3454e-25
Q96KK5	H2A1H_HUMAN		15031	protein transport	8.3737e-24		42802	identical protein binding	4.3385e-08		15935	small ribosomal subunit	2.5616e-24
P0C0S8	H2A1_HUMAN		45184	establishment of protein localization	1.065e-23		47485	protein N-terminus binding	2.256e-07		5681	spliceosomal complex	2.6823e-22
Q16777	H2A2C_HUMAN		51649	establishment of localization in cell	1.3976e-23		3724	RNA helicase activity	3.7109e-07		5739	mitochondrion	4.6539e-22
Q6FI13	H2A2A_HUMAN		9058	biosynthetic process	2.4364e-23		3697	single-stranded DNA binding	4.5411e-07		5694	chromosome	7.3842e-22
P20671	H2A1D_HUMAN		44249	cellular biosynthetic process	1.9105e-22		42623	ATPase activity, coupled	5.8059e-07		44429	mitochondrial part	2.6849e-21
Q99878	H2A1J_HUMAN		8104	protein localization	2.6074e-22		3743	translation initiation factor activity	5.8059e-07		44464	cell part	9.5729e-21
P04908	H2A1B_HUMAN		6807	nitrogen compound metabolic process	4.617e-22		43021	ribonucleoprotein binding	1.1822e-06		5623	cell	1.0261e-20
P11142	HSP7C_HUMAN		51641	cellular localization	5.2545e-22		8134	transcription factor binding	1.266e-06		44427	chromosomal part	1.1508e-20
Q99832	TCPH_HUMAN		19538	protein metabolic process	9.049e-20		43566	structure-specific DNA binding	2.05e-06		42470	melanosome	1.7824e-20
P40227	TCPZ_HUMAN		71103	DNA conformation change	1.1031e-19		4004	ATP-dependent RNA helicase activity	4.3245e-06		48770	pigment granule	1.7824e-20
P78371	TCPB_HUMAN		51704	multi-organism process	1.476e-18		8092	cytoskeletal protein binding	7.813e-06		31090	organelle membrane	1.2276e-19
P43243	MATR3_HUMAN		32268	regulation of cellular protein metabolic process	2.0291e-18		8186	RNA-dependent ATPase activity	1.0228e-05		502	proteasome complex	1.1404e-18
Q08211	DHX9_HUMAN		6323	DNA packaging	2.1685e-18		30374	ligand-dependent nuclear receptor transcription coactivator activity	1.6759e-05		786	nucleosome	6.9741e-18
Q6PKG0	LARP1_HUMAN		375	RNA splicing, via transesterification reactions	2.4471e-18		51087	chaperone binding	1.9239e-05		44451	nucleoplasm part	7.8303e-18
P23246	SFPQ_HUMAN		34728	nucleosome organization	5.1741e-18		5200	structural constituent of cytoskeleton	2.1009e-05		32993	protein-DNA complex	1.0813e-17
O15523	DDX3Y_HUMAN		51246	regulation of protein metabolic process	1.0258e-17		3713	transcription coactivator activity	3.0018e-05		15934	large ribosomal subunit	1.3422e-17
P63244	GBLP_HUMAN		6333	chromatin assembly or disassembly	1.1399e-17		43022	ribosome binding	3.1953e-05		5730	nucleolus	1.7265e-16
Q15366	PCBP2_HUMAN		6403	RNA localization	4.5524e-17		8320	protein transmembrane transporter activity	3.1953e-05		5740	mitochondrial envelope	1.9207e-16
Q92841	DDX17_HUMAN		65004	protein-DNA complex assembly	6.9512e-17		22884	macromolecule transmembrane transporter activity	3.1953e-05		31966	mitochondrial membrane	1.5341e-15
Q12906	ILF3_HUMAN		6605	protein targeting	6.9623e-17		42809	vitamin D receptor binding	3.1953e-05		5856	cytoskeleton	5.6296e-15
P63279	UBC9_HUMAN		22613	ribonucleoprotein complex biogenesis	1.2866e-16		46966	thyroid hormone receptor binding	3.9108e-05		785	chromatin	8.5431e-15
Q06830	PRDX1_HUMAN		377	RNA splicing, via transesterification reactions with bulged adenosine as nucleophile	1.3039e-16		31625	ubiquitin protein ligase binding	9.8941e-05		5635	nuclear envelope	1.4737e-14
Q96EY1	DNJA3_HUMAN		398	nuclear mRNA splicing, via spliceosome	1.3039e-16		19843	rRNA binding	0.00012767		15630	microtubule cytoskeleton	8.2546e-14
P35579	MYH9_HUMAN		10608	posttranscriptional regulation of gene expression	1.8642e-16		19904	protein domain specific binding	0.0001981		46930	pore complex	1.1156e-13
O95831	AIFM1_HUMAN		6886	intracellular protein transport	1.9064e-16		3712	transcription cofactor activity	0.00020859		16604	nuclear body	1.3817e-13
Q8N163	CCAR2_HUMAN		6413	translational initiation	2.447e-16		16860	intramolecular oxidoreductase activity	0.00023978		5643	nuclear pore	5.148e-13
O00571	DDX3X_HUMAN		50657	nucleic acid transport	2.7333e-16		19900	kinase binding	0.00031417		19866	organelle inner membrane	9.6545e-13
Q13263	TIF1B_HUMAN		50658	RNA transport	2.7333e-16		8022	protein C-terminus binding	0.00039903		30530	heterogeneous nuclear ribonucleoprotein complex	2.7958e-12
P07900	HS90A_HUMAN		51236	establishment of RNA localization	2.7333e-16		2039	p53 binding	0.00051478		5783	endoplasmic reticulum	8.412e-12
P68371	TBB4B_HUMAN		51248	negative regulation of protein metabolic process	4.7713e-16		3727	single-stranded RNA binding	0.0006958		44430	cytoskeletal part	1.3094e-11
P31689	DNJA1_HUMAN		6334	nucleosome assembly	4.9615e-16		16875	ligase activity, forming carbon-oxygen bonds	0.000704		44432	endoplasmic reticulum part	2.0234e-11
P10809	CH60_HUMAN		31497	chromatin assembly	8.5562e-16		16876	ligase activity, forming aminoacyl-tRNA and related compounds	0.000704		71212	subsynaptic reticulum	4.7342e-11
Q08379	GOGA2_HUMAN		70727	cellular macromolecule localization	2.924e-15		4812	aminoacyl-tRNA ligase activity	0.000704		5743	mitochondrial inner membrane	4.9199e-11
P62753	RS6_HUMAN		32269	negative regulation of cellular protein metabolic process	1.6944e-14		5525	GTP binding	0.00082809		31968	organelle outer membrane	8.1018e-11
P60866	RS20_HUMAN		15931	nucleobase, nucleoside, nucleotide and nucleic acid transport	1.7285e-14		3690	double-stranded DNA binding	0.00087982		19867	outer membrane	1.1342e-10
Q00325	MPCP_HUMAN		34613	cellular protein localization	2.6619e-14		3779	actin binding	0.00089938		12505	endomembrane system	2.5238e-10
P12036	NFH_HUMAN		7049	cell cycle	4.9898e-14		16563	transcription activator activity	0.00089938		16607	nuclear speck	4.9876e-09
P35268	RL22_HUMAN		22618	ribonucleoprotein complex assembly	9.1e-14		15631	tubulin binding	0.00090032		5788	endoplasmic reticulum lumen	5.6214e-09
P42677	RS27_HUMAN		278	mitotic cell cycle	1.5223e-13		4298	threonine-type endopeptidase activity	0.00092433		5741	mitochondrial outer membrane	6.0555e-09
P51571	SSRD_HUMAN		6913	nucleocytoplasmic transport	3.1443e-13		70003	threonine-type peptidase activity	0.00092433		31980	mitochondrial lumen	9.5015e-09
Q15370	ELOB_HUMAN		31397	negative regulation of protein ubiquitination	3.2084e-13		16455	RNA polymerase II transcription mediator activity	0.00095631		5759	mitochondrial matrix	9.5015e-09
P60709	ACTB_HUMAN		51169	nuclear transport	4.4579e-13		51920	peroxiredoxin activity	0.0010594		15629	actin cytoskeleton	1.0055e-08
P08670	VIME_HUMAN		31145	anaphase-promoting complex-dependent proteasomal ubiquitin-dependent protein catabolic process	4.4842e-13		32403	protein complex binding	0.0010791		48471	perinuclear region of cytoplasm	1.3432e-08
P31946	1433B_HUMAN		31396	regulation of protein ubiquitination	6.9213e-13		43499	eukaryotic cell surface binding	0.0010791		5793	ER-Golgi intermediate compartment	2.5856e-08
P42224	STAT1_HUMAN		51439	regulation of ubiquitin-protein ligase activity involved in mitotic cell cycle	1.5413e-12		43498	cell surface binding	0.0016872		5852	eukaryotic translation initiation factor 3 complex	2.9689e-08
P62269	RS18_HUMAN		51028	mRNA transport	1.5792e-12		16862	intramolecular oxidoreductase activity, interconverting keto- and enol-groups	0.0018491		42175	nuclear membrane-endoplasmic reticulum network	3.7199e-08
P27824	CALX_HUMAN		51436	negative regulation of ubiquitin-protein ligase activity involved in mitotic cell cycle	1.6791e-12		70717	poly-purine tract binding	0.0018491		9295	nucleoid	8.8791e-08
P06748	NPM_HUMAN		6457	protein folding	1.9435e-12		8017	microtubule binding	0.0018491		42645	mitochondrial nucleoid	8.8791e-08
P12236	ADT3_HUMAN		51352	negative regulation of ligase activity	2.9284e-12		19001	guanyl nucleotide binding	0.0020876		30532	small nuclear ribonucleoprotein complex	8.8791e-08
P19338	NUCL_HUMAN		51444	negative regulation of ubiquitin-protein ligase activity	2.9284e-12		32561	guanyl ribonucleotide binding	0.0020876		793	condensed chromosome	1.1739e-07
P18124	RL7_HUMAN		31400	negative regulation of protein modification process	4.1485e-12		46332	SMAD binding	0.0028663		8180	signalosome	1.5627e-07
Q02878	RL6_HUMAN		51437	positive regulation of ubiquitin-protein ligase activity involved in mitotic cell cycle	5.7847e-12		3730	mRNA 3'-UTR binding	0.003607		31965	nuclear membrane	1.697e-07
P12235	ADT1_HUMAN		10605	negative regulation of macromolecule metabolic process	6.1409e-12		8536	Ran GTPase binding	0.0041535		44455	mitochondrial membrane part	4.5921e-07
O95786	DDX58_HUMAN		9892	negative regulation of metabolic process	1.7589e-11		3725	double-stranded RNA binding	0.0042933		5789	endoplasmic reticulum membrane	4.8448e-07
P50990	TCPQ_HUMAN		22402	cell cycle process	2.761e-11		45182	translation regulator activity	0.0047202		34399	nuclear periphery	8.1936e-07
P51532	SMCA4_HUMAN		51443	positive regulation of ubiquitin-protein ligase activity	2.9378e-11		16251	general RNA polymerase II transcription factor activity	0.004823		16023	cytoplasmic membrane-bounded vesicle	1.0998e-06
P61604	CH10_HUMAN		70271	protein complex biogenesis	3.032e-11		35258	steroid hormone receptor binding	0.0051896		31988	membrane-bounded vesicle	1.2218e-06
Q13242	SRSF9_HUMAN		6461	protein complex assembly	3.032e-11		48487	beta-tubulin binding	0.0058733		16592	mediator complex	2.6909e-06
P14618	KPYM_HUMAN		43161	proteasomal ubiquitin-dependent protein catabolic process	3.0908e-11		48495	Roundabout binding	0.0068296		16363	nuclear matrix	4.8546e-06
P60842	IF4A1_HUMAN		10498	proteasomal protein catabolic process	3.0908e-11		5048	signal sequence binding	0.0071319		5815	microtubule organizing center	5.736e-06
P38159	RBMX_HUMAN		31398	positive regulation of protein ubiquitination	4.5748e-11		16864	intramolecular oxidoreductase activity, transposing S-S bonds	0.007529		22624	proteasome accessory complex	5.8973e-06
Q15717	ELAV1_HUMAN		51438	regulation of ubiquitin-protein ligase activity	4.5748e-11		3756	protein disulfide isomerase activity	0.007529		31410	cytoplasmic vesicle	6.2479e-06
P26599	PTBP1_HUMAN		6417	regulation of translation	8.3809e-11		8139	nuclear localization sequence binding	0.007529		5938	cell cortex	6.9961e-06
Q9Y262	EIF3L_HUMAN		51351	positive regulation of ligase activity	1.3663e-10		8143	poly(A) RNA binding	0.007529		31982	vesicle	9.9442e-06
P84103	SRSF3_HUMAN		33365	protein localization in organelle	1.5552e-10		16853	isomerase activity	0.0091412		775	chromosome, centromeric region	1.8245e-05
Q13151	ROA0_HUMAN		51340	regulation of ligase activity	1.8676e-10		5080	protein kinase C binding	0.010921		42382	paraspeckles	5.2014e-05
Q92945	FUBP2_HUMAN		51276	chromosome organization	1.8652e-09		31072	heat shock protein binding	0.010983		5753	mitochondrial proton-transporting ATP synthase complex	6.2774e-05
P42704	LPPRC_HUMAN		32270	positive regulation of cellular protein metabolic process	1.905e-09		70325	lipoprotein receptor binding	0.011375		5844	polysome	6.2774e-05
Q13310	PABP4_HUMAN		31399	regulation of protein modification process	3.9377e-09		19901	protein kinase binding	0.012235		776	kinetochore	6.7188e-05
P55884	EIF3B_HUMAN		17038	protein import	3.9516e-09		3746	translation elongation factor activity	0.013637		30017	sarcomere	7.9508e-05
O14979	HNRDL_HUMAN		30163	protein catabolic process	5.7023e-09		8443	phosphofructokinase activity	0.01406		43292	contractile fiber	7.9508e-05
P51991	ROA3_HUMAN		51247	positive regulation of protein metabolic process	7.7311e-09		49	tRNA binding	0.014543		44449	contractile fiber part	9.1405e-05
Q06787	FMR1_HUMAN		6839	mitochondrial transport	1.457e-08		46983	protein dimerization activity	0.020055		16581	NuRD complex	0.00010123
P22087	FBRL_HUMAN		43632	modification-dependent macromolecule catabolic process	1.4748e-08		17022	myosin binding	0.020055		5813	centrosome	0.00010559
Q12873	CHD3_HUMAN		19941	modification-dependent protein catabolic process	1.4748e-08		33170	protein-DNA loading ATPase activity	0.025198		5839	proteasome core complex	0.00011415
P34932	HSP74_HUMAN		31324	negative regulation of cellular metabolic process	1.8006e-08		4749	ribose phosphate diphosphokinase activity	0.025198		17053	transcriptional repressor complex	0.0001157
P24928	RPB1_HUMAN		51603	proteolysis involved in cellular protein catabolic process	3.6028e-08		3689	DNA clamp loader activity	0.025198		8250	oligosaccharyltransferase complex	0.00017806
Q93008	USP9X_HUMAN		44257	cellular protein catabolic process	6.0025e-08		48029	monosaccharide binding	0.026135		779	condensed chromosome, centromeric region	0.00020241
Q9BUF5	TBB6_HUMAN		44265	cellular macromolecule catabolic process	7.5463e-08		15450	P-P-bond-hydrolysis-driven protein transmembrane transporter activity	0.02761		45259	proton-transporting ATP synthase complex	0.00020241
Q9Y230	RUVB2_HUMAN		6511	ubiquitin-dependent protein catabolic process	8.0006e-08		19003	GDP binding	0.027839		30016	myofibril	0.00027598
O94979	SC31A_HUMAN		51234	establishment of localization	8.7881e-08		42162	telomeric DNA binding	0.035853		5577	fibrinogen complex	0.00027598
O60884	DNJA2_HUMAN		33554	cellular response to stress	1.2268e-07		8379	thioredoxin peroxidase activity	0.036685		5721	centromeric heterochromatin	0.00027598
Q9BUJ2	HNRL1_HUMAN		51170	nuclear import	4.1042e-07		30911	TPR domain binding	0.036685		5819	spindle	0.00030813
Q9Y265	RUVB1_HUMAN		9057	macromolecule catabolic process	5.1582e-07		8384	IkappaB kinase activity	0.036685		5851	eukaryotic translation initiation factor 2B complex	0.00032131
Q9UBS4	DJB11_HUMAN		48519	negative regulation of biological process	5.2892e-07		3872	6-phosphofructokinase activity	0.036685		777	condensed chromosome kinetochore	0.00042225
Q13885	TBB2A_HUMAN		6606	protein import into nucleus	5.4036e-07		1849	complement component C1q binding	0.036685		31903	microbody membrane	0.00045767
Q05639	EF1A2_HUMAN		51179	localization	5.6739e-07		19200	carbohydrate kinase activity	0.037569		5778	peroxisomal membrane	0.00045767
Q3ZCQ8	TIM50_HUMAN		31401	positive regulation of protein modification process	6.0742e-07		48306	calcium-dependent protein binding	0.044388		5874	microtubule	0.00088216
P53396	ACLY_HUMAN		10941	regulation of cell death	7.0105e-07		48365	Rac GTPase binding	0.044506		70688	MLL5-L complex	0.00091064
P49327	FAS_HUMAN		6810	transport	7.2327e-07		16564	transcription repressor activity	0.044742		5838	proteasome regulatory particle	0.00091064
P30876	RPB2_HUMAN		42254	ribosome biogenesis	7.359e-07						5794	Golgi apparatus	0.001547
P53618	COPB_HUMAN		7005	mitochondrion organization	7.359e-07						33116	ER-Golgi intermediate compartment membrane	0.001547
P08865	RSSA_HUMAN		30518	steroid hormone receptor signaling pathway	1.0734e-06						16585	chromatin remodeling complex	0.001547
P55072	TERA_HUMAN		387	spliceosomal snRNP assembly	1.1327e-06						127	transcription factor TFIIIC complex	0.001547
O95757	HS74L_HUMAN		42274	ribosomal small subunit biogenesis	1.1327e-06						796	condensin complex	0.001547
P78406	RAE1L_HUMAN		42981	regulation of apoptosis	1.3146e-06						5663	DNA replication factor C complex	0.001547
Q13509	TBB3_HUMAN		51168	nuclear export	1.3619e-06						44438	microbody part	0.0016874
P54652	HSP72_HUMAN		43067	regulation of programmed cell death	1.5908e-06						44439	peroxisomal part	0.0016874
Q92598	HS105_HUMAN		6446	regulation of translational initiation	2.183e-06						30863	cortical cytoskeleton	0.0017647
P04350	TBB4A_HUMAN		44248	cellular catabolic process	2.3356e-06						35097	histone methyltransferase complex	0.0018414
Q14653	IRF3_HUMAN		6325	chromatin organization	3.5222e-06						34708	methyltransferase complex	0.0018414
Q9HAV4	XPO5_HUMAN		51789	response to protein stimulus	3.7864e-06						5862	muscle thin filament tropomyosin	0.0020339
Q13561	DCTN2_HUMAN		48523	negative regulation of cellular process	4.2906e-06						42588	zymogen granule	0.0021458
P62937	PPIA_HUMAN		7051	spindle organization	4.3964e-06						5744	mitochondrial inner membrane presequence translocase complex	0.0021458
P52292	IMA1_HUMAN		30522	intracellular receptor mediated signaling pathway	5.6011e-06						31430	M band	0.0021478
P62736	ACTA_HUMAN		7010	cytoskeleton organization	5.7197e-06						5625	soluble fraction	0.0021997
P63267	ACTH_HUMAN		48193	Golgi vesicle transport	5.9115e-06						31674	I band	0.0033621
P52294	IMA5_HUMAN		6986	response to unfolded protein	7.0167e-06						30018	Z disc	0.0035236
O95816	BAG2_HUMAN		7017	microtubule-based process	1.0154e-05						30663	COPI coated vesicle membrane	0.0039538
P05388	RLA0_HUMAN		9056	catabolic process	1.5049e-05						45261	proton-transporting ATP synthase complex, catalytic core F(1)	0.0042636
P63167	DYL1_HUMAN		6091	generation of precursor metabolites and energy	1.6781e-05						5683	U7 snRNP	0.0042636
P30050	RL12_HUMAN		34504	protein localization in nucleus	1.7059e-05						42589	zymogen granule membrane	0.0042636
P05386	RLA1_HUMAN		22415	viral reproductive process	1.8268e-05						5868	cytoplasmic dynein complex	0.0044828
Q99879	H2B1M_HUMAN		10035	response to inorganic substance	2.1418e-05						159	protein phosphatase type 2A complex	0.0049661
Q93079	H2B1H_HUMAN		48285	organelle fission	2.1418e-05						922	spindle pole	0.0050481
Q99877	H2B1N_HUMAN		9607	response to biotic stimulus	2.4098e-05						30864	cortical actin cytoskeleton	0.0053983
Q99729	ROAA_HUMAN		30521	androgen receptor signaling pathway	2.7106e-05						5792	microsome	0.0055055
P58876	H2B1D_HUMAN		51301	cell division	4.83e-05						228	nuclear chromosome	0.0055055
O60814	H2B1K_HUMAN		16032	viral reproduction	5.131e-05						267	cell fraction	0.0062975
Q32P51	RA1L2_HUMAN		51258	protein polymerization	5.131e-05						30867	rough endoplasmic reticulum membrane	0.0064254
Q5QNW6	H2B2F_HUMAN		43488	regulation of mRNA stability	6.0955e-05						5865	striated muscle thin filament	0.0064254
P62807	H2B1C_HUMAN		6364	rRNA processing	6.1732e-05						16234	inclusion body	0.0074614
Q99880	H2B1L_HUMAN		6007	glucose catabolic process	6.2873e-05						70937	CRD-mediated mRNA stability complex	0.0078229
Q8N257	H2B3B_HUMAN		87	M phase of mitotic cell cycle	6.9471e-05						30126	COPI vesicle coat	0.0081025
Q14974	IMB1_HUMAN		48522	positive regulation of cellular process	7.6195e-05						5768	endosome	0.0084994
Q00839	HNRPU_HUMAN		42776	mitochondrial ATP synthesis coupled proton transport	8.1324e-05						44454	nuclear chromosome part	0.008746
Q9Y5M8	SRPRB_HUMAN		48518	positive regulation of biological process	9.2727e-05						5876	spindle microtubule	0.0090138
P21796	VDAC1_HUMAN		10942	positive regulation of cell death	9.9657e-05						19773	proteasome core complex, alpha-subunit complex	0.0090138
P45880	VDAC2_HUMAN		10033	response to organic substance	0.00010068						30132	clathrin coat of coated pit	0.0090138
Q9UNL2	SSRG_HUMAN		43487	regulation of RNA stability	0.00010779						42598	vesicular fraction	0.0096425
O00264	PGRC1_HUMAN		43065	positive regulation of apoptosis	0.00014724						44448	cell cortex part	0.010282
P23396	RS3_HUMAN		51716	cellular response to stimulus	0.00015508						30120	vesicle coat	0.010282
O43175	SERA_HUMAN		16072	rRNA metabolic process	0.00015508						48475	coated membrane	0.010325
P35613	BASI_HUMAN		8219	cell death	0.00018759						30117	membrane coat	0.010325
P04843	RPN1_HUMAN		6950	response to stress	0.00018762						35145	exon-exon junction complex	0.011644
P27708	PYR1_HUMAN		43068	positive regulation of programmed cell death	0.000194						8537	proteasome activator complex	0.011644
Q09028	RBBP4_HUMAN		245	spliceosome assembly	0.00020583						5686	U2 snRNP	0.011644
P50402	EMD_HUMAN		280	nuclear division	0.00021142						5945	6-phosphofructokinase complex	0.011644
P04844	RPN2_HUMAN		7067	mitosis	0.00021142						71664	catenin-TCF7L2 complex	0.011644
P49411	EFTU_HUMAN		43489	RNA stabilization	0.00022384						30055	cell-substrate junction	0.012227
P49755	TMEDA_HUMAN		48255	mRNA stabilization	0.00022384						5637	nuclear inner membrane	0.012666
P35232	PHB_HUMAN		16265	death	0.00026545						5942	phosphoinositide 3-kinase complex	0.012844
O15269	SPTC1_HUMAN		6096	glycolysis	0.00027433						15030	Cajal body	0.013497
P62879	GBB2_HUMAN		6405	RNA export from nucleus	0.00027433						794	condensed nuclear chromosome	0.014255
P12004	PCNA_HUMAN		45454	cell redox homeostasis	0.00029946						30137	COPI-coated vesicle	0.014255
Q96CS3	FAF2_HUMAN		43623	cellular protein complex assembly	0.00029946						5640	nuclear outer membrane	0.014255
P78527	PRKDC_HUMAN		31325	positive regulation of cellular metabolic process	0.00039778						34361	very-low-density lipoprotein particle	0.014255
Q16531	DDB1_HUMAN		52548	regulation of endopeptidase activity	0.00045114						34385	triglyceride-rich lipoprotein particle	0.014255
P20700	LMNB1_HUMAN		7006	mitochondrial membrane organization	0.0005006						10494	stress granule	0.015827
P16615	AT2A2_HUMAN		51128	regulation of cellular component organization	0.00051049						42579	microbody	0.015827
P05023	AT1A1_HUMAN		19058	viral infectious cycle	0.00053103						5777	peroxisome	0.015827
Q14839	CHD4_HUMAN		60548	negative regulation of cell death	0.0005363						44440	endosomal part	0.016787
Q14257	RCN2_HUMAN		226	microtubule cytoskeleton organization	0.00055331						10008	endosome membrane	0.016787
Q02539	H11_HUMAN		34660	ncRNA metabolic process	0.00060051						275	mitochondrial proton-transporting ATP synthase complex, catalytic core F(1)	0.017226
P22492	H1T_HUMAN		42221	response to chemical stimulus	0.00062796						48500	signal recognition particle	0.017226
O14744	ANM5_HUMAN		70	mitotic sister chromatid segregation	0.00069282						5786	signal recognition particle, endoplasmic reticulum targeting	0.017226
P52630	STAT2_HUMAN		17148	negative regulation of translation	0.00069282						5604	basement membrane	0.017431
O00505	IMA4_HUMAN		44093	positive regulation of molecular function	0.00076436						1726	ruffle	0.017431
P27797	CALR_HUMAN		16044	cellular membrane organization	0.00077213						70603	SWI/SNF-type complex	0.019123
Q9ULX6	AKP8L_HUMAN		6892	post-Golgi vesicle-mediated transport	0.00077213						5657	replication fork	0.020082
P51648	AL3A2_HUMAN		43038	amino acid activation	0.00077222						42641	actomyosin	0.020082
Q07812	BAX_HUMAN		43039	tRNA aminoacylation	0.00077222						5791	rough endoplasmic reticulum	0.021874
P04637	P53_HUMAN		6418	tRNA aminoacylation for protein translation	0.00077222						5770	late endosome	0.02211
P55209	NP1L1_HUMAN		43281	regulation of caspase activity	0.00082477						16469	proton-transporting two-sector ATPase complex	0.023245
P04406	G3P_HUMAN		7052	mitotic spindle organization	0.00082548						5924	cell-substrate adherens junction	0.025092
P07737	PROF1_HUMAN		61024	membrane organization	0.00082548						32154	cleavage furrow	0.02596
P14373	TRI27_HUMAN		51640	organelle localization	0.00089647						118	histone deacetylase complex	0.02698
Q02543	RL18A_HUMAN		279	M phase	0.00089647						314	organellar small ribosomal subunit	0.027521
Q13435	SF3B2_HUMAN		51235	maintenance of location	0.00090344						5763	mitochondrial small ribosomal subunit	0.027521
Q96N67	DOCK7_HUMAN		61136	regulation of proteasomal protein catabolic process	0.00092218						45263	proton-transporting ATP synthase complex, coupling factor F(o)	0.028015
Q9Y5V3	MAGD1_HUMAN		32434	regulation of proteasomal ubiquitin-dependent protein catabolic process	0.00092218						35267	NuA4 histone acetyltransferase complex	0.028015
P06454	PTMA_HUMAN		819	sister chromatid segregation	0.00095764						5912	adherens junction	0.028528
P26641	EF1G_HUMAN		22403	cell cycle phase	0.00097159						30139	endocytic vesicle	0.028584
O96005	CLPT1_HUMAN		43086	negative regulation of catalytic activity	0.00099001						5678	chromatin assembly complex	0.032383
Q8TCT9	HM13_HUMAN		52547	regulation of peptidase activity	0.0011595						5742	mitochondrial outer membrane translocase complex	0.032383
Q9P035	HACD3_HUMAN		19320	hexose catabolic process	0.001209						5832	chaperonin-containing T-complex	0.032383
Q9HD26	GOPC_HUMAN		51656	establishment of organelle localization	0.0013265						5925	focal adhesion	0.033365
P10599	THIO_HUMAN		6890	retrograde vesicle-mediated transport, Golgi to ER	0.0013301						16442	RNA-induced silencing complex	0.033365
O14654	IRS4_HUMAN		44092	negative regulation of molecular function	0.0013427						31332	RNAi effector complex	0.033365
P62857	RS28_HUMAN		12501	programmed cell death	0.0013864						942	outer kinetochore of condensed nuclear chromosome	0.033365
P47914	RL29_HUMAN		7076	mitotic chromosome condensation	0.0013864						5850	eukaryotic translation initiation factor 2 complex	0.033365
P62750	RL23A_HUMAN		48199	vesicle targeting, to, from or within Golgi	0.0013864						5853	eukaryotic translation elongation factor 1 complex	0.033365
P12277	KCRB_HUMAN		9304	tRNA transcription	0.0013864						32432	actin filament bundle	0.035674
P23528	COF1_HUMAN		6448	regulation of translational elongation	0.0013864						5798	Golgi-associated vesicle	0.036483
P61106	RAB14_HUMAN		6611	protein export from nucleus	0.0015284						940	outer kinetochore of condensed chromosome	0.038499
P23458	JAK1_HUMAN		42257	ribosomal subunit assembly	0.0015284						43189	H4/H2A histone acetyltransferase complex	0.038499
P53621	COPA_HUMAN		1906	cell killing	0.0016264						5667	transcription factor complex	0.040171
P26196	DDX6_HUMAN		6352	transcription initiation	0.0016483						313	organellar ribosome	0.043957
Q07021	C1QBP_HUMAN		6695	cholesterol biosynthetic process	0.0017542						5761	mitochondrial ribosome	0.043957
Q86YP4	P66A_HUMAN		43069	negative regulation of programmed cell death	0.0017821						70161	anchoring junction	0.044116
Q13501	SQSTM_HUMAN		43066	negative regulation of apoptosis	0.0018709						5875	microtubule associated complex	0.045018
P62829	RL23_HUMAN		10604	positive regulation of macromolecule metabolic process	0.0018901						16605	PML body	0.045018
P61313	RL15_HUMAN		6915	apoptosis	0.0023056						5758	mitochondrial intermembrane space	0.045018
Q07020	RL18_HUMAN		44087	regulation of cellular component biogenesis	0.0023429						70469	respiratory chain	0.049877
P39023	RL3_HUMAN		70585	protein localization in mitochondrion	0.0023449
P36578	RL4_HUMAN		6626	protein targeting to mitochondrion	0.0023449
P63104	1433Z_HUMAN		7093	mitotic cell cycle checkpoint	0.0023449
P61981	1433G_HUMAN		9893	positive regulation of metabolic process	0.0024013
P27348	1433T_HUMAN		6259	DNA metabolic process	0.0024013
P13639	EF2_HUMAN		46365	monosaccharide catabolic process	0.0024018
P04083	ANXA1_HUMAN		7059	chromosome segregation	0.0024102
Q15393	SF3B3_HUMAN		18196	peptidyl-asparagine modification	0.0024102
O15372	EIF3H_HUMAN		18279	protein amino acid N-linked glycosylation via asparagine	0.0024102
P55084	ECHB_HUMAN		48200	Golgi transport vesicle coating	0.0024102
P25705	ATPA_HUMAN		48205	COPI coating of Golgi vesicle	0.0024102
Q8NI27	THOC2_HUMAN		9266	response to temperature stimulus	0.0024316
P17066	HSP76_HUMAN		30261	chromosome condensation	0.0026073
P29590	PML_HUMAN		7264	small GTPase mediated signal transduction	0.0026073
Q8NF91	SYNE1_HUMAN		23034	intracellular signaling pathway	0.0026995
Q9BT40	INP5K_HUMAN		42255	ribosome assembly	0.0027834
Q02809	PLOD1_HUMAN		6607	NLS-bearing substrate import into nucleus	0.0027834
Q7KZF4	SND1_HUMAN		51651	maintenance of location in cell	0.0029204
E9PAV3	NACAM_HUMAN		6367	transcription initiation from RNA polymerase II promoter	0.0029204
Q08170	SRSF4_HUMAN		7265	Ras protein signal transduction	0.0032345
P06730	IF4E_HUMAN		51098	regulation of binding	0.0032625
Q92615	LAR4B_HUMAN		10629	negative regulation of gene expression	0.0033222
P62318	SMD3_HUMAN		43280	positive regulation of caspase activity	0.0036495
Q9H2U1	DHX36_HUMAN		10952	positive regulation of peptidase activity	0.0036495
Q07955	SRSF1_HUMAN		32986	protein-DNA complex disassembly	0.0040891
O43432	IF4G3_HUMAN		43555	regulation of translation in response to stress	0.0040891
Q71RC2	LARP4_HUMAN		19047	provirus integration	0.0040891
Q15233	NONO_HUMAN		30069	lysogeny	0.0040891
Q99613	EIF3C_HUMAN		6337	nucleosome disassembly	0.0040891
Q92900	RENT1_HUMAN		31498	chromatin disassembly	0.0040891
O00425	IF2B3_HUMAN		60	protein import into nucleus, translocation	0.0041896
Q9HCE1	MOV10_HUMAN		6997	nucleus organization	0.0041896
Q16629	SRSF7_HUMAN		6006	glucose metabolic process	0.0044634
Q9Y3F4	STRAP_HUMAN		70925	organelle assembly	0.0047415
Q12905	ILF2_HUMAN		6350	transcription	0.0047415
Q7L2E3	DHX30_HUMAN		6974	response to DNA damage stimulus	0.0048848
Q9NZI8	IF2B1_HUMAN		42176	regulation of protein catabolic process	0.0048848
Q14240	IF4A2_HUMAN		65008	regulation of biological quality	0.0049362
P09429	HMGB1_HUMAN		43244	regulation of protein complex disassembly	0.0050579
Q96G25	MED8_HUMAN		9615	response to virus	0.0050903
P20591	MX1_HUMAN		42273	ribosomal large subunit biogenesis	0.0051115
O75925	PIAS1_HUMAN		48194	Golgi vesicle budding	0.0051115
P09012	SNRPA_HUMAN		34470	ncRNA processing	0.0053065
P49736	MCM2_HUMAN		75	cell cycle checkpoint	0.00567
P14625	ENPL_HUMAN		19059	initiation of viral infection	0.0061845
O00232	PSD12_HUMAN		42791	5S class rRNA transcription	0.0063973
P53992	SC24C_HUMAN		42797	tRNA transcription from RNA polymerase III promoter	0.0063973
O00165	HAX1_HUMAN		32055	negative regulation of translation in response to stress	0.0063973
O76031	CLPX_HUMAN		44275	cellular carbohydrate catabolic process	0.0076955
O75475	PSIP1_HUMAN		51726	regulation of cell cycle	0.0077583
P23526	SAHH_HUMAN		956	nuclear-transcribed mRNA catabolic process	0.0078105
Q13838	DX39B_HUMAN		7044	cell-substrate junction assembly	0.0078479
Q56VL3	OCAD2_HUMAN		30837	negative regulation of actin filament polymerization	0.0080775
P22061	PIMT_HUMAN		28	ribosomal small subunit assembly	0.0080875
P63165	SUMO1_HUMAN		34329	cell junction assembly	0.0080875
P52948	NUP98_HUMAN		80134	regulation of response to stress	0.0088016
Q9Y4L1	HYOU1_HUMAN		51101	regulation of DNA binding	0.009416
Q9UK99	FBX3_HUMAN		45047	protein targeting to ER	0.0096369
Q96S55	WRIP1_HUMAN		6998	nuclear envelope organization	0.0096369
Q53EZ4	CEP55_HUMAN		51647	nucleus localization	0.0099611
Q99536	VAT1_HUMAN		6268	DNA unwinding involved in replication	0.0099611
P41091	IF2G_HUMAN		31103	axon regeneration	0.0099611
Q9Y224	CN166_HUMAN		32386	regulation of intracellular transport	0.009969
Q8N1B4	VPS52_HUMAN		9408	response to heat	0.010073
P49770	EI2BB_HUMAN		46164	alcohol catabolic process	0.010226
Q9NR50	EI2BG_HUMAN		42692	muscle cell differentiation	0.010271
Q9BVC6	TM109_HUMAN		10038	response to metal ion	0.01067
P60660	MYL6_HUMAN		46824	positive regulation of nucleocytoplasmic transport	0.010723
Q01813	PFKAP_HUMAN		43085	positive regulation of catalytic activity	0.011111
Q9UI10	EI2BD_HUMAN		51259	protein oligomerization	0.01215
Q92552	RT27_HUMAN		44403	symbiosis, encompassing mutualism through parasitism	0.012518
Q13144	EI2BE_HUMAN		31589	cell-substrate adhesion	0.013638
Q14232	EI2BA_HUMAN		51099	positive regulation of binding	0.013744
Q96S59	RANB9_HUMAN		16192	vesicle-mediated transport	0.013744
O00303	EIF3F_HUMAN		8629	induction of apoptosis by intracellular signals	0.013819
O75348	VATG1_HUMAN		70972	protein localization in endoplasmic reticulum	0.014793
P05155	IC1_HUMAN		45185	maintenance of protein location	0.015935
P0CW22	RS17L_HUMAN		42921	glucocorticoid receptor signaling pathway	0.017541
P02768	ALBU_HUMAN		43558	regulation of translational initiation in response to stress	0.017541
P46379	BAG6_HUMAN		6002	fructose 6-phosphate metabolic process	0.017541
Q07820	MCL1_HUMAN		6449	regulation of translational termination	0.017541
Q16548	B2LA1_HUMAN		302	response to reactive oxygen species	0.017667
O43765	SGTA_HUMAN		32436	positive regulation of proteasomal ubiquitin-dependent protein catabolic process	0.017934
Q07817	B2CL1_HUMAN		51707	response to other organism	0.018351
Q13363	CTBP1_HUMAN		31647	regulation of protein stability	0.018889
P84243	H33_HUMAN		2831	regulation of response to biotic stimulus	0.018889
O60684	IMA7_HUMAN		32272	negative regulation of protein polymerization	0.018889
P0CG48	UBC_HUMAN		6402	mRNA catabolic process	0.018901
Q96FJ2	DYL2_HUMAN		45727	positive regulation of translation	0.019654
P12273	PIP_HUMAN		10558	negative regulation of macromolecule biosynthetic process	0.0201
P22102	PUR2_HUMAN		30029	actin filament-based process	0.020175
P33778	H2B1B_HUMAN		6119	oxidative phosphorylation	0.020834
P57053	H2BFS_HUMAN		31333	negative regulation of protein complex assembly	0.022697
P23527	H2B1O_HUMAN		6919	activation of caspase activity	0.022697
Q16778	H2B2E_HUMAN		10149	senescence	0.022697
P06899	H2B1J_HUMAN		6000	fructose metabolic process	0.022697
Q71UM5	RS27L_HUMAN		15074	DNA integration	0.022697
P49790	NU153_HUMAN		6901	vesicle coating	0.022697
Q92688	AN32B_HUMAN		6917	induction of apoptosis	0.023678
P14866	HNRPL_HUMAN		43388	positive regulation of DNA binding	0.023796
Q96HA1	P121A_HUMAN		45862	positive regulation of proteolysis	0.024163
Q96TA2	YMEL1_HUMAN		12502	induction of programmed cell death	0.025422
Q15758	AAAT_HUMAN		50688	regulation of defense response to virus	0.025422
Q9P258	RCC2_HUMAN		1836	release of cytochrome c from mitochondria	0.025422
P51149	RAB7A_HUMAN		45103	intermediate filament-based process	0.025422
P10412	H14_HUMAN		8630	DNA damage response, signal transduction resulting in induction of apoptosis	0.025422
P0DMV8	HS71A_HUMAN		32388	positive regulation of intracellular transport	0.025465
Q15369	ELOC_HUMAN		8637	apoptotic mitochondrial changes	0.026344
P50570	DYN2_HUMAN		32507	maintenance of protein location in cell	0.027004
O75569	PRKRA_HUMAN		45947	negative regulation of translational initiation	0.028119
P02545	LMNA_HUMAN		31102	neuron projection regeneration	0.028119
O14545	TRAD1_HUMAN		60255	regulation of macromolecule metabolic process	0.029381
P63261	ACTG_HUMAN		70934	CRD-mediated mRNA stabilization	0.029381
P06733	ENOA_HUMAN		32057	negative regulation of translational initiation in response to stress	0.029381
Q14999	CUL7_HUMAN		6979	response to oxidative stress	0.029694
P02751	FINC_HUMAN		7018	microtubule-based movement	0.030137
A5YKK6	CNOT1_HUMAN		7160	cell-matrix adhesion	0.031067
P07942	LAMB1_HUMAN		19318	hexose metabolic process	0.032668
Q9H074	PAIP1_HUMAN		9060	aerobic respiration	0.032668
P61201	CSN2_HUMAN		16126	sterol biosynthetic process	0.032668
Q14692	BMS1_HUMAN		18193	peptidyl-amino acid modification	0.032668
Q92667	AKAP1_HUMAN		9303	rRNA transcription	0.03316
Q9Y6B2	EID1_HUMAN		16458	gene silencing	0.033268
O95232	LC7L3_HUMAN		30162	regulation of proteolysis	0.033268
Q99614	TTC1_HUMAN		184	nuclear-transcribed mRNA catabolic process, nonsense-mediated decay	0.034367
Q92564	DCNL4_HUMAN		50789	regulation of biological process	0.034367
Q9P219	DAPLE_HUMAN		8633	activation of pro-apoptotic gene products	0.035022
P05787	K2C8_HUMAN		51693	actin filament capping	0.035022
Q05519	SRS11_HUMAN		6903	vesicle targeting	0.035022
Q7Z406	MYH14_HUMAN		33077	T cell differentiation in the thymus	0.035029
P30041	PRDX6_HUMAN		30834	regulation of actin filament depolymerization	0.035029
Q03001	DYST_HUMAN		50690	regulation of defense response to virus by virus	0.035029
P00558	PGK1_HUMAN		6893	Golgi to plasma membrane transport	0.035029
Q8WUM4	PDC6I_HUMAN		31958	corticosteroid receptor signaling pathway	0.035029
Q9UJC3	HOOK1_HUMAN		30036	actin cytoskeleton organization	0.035276
Q13813	SPTN1_HUMAN		48167	regulation of synaptic plasticity	0.0354
P35222	CTNB1_HUMAN		43112	receptor metabolic process	0.03721
Q14203	DCTN1_HUMAN		51701	interaction with host	0.03721
Q9P0K7	RAI14_HUMAN		34330	cell junction organization	0.039391
Q13137	CACO2_HUMAN		6401	RNA catabolic process	0.039391
Q99460	PSMD1_HUMAN		46822	regulation of nucleocytoplasmic transport	0.040174
P50395	GDIB_HUMAN		48168	regulation of neuronal synaptic plasticity	0.040622
P05455	LA_HUMAN		8298	intracellular mRNA localization	0.040953
P04049	RAF1_HUMAN		51176	positive regulation of sulfur metabolic process	0.040953
Q14318	FKBP8_HUMAN		45901	positive regulation of translational elongation	0.040953
Q12933	TRAF2_HUMAN		45905	positive regulation of translational termination	0.040953
O00410	IPO5_HUMAN		30422	production of siRNA involved in RNA interference	0.040953
P02788	TRFL_HUMAN		6452	translational frameshifting	0.040953
P12814	ACTN1_HUMAN		6610	ribosomal protein import into nucleus	0.040953
Q16594	TAF9_HUMAN		48846	axon extension involved in axon guidance	0.040953
P61289	PSME3_HUMAN		50832	defense response to fungus	0.041059
P19525	E2AK2_HUMAN		19079	viral genome replication	0.041059
P62314	SMD1_HUMAN		51592	response to calcium ion	0.041389
P17612	KAPCA_HUMAN		51494	negative regulation of cytoskeleton organization	0.043096
Q99733	NP1L4_HUMAN		50794	regulation of cellular process	0.043537
O15084	ANR28_HUMAN		71216	cellular response to biotic stimulus	0.044402
O43889	CREB3_HUMAN		45104	intermediate filament cytoskeleton organization	0.045145
O94813	SLIT2_HUMAN		6900	membrane budding	0.045145
O94986	CE152_HUMAN		31640	killing of cells of another organism	0.045145
O95219	SNX4_HUMAN		31327	negative regulation of cellular biosynthetic process	0.0463
O95967	FBLN4_HUMAN		34599	cellular response to oxidative stress	0.046942
P0CG04	LAC1_HUMAN
P02794	FRIH_HUMAN
P04275	VWF_HUMAN
P05556	ITB1_HUMAN
P10643	CO7_HUMAN
P14136	GFAP_HUMAN
P17661	DESM_HUMAN
P28799	GRN_HUMAN
P37198	NUP62_HUMAN
P40763	STAT3_HUMAN
P62328	TYB4_HUMAN
Q07666	KHDR1_HUMAN
Q12805	FBLN3_HUMAN
Q13227	GPS2_HUMAN
Q14764	MVP_HUMAN
Q27J81	INF2_HUMAN
Q49A26	GLYR1_HUMAN
Q58WW2	DCAF6_HUMAN
Q6P1W5	CA094_HUMAN
Q86U42	PABP2_HUMAN
Q8IUQ4	SIAH1_HUMAN
Q8IXJ9	ASXL1_HUMAN
Q8N1W1	ARG28_HUMAN
Q8N6Y0	USBP1_HUMAN
Q8TD31	CCHCR_HUMAN
Q8TES7	FBF1_HUMAN
Q96T21	SEBP2_HUMAN
Q9BRK4	LZTS2_HUMAN
Q13438	OS9_HUMAN
Q9BXP5	SRRT_HUMAN
Q9C099	LRCC1_HUMAN
Q9H0D6	XRN2_HUMAN
Q9HAU4	SMUF2_HUMAN
Q9NRR5	UBQL4_HUMAN
Q9P2E9	RRBP1_HUMAN
Q9UBW7	ZMYM2_HUMAN
Q9UBX5	FBLN5_HUMAN
Q9Y2D8	ADIP_HUMAN
Q9Y2K1	ZBTB1_HUMAN
Q9Y6N6	LAMC3_HUMAN
P42356	PI4KA_HUMAN
Q09666	AHNK_HUMAN
P21333	FLNA_HUMAN
O60664	PLIN3_HUMAN
P61020	RAB5B_HUMAN
P23284	PPIB_HUMAN
O14818	PSA7_HUMAN
Q99942	RNF5_HUMAN
Q96EC8	YIPF6_HUMAN
Q8N6L1	KTAP2_HUMAN
Q15084	PDIA6_HUMAN
O75306	NDUS2_HUMAN
P27540	ARNT_HUMAN
Q12983	BNIP3_HUMAN
P27105	STOM_HUMAN
Q9P0L0	VAPA_HUMAN
P80723	BASP1_HUMAN
P60174	TPIS_HUMAN
P29966	MARCS_HUMAN
P14174	MIF_HUMAN
Q562R1	ACTBL_HUMAN
Q96CW1	AP2M1_HUMAN
Q8NBT2	SPC24_HUMAN
Q14247	SRC8_HUMAN
Q9Y2S6	TMA7_HUMAN
Q9Y3C1	NOP16_HUMAN
Q8N3C7	CLIP4_HUMAN
Q9Y5B9	SP16H_HUMAN
Q16763	UBE2S_HUMAN
O43852	CALU_HUMAN
Q68E01	INT3_HUMAN
P55036	PSMD4_HUMAN
Q8NHQ9	DDX55_HUMAN
P62888	RL30_HUMAN
Q13243	SRSF5_HUMAN
Q15020	SART3_HUMAN
Q53F19	CQ085_HUMAN
Q13315	ATM_HUMAN
P25789	PSA4_HUMAN
O60488	ACSL4_HUMAN
P07355	ANXA2_HUMAN
P05783	K1C18_HUMAN
P08727	K1C19_HUMAN
Q96SI9	STRBP_HUMAN
P51617	IRAK1_HUMAN
P07237	PDIA1_HUMAN
Q9NP72	RAB18_HUMAN
Q9Y6M1	IF2B2_HUMAN
P20339	RAB5A_HUMAN
O95793	STAU1_HUMAN
Q99816	TS101_HUMAN
P98175	RBM10_HUMAN
P27986	P85A_HUMAN
P67936	TPM4_HUMAN
P01024	CO3_HUMAN
Q13464	ROCK1_HUMAN
Q9UNS2	CSN3_HUMAN
Q9GZR7	DDX24_HUMAN
P55265	DSRAD_HUMAN
Q14683	SMC1A_HUMAN
P63241	IF5A1_HUMAN
P30622	CLIP1_HUMAN
O14641	DVL2_HUMAN
P02760	AMBP_HUMAN
Q9NPJ6	MED4_HUMAN
Q9Y6X2	PIAS3_HUMAN
Q9UNM6	PSD13_HUMAN
Q9H814	PHAX_HUMAN
O14530	TXND9_HUMAN
Q12824	SNF5_HUMAN
P19474	RO52_HUMAN
Q9NP64	NO40_HUMAN
Q14160	SCRIB_HUMAN
Q13105	ZBT17_HUMAN
Q8IXK0	PHC2_HUMAN
Q9P2Y5	UVRAG_HUMAN
P16989	YBOX3_HUMAN
P63208	SKP1_HUMAN
P01857	IGHG1_HUMAN
Q08AM6	VAC14_HUMAN
P18621	RL17_HUMAN
P62899	RL31_HUMAN
Q8NC51	PAIRB_HUMAN
P50914	RL14_HUMAN
P42766	RL35_HUMAN
P84098	RL19_HUMAN
P62854	RS26_HUMAN
P62280	RS11_HUMAN
P62917	RL8_HUMAN
P62861	RS30_HUMAN
P83731	RL24_HUMAN
P46778	RL21_HUMAN
P61254	RL26_HUMAN
P46783	RS10_HUMAN
Q9NNW5	WDR6_HUMAN
P62701	RS4X_HUMAN
Q14103	HNRPD_HUMAN
Q86V81	THOC4_HUMAN
O75489	NDUS3_HUMAN
Q13362	2A5G_HUMAN
Q93062	RBPMS_HUMAN
P81877	SSBP2_HUMAN
P62158	CALM_HUMAN
P16520	GBB3_HUMAN
Q15365	PCBP1_HUMAN
P06576	ATPB_HUMAN
P62306	RUXF_HUMAN
O00629	IMA3_HUMAN
P25685	DNJB1_HUMAN
O75891	AL1L1_HUMAN
O14980	XPO1_HUMAN
Q15773	MLF2_HUMAN
P30153	2AAA_HUMAN
P62195	PRS8_HUMAN
Q16891	MIC60_HUMAN
P12268	IMDH2_HUMAN
Q99615	DNJC7_HUMAN
Q01130	SRSF2_HUMAN
Q15008	PSMD6_HUMAN
P62995	TRA2B_HUMAN
P61353	RL27_HUMAN
Q9Y3U8	RL36_HUMAN
Q96AG4	LRC59_HUMAN
P61026	RAB10_HUMAN
P52272	HNRPM_HUMAN
Q6P2Q9	PRP8_HUMAN
Q9BQA1	MEP50_HUMAN
P43686	PRS6B_HUMAN
P54136	SYRC_HUMAN
P31153	METK2_HUMAN
Q00610	CLH1_HUMAN
Q8N2K0	ABD12_HUMAN
Q9UBX3	DIC_HUMAN
P13010	XRCC5_HUMAN
P13645	K1C10_HUMAN
Q9Y3B4	SF3B6_HUMAN
P30154	2AAB_HUMAN
P62333	PRS10_HUMAN
P46781	RS9_HUMAN
Q04637	IF4G1_HUMAN
P32969	RL9_HUMAN
Q96HS1	PGAM5_HUMAN
P60903	S10AA_HUMAN
Q9H078	CLPB_HUMAN
Q9NVI7	ATD3A_HUMAN
P39656	OST48_HUMAN
Q03135	CAV1_HUMAN
P50454	SERPH_HUMAN
Q9NU22	MDN1_HUMAN
P62081	RS7_HUMAN
Q14697	GANAB_HUMAN
Q13200	PSMD2_HUMAN
P60468	SC61B_HUMAN
P33947	ERD22_HUMAN
P36542	ATPG_HUMAN
Q07065	CKAP4_HUMAN
Q15149	PLEC_HUMAN
O95373	IPO7_HUMAN
P61247	RS3A_HUMAN
Q96IX5	USMG5_HUMAN
P40939	ECHA_HUMAN
Q02978	M2OM_HUMAN
P35998	PRS7_HUMAN
O43242	PSMD3_HUMAN
P24534	EF1B_HUMAN
Q99623	PHB2_HUMAN
P37802	TAGL2_HUMAN
Q9NVJ2	ARL8B_HUMAN
P50502	F10A1_HUMAN
P14868	SYDC_HUMAN
Q9NX63	MIC19_HUMAN
O75964	ATP5L_HUMAN
Q13185	CBX3_HUMAN
P61619	S61A1_HUMAN
Q13347	EIF3I_HUMAN
P62241	RS8_HUMAN
Q16576	RBBP7_HUMAN
P62906	RL10A_HUMAN
P31948	STIP1_HUMAN
P41252	SYIC_HUMAN
P09874	PARP1_HUMAN
P52434	RPAB3_HUMAN
P68363	TBA1B_HUMAN
Q96T76	MMS19_HUMAN
P26358	DNMT1_HUMAN
P48047	ATPO_HUMAN
P51148	RAB5C_HUMAN
Q8TC07	TBC15_HUMAN
P61221	ABCE1_HUMAN
O14925	TIM23_HUMAN
P02786	TFR1_HUMAN
P05387	RLA2_HUMAN
P56192	SYMC_HUMAN
Q9NZL4	HPBP1_HUMAN
P12956	XRCC6_HUMAN
Q9Y295	DRG1_HUMAN
P67775	PP2AA_HUMAN
Q5H9R7	PP6R3_HUMAN
P62263	RS14_HUMAN
Q5XKP0	MIC13_HUMAN
Q9UJS0	CMC2_HUMAN
Q13283	G3BP1_HUMAN
P07814	SYEP_HUMAN
P57088	TMM33_HUMAN
P26373	RL13_HUMAN
Q14444	CAPR1_HUMAN
P05198	IF2A_HUMAN
Q9UN86	G3BP2_HUMAN
Q92616	GCN1L_HUMAN
Q9NZ01	TECR_HUMAN
P31151	S10A7_HUMAN
Q15738	NSDHL_HUMAN
Q9UHI6	DDX20_HUMAN
O43592	XPOT_HUMAN
P35606	COPB2_HUMAN
Q9UBB4	ATX10_HUMAN
A0FGR8	ESYT2_HUMAN
P11166	GTR1_HUMAN
Q8N1F7	NUP93_HUMAN
Q8N490	PNKD_HUMAN
O14735	CDIPT_HUMAN
O60762	DPM1_HUMAN
O43809	CPSF5_HUMAN
Q9UBM7	DHCR7_HUMAN
P63151	2ABA_HUMAN
Q14738	2A5D_HUMAN
Q8NF37	PCAT1_HUMAN
P46777	RL5_HUMAN
O00743	PPP6_HUMAN
Q86UE4	LYRIC_HUMAN
Q16630	CPSF6_HUMAN
Q92973	TNPO1_HUMAN
P08195	4F2_HUMAN
Q9NVH1	DJC11_HUMAN
Q15645	PCH2_HUMAN
Q7Z6Z7	HUWE1_HUMAN
P09496	CLCA_HUMAN
Q96A33	CCD47_HUMAN
O76094	SRP72_HUMAN
P40938	RFC3_HUMAN
P43487	RANG_HUMAN
P43307	SSRA_HUMAN
Q16186	ADRM1_HUMAN
P15151	PVR_HUMAN
O94905	ERLN2_HUMAN
Q9ULT8	HECD1_HUMAN
Q9NTJ3	SMC4_HUMAN
Q9BRK5	CAB45_HUMAN
O14828	SCAM3_HUMAN
Q9HDC9	APMAP_HUMAN
Q9NWU2	GID8_HUMAN
Q9P2J5	SYLC_HUMAN
Q9Y6D5	BIG2_HUMAN
Q9BRX2	PELO_HUMAN
P31040	SDHA_HUMAN
Q9Y5Q8	TF3C5_HUMAN
P30048	PRDX3_HUMAN
O14787	TNPO2_HUMAN
P51572	BAP31_HUMAN
P48444	COPD_HUMAN
Q14204	DYHC1_HUMAN
Q9Y4W6	AFG32_HUMAN
P53985	MOT1_HUMAN
P55060	XPO2_HUMAN
Q9Y5L0	TNPO3_HUMAN
Q9Y6D6	BIG1_HUMAN
O94776	MTA2_HUMAN
Q9UNE7	CHIP_HUMAN
Q9HCN8	SDF2L_HUMAN
P27635	RL10_HUMAN
Q9BSJ8	ESYT1_HUMAN
Q7L1Q6	BZW1_HUMAN
P51970	NDUA8_HUMAN
P31949	S10AB_HUMAN
Q969V3	NCLN_HUMAN
Q13724	MOGS_HUMAN
Q9H3U1	UN45A_HUMAN
Q5VYK3	ECM29_HUMAN
Q9NXW2	DJB12_HUMAN
Q01650	LAT1_HUMAN
Q9NS69	TOM22_HUMAN
Q92621	NU205_HUMAN
P04818	TYSY_HUMAN
P62491	RB11A_HUMAN
Q15363	TMED2_HUMAN
O95433	AHSA1_HUMAN
O94874	UFL1_HUMAN
P54727	RD23B_HUMAN
Q92504	S39A7_HUMAN
O15270	SPTC2_HUMAN
Q9Y3E5	PTH2_HUMAN
Q8TCG1	CIP2A_HUMAN
O95573	ACSL3_HUMAN
Q13619	CUL4A_HUMAN
Q9P032	NDUF4_HUMAN
Q13257	MD2L1_HUMAN
Q13505	MTX1_HUMAN
O43156	TTI1_HUMAN
Q53H12	AGK_HUMAN
Q9UK41	VPS28_HUMAN
Q96PM5	ZN363_HUMAN
Q9NUL7	DDX28_HUMAN
Q99569	PKP4_HUMAN
P05162	LEG2_HUMAN
P29084	T2EB_HUMAN
Q14671	PUM1_HUMAN
Q9Y520	PRC2C_HUMAN
Q9NUD5	ZCHC3_HUMAN
O95551	TYDP2_HUMAN
O75928	PIAS2_HUMAN
Q9H2X6	HIPK2_HUMAN
Q8WXF1	PSPC1_HUMAN
P32119	PRDX2_HUMAN
Q92734	TFG_HUMAN
Q9P1Q0	VPS54_HUMAN
A8MVJ9	YI028_HUMAN
Q6Q759	SPG17_HUMAN
P78347	GTF2I_HUMAN
Q9NQI0	DDX4_HUMAN
P02042	HBD_HUMAN
Q6ZN28	MACC1_HUMAN
Q9P0W8	SPAT7_HUMAN
Q13162	PRDX4_HUMAN
Q6PI48	SYDM_HUMAN
Q96M02	CJ090_HUMAN
Q9UKM7	MA1B1_HUMAN
P82979	SARNP_HUMAN
Q7L1T6	NB5R4_HUMAN
Q8IW75	SPA12_HUMAN
O75116	ROCK2_HUMAN
Q52LJ0	FA98B_HUMAN
P33176	KINH_HUMAN
Q9UER7	DAXX_HUMAN
Q709F0	ACD11_HUMAN
Q16698	DECR_HUMAN
Q01968	OCRL_HUMAN
P14649	MYL6B_HUMAN
Q5VIR6	VPS53_HUMAN
O00746	NDKM_HUMAN
Q2VIR3	IF2GL_HUMAN
Q7L273	KCTD9_HUMAN
Q9Y4K3	TRAF6_HUMAN
Q9Y6D9	MD1L1_HUMAN
Q53HC9	TSSC1_HUMAN
Q9BZW7	TSG10_HUMAN
P28340	DPOD1_HUMAN
Q9UID3	VPS51_HUMAN
Q9BYF1	ACE2_HUMAN
A2A3R6	A2A3R6_HUMAN
P25787	PSA2_HUMAN
Q9BQB6	VKOR1_HUMAN
P27448	MARK3_HUMAN
Q92843	B2CL2_HUMAN
P49069	CAMLG_HUMAN
Q92994	TF3B_HUMAN
Q9H4F8	SMOC1_HUMAN
P10415	BCL2_HUMAN
O14920	IKKB_HUMAN
Q6S8J3	POTEE_HUMAN
Q16695	H31T_HUMAN
P0CG38	POTEI_HUMAN
Q71DI3	H32_HUMAN
A5A3E0	POTEF_HUMAN
P56545	CTBP2_HUMAN
P68431	H31_HUMAN
P0CG39	POTEJ_HUMAN
Q6NXT2	H3C_HUMAN
P14314	GLU2B_HUMAN
Q14145	KEAP1_HUMAN
O15131	IMA6_HUMAN
P46934	NEDD4_HUMAN
Q6P2E9	EDC4_HUMAN
P78537	BL1S1_HUMAN
Q9UIG0	BAZ1B_HUMAN
Q96AX9	MIB2_HUMAN
Q96A08	H2B1A_HUMAN
Q96B45	CJ032_HUMAN
Q969J3	L12R1_HUMAN
O43791	SPOP_HUMAN
A8CG34	P121C_HUMAN
Q8IXQ5	KLHL7_HUMAN
Q969G3	SMCE1_HUMAN
Q9Y4I1	MYO5A_HUMAN
P39687	AN32A_HUMAN
Q9NQ55	SSF1_HUMAN
Q8TAQ2	SMRC2_HUMAN
Q9UFW8	CGBP1_HUMAN
Q9NQX4	MYO5C_HUMAN
P08708	RS17_HUMAN
F8VVM2	F8VVM2_HUMAN
Q15907	RB11B_HUMAN
P07919	QCR6_HUMAN
P10606	COX5B_HUMAN
Q9BRZ2	TRI56_HUMAN
A7E2V4	ZSWM8_HUMAN
O75674	TM1L1_HUMAN
O43255	SIAH2_HUMAN
Q9BV36	MELPH_HUMAN
Q68CP9	ARID2_HUMAN
Q06033	ITIH3_HUMAN
Q96EQ8	RN125_HUMAN
Q9H270	VPS11_HUMAN
Q9UHY1	NRBP_HUMAN
P13797	PLST_HUMAN
Q9BUZ4	TRAF4_HUMAN
Q96MT8	CEP63_HUMAN
Q6NSJ2	PHLB3_HUMAN
Q13232	NDK3_HUMAN
Q9H6S1	AZI2_HUMAN
O15169	AXIN1_HUMAN
P25963	IKBA_HUMAN
Q7Z6G3	NECA2_HUMAN
Q7Z5R6	AB1IP_HUMAN
Q96GD3	SCMH1_HUMAN
Q13554	KCC2B_HUMAN
Q9UJY5	GGA1_HUMAN
Q9BZR8	B2L14_HUMAN
Q16206	ENOX2_HUMAN
Q15025	TNIP1_HUMAN
Q8NB25	F184A_HUMAN
Q9BV73	CP250_HUMAN
P0C0L4	CO4A_HUMAN
Q8IX03	KIBRA_HUMAN
O14972	DSCR3_HUMAN
Q9ULJ7	ANR50_HUMAN
P02671	FIBA_HUMAN
P14543	NID1_HUMAN
P78344	IF4G2_HUMAN
Q96NL6	SCLT1_HUMAN
P0C7X2	ZN688_HUMAN
Q6FHW4	Q6FHW4_HUMAN
P01042	KNG1_HUMAN
Q9NX95	SYBU_HUMAN
O00584	RNT2_HUMAN
P02774	VTDB_HUMAN
O60333	KIF1B_HUMAN
Q9UQ90	SPG7_HUMAN
P02647	APOA1_HUMAN
O95154	ARK73_HUMAN
Q8IWT0	ARCH_HUMAN
Q9H6D7	HAUS4_HUMAN
O15020	SPTN2_HUMAN
O15117	FYB_HUMAN
Q14980	NUMA1_HUMAN
A6NCC3	GOG8O_HUMAN
P04114	APOB_HUMAN
Q9BWH2	FUND2_HUMAN
Q86VP1	TAXB1_HUMAN
Q8NEF9	SRFB1_HUMAN
Q15154	PCM1_HUMAN
Q9BVG3	TRI62_HUMAN
O14763	TR10B_HUMAN
Q15643	TRIPB_HUMAN
P05546	HEP2_HUMAN
Q8IVP5	FUND1_HUMAN
Q99715	COCA1_HUMAN
Q0VF96	CGNL1_HUMAN
O75521	ECI2_HUMAN
D6RB28	GG6LR_HUMAN
O75592	MYCB2_HUMAN
P68543	UBX2A_HUMAN
Q9UKX7	NUP50_HUMAN
Q13625	ASPP2_HUMAN
Q8WXH0	SYNE2_HUMAN
O95613	PCNT_HUMAN
P04040	CATA_HUMAN
Q14789	GOGB1_HUMAN
P02675	FIBB_HUMAN
A2RUB6	CCD66_HUMAN
A8MPP1	D11L8_HUMAN
Q53SF7	COBL1_HUMAN
Q9NYJ8	TAB2_HUMAN
Q99996	AKAP9_HUMAN
Q969X0	RIPL2_HUMAN
Q9Y6C2	EMIL1_HUMAN
Q5JTC6	AMER1_HUMAN
Q8IUD2	RB6I2_HUMAN
Q9BZF9	UACA_HUMAN
Q8NEZ2	VP37A_HUMAN
Q66GS9	CP135_HUMAN
Q86SQ7	SDCG8_HUMAN
Q8N302	AGGF1_HUMAN
Q86UP2	KTN1_HUMAN
P11413	G6PD_HUMAN
P62993	GRB2_HUMAN
P08631	HCK_HUMAN
P06239	LCK_HUMAN
P06241	FYN_HUMAN
P07948	LYN_HUMAN
Q13451	FKBP5_HUMAN
Q6ZRS2	SRCAP_HUMAN
O15350	P73_HUMAN
O00499	BIN1_HUMAN
Q15544	TAF11_HUMAN
P20226	TBP_HUMAN
P36941	TNR3_HUMAN
D0PNI1	D0PNI1_HUMAN
Q09472	EP300_HUMAN
B0LPF3	B0LPF3_HUMAN
Q92793	CBP_HUMAN
B3KM80	B3KM80_HUMAN
O95801	TTC4_HUMAN
Q15631	TSN_HUMAN
Q9Y3D8	KAD6_HUMAN
Q6AZW6	Q6AZW6_HUMAN
Q99941	ATF6B_HUMAN
Q9UJM8	HAOX1_HUMAN
Q9UKC9	FBXL2_HUMAN
Q9UMX0	UBQL1_HUMAN
Q9UHD2	TBK1_HUMAN
Q14164	IKKE_HUMAN
Q7Z434	MAVS_HUMAN
P00973	OAS1_HUMAN
B2R4R0	B2R4R0_HUMAN
P04553	HSP1_HUMAN
Q8WTV0	SCRB1_HUMAN
O15162	PLS1_HUMAN
O00468	AGRIN_HUMAN
O14594	NCAN_HUMAN
O14777	NDC80_HUMAN
O14874	BCKD_HUMAN
O15015	ZN646_HUMAN
O15230	LAMA5_HUMAN
O15432	COPT2_HUMAN
O43294	TGFI1_HUMAN
O43392	O43392_HUMAN
O43559	FRS3_HUMAN
O43866	CD5L_HUMAN
O60504	VINEX_HUMAN
O60687	SRPX2_HUMAN
O60711	LPXN_HUMAN
O75093	SLIT1_HUMAN
O75094	SLIT3_HUMAN
O75095	MEGF6_HUMAN
O75398	DEAF1_HUMAN
O75962	TRIO_HUMAN
O94875	SRBS2_HUMAN
O94966	UBP19_HUMAN
O95153	RIMB1_HUMAN
O95248	MTMR5_HUMAN
O96013	PAK4_HUMAN
P00414	COX3_HUMAN
P05412	JUN_HUMAN
P07196	NFL_HUMAN
P07197	NFM_HUMAN
P07332	FES_HUMAN
P07996	TSP1_HUMAN
P08572	CO4A2_HUMAN
P10253	LYAG_HUMAN
P10515	ODP2_HUMAN
P13378	HXD8_HUMAN
P13611	CSPG2_HUMAN
P20265	PO3F2_HUMAN
P20701	ITAL_HUMAN
P21675	TAF1_HUMAN
P22736	NR4A1_HUMAN
P23142	FBLN1_HUMAN
P24557	THAS_HUMAN
P27918	PROP_HUMAN
P28065	PSB9_HUMAN
P29279	CTGF_HUMAN
P31629	ZEP2_HUMAN
P32456	GBP2_HUMAN
P34810	CD68_HUMAN
P35555	FBN1_HUMAN
P35609	ACTN2_HUMAN
P36406	TRI23_HUMAN
P41182	BCL6_HUMAN
P41567	EIF1_HUMAN
P46531	NOTC1_HUMAN
P53365	ARFP2_HUMAN
P53367	ARFP1_HUMAN
P55196	AFAD_HUMAN
P55268	LAMB2_HUMAN
P55347	PKNX1_HUMAN
P56945	BCAR1_HUMAN
P57075	UBS3A_HUMAN
P60900	PSA6_HUMAN
P61769	B2MG_HUMAN
P67870	CSK2B_HUMAN
P82094	TMF1_HUMAN
P98095	FBLN2_HUMAN
Q02818	NUCB1_HUMAN
Q03188	CENPC_HUMAN
Q13164	MK07_HUMAN
Q14112	NID2_HUMAN
Q14192	FHL2_HUMAN
Q14591	ZN271_HUMAN
Q14CM0	FRPD4_HUMAN
Q15052	ARHG6_HUMAN
Q15126	PMVK_HUMAN
Q15276	RABE1_HUMAN
Q16621	NFE2_HUMAN
Q2M1P5	KIF7_HUMAN
Q2VP98	Q2VP98_HUMAN
Q3T8J9	GON4L_HUMAN
Q494V2	CCD37_HUMAN
Q58EX7	PKHG4_HUMAN
Q5MIZ7	P4R3B_HUMAN
Q5QGS0	K2022_HUMAN
Q5T3F8	CSCL2_HUMAN
Q5VST9	OBSCN_HUMAN
Q5VU43	MYOME_HUMAN
Q5VWN6	F208B_HUMAN
Q6NUQ1	RINT1_HUMAN
Q6P2H3	CEP85_HUMAN
Q6PIW4	FIGL1_HUMAN
Q6PKC3	TXD11_HUMAN
Q6UB98	ANR12_HUMAN
Q6ZS17	FA65A_HUMAN
Q75N90	FBN3_HUMAN
Q76N32	CEP68_HUMAN
Q7L4P6	BEND5_HUMAN
Q7Z4I7	LIMS2_HUMAN
Q7Z7M0	MEGF8_HUMAN
Q7Z7N9	T179B_HUMAN
Q86U70	LDB1_HUMAN
Q86UC2	RSPH3_HUMAN
Q86UE6	LRRT1_HUMAN
Q86UT2	Q86UT2_HUMAN
Q86UW7	CAPS2_HUMAN
Q86VK4	ZN410_HUMAN
Q86VW0	SESD1_HUMAN
Q8IUX7	AEBP1_HUMAN
Q8IX21	F178A_HUMAN
Q8IYH5	ZZZ3_HUMAN
Q8IZ52	CHSS2_HUMAN
Q8N0Z3	SPICE_HUMAN
Q8N2S1	LTBP4_HUMAN
Q8N2Y8	RUSC2_HUMAN
Q8N3Z6	ZCHC7_HUMAN
Q8N7W2	BEND7_HUMAN
Q8N960	CE120_HUMAN
Q4LDE5	SVEP1_HUMAN
Q8NBZ0	IN80E_HUMAN
Q8NFF5	FAD1_HUMAN
Q8TBC4	UBA3_HUMAN
Q8TE76	MORC4_HUMAN
Q8TEP8	CE192_HUMAN
Q8WUF5	IASPP_HUMAN
Q92782	DPF1_HUMAN
Q92832	NELL1_HUMAN
Q92932	PTPR2_HUMAN
Q96D15	RCN3_HUMAN
Q96EK7	F120B_HUMAN
Q96EP0	RNF31_HUMAN
Q96GW7	PGCB_HUMAN
Q96H12	MSD3_HUMAN
Q96HC4	PDLI5_HUMAN
Q96JM7	LMBL3_HUMAN
Q96M27	PRRC1_HUMAN
Q96NW7	LRRC7_HUMAN
Q99435	NELL2_HUMAN
Q99447	PCY2_HUMAN
Q9BQ16	TICN3_HUMAN
Q9BQ52	RNZ2_HUMAN
Q9BR76	COR1B_HUMAN
Q9BTY2	FUCO2_HUMAN
Q9BWF3	RBM4_HUMAN
Q9BYW2	SETD2_HUMAN
Q9GZN7	ROGDI_HUMAN
Q9H0F6	SHRPN_HUMAN
Q9H0Q3	FXYD6_HUMAN
Q9H2D6	TARA_HUMAN
Q9H4I2	ZHX3_HUMAN
Q9H7B4	SMYD3_HUMAN
Q9H869	YYAP1_HUMAN
Q9H8L6	MMRN2_HUMAN
Q9H8S9	MOB1A_HUMAN
Q9H9L4	KANL2_HUMAN
Q9HAP2	MLXIP_HUMAN
Q9HBI0	PARVG_HUMAN
Q9HCB6	SPON1_HUMAN
Q9HCM3	K1549_HUMAN
Q9HCS7	SYF1_HUMAN
Q9HCU4	CELR2_HUMAN
Q9NP73	ALG13_HUMAN
Q9NP80	PLPL8_HUMAN
Q9NRA8	4ET_HUMAN
Q9NRD5	PICK1_HUMAN
Q9NSC5	HOME3_HUMAN
Q9NUL5	CS066_HUMAN
Q9NVV9	THAP1_HUMAN
Q9NXP7	GIN1_HUMAN
Q9NY15	STAB1_HUMAN
Q9P0V9	SEP10_HUMAN
Q9P2D6	F135A_HUMAN
Q9P2E2	KIF17_HUMAN
Q9UBD0	HSFX1_HUMAN
Q9UBK9	UXT_HUMAN
Q9UBU8	MO4L1_HUMAN
Q9UHF1	EGFL7_HUMAN
Q9UHL4	DPP2_HUMAN
Q9UHV2	SRTD1_HUMAN
Q9UJF2	NGAP_HUMAN
Q9UJX2	CDC23_HUMAN
Q9UKK3	PARP4_HUMAN
Q9ULU8	CAPS1_HUMAN
Q9ULW6	NP1L2_HUMAN
Q9UMS6	SYNP2_HUMAN
Q9UPU7	TBD2B_HUMAN
Q9Y219	JAG2_HUMAN
Q9Y228	T3JAM_HUMAN
Q9Y2B5	VP9D1_HUMAN
Q9Y2X9	ZN281_HUMAN
Q9Y3M2	CBY1_HUMAN
A8K031	A8K031_HUMAN
A8K3E0	A8K3E0_HUMAN
Q53G26	Q53G26_HUMAN
Q53GC0	Q53GC0_HUMAN
B4E273	B4E273_HUMAN
A2VCK8	A2VCK8_HUMAN
Q9H6F5	CCD86_HUMAN
Q96P48	ARAP1_HUMAN
Q86XR8	CEP57_HUMAN
Q9NX38	F206A_HUMAN
P08493	MGP_HUMAN
Q92597	NDRG1_HUMAN
Q13727	Q13727_HUMAN
P09758	TACD2_HUMAN
Q8TBK9	Q8TBK9_HUMAN
P29762	RABP1_HUMAN
Q6FHJ7	SFRP4_HUMAN
Q4LE69	Q4LE69_HUMAN
Q53S24	Q53S24_HUMAN
Q86Y82	STX12_HUMAN
P08962	CD63_HUMAN
Q15485	FCN2_HUMAN
P02753	RET4_HUMAN
P81172	HEPC_HUMAN
Q9NPA0	EMC7_HUMAN
P22309	UD11_HUMAN
Q04941	PLP2_HUMAN
Q9HC24	LFG4_HUMAN
Q9Y320	TMX2_HUMAN
P03905	NU4M_HUMAN
P35354	PGH2_HUMAN
P14209	CD99_HUMAN
P27701	CD82_HUMAN
Q06481	APLP2_HUMAN
P02679	FIBG_HUMAN
Q9NY26	S39A1_HUMAN
P23378	GCSP_HUMAN
Q6UX53	MET7B_HUMAN
Q15125	EBP_HUMAN
P01009	A1AT_HUMAN
P02750	A2GL_HUMAN
Q6N075	MFSD5_HUMAN
P04920	B3A2_HUMAN
Q00765	REEP5_HUMAN
P25311	ZA2G_HUMAN
P22310	UD14_HUMAN
Q06055	AT5G2_HUMAN
P54851	EMP2_HUMAN
Q9P0B6	CC167_HUMAN
Q15388	TOM20_HUMAN
P00167	CYB5_HUMAN
Q15166	PON3_HUMAN
P02792	FRIL_HUMAN
P38117	ETFB_HUMAN
P47813	IF1AX_HUMAN
Q08830	FGL1_HUMAN
P00734	THRB_HUMAN
O95789	ZMYM6_HUMAN
Q53X94	Q53X94_HUMAN
Q5XG79	Q5XG79_HUMAN
P41225	SOX3_HUMAN
P16144	ITB4_HUMAN
A7KAX9	RHG32_HUMAN
G3V185	G3V185_HUMAN
O94817	ATG12_HUMAN
Q8TDY2	RBCC1_HUMAN
P78337	PITX1_HUMAN
P02652	APOA2_HUMAN
P61956	SUMO2_HUMAN
O95292	VAPB_HUMAN
P16949	STMN1_HUMAN
Q7L9L4	MOB1B_HUMAN
P60033	CD81_HUMAN
P57682	KLF3_HUMAN
Q6DCA0	AMERL_HUMAN
Q9Y6V0	PCLO_HUMAN
Q96PT4	DUX3_HUMAN
P26583	HMGB2_HUMAN
Q96B01	R51A1_HUMAN
Q16600	ZN239_HUMAN
O14965	AURKA_HUMAN
P01100	FOS_HUMAN
O00559	RCAS1_HUMAN
Q8N5Y2	MS3L1_HUMAN
P54274	TERF1_HUMAN
Q15651	HMGN3_HUMAN
Q9UFF9	CNOT8_HUMAN
Q14919	NC2A_HUMAN
P37231	PPARG_HUMAN
Q96PI1	SPRR4_HUMAN
P61964	WDR5_HUMAN
Q16644	MAPK3_HUMAN
Q7Z6M1	RABEK_HUMAN
Q8IW41	MAPK5_HUMAN
Q99986	VRK1_HUMAN
Q9H8X2	IPPK_HUMAN
P19784	CSK22_HUMAN
Q8N5I9	CL045_HUMAN
Q8N6L7	TM252_HUMAN
Q9P270	SLAI2_HUMAN
Q8NEG0	FA71C_HUMAN
Q9BU76	MMTA2_HUMAN
Q9BUV0	RSRP1_HUMAN
Q8NEG7	DEN6B_HUMAN
Q8IXS8	F126B_HUMAN
Q9BWK5	MRI_HUMAN
Q96E40	CI009_HUMAN
O14598	VCY1_HUMAN
Q9H7E9	CH033_HUMAN
Q8IWP9	CC28A_HUMAN
P60006	APC15_HUMAN
O95424	DEXI_HUMAN
Q12894	IFRD2_HUMAN
Q9UMY1	NOL7_HUMAN
Q9H4G4	GAPR1_HUMAN
Q8IV56	PRR15_HUMAN
Q96EH5	RL39L_HUMAN
Q9NU19	TB22B_HUMAN
P01112	RASH_HUMAN
Q6B0I6	KDM4D_HUMAN
P06746	DPOLB_HUMAN
Q96DX7	TRI44_HUMAN
P60002	ELOF1_HUMAN
Q9Y5P8	P2R3B_HUMAN
Q5MJ08	SPXN4_HUMAN
Q8N6M0	OTU6B_HUMAN
P11137	MTAP2_HUMAN
Q8WWL7	CCNB3_HUMAN
O75937	DNJC8_HUMAN
Q9Y3T9	NOC2L_HUMAN
O15205	UBD_HUMAN
P61328	FGF12_HUMAN
O14576	DC1I1_HUMAN
Q9Y3E1	HDGR3_HUMAN
Q13442	HAP28_HUMAN
Q9HCS5	E41LA_HUMAN
Q96CN9	GCC1_HUMAN
P51959	CCNG1_HUMAN
Q08426	ECHP_HUMAN
P09132	SRP19_HUMAN
O14602	IF1AY_HUMAN
Q6ZT98	TTLL7_HUMAN
Q9Y237	PIN4_HUMAN
O60603	TLR2_HUMAN
Q9UHD4	CIDEB_HUMAN
Q9NYQ3	HAOX2_HUMAN
P18850	ATF6A_HUMAN
Q9H6S0	YTDC2_HUMAN
P28070	PSB4_HUMAN
Q9BW66	CINP_HUMAN
O96017	CHK2_HUMAN
Q99836	MYD88_HUMAN
P28062	PSB8_HUMAN
Q9UPY3	DICER_HUMAN
P38936	CDN1A_HUMAN
Q14141	SEPT6_HUMAN
Q96BZ9	TBC20_HUMAN
Q86WV6	STING_HUMAN
Q9NPY3	C1QR1_HUMAN
P24666	PPAC_HUMAN
O76003	GLRX3_HUMAN
Q9Y680	FKBP7_HUMAN
Q6P1N9	TATD1_HUMAN
Q9Y694	S22A7_HUMAN
Q6ZTP6	Q6ZTP6_HUMAN
Q95HD8	Q95HD8_HUMAN
P02649	APOE_HUMAN
P05156	CFAI_HUMAN
O60844	ZG16_HUMAN
P04004	VTNC_HUMAN
P07858	CATB_HUMAN
Q63HM2	PCX4_HUMAN
P01019	ANGT_HUMAN
O75352	MPU1_HUMAN
P15907	SIAT1_HUMAN
P51522	ZNF83_HUMAN
Q9UHV9	PFD2_HUMAN
Q6UXK2	ISLR2_HUMAN
Q9H2W1	M4A6A_HUMAN
O95466	FMNL1_HUMAN
Q9H2X3	CLC4M_HUMAN
Q9NNX6	CD209_HUMAN
P11498	PYC_HUMAN
P19793	RXRA_HUMAN
Q5VT25	MRCKA_HUMAN
Q16513	PKN2_HUMAN
P84022	SMAD3_HUMAN
D2KUA6	D2KUA6_HUMAN
O75907	DGAT1_HUMAN
Q15392	DHC24_HUMAN
P48729	KC1A_HUMAN
P53350	PLK1_HUMAN
Q9Y6A9	SPCS1_HUMAN
Q14457	BECN1_HUMAN
Q8NEB9	PK3C3_HUMAN
P36897	TGFR1_HUMAN
P37173	TGFR2_HUMAN
Q969R2	OSBP2_HUMAN
Q16584	M3K11_HUMAN
P51636	CAV2_HUMAN
Q13129	RLF_HUMAN
P02749	APOH_HUMAN
P80303	NUCB2_HUMAN
Q13099	IFT88_HUMAN
Q99550	MPP9_HUMAN
O94880	PHF14_HUMAN
Q9H8Y8	GORS2_HUMAN
Q9BXC0	HCAR1_HUMAN
P22307	NLTP_HUMAN
Q14BN4	SLMAP_HUMAN
P02787	TRFE_HUMAN
Q9NQB0	TF7L2_HUMAN
O14628	ZN195_HUMAN
Q14966	ZN638_HUMAN
P04035	HMDH_HUMAN
Q9Y5W7	SNX14_HUMAN
P45973	CBX5_HUMAN
Q96KQ7	EHMT2_HUMAN
P50440	GATM_HUMAN
Q13576	IQGA2_HUMAN
Q13670	PM2PB_HUMAN
Q9UNK0	STX8_HUMAN
Q9NZM3	ITSN2_HUMAN
P26927	HGFL_HUMAN
Q96CV9	OPTN_HUMAN
Q96RK0	CIC_HUMAN
P46939	UTRO_HUMAN
Q9Y2W2	WBP11_HUMAN
Q86SX6	GLRX5_HUMAN
O43716	GATC_HUMAN
P08603	CFAH_HUMAN
Q4ZG55	GREB1_HUMAN
P04196	HRG_HUMAN
Q92802	N42L2_HUMAN
Q6Q788	APOA5_HUMAN
O60260	PRKN2_HUMAN
Q9NYF6	Q9NYF6_HUMAN
P19438	TNR1A_HUMAN
Q5JU67	CI117_HUMAN
O94983	CMTA2_HUMAN
Q9UIK5	TEFF2_HUMAN
P54259	ATN1_HUMAN
Q9NVW2	RNF12_HUMAN
Q5M9Q1	NKAPL_HUMAN
Q99848	EBP2_HUMAN
O94842	TOX4_HUMAN
Q5VV67	PPRC1_HUMAN
Q76N89	HECW1_HUMAN
Q6ZTR7	FA92B_HUMAN
Q0IIN9	ZNFS1_HUMAN
Q03112	EVI1_HUMAN
Q96NL1	TMM74_HUMAN
P78504	JAG1_HUMAN
P42331	RHG25_HUMAN
P29597	TYK2_HUMAN
Q5QJE6	TDIF2_HUMAN
Q92993	KAT5_HUMAN
Q49A88	CCD14_HUMAN
O00327	BMAL1_HUMAN
Q96EA4	SPDLY_HUMAN
Q96G01	BICD1_HUMAN
P05106	ITB3_HUMAN
O15078	CE290_HUMAN
O43291	SPIT2_HUMAN
P01903	DRA_HUMAN
P13760	2B14_HUMAN
P01737	TVA3_HUMAN
P01911	2B1F_HUMAN
Q5JVF3	PCID2_HUMAN
O60506	HNRPQ_HUMAN
O00459	P85B_HUMAN
Q9NPA8	ENY2_HUMAN
O43390	HNRPR_HUMAN
Q96PV6	LENG8_HUMAN
P46108	CRK_HUMAN
P46109	CRKL_HUMAN
O43707	ACTN4_HUMAN
Q8WYN0	ATG4A_HUMAN
Q08380	LG3BP_HUMAN
Q9HAV7	GRPE1_HUMAN
P25398	RS12_HUMAN
O95639	CPSF4_HUMAN
P21912	SDHB_HUMAN
P18583	SON_HUMAN
Q8NC69	KCTD6_HUMAN
P49589	SYCC_HUMAN
Q9NY93	DDX56_HUMAN
Q9NYF8	BCLF1_HUMAN
P06396	GELS_HUMAN
Q9NUL3	STAU2_HUMAN
Q5SXM2	SNPC4_HUMAN
P19429	TNNI3_HUMAN
O15226	NKRF_HUMAN
P15822	ZEP1_HUMAN
Q5W0U4	BSPRY_HUMAN
P63010	AP2B1_HUMAN
P35658	NU214_HUMAN
Q15633	TRBP2_HUMAN
Q8N4C6	NIN_HUMAN
Q9NS73	MBIP1_HUMAN
Q13155	AIMP2_HUMAN
Q5TA45	INT11_HUMAN
Q9BSY4	CHCH5_HUMAN
Q6PI77	BHLH9_HUMAN
P78352	DLG4_HUMAN
Q96RT1	LAP2_HUMAN
O95229	ZWINT_HUMAN
O14908	GIPC1_HUMAN
O14907	TX1B3_HUMAN
Q4J6C6	PPCEL_HUMAN
Q9Y244	POMP_HUMAN
Q96MW5	COG8_HUMAN
Q9H3R5	CENPH_HUMAN
P45984	MK09_HUMAN
Q9Y692	GMEB1_HUMAN
Q674X7	KAZRN_HUMAN
Q9Y2V7	COG6_HUMAN
Q9H1Y0	ATG5_HUMAN
Q9UIA0	CYH4_HUMAN
Q15942	ZYX_HUMAN
Q9H257	CARD9_HUMAN
Q9NPP4	NLRC4_HUMAN
P29466	CASP1_HUMAN
Q9BX69	CARD6_HUMAN
P62910	RL32_HUMAN
P62249	RS16_HUMAN
P49207	RL34_HUMAN
P61513	RL37A_HUMAN
Q9UNX3	RL26L_HUMAN
P46779	RL28_HUMAN
P62847	RS24_HUMAN
P62424	RL7A_HUMAN
Q99714	HCD2_HUMAN
P46776	RL27A_HUMAN
Q92522	H1X_HUMAN
P39019	RS19_HUMAN
P83881	RL36A_HUMAN
P63220	RS21_HUMAN
P63173	RL38_HUMAN
P62913	RL11_HUMAN
Q9UL40	ZN346_HUMAN
Q969Q0	RL36L_HUMAN
Q9UKM9	RALY_HUMAN
P52815	RM12_HUMAN
P15880	RS2_HUMAN
Q9Y2I1	NISCH_HUMAN
P46782	RS5_HUMAN
P84090	ERH_HUMAN
O43143	DHX15_HUMAN
P42336	PK3CA_HUMAN
Q92569	P55G_HUMAN
P42338	PK3CB_HUMAN
O43719	HTSF1_HUMAN
Q14258	TRI25_HUMAN
P15311	EZRI_HUMAN
P33992	MCM5_HUMAN
P33991	MCM4_HUMAN
P25205	MCM3_HUMAN
P33993	MCM7_HUMAN
P35520	CBS_HUMAN
Q8WYJ6	SEPT1_HUMAN
P02511	CRYAB_HUMAN
Q92997	DVL3_HUMAN
Q06547	GABP1_HUMAN
O14639	ABLM1_HUMAN
P43360	MAGA6_HUMAN
P43364	MAGAB_HUMAN
P50222	MEOX2_HUMAN
Q13126	MTAP_HUMAN
Q16656	NRF1_HUMAN
P23497	SP100_HUMAN
Q13190	STX5_HUMAN
O75410	TACC1_HUMAN
Q99081	HTF4_HUMAN
Q12800	TFCP2_HUMAN
Q13077	TRAF1_HUMAN
Q15654	TRIP6_HUMAN
P10746	HEM4_HUMAN
P24278	ZBT25_HUMAN
Q9H2G9	GO45_HUMAN
O14503	BHE40_HUMAN
Q8ND90	PNMA1_HUMAN
P51116	FXR2_HUMAN
Q9Y5P4	C43BP_HUMAN
Q6IB77	GLYAT_HUMAN
O75608	LYPA1_HUMAN
O75525	KHDR3_HUMAN
Q96B26	EXOS8_HUMAN
Q9UKT9	IKZF3_HUMAN
Q9H3Q1	BORG4_HUMAN
Q9Y305	ACOT9_HUMAN
Q9Y6X0	SETBP_HUMAN
Q9H190	SDCB2_HUMAN
Q9UJ41	RABX5_HUMAN
Q6IBW4	CNDH2_HUMAN
Q9NZF1	PLAC8_HUMAN
Q9H892	TTC12_HUMAN
Q8N9N5	BANP_HUMAN
Q9UHQ4	BAP29_HUMAN
Q7LBR1	CHM1B_HUMAN
Q96AT1	K1143_HUMAN
Q9P1Z2	CACO1_HUMAN
Q9HA38	ZMAT3_HUMAN
Q96IK5	GMCL1_HUMAN
Q96FZ7	CHMP6_HUMAN
Q9H898	ZMAT4_HUMAN
Q8N5R6	CCD33_HUMAN
Q8NHQ1	CEP70_HUMAN
Q8NF50	DOCK8_HUMAN
Q9BXR0	TGT_HUMAN
Q96IP2	Q96IP2_HUMAN
Q96MC5	CP045_HUMAN
Q96DZ9	CKLF5_HUMAN
Q8TD10	MIPO1_HUMAN
Q96D05	CJ035_HUMAN
Q8N448	LNX2_HUMAN
Q8N661	TM86B_HUMAN
Q8N5I3	KCNRG_HUMAN
P0C7W6	CC172_HUMAN
Q9Y3I0	RTCB_HUMAN
Q86YZ3	HORN_HUMAN
Q3BBV2	NBPF8_HUMAN
P35580	MYH10_HUMAN
Q92804	RBP56_HUMAN
Q9HAV0	GBB4_HUMAN
P07195	LDHB_HUMAN
Q8NHW5	RLA0L_HUMAN
P62873	GBB1_HUMAN
P68366	TBA4A_HUMAN
O00159	MYO1C_HUMAN
P04075	ALDOA_HUMAN
Q9GZV4	IF5A2_HUMAN
P62136	PP1A_HUMAN
Q8N0Y7	PGAM4_HUMAN
P57721	PCBP3_HUMAN
P18669	PGAM1_HUMAN
P40926	MDHM_HUMAN
P36873	PP1G_HUMAN
P22234	PUR6_HUMAN
Q6IS14	IF5AL_HUMAN
P62140	PP1B_HUMAN
O75369	FLNB_HUMAN
P15259	PGAM2_HUMAN
E9PAJ1	E9PAJ1_HUMAN
Q53SE7	Q53SE7_HUMAN
A8K8G6	A8K8G6_HUMAN
B2R6D8	B2R6D8_HUMAN
Q8WLS4	Q8WLS4_HUMAN
Q6PYX1	Q6PYX1_HUMAN
P04233	HG2A_HUMAN
Q8WUK0	PTPM1_HUMAN
Q9NTK5	OLA1_HUMAN
Q9UQ80	PA2G4_HUMAN
Q9UBU9	NXF1_HUMAN
Q32MZ4	LRRF1_HUMAN
Q9UKK6	NXT1_HUMAN
P40692	MLH1_HUMAN
P43356	MAGA2_HUMAN
Q8NBZ7	UXS1_HUMAN
Q7Z3B4	NUP54_HUMAN
Q8NF05	Q8NF05_HUMAN
Q86TT2	Q86TT2_HUMAN
Q6N030	Q6N030_HUMAN
Q10570	CPSF1_HUMAN
Q9H0C2	ADT4_HUMAN
Q14210	LY6D_HUMAN
Q9BRB3	PIGQ_HUMAN
Q5JPE7	NOMO2_HUMAN
P03973	SLPI_HUMAN
P16083	NQO2_HUMAN
P15104	GLNA_HUMAN
Q8N668	COMD1_HUMAN
P02795	MT2_HUMAN
P43365	MAGAC_HUMAN
O43186	CRX_HUMAN
Q6NT76	HMBX1_HUMAN
P29353	SHC1_HUMAN
Q96F86	EDC3_HUMAN
P35568	IRS1_HUMAN
Q9UBF8	PI4KB_HUMAN
Q13651	I10R1_HUMAN
P55957	BID_HUMAN
P55916	UCP3_HUMAN
Q92844	TANK_HUMAN
Q92934	BAD_HUMAN
O60869	EDF1_HUMAN
O43521	B2L11_HUMAN
Q9Y2T1	AXIN2_HUMAN
Q8TDD1	DDX54_HUMAN
P17655	CAN2_HUMAN
Q8NDB6	FA156_HUMAN
Q6ZMV9	KIF6_HUMAN
Q9NXX6	NSE4A_HUMAN
Q13287	NMI_HUMAN
O00299	CLIC1_HUMAN
O95147	DUS14_HUMAN
Q9H3M7	TXNIP_HUMAN
P48556	PSMD8_HUMAN
P47712	PA24A_HUMAN
Q02388	CO7A1_HUMAN
Q2TAA8	TXIP1_HUMAN
O75953	DNJB5_HUMAN
O75955	FLOT1_HUMAN
Q92905	CSN5_HUMAN
Q14134	TRI29_HUMAN
Q9UJA3	MCM8_HUMAN
Q9BRH9	ZN251_HUMAN
Q8NI08	NCOA7_HUMAN
P11274	BCR_HUMAN
Q13111	CAF1A_HUMAN
Q16587	ZNF74_HUMAN
P51948	MAT1_HUMAN
Q5VTT2	CI135_HUMAN
O15287	FANCG_HUMAN
P61916	NPC2_HUMAN
P59910	DJB13_HUMAN
Q8TDL5	BPIB1_HUMAN
P05165	PCCA_HUMAN
Q2QGD7	ZXDC_HUMAN
Q14728	MFS10_HUMAN
Q9H1D9	RPC6_HUMAN
Q6EEV4	GL1AD_HUMAN
Q9Y3D0	MIP18_HUMAN
P01106	MYC_HUMAN
P23141	EST1_HUMAN
Q99759	M3K3_HUMAN
P0CG47	UBB_HUMAN
P51784	UBP11_HUMAN
Q8IWX8	CHERP_HUMAN
P06493	CDK1_HUMAN
P00966	ASSY_HUMAN
Q14315	FLNC_HUMAN
Q7L2H7	EIF3M_HUMAN
Q9NRY2	SOSSC_HUMAN
Q03468	ERCC6_HUMAN
P20290	BTF3_HUMAN
P82914	RT15_HUMAN
P06703	S10A6_HUMAN
P29317	EPHA2_HUMAN
P19367	HXK1_HUMAN
O75688	PPM1B_HUMAN
P04632	CPNS1_HUMAN
O43684	BUB3_HUMAN
Q8N5C6	SRBD1_HUMAN
P16401	H15_HUMAN
O00217	NDUS8_HUMAN
O15260	SURF4_HUMAN
Q14152	EIF3A_HUMAN
Q9C035	TRIM5_HUMAN
P46821	MAP1B_HUMAN
Q9Y399	RT02_HUMAN
P23588	IF4B_HUMAN
P17096	HMGA1_HUMAN
Q9NY65	TBA8_HUMAN
P62851	RS25_HUMAN
Q8NBQ5	DHB11_HUMAN
P35251	RFC1_HUMAN
Q86V48	LUZP1_HUMAN
P35544	UBIM_HUMAN
Q8WWY3	PRP31_HUMAN
Q14331	FRG1_HUMAN
Q13247	SRSF6_HUMAN
P07339	CATD_HUMAN
Q9NVV4	PAPD1_HUMAN
Q13148	TADBP_HUMAN
O15371	EIF3D_HUMAN
P25686	DNJB2_HUMAN
Q7L014	DDX46_HUMAN
P61163	ACTZ_HUMAN
P35249	RFC4_HUMAN
Q00577	PURA_HUMAN
P49588	SYAC_HUMAN
P0C0S5	H2AZ_HUMAN
P13647	K2C5_HUMAN
P11388	TOP2A_HUMAN
Q8TD20	GTR12_HUMAN
Q7L2J0	MEPCE_HUMAN
Q2NL82	TSR1_HUMAN
Q9UNK9	ANGE1_HUMAN
Q9H173	SIL1_HUMAN
P40937	RFC5_HUMAN
P28072	PSB6_HUMAN
Q15427	SF3B4_HUMAN
P29692	EF1D_HUMAN
O95817	BAG3_HUMAN
Q9GZQ8	MLP3B_HUMAN
P51114	FXR1_HUMAN
O95071	UBR5_HUMAN
Q9BZE4	NOG1_HUMAN
Q5T4S7	UBR4_HUMAN
P37235	HPCL1_HUMAN
Q6NZI2	PTRF_HUMAN
Q8WZ42	TITIN_HUMAN
P18077	RL35A_HUMAN
Q9Y2Q9	RT28_HUMAN
P08621	RU17_HUMAN
P62191	PRS4_HUMAN
P18085	ARF4_HUMAN
P83111	LACTB_HUMAN
P36776	LONM_HUMAN
Q9Y696	CLIC4_HUMAN
O75934	SPF27_HUMAN
Q6YHU6	THADA_HUMAN
Q13895	BYST_HUMAN
P04899	GNAI2_HUMAN
Q9HCE6	ARGAL_HUMAN
Q99459	CDC5L_HUMAN
P26368	U2AF2_HUMAN
P11387	TOP1_HUMAN
Q9NRX1	PNO1_HUMAN
Q8WWP7	GIMA1_HUMAN
P49137	MAPK2_HUMAN
Q8WU90	ZC3HF_HUMAN
P38646	GRP75_HUMAN
O43324	MCA3_HUMAN
Q9BVI4	NOC4L_HUMAN
P62979	RS27A_HUMAN
Q14011	CIRBP_HUMAN
O75534	CSDE1_HUMAN
O15355	PPM1G_HUMAN
P17980	PRS6A_HUMAN
Q9BTE7	DCNL5_HUMAN
P06737	PYGL_HUMAN
P63313	TYB10_HUMAN
P00533	EGFR_HUMAN
Q9BQ67	GRWD1_HUMAN
Q99747	SNAG_HUMAN
Q13573	SNW1_HUMAN
Q86Y56	DAAF5_HUMAN
Q9UMS4	PRP19_HUMAN
O75390	CISY_HUMAN
Q9H4A6	GOLP3_HUMAN
P35908	K22E_HUMAN
P56537	IF6_HUMAN
P11277	SPTB1_HUMAN
P35527	K1C9_HUMAN
Q9Y2H1	ST38L_HUMAN
O00487	PSDE_HUMAN
Q9UL46	PSME2_HUMAN
Q8TF72	SHRM3_HUMAN
Q9H0A0	NAT10_HUMAN
Q9NR30	DDX21_HUMAN
P53999	TCP4_HUMAN
P62316	SMD2_HUMAN
P62277	RS13_HUMAN
P30101	PDIA3_HUMAN
Q9P2R3	ANFY1_HUMAN
Q8IUR0	TPPC5_HUMAN
Q8TEX9	IPO4_HUMAN
P11908	PRPS2_HUMAN
Q9NS86	LANC2_HUMAN
P52732	KIF11_HUMAN
Q9Y6C9	MTCH2_HUMAN
Q2TB90	HKDC1_HUMAN
Q7RTY1	MOT9_HUMAN
Q9BPX3	CND3_HUMAN
Q5BJE1	CC178_HUMAN
Q92665	RT31_HUMAN
P62308	RUXG_HUMAN
P98179	RBM3_HUMAN
P20810	ICAL_HUMAN
Q00266	METK1_HUMAN
O75533	SF3B1_HUMAN
Q8WUA2	PPIL4_HUMAN
P60953	CDC42_HUMAN
Q9Y657	SPIN1_HUMAN
Q96L21	RL10L_HUMAN
Q75N03	HAKAI_HUMAN
Q8WVM0	TFB1M_HUMAN
P68032	ACTC_HUMAN
P78362	SRPK2_HUMAN
Q01081	U2AF1_HUMAN
P07305	H10_HUMAN
P52907	CAZA1_HUMAN
O00622	CYR61_HUMAN
O15042	SR140_HUMAN
Q9Y3D9	RT23_HUMAN
Q96SB4	SRPK1_HUMAN
P62495	ERF1_HUMAN
Q08J23	NSUN2_HUMAN
A6NDU8	CE051_HUMAN
P62834	RAP1A_HUMAN
O15360	FANCA_HUMAN
O43264	ZW10_HUMAN
Q7Z4Q2	HEAT3_HUMAN
Q9H307	PININ_HUMAN
Q1KMD3	HNRL2_HUMAN
P40616	ARL1_HUMAN
P04264	K2C1_HUMAN
O43815	STRN_HUMAN
O43823	AKAP8_HUMAN
O14981	BTAF1_HUMAN
P28838	AMPL_HUMAN
Q9BUQ8	DDX23_HUMAN
P04792	HSPB1_HUMAN
P42166	LAP2A_HUMAN
P62266	RS23_HUMAN
P17812	PYRG1_HUMAN
Q9BW27	NUP85_HUMAN
O15160	RPAC1_HUMAN
P30044	PRDX5_HUMAN
O43615	TIM44_HUMAN
Q9P0J7	KCMF1_HUMAN
P50748	KNTC1_HUMAN
O94973	AP2A2_HUMAN
P62826	RAN_HUMAN
Q9Y3Z3	SAMH1_HUMAN
P06753	TPM3_HUMAN
P26038	MOES_HUMAN
Q8N3Z0	PRS35_HUMAN
P49756	RBM25_HUMAN
Q96N66	MBOA7_HUMAN
P55786	PSA_HUMAN
Q92499	DDX1_HUMAN
Q9H0H0	INT2_HUMAN
Q12879	NMDE1_HUMAN
Q29RF7	PDS5A_HUMAN
P49458	SRP09_HUMAN
P09661	RU2A_HUMAN
O75794	CD123_HUMAN
O75506	HSBP1_HUMAN
Q9Y383	LC7L2_HUMAN
P62820	RAB1A_HUMAN
Q86VP6	CAND1_HUMAN
Q86WR0	CCD25_HUMAN
Q9Y2W1	TR150_HUMAN
Q02952	AKA12_HUMAN
P09234	RU1C_HUMAN
Q9BXS6	NUSAP_HUMAN
P84077	ARF1_HUMAN
Q15208	STK38_HUMAN
P27816	MAP4_HUMAN
P59998	ARPC4_HUMAN
Q8IYD1	ERF3B_HUMAN
Q9Y4P3	TBL2_HUMAN
Q15428	SF3A2_HUMAN
P51665	PSMD7_HUMAN
P13051	UNG_HUMAN
P16402	H13_HUMAN
Q14498	RBM39_HUMAN
Q9H9Q2	CSN7B_HUMAN
P26640	SYVC_HUMAN
O60264	SMCA5_HUMAN
P62841	RS15_HUMAN
Q9C005	DPY30_HUMAN
Q9UJY1	HSPB8_HUMAN
Q9NZJ7	MTCH1_HUMAN
P47756	CAPZB_HUMAN
P46937	YAP1_HUMAN
O75340	PDCD6_HUMAN
P84085	ARF5_HUMAN
O94808	GFPT2_HUMAN
O00231	PSD11_HUMAN
Q00341	VIGLN_HUMAN
Q15417	CNN3_HUMAN
Q9Y5F1	PCDBC_HUMAN
Q15287	RNPS1_HUMAN
P60228	EIF3E_HUMAN
P62273	RS29_HUMAN
O15240	VGF_HUMAN
Q01082	SPTB2_HUMAN
Q9NXV2	KCTD5_HUMAN
Q99436	PSB7_HUMAN
Q9UKD2	MRT4_HUMAN
P47897	SYQ_HUMAN
O95267	GRP1_HUMAN
Q9BQ04	RBM4B_HUMAN
Q7L4E1	FA73B_HUMAN
P63000	RAC1_HUMAN
Q9BUA3	CK084_HUMAN
Q8IYB3	SRRM1_HUMAN
Q9H0J9	PAR12_HUMAN
Q14004	CDK13_HUMAN
P78316	NOP14_HUMAN
Q12849	GRSF1_HUMAN
P56589	PEX3_HUMAN
P43403	ZAP70_HUMAN
P17480	UBF1_HUMAN
Q6NXE6	ARMC6_HUMAN
Q9NQ29	LUC7L_HUMAN
P69905	HBA_HUMAN
Q04323	UBXN1_HUMAN
Q9H361	PABP3_HUMAN
Q8NBU5	ATAD1_HUMAN
P14678	RSMB_HUMAN
O75153	CLU_HUMAN
Q9H0S4	DDX47_HUMAN
Q13627	DYR1A_HUMAN
P81605	DCD_HUMAN
P08237	PFKAM_HUMAN
Q15046	SYK_HUMAN
P37108	SRP14_HUMAN
O60256	KPRB_HUMAN
P62304	RUXE_HUMAN
Q9Y3Y2	CHTOP_HUMAN
P05204	HMGN2_HUMAN
Q9NSD9	SYFB_HUMAN
O75190	DNJB6_HUMAN
P62244	RS15A_HUMAN
P21291	CSRP1_HUMAN
P51398	RT29_HUMAN
O60841	IF2P_HUMAN
Q9Y5A9	YTHD2_HUMAN
Q9NZT1	CALL5_HUMAN
O43680	TCF21_HUMAN
P82650	RT22_HUMAN
Q8TED0	UTP15_HUMAN
Q8IW93	ARHGJ_HUMAN
Q9HC36	MRM3_HUMAN
Q14157	UBP2L_HUMAN
Q9NZB2	F120A_HUMAN
Q99650	OSMR_HUMAN
O75821	EIF3G_HUMAN
P82673	RT35_HUMAN
Q15293	RCN1_HUMAN
O00429	DNM1L_HUMAN
P38919	IF4A3_HUMAN
P17931	LEG3_HUMAN
Q9H7D7	WDR26_HUMAN
P17858	PFKAL_HUMAN
O76071	CIAO1_HUMAN
Q16543	CDC37_HUMAN
P08133	ANXA6_HUMAN
P68133	ACTS_HUMAN
Q9HD33	RM47_HUMAN
Q68D91	MBLC2_HUMAN
P0DI81	TPC2A_HUMAN
Q9BQG0	MBB1A_HUMAN
Q96EY7	PTCD3_HUMAN
P49406	RM19_HUMAN
Q96QU8	XPO6_HUMAN
Q13445	TMED1_HUMAN
Q14847	LASP1_HUMAN
Q11206	SIA4C_HUMAN
Q96M95	CCD42_HUMAN
P14923	PLAK_HUMAN
Q14558	KPRA_HUMAN
P61927	RL37_HUMAN
Q96JJ7	TMX3_HUMAN
Q9NYU2	UGGG1_HUMAN
Q9BQ70	TCF25_HUMAN
O75643	U520_HUMAN
Q96QR8	PURB_HUMAN
O15234	CASC3_HUMAN
O94915	FRYL_HUMAN
Q9BYJ9	YTHD1_HUMAN
Q9P2K5	MYEF2_HUMAN
Q9NRN7	ADPPT_HUMAN
Q96P70	IPO9_HUMAN
Q96I25	SPF45_HUMAN
P22392	NDKB_HUMAN
Q9UM00	TMCO1_HUMAN
Q9Y287	ITM2B_HUMAN
A6NHR9	SMHD1_HUMAN
P08758	ANXA5_HUMAN
Q9Y6N5	SQRD_HUMAN
P54105	ICLN_HUMAN
P60059	SC61G_HUMAN
P35241	RADI_HUMAN
Q9H330	TM245_HUMAN
O60524	NEMF_HUMAN
Q96D53	ADCK4_HUMAN
Q3V6T2	GRDN_HUMAN
P14324	FPPS_HUMAN
Q9NXS2	QPCTL_HUMAN
O94822	LTN1_HUMAN
P49848	TAF6_HUMAN
[truncated: 640 more rows]

## Sheet: only DNA viruses
Uniprot ID	Protein Name		GO ID	GO Process Term	p-value		GO ID	GO Function Term	p-value		GO ID	GO Component Term	p-value
Q13547	HDAC1_HUMAN		9987	cellular process	4.9363e-26		5515	protein binding	1.7711e-47		44424	intracellular part	1.9931e-37
Q16611	BAK_HUMAN		44260	cellular macromolecule metabolic process	2.8559e-19		5488	binding	1.6697e-17		5622	intracellular	5.018e-36
P08047	SP1_HUMAN		44237	cellular metabolic process	4.6091e-19		8134	transcription factor binding	4.0052e-11		43227	membrane-bounded organelle	5.1643e-35
P28749	RBL1_HUMAN		48522	positive regulation of cellular process	1.4664e-18		3712	transcription cofactor activity	1.872e-09		43231	intracellular membrane-bounded organelle	5.1643e-35
P15927	RFA2_HUMAN		48518	positive regulation of biological process	4.4859e-16		19899	enzyme binding	4.2744e-08		43229	intracellular organelle	6.4685e-35
P53801	PTTG_HUMAN		43170	macromolecule metabolic process	1.3429e-15		16563	transcription activator activity	4.2744e-08		43226	organelle	1.4697e-34
Q9HC07	TM165_HUMAN		16043	cellular component organization	1.9928e-14		3714	transcription corepressor activity	6.7772e-07		44446	intracellular organelle part	8.1847e-31
P09619	PGFRB_HUMAN		8152	metabolic process	1.2569e-13		16564	transcription repressor activity	2.6215e-06		44422	organelle part	6.3509e-30
P50281	MMP14_HUMAN		44238	primary metabolic process	1.9239e-13		30528	transcription regulator activity	3.2929e-06		5737	cytoplasm	1.1039e-27
P16070	CD44_HUMAN		44267	cellular protein metabolic process	4.1414e-12		16874	ligase activity	7.4611e-05		44428	nuclear part	4.6847e-27
P09543	CN37_HUMAN		43687	post-translational protein modification	5.2541e-11		3824	catalytic activity	7.806e-05		43233	organelle lumen	5.1628e-22
O95297	MPZL1_HUMAN		6996	organelle organization	1.8772e-10		50136	NADH dehydrogenase (quinone) activity	0.00010175		31974	membrane-enclosed lumen	6.1253e-22
Q14699	RFTN1_HUMAN		6464	protein modification process	3.3002e-10		3954	NADH dehydrogenase activity	0.00010175		70013	intracellular organelle lumen	5.6505e-21
Q70UQ0	IKIP_HUMAN		7049	cell cycle	3.3002e-10		8137	NADH dehydrogenase (ubiquinone) activity	0.00010175		5654	nucleoplasm	6.2608e-21
Q9NZM1	MYOF_HUMAN		44419	interspecies interaction between organisms	7.649e-10		16655	oxidoreductase activity, acting on NADH or NADPH, quinone or similar compound as acceptor	0.0001759		43234	protein complex	1.5902e-20
P28300	LYOX_HUMAN		43412	macromolecule modification	3.277e-09		3713	transcription coactivator activity	0.0001759		32991	macromolecular complex	9.6303e-20
Q8IZ07	AN13A_HUMAN		65009	regulation of molecular function	8.6987e-09		19901	protein kinase binding	0.00021888		31981	nuclear lumen	2.2342e-19
P11717	MPRI_HUMAN		51726	regulation of cell cycle	9.0793e-09		19900	kinase binding	0.00031251		5634	nucleus	3.1649e-17
P08240	SRPR_HUMAN		6139	nucleobase, nucleoside, nucleotide and nucleic acid metabolic process	1.0515e-08		19787	small conjugating protein ligase activity	0.00044029		44444	cytoplasmic part	3.9547e-17
Q14790	CASP8_HUMAN		43065	positive regulation of apoptosis	1.0623e-08		16772	transferase activity, transferring phosphorus-containing groups	0.00051248		44464	cell part	4.8347e-12
P27694	RFA1_HUMAN		10942	positive regulation of cell death	1.182e-08		46983	protein dimerization activity	0.00055793		5623	cell	4.9366e-12
P46527	CDN1B_HUMAN		43068	positive regulation of programmed cell death	1.4657e-08		16538	cyclin-dependent protein kinase regulator activity	0.0011861		43228	non-membrane-bounded organelle	1.5364e-08
Q93086	P2RX5_HUMAN		51098	regulation of binding	1.4674e-08		4842	ubiquitin-protein ligase activity	0.0014435		43232	intracellular non-membrane-bounded organelle	1.5364e-08
Q08999	RBL2_HUMAN		31324	negative regulation of cellular metabolic process	1.7431e-08		42802	identical protein binding	0.0025522		31967	organelle envelope	7.0088e-08
Q9H2V7	SPNS1_HUMAN		22402	cell cycle process	2.2204e-08		3682	chromatin binding	0.0026569		44451	nucleoplasm part	9.5899e-08
Q96AQ6	PBIP1_HUMAN		278	mitotic cell cycle	2.5464e-08		42379	chemokine receptor binding	0.0045955		31975	envelope	1.2021e-07
Q15434	RBMS2_HUMAN		19538	protein metabolic process	2.8144e-08		16881	acid-amino acid ligase activity	0.0049308		31090	organelle membrane	1.3344e-07
Q9BTV4	TMM43_HUMAN		6917	induction of apoptosis	3.9962e-08		16879	ligase activity, forming carbon-nitrogen bonds	0.0061891		44427	chromosomal part	2.4375e-07
Q13586	STIM1_HUMAN		12502	induction of programmed cell death	4.538e-08		19904	protein domain specific binding	0.0063067		5739	mitochondrion	6.5241e-07
Q6PIU2	NCEH1_HUMAN		16568	chromatin modification	4.8279e-08		8092	cytoskeletal protein binding	0.0069856		12505	endomembrane system	1.3669e-06
Q13308	PTK7_HUMAN		9892	negative regulation of metabolic process	4.8279e-08		4861	cyclin-dependent protein kinase inhibitor activity	0.0069856		5783	endoplasmic reticulum	2.2599e-06
Q9BZG1	RAB34_HUMAN		22403	cell cycle phase	6.4331e-08		8009	chemokine activity	0.013311		5829	cytosol	5.6592e-06
O15533	TPSN_HUMAN		48523	negative regulation of cellular process	6.4331e-08		16740	transferase activity	0.015369		44454	nuclear chromosome part	6.1037e-06
P48060	GLIP1_HUMAN		6119	oxidative phosphorylation	6.4331e-08		16566	specific transcriptional repressor activity	0.015481		44429	mitochondrial part	6.1037e-06
Q969E2	SCAM4_HUMAN		10605	negative regulation of macromolecule metabolic process	1.0499e-07		46982	protein heterodimerization activity	0.016243		45271	respiratory chain complex I	6.9367e-06
Q9HCU5	PREB_HUMAN		90304	nucleic acid metabolic process	1.1328e-07		42803	protein homodimerization activity	0.017941		30964	NADH dehydrogenase complex	6.9367e-06
Q9HBH5	RDH14_HUMAN		16310	phosphorylation	1.2542e-07		8022	protein C-terminus binding	0.017941		5747	mitochondrial respiratory chain complex I	6.9367e-06
Q6UVK1	CSPG4_HUMAN		65007	biological regulation	1.2727e-07		4672	protein kinase activity	0.018808		5694	chromosome	7.9156e-06
O00560	SDCB1_HUMAN		42981	regulation of apoptosis	1.2727e-07		15631	tubulin binding	0.019448		70469	respiratory chain	2.3256e-05
P35813	PPM1A_HUMAN		10941	regulation of cell death	1.4648e-07		19902	phosphatase binding	0.021145		42765	GPI-anchor transamidase complex	4.7401e-05
Q969X5	ERGI1_HUMAN		34641	cellular nitrogen compound metabolic process	1.5799e-07		34062	RNA polymerase activity	0.021145		228	nuclear chromosome	5.2632e-05
P25445	TNR6_HUMAN		6807	nitrogen compound metabolic process	1.7135e-07		3899	DNA-directed RNA polymerase activity	0.021145		5740	mitochondrial envelope	9.2613e-05
O75695	XRP2_HUMAN		70647	protein modification by small protein conjugation or removal	1.736e-07		42826	histone deacetylase binding	0.021145		5746	mitochondrial respiratory chain	0.00016361
P17302	CXA1_HUMAN		43067	regulation of programmed cell death	2.293e-07		30291	protein serine/threonine kinase inhibitor activity	0.027652		31966	mitochondrial membrane	0.00020667
Q08117	AES_HUMAN		50789	regulation of biological process	7.228e-07		4407	histone deacetylase activity	0.027652		15630	microtubule cytoskeleton	0.00022509
Q9H5V8	CDCP1_HUMAN		50794	regulation of cellular process	7.6472e-07		33558	protein deacetylase activity	0.027652		5635	nuclear envelope	0.00032986
Q6IAA8	LTOR1_HUMAN		44249	cellular biosynthetic process	8.964e-07		16773	phosphotransferase activity, alcohol group as acceptor	0.029173		16585	chromatin remodeling complex	0.00039922
Q9Y5S1	TRPV2_HUMAN		16567	protein ubiquitination	9.2034e-07		16301	kinase activity	0.030457		151	ubiquitin ligase complex	0.00049899
Q8N4L2	TM55A_HUMAN		48519	negative regulation of biological process	1.0028e-06		5484	SNAP receptor activity	0.038258		30176	integral to endoplasmic reticulum membrane	0.00062322
P17813	EGLN_HUMAN		6259	DNA metabolic process	1.0788e-06		16922	ligand-dependent nuclear receptor binding	0.038815		5657	replication fork	0.0010985
Q9BRK3	MXRA8_HUMAN		42127	regulation of cell proliferation	1.2012e-06		16651	oxidoreductase activity, acting on NADH or NADPH	0.039655		5856	cytoskeleton	0.0011718
Q9NV96	CC50A_HUMAN		6793	phosphorus metabolic process	1.2143e-06		42393	histone binding	0.039937		790	nuclear chromatin	0.0013017
P50479	PDLI4_HUMAN		6796	phosphate metabolic process	1.2143e-06		35241	protein-arginine omega-N monomethyltransferase activity	0.042537		44455	mitochondrial membrane part	0.0013017
Q16527	CSRP2_HUMAN		10604	positive regulation of macromolecule metabolic process	1.6921e-06		46977	TAP binding	0.042537		5667	transcription factor complex	0.0013017
Q12959	DLG1_HUMAN		10627	regulation of intracellular protein kinase cascade	1.8637e-06		46978	TAP1 binding	0.042537		118	histone deacetylase complex	0.0017465
P09884	DPOLA_HUMAN		6325	chromatin organization	1.9177e-06		16309	1-phosphatidylinositol-5-phosphate 4-kinase activity	0.042537		31301	integral to organelle membrane	0.0019338
Q86X95	CIR1_HUMAN		32446	protein modification by small protein conjugation	2.5008e-06		287	magnesium ion binding	0.046562		785	chromatin	0.0035857
P68400	CSK21_HUMAN		9893	positive regulation of metabolic process	3.1483e-06		4364	glutathione transferase activity	0.046562		31519	PcG protein complex	0.0040849
P12109	CO6A1_HUMAN		6950	response to stress	3.5952e-06		42626	ATPase activity, coupled to transmembrane movement of substances	0.046562		313	organellar ribosome	0.0041249
Q13443	ADAM9_HUMAN		51172	negative regulation of nitrogen compound metabolic process	3.5952e-06		51879	Hsp90 protein binding	0.046562		5761	mitochondrial ribosome	0.0041249
Q9UHD8	SEPT9_HUMAN		31325	positive regulation of cellular metabolic process	3.5952e-06		19903	protein phosphatase binding	0.048807		5606	laminin-1 complex	0.0045303
P49023	PAXI_HUMAN		45934	negative regulation of nucleobase, nucleoside, nucleotide and nucleic acid metabolic process	3.6666e-06						45121	membrane raft	0.005118
P12111	CO6A3_HUMAN		43122	regulation of I-kappaB kinase/NF-kappaB cascade	6.3536e-06						307	cyclin-dependent protein kinase holoenzyme complex	0.0056146
P20618	PSB1_HUMAN		51276	chromosome organization	6.6043e-06						5665	DNA-directed RNA polymerase II, core complex	0.0056146
Q8WWI1	LMO7_HUMAN		6260	DNA replication	8.0269e-06						5789	endoplasmic reticulum membrane	0.0058997
Q9NXH8	TOR4A_HUMAN		9058	biosynthetic process	8.2061e-06						31227	intrinsic to endoplasmic reticulum membrane	0.0060018
Q04721	NOTC2_HUMAN		44093	positive regulation of molecular function	9.606e-06						31300	intrinsic to organelle membrane	0.0060649
P13489	RINI_HUMAN		43123	positive regulation of I-kappaB kinase/NF-kappaB cascade	1.1748e-05						16469	proton-transporting two-sector ATPase complex	0.0060766
Q9NR12	PDLI7_HUMAN		9890	negative regulation of biosynthetic process	1.1748e-05						44432	endoplasmic reticulum part	0.0062985
P09486	SPRC_HUMAN		34645	cellular macromolecule biosynthetic process	1.2304e-05						5730	nucleolus	0.0075746
Q9Y285	SYFA_HUMAN		9059	macromolecule biosynthetic process	1.2376e-05						42175	nuclear membrane-endoplasmic reticulum network	0.0083013
Q9UGP8	SEC63_HUMAN		31327	negative regulation of cellular biosynthetic process	1.4792e-05						30870	Mre11 complex	0.0085111
P49792	RBP2_HUMAN		6915	apoptosis	1.6686e-05						31264	death-inducing signaling complex	0.0085111
Q8TBB1	LNX1_HUMAN		51325	interphase	1.7355e-05						19866	organelle inner membrane	0.0085111
O75477	ERLN1_HUMAN		6357	regulation of transcription from RNA polymerase II promoter	1.9648e-05						43256	laminin complex	0.0088709
O00391	QSOX1_HUMAN		51329	interphase of mitotic cell cycle	2.1209e-05						5819	spindle	0.0092267
Q13616	CUL1_HUMAN		12501	programmed cell death	2.1844e-05						33177	proton-transporting two-sector ATPase complex, proton-transporting domain	0.0098379
Q13546	RIPK1_HUMAN		42773	ATP synthesis coupled electron transport	2.2019e-05						776	kinetochore	0.0098379
P20248	CCNA2_HUMAN		42775	mitochondrial ATP synthesis coupled electron transport	2.2019e-05						71212	subsynaptic reticulum	0.010647
P10619	PPGB_HUMAN		51100	negative regulation of binding	2.6164e-05						44452	nucleolar part	0.010783
O95470	SGPL1_HUMAN		9057	macromolecule catabolic process	2.8757e-05						44433	cytoplasmic vesicle part	0.012221
P11233	RALA_HUMAN		10629	negative regulation of gene expression	3.6983e-05						5815	microtubule organizing center	0.012221
P62877	RBX1_HUMAN		51101	regulation of DNA binding	3.8513e-05						792	heterochromatin	0.012393
P24941	CDK2_HUMAN		16481	negative regulation of transcription	4.0076e-05						428	DNA-directed RNA polymerase complex	0.01257
O00339	MATN2_HUMAN		51704	multi-organism process	4.0826e-05						55029	nuclear DNA-directed RNA polymerase complex	0.01257
Q66K89	E4F1_HUMAN		10558	negative regulation of macromolecule biosynthetic process	4.5166e-05						31965	nuclear membrane	0.012945
Q13323	BIK_HUMAN		16570	histone modification	4.5166e-05						5813	centrosome	0.013066
P25490	TYY1_HUMAN		51716	cellular response to stimulus	4.6529e-05						775	chromosome, centromeric region	0.014274
Q01860	PO5F1_HUMAN		30155	regulation of cell adhesion	4.999e-05						33180	proton-transporting V-type ATPase, V1 domain	0.015115
Q99966	CITE1_HUMAN		45935	positive regulation of nucleobase, nucleoside, nucleotide and nucleic acid metabolic process	5.3393e-05						5912	adherens junction	0.015115
D2IYK3	D2IYK3_HUMAN		6120	mitochondrial electron transport, NADH to ubiquinone	5.4075e-05						30880	RNA polymerase complex	0.015908
P15336	ATF2_HUMAN		51173	positive regulation of nitrogen compound metabolic process	5.6492e-05						45335	phagocytic vesicle	0.015908
P22415	USF1_HUMAN		75	cell cycle checkpoint	5.6492e-05						31201	SNARE complex	0.015908
Q9Y4A5	TRRAP_HUMAN		22904	respiratory electron transport chain	6.1468e-05						30894	replisome	0.016405
Q92831	KAT2B_HUMAN		42221	response to chemical stimulus	6.1759e-05						43601	nuclear replisome	0.016405
Q15326	ZMY11_HUMAN		8219	cell death	6.3141e-05						5743	mitochondrial inner membrane	0.016907
Q01105	SET_HUMAN		16569	covalent chromatin modification	7.157e-05						70938	contractile ring	0.017309
P14859	PO2F1_HUMAN		45941	positive regulation of transcription	7.424e-05						31232	extrinsic to external side of plasma membrane	0.017309
Q01094	E2F1_HUMAN		60255	regulation of macromolecule metabolic process	7.6737e-05						152	nuclear ubiquitin ligase complex	0.019717
Q92547	TOPB1_HUMAN		16265	death	8.9054e-05						71339	MLL1 complex	0.019717
E9KL35	E9KL35_HUMAN		44265	cellular macromolecule catabolic process	9.6912e-05						70161	anchoring junction	0.021077
Q92530	PSMF1_HUMAN		45892	negative regulation of transcription, DNA-dependent	0.00010062						314	organellar small ribosomal subunit	0.021139
Q9UMS0	NFU1_HUMAN		32582	negative regulation of gene-specific transcription	0.00010162						5763	mitochondrial small ribosomal subunit	0.021139
Q1MSJ5	CSPP1_HUMAN		50793	regulation of developmental process	0.00013809						17053	transcriptional repressor complex	0.023416
Q14108	SCRB2_HUMAN		44257	cellular protein catabolic process	0.00013903						5794	Golgi apparatus	0.023416
Q99523	SORT_HUMAN		6974	response to DNA damage stimulus	0.00015042						5680	anaphase-promoting complex	0.023595
Q96I24	FUBP3_HUMAN		43393	regulation of protein binding	0.00016034						31980	mitochondrial lumen	0.025785
Q96L91	EP400_HUMAN		51253	negative regulation of RNA metabolic process	0.00019211						5759	mitochondrial matrix	0.025785
Q969R5	LMBL2_HUMAN		51603	proteolysis involved in cellular protein catabolic process	0.00019211						5604	basement membrane	0.027106
Q3B820	F161A_HUMAN		10557	positive regulation of macromolecule biosynthetic process	0.00019211						44430	cytoskeletal part	0.027106
Q04864	REL_HUMAN		8285	negative regulation of cell proliferation	0.00019458						33176	proton-transporting V-type ATPase complex	0.027941
Q14165	MLEC_HUMAN		44403	symbiosis, encompassing mutualism through parasitism	0.00021552						35097	histone methyltransferase complex	0.028713
P59768	GBG2_HUMAN		10628	positive regulation of gene expression	0.00021603						34708	methyltransferase complex	0.028713
O00268	TAF4_HUMAN		6350	transcription	0.00025298						16591	DNA-directed RNA polymerase II, holoenzyme	0.030094
P00338	LDHA_HUMAN		30163	protein catabolic process	0.00025789						5655	nucleolar ribonuclease P complex	0.03068
Q9HCC0	MCCB_HUMAN		43392	negative regulation of DNA binding	0.00026172						30677	ribonuclease P complex	0.03068
P05166	PCCB_HUMAN		70271	protein complex biogenesis	0.00027378						30681	multimeric ribonuclease P complex	0.03068
O15379	HDAC3_HUMAN		6461	protein complex assembly	0.00027378						43596	nuclear replication fork	0.031295
P38398	BRCA1_HUMAN		51301	cell division	0.0002756						33270	paranode region of axon	0.035639
P43246	MSH2_HUMAN		19222	regulation of metabolic process	0.00030458						42824	MHC class I peptide loading complex	0.035639
Q86XP3	DDX42_HUMAN		6338	chromatin remodeling	0.00036816						30055	cell-substrate junction	0.036025
Q92769	HDAC2_HUMAN		35468	positive regulation of signaling pathway	0.00036858						323	lytic vacuole	0.039028
Q92878	RAD50_HUMAN		10647	positive regulation of cell communication	0.00039914						5764	lysosome	0.039028
Q9UKL0	RCOR1_HUMAN		44092	negative regulation of molecular function	0.00041503						5773	vacuole	0.04372
P30281	CCND3_HUMAN		16032	viral reproduction	0.00041921						30659	cytoplasmic vesicle membrane	0.047762
P56524	HDAC4_HUMAN		279	M phase	0.00042587						30914	STAGA complex	0.049791
Q8WUI4	HDAC7_HUMAN		43085	positive regulation of catalytic activity	0.00046079
P19838	NFKB1_HUMAN		51246	regulation of protein metabolic process	0.00050361
Q92624	APBP2_HUMAN		35466	regulation of signaling pathway	0.00050938
Q14289	FAK2_HUMAN		22900	electron transport chain	0.00050938
Q5TAQ9	DCAF8_HUMAN		31399	regulation of protein modification process	0.00056718
Q8N5U6	RNF10_HUMAN		122	negative regulation of transcription from RNA polymerase II promoter	0.0006884
O00585	CCL21_HUMAN		23056	positive regulation of signaling process	0.00069876
O14964	HGS_HUMAN		10467	gene expression	0.00074497
O00308	WWP2_HUMAN		6091	generation of precursor metabolites and energy	0.00074887
Q9BUL8	PDC10_HUMAN		45333	cellular respiration	0.00075106
Q9BWF2	TRAIP_HUMAN		79	regulation of cyclin-dependent protein kinase activity	0.00075265
O60341	KDM1A_HUMAN		22415	viral reproductive process	0.00075265
Q9BWG6	SCNM1_HUMAN		6302	double-strand break repair	0.00075265
Q01850	CDR2_HUMAN		9967	positive regulation of signal transduction	0.00075813
O14933	UB2L6_HUMAN		32774	RNA biosynthetic process	0.00077612
P10914	IRF1_HUMAN		43549	regulation of kinase activity	0.00077612
Q12893	TM115_HUMAN		50790	regulation of catalytic activity	0.00081788
Q14512	FGFP1_HUMAN		31328	positive regulation of cellular biosynthetic process	0.00082342
Q9H0U9	TSYL1_HUMAN		1701	in utero embryonic development	0.00082418
Q969F0	FATE1_HUMAN		80090	regulation of primary metabolic process	0.00090824
Q9Y2G8	DJC16_HUMAN		33554	cellular response to stress	0.00090824
Q9BYM8	HOIL1_HUMAN		42060	wound healing	0.00090824
Q9Y6K9	NEMO_HUMAN		30111	regulation of Wnt receptor signaling pathway	0.00091934
P21673	SAT1_HUMAN		6351	transcription, DNA-dependent	0.00093371
O95251	KAT7_HUMAN		45595	regulation of cell differentiation	0.0010829
Q9NRP0	OSTC_HUMAN		51090	regulation of transcription factor activity	0.0011318
Q8IYA8	CCD36_HUMAN		90046	regulation of transcription regulator activity	0.0011318
Q13432	U119A_HUMAN		61024	membrane organization	0.0011798
Q969E8	TSR2_HUMAN		6281	DNA repair	0.0012005
P00846	ATP6_HUMAN		280	nuclear division	0.0012271
Q15223	PVRL1_HUMAN		7067	mitosis	0.0012271
O60437	PEPL_HUMAN		80134	regulation of response to stress	0.0013008
Q96BA8	CR3L1_HUMAN		87	M phase of mitotic cell cycle	0.0013429
Q96FQ6	S10AG_HUMAN		10033	response to organic substance	0.0014132
P09914	IFIT1_HUMAN		31323	regulation of cellular metabolic process	0.0014394
Q96BY9	SARAF_HUMAN		51338	regulation of transferase activity	0.0014576
P30626	SORCN_HUMAN		9891	positive regulation of biosynthetic process	0.0014783
Q16831	UPP1_HUMAN		10740	positive regulation of intracellular protein kinase cascade	0.0015251
P53634	CATC_HUMAN		51254	positive regulation of RNA metabolic process	0.001537
P08172	ACM2_HUMAN		9206	purine ribonucleoside triphosphate biosynthetic process	0.0016431
O60565	GREM1_HUMAN		10553	negative regulation of gene-specific transcription from RNA polymerase II promoter	0.0017558
Q9BWM7	SFXN3_HUMAN		16044	cellular membrane organization	0.0017641
Q14393	GAS6_HUMAN		16192	vesicle-mediated transport	0.0018258
Q96AM1	MRGRF_HUMAN		9145	purine nucleoside triphosphate biosynthetic process	0.0019202
P50416	CPT1A_HUMAN		9201	ribonucleoside triphosphate biosynthetic process	0.0019202
O15031	PLXB2_HUMAN		16255	attachment of GPI anchor to protein	0.0020934
Q96S52	PIGS_HUMAN		8625	induction of apoptosis via death domain receptors	0.0020934
Q15629	TRAM1_HUMAN		45786	negative regulation of cell cycle	0.0021366
P42892	ECE1_HUMAN		43632	modification-dependent macromolecule catabolic process	0.0022212
Q99500	S1PR3_HUMAN		19941	modification-dependent protein catabolic process	0.0022212
Q9H0E2	TOLIP_HUMAN		51239	regulation of multicellular organismal process	0.0024921
Q63ZY3	KANK2_HUMAN		45893	positive regulation of transcription, DNA-dependent	0.0024921
P30530	UFO_HUMAN		6511	ubiquitin-dependent protein catabolic process	0.0024987
Q6PML9	ZNT9_HUMAN		9611	response to wounding	0.0025254
Q7Z3K3	POGZ_HUMAN		9142	nucleoside triphosphate biosynthetic process	0.002602
P33897	ABCD1_HUMAN		51174	regulation of phosphorus metabolic process	0.0028463
P22692	IBP4_HUMAN		19220	regulation of phosphate metabolic process	0.0028463
P12110	CO6A2_HUMAN		9141	nucleoside triphosphate metabolic process	0.0028463
Q9UJ14	GGT7_HUMAN		48285	organelle fission	0.0028866
Q6P996	PDXD1_HUMAN		8637	apoptotic mitochondrial changes	0.0029094
P98194	AT2C1_HUMAN		6310	DNA recombination	0.0029892
Q9C0F1	CEP44_HUMAN		8633	activation of pro-apoptotic gene products	0.0029892
Q8IYX8	CE57L_HUMAN		43161	proteasomal ubiquitin-dependent protein catabolic process	0.0029892
P07093	GDN_HUMAN		10498	proteasomal protein catabolic process	0.0029892
Q9NPB0	SMDC1_HUMAN		51701	interaction with host	0.0030964
Q86Y07	VRK2_HUMAN		43433	negative regulation of transcription factor activity	0.0030971
Q9P0V3	SH3B4_HUMAN		90048	negative regulation of transcription regulator activity	0.0030971
O14672	ADA10_HUMAN		7346	regulation of mitotic cell cycle	0.0032114
Q96CX2	KCD12_HUMAN		6468	protein amino acid phosphorylation	0.0034433
Q9UI14	PRAF1_HUMAN		44248	cellular catabolic process	0.0036056
Q8IY17	PLPL6_HUMAN		9144	purine nucleoside triphosphate metabolic process	0.0038492
Q9HD45	TM9S3_HUMAN		65003	macromolecular complex assembly	0.0040926
Q96LI6	HSFY1_HUMAN		9205	purine ribonucleoside triphosphate metabolic process	0.0042296
Q9H7F0	AT133_HUMAN		9152	purine ribonucleotide biosynthetic process	0.0044372
Q10472	GALT1_HUMAN		48513	organ development	0.0045654
O43306	ADCY6_HUMAN		9199	ribonucleoside triphosphate metabolic process	0.0048895
O95477	ABCA1_HUMAN		45859	regulation of protein kinase activity	0.0048996
P10909	CLUS_HUMAN		30334	regulation of cell migration	0.0051109
O60763	USO1_HUMAN		42325	regulation of phosphorylation	0.005144
Q92985	IRF7_HUMAN		51708	intracellular protein transport in other organism involved in symbiotic interaction	0.005169
Q8IY26	PPAC2_HUMAN		19060	intracellular transport of viral proteins in host cell	0.005169
Q9UDY4	DNJB4_HUMAN		46719	regulation of viral protein levels in host cell	0.005169
Q9Y4B5	MTCL1_HUMAN		30581	symbiont intracellular protein transport in host	0.005169
P04626	ERBB2_HUMAN		80135	regulation of cellular response to stress	0.0052837
Q06136	KDSR_HUMAN		42770	DNA damage response, signal transduction	0.0058467
Q8NC54	KCT2_HUMAN		34613	cellular protein localization	0.0058467
O95674	CDS2_HUMAN		6916	anti-apoptosis	0.0058467
Q96TC7	RMD3_HUMAN		9150	purine ribonucleotide metabolic process	0.0059831
Q9H496	IFG15_HUMAN		43009	chordate embryonic development	0.0060276
Q99675	CGRF1_HUMAN		15980	energy derivation by oxidation of organic compounds	0.0061269
Q86UQ4	ABCAD_HUMAN		6366	transcription from RNA polymerase II promoter	0.0062557
Q8NEW0	ZNT7_HUMAN		16574	histone ubiquitination	0.0063169
Q9Y282	ERGI3_HUMAN		51641	cellular localization	0.0067348
Q7Z4N8	P4HA3_HUMAN		32583	regulation of gene-specific transcription	0.0067348
Q12846	STX4_HUMAN		70727	cellular macromolecule localization	0.0070179
Q9NQX7	ITM2C_HUMAN		43066	negative regulation of apoptosis	0.0072201
Q15012	LAP4A_HUMAN		71310	cellular response to organic substance	0.0072201
Q13637	RAB32_HUMAN		32268	regulation of cellular protein metabolic process	0.0072512
O14681	EI24_HUMAN		23051	regulation of signaling process	0.0072613
Q68CZ2	TENS3_HUMAN		48583	regulation of response to stimulus	0.0074466
O00170	AIP_HUMAN		60429	epithelium development	0.00758
O95429	BAG4_HUMAN		9792	embryonic development ending in birth or egg hatching	0.007838
P01130	LDLR_HUMAN		9966	regulation of signal transduction	0.0079901
P38435	VKGC_HUMAN		31099	regeneration	0.0082197
Q53EP0	FND3B_HUMAN		51052	regulation of DNA metabolic process	0.0082197
Q96B96	TM159_HUMAN		15985	energy coupled proton transport, down electrochemical gradient	0.0082197
Q5SW79	CE170_HUMAN		15986	ATP synthesis coupled proton transport	0.0082197
Q7Z7M9	GALT5_HUMAN		6261	DNA-dependent DNA replication	0.008359
Q13114	TRAF3_HUMAN		82	G1/S transition of mitotic cell cycle	0.0084704
Q8IXI2	MIRO1_HUMAN		45449	regulation of transcription	0.0089603
P33527	MRP1_HUMAN		6754	ATP biosynthetic process	0.0096323
P28074	PSB5_HUMAN		43069	negative regulation of programmed cell death	0.0099318
Q9NPG3	UBN1_HUMAN		9888	tissue development	0.010253
Q5T1M5	FKB15_HUMAN		43933	macromolecular complex subunit organization	0.010473
O15127	SCAM2_HUMAN		9259	ribonucleotide metabolic process	0.010543
Q5VV42	CDKAL_HUMAN		60548	negative regulation of cell death	0.01074
Q16637	SMN_HUMAN		10556	regulation of macromolecule biosynthetic process	0.010761
Q07960	RHG01_HUMAN		44085	cellular component biogenesis	0.011764
O14579	COPE_HUMAN		70936	protein K48-linked ubiquitination	0.011976
Q92896	GSLG1_HUMAN		8284	positive regulation of cell proliferation	0.012129
Q9BSA9	TM175_HUMAN		51270	regulation of cellular component movement	0.012167
P25116	PAR1_HUMAN		19058	viral infectious cycle	0.012606
O95159	ZFPL1_HUMAN		8104	protein localization	0.012931
Q969G5	PRDBP_HUMAN		9260	ribonucleotide biosynthetic process	0.013054
Q9H1C4	UN93B_HUMAN		70887	cellular response to chemical stimulus	0.013109
Q96ST2	IWS1_HUMAN		2221	pattern recognition receptor signaling pathway	0.013262
Q15582	BGH3_HUMAN		6516	glycoprotein catabolic process	0.013262
O00469	PLOD2_HUMAN		9790	embryonic development	0.014076
Q9UP95	S12A4_HUMAN		51247	positive regulation of protein metabolic process	0.014948
Q8NBM4	UBAC2_HUMAN		1892	embryonic placenta development	0.015277
Q9NWV8	BABA1_HUMAN		22607	cellular component assembly	0.016179
Q96BI1	S22AI_HUMAN		42129	regulation of T cell proliferation	0.016428
P35080	PROF2_HUMAN		1932	regulation of protein amino acid phosphorylation	0.016465
O75165	DJC13_HUMAN		71634	regulation of transforming growth factor-beta production	0.016511
P49591	SYSC_HUMAN		6163	purine nucleotide metabolic process	0.016675
O94851	MICA2_HUMAN		10468	regulation of gene expression	0.017209
Q16787	LAMA3_HUMAN		46034	ATP metabolic process	0.017209
Q8WUM9	S20A1_HUMAN		51096	positive regulation of helicase activity	0.018392
P05161	ISG15_HUMAN		31573	intra-S DNA damage checkpoint	0.018392
Q7Z4F1	LRP10_HUMAN		16070	RNA metabolic process	0.018669
Q9UJ70	NAGK_HUMAN		2224	toll-like receptor signaling pathway	0.019239
P78357	CNTP1_HUMAN		70303	negative regulation of stress-activated protein kinase signaling cascade	0.019239
O60220	TIM8A_HUMAN		46907	intracellular transport	0.019778
Q8N474	SFRP1_HUMAN		45075	regulation of interleukin-12 biosynthetic process	0.019778
Q5T9L3	WLS_HUMAN		45910	negative regulation of DNA recombination	0.019778
O15321	TM9S1_HUMAN		50678	regulation of epithelial cell proliferation	0.019937
Q7Z4V5	HDGR2_HUMAN		31400	negative regulation of protein modification process	0.019937
P30519	HMOX2_HUMAN		31326	regulation of cellular biosynthetic process	0.019938
Q96KG9	NTKL_HUMAN		7005	mitochondrion organization	0.01994
P30443	1A01_HUMAN		31570	DNA integrity checkpoint	0.020038
P10620	MGST1_HUMAN		46328	regulation of JNK cascade	0.020249
P10276	RARA_HUMAN		10646	regulation of cell communication	0.021059
O60353	FZD6_HUMAN		6164	purine nucleotide biosynthetic process	0.022029
Q6P1M0	S27A4_HUMAN		51099	positive regulation of binding	0.022033
Q03518	TAP1_HUMAN		10741	negative regulation of intracellular protein kinase cascade	0.02232
O00203	AP3B1_HUMAN		51179	localization	0.023122
P30411	BKRB2_HUMAN		9889	regulation of biosynthetic process	0.02392
Q9Y3C5	RNF11_HUMAN		10970	microtubule-based transport	0.02392
Q9HAU0	PKHA5_HUMAN		30198	extracellular matrix organization	0.024506
P62891	RL39_HUMAN		30335	positive regulation of cell migration	0.024773
Q969N2	PIGT_HUMAN		50863	regulation of T cell activation	0.024808
Q9Y5G0	PCDGH_HUMAN		77	DNA damage checkpoint	0.024899
Q13563	PKD2_HUMAN		10563	negative regulation of phosphorus metabolic process	0.024899
P31947	1433S_HUMAN		45936	negative regulation of phosphate metabolic process	0.024899
Q5RI15	COX20_HUMAN		65008	regulation of biological quality	0.026252
Q9UHC7	MKRN1_HUMAN		46329	negative regulation of JNK cascade	0.026252
P43304	GPDM_HUMAN		2758	innate immune response-activating signal transduction	0.026252
Q9Y6J9	TAF6L_HUMAN		34220	ion transmembrane transport	0.026252
O43929	ORC4_HUMAN		71216	cellular response to biotic stimulus	0.027511
Q13617	CUL2_HUMAN		7162	negative regulation of cell adhesion	0.027511
P11474	ERR1_HUMAN		45184	establishment of protein localization	0.027557
Q9BUN8	DERL1_HUMAN		32270	positive regulation of cellular protein metabolic process	0.027557
Q99471	PFD5_HUMAN		6352	transcription initiation	0.027854
Q969H0	FBXW7_HUMAN		31401	positive regulation of protein modification process	0.028556
P16278	BGAL_HUMAN		51656	establishment of organelle localization	0.028716
Q86TM6	SYVN1_HUMAN		33084	regulation of immature T cell proliferation in the thymus	0.028716
P15954	COX7C_HUMAN		33087	negative regulation of immature T cell proliferation	0.028716
Q9UBU6	FA8A1_HUMAN		33088	negative regulation of immature T cell proliferation in the thymus	0.028716
Q7Z7L7	ZER1_HUMAN		9226	nucleotide-sugar biosynthetic process	0.028716
Q9NW15	ANO10_HUMAN		70933	histone H4 deacetylation	0.028716
Q7KZN9	COX15_HUMAN		70932	histone H3 deacetylation	0.028716
Q9UPT5	EXOC7_HUMAN		22617	extracellular matrix disassembly	0.028716
O96000	NDUBA_HUMAN		10551	regulation of gene-specific transcription from RNA polymerase II promoter	0.030165
A4D1E9	GTPBA_HUMAN		42326	negative regulation of phosphorylation	0.030331
P51553	IDH3G_HUMAN		2757	immune response-activating signal transduction	0.030331
Q96DZ1	ERLEC_HUMAN		31576	G2/M transition checkpoint	0.030368
Q8IWV8	UBR2_HUMAN		15031	protein transport	0.030852
Q96QD8	S38A2_HUMAN		70302	regulation of stress-activated protein kinase signaling cascade	0.031006
Q9Y3E0	GOT1B_HUMAN		51272	positive regulation of cellular component movement	0.031792
P00395	COX1_HUMAN		19219	regulation of nucleobase, nucleoside, nucleotide and nucleic acid metabolic process	0.03195
Q6UN15	FIP1_HUMAN		48589	developmental growth	0.033152
P10176	COX8A_HUMAN		33036	macromolecule localization	0.03349
Q6PEY2	TBA3E_HUMAN		33598	mammary gland epithelial cell proliferation	0.033998
Q13748	TBA3C_HUMAN		1836	release of cytochrome c from mitochondria	0.034689
O14896	IRF6_HUMAN		2218	activation of innate immune response	0.034689
O95218	ZRAB2_HUMAN		22603	regulation of anatomical structure morphogenesis	0.035331
P23025	XPA_HUMAN		40012	regulation of locomotion	0.035583
P41134	ID1_HUMAN		60562	epithelial tube morphogenesis	0.036005
Q8NAP3	ZBT38_HUMAN		51640	organelle localization	0.036463
P53041	PPP5_HUMAN		43623	cellular protein complex assembly	0.036521
Q13769	THOC5_HUMAN		10324	membrane invagination	0.037344
Q16665	HIF1A_HUMAN		6897	endocytosis	0.037344
O94763	RMP_HUMAN		16575	histone deacetylation	0.037836
O95714	HERC2_HUMAN		71222	cellular response to lipopolysaccharide	0.037836
Q96G23	CERS2_HUMAN		10564	regulation of cell cycle process	0.037948
Q10471	GALT2_HUMAN		23014	signal transmission via phosphorylation event	0.037948
O43709	WBS22_HUMAN		6886	intracellular protein transport	0.037948
P36507	MP2K2_HUMAN		7243	intracellular protein kinase cascade	0.037948
Q00535	CDK5_HUMAN		33032	regulation of myeloid cell apoptosis	0.037948
Q96BQ5	CC127_HUMAN		46782	regulation of viral transcription	0.037948
P62487	RPB7_HUMAN		30865	cortical cytoskeleton organization	0.037948
Q8N0U8	VKORL_HUMAN		30866	cortical actin cytoskeleton organization	0.037948
P62875	RPAB5_HUMAN		51171	regulation of nitrogen compound metabolic process	0.038278
P18887	XRCC1_HUMAN		51340	regulation of ligase activity	0.038702
P78356	PI42B_HUMAN		51654	establishment of mitochondrion localization	0.038711
O14733	MP2K7_HUMAN		209	protein polyubiquitination	0.040067
Q9NXF1	TEX10_HUMAN		42246	tissue regeneration	0.040253
O60885	BRD4_HUMAN		31100	organ regeneration	0.04067
Q9UDY2	ZO2_HUMAN		9056	catabolic process	0.04098
Q9BXF6	RFIP5_HUMAN		42176	regulation of protein catabolic process	0.041317
Q86U28	ISCA2_HUMAN		6650	glycerophospholipid metabolic process	0.043201
Q9H8M7	F188A_HUMAN		31396	regulation of protein ubiquitination	0.043201
Q9Y291	RT33_HUMAN		6476	protein amino acid deacetylation	0.044824
P05067	A4_HUMAN		45944	positive regulation of transcription from RNA polymerase II promoter	0.044947
Q9H2K8	TAOK3_HUMAN		33674	positive regulation of kinase activity	0.045383
P57772	SELB_HUMAN		45785	positive regulation of cell adhesion	0.045383
Q15014	MO4L2_HUMAN		7165	signal transduction	0.045383
Q12874	SF3A3_HUMAN		6308	DNA catabolic process	0.046816
Q9BVX2	T106C_HUMAN		46486	glycerolipid metabolic process	0.047106
Q9NRL2	BAZ1A_HUMAN		2009	morphogenesis of an epithelium	0.047347
P20073	ANXA7_HUMAN		43506	regulation of JUN kinase activity	0.04786
Q8NC60	NOA1_HUMAN		42130	negative regulation of T cell proliferation	0.048405
Q96QK1	VPS35_HUMAN		45765	regulation of angiogenesis	0.048853
Q4G0F5	VP26B_HUMAN		43388	positive regulation of DNA binding	0.049074
Q7Z7A1	CNTRL_HUMAN		44283	small molecule biosynthetic process	0.049074
P48960	CD97_HUMAN		51649	establishment of localization in cell	0.049074
Q8N720	ZN655_HUMAN		51437	positive regulation of ubiquitin-protein ligase activity involved in mitotic cell cycle	0.049074
Q9H4A3	WNK1_HUMAN		60711	labyrinthine layer development	0.049218
Q16236	NF2L2_HUMAN		61025	membrane fusion	0.049714
Q96SB8	SMC6_HUMAN		10149	senescence	0.049718
Q659C4	LAR1B_HUMAN		43029	T cell homeostasis	0.049718
P23508	CRCM_HUMAN		51702	interaction with symbiont	0.049718
Q9BSL1	UBAC1_HUMAN
Q15005	SPCS2_HUMAN
Q8IWZ3	ANKH1_HUMAN
Q13177	PAK2_HUMAN
Q05086	UBE3A_HUMAN
P27449	VATL_HUMAN
A8K7B7	A8K7B7_HUMAN
B3KUN1	B3KUN1_HUMAN
Q14186	TFDP1_HUMAN
Q96JC1	VPS39_HUMAN
O00716	E2F3_HUMAN
Q16254	E2F4_HUMAN
Q13158	FADD_HUMAN
P04183	KITH_HUMAN
Q13427	PPIG_HUMAN
Q6NYC8	PPR18_HUMAN
O95782	AP2A1_HUMAN
P19013	K2C4_HUMAN
Q96F44	TRI11_HUMAN
Q9Y5X3	SNX5_HUMAN
O75376	NCOR1_HUMAN
P42574	CASP3_HUMAN
O00515	LAD1_HUMAN
Q5VSL9	STRP1_HUMAN
Q9UKK9	NUDT5_HUMAN
P55327	TPD52_HUMAN
P01135	TGFA_HUMAN
Q9GZT3	SLIRP_HUMAN
Q9NP98	MYOZ1_HUMAN
O95400	CD2B2_HUMAN
Q9BT92	TCHP_HUMAN
Q9P2B4	CT2NL_HUMAN
O15037	KHNYN_HUMAN
Q14116	IL18_HUMAN
Q9GZT9	EGLN1_HUMAN
P16220	CREB1_HUMAN
P18846	ATF1_HUMAN
P31323	KAP3_HUMAN
B2R5T5	B2R5T5_HUMAN
Q12982	BNIP2_HUMAN
Q12981	SEC20_HUMAN
O60238	BNI3L_HUMAN
Q9UI95	MD2L2_HUMAN
P18847	ATF3_HUMAN
P10826	RARB_HUMAN
P08651	NFIC_HUMAN
Q92830	KAT2A_HUMAN
O15151	MDM4_HUMAN
P00742	FA10_HUMAN
P08709	FA7_HUMAN
P10144	GRAB_HUMAN
P20718	GRAH_HUMAN
P78396	CCNA1_HUMAN
Q9H204	MED28_HUMAN
Q8WXE1	ATRIP_HUMAN
Q9Y463	DYR1B_HUMAN
F1D8S6	F1D8S6_HUMAN
O60934	NBN_HUMAN
O14558	HSPB6_HUMAN
O43927	CXL13_HUMAN
A4FU69	EFCB5_HUMAN
Q0VD86	INCA1_HUMAN
Q9HAT0	ROP1A_HUMAN
P10827	THA_HUMAN
Q8IUC0	KR131_HUMAN
P00519	ABL1_HUMAN
O00273	DFFA_HUMAN
C9JLW8	F195B_HUMAN
Q96KC8	DNJC1_HUMAN
Q9NVL8	CN105_HUMAN
Q149M6	Q149M6_HUMAN
Q9Y639	NPTN_HUMAN
Q9BPX1	DHB14_HUMAN
Q9Y2J4	AMOL2_HUMAN
Q01534	TSPY1_HUMAN
Q8NI38	IKBD_HUMAN
Q147U7	SMCO1_HUMAN
Q8N5T2	TBC19_HUMAN
P51659	DHB4_HUMAN
Q8NA61	SPERT_HUMAN
Q15599	NHRF2_HUMAN
Q96KQ4	ASPP1_HUMAN
P80404	GABT_HUMAN
Q9BWT7	CAR10_HUMAN
Q9H7D0	DOCK5_HUMAN
P49901	MCSP_HUMAN
Q9NWB7	IFT57_HUMAN
Q9H2H8	PPIL3_HUMAN
P41222	PTGDS_HUMAN
P51610	HCFC1_HUMAN
Q00534	CDK6_HUMAN
P01730	CD4_HUMAN
P63172	DYLT1_HUMAN
Q9UPY8	MARE3_HUMAN
Q96B97	SH3K1_HUMAN
P22681	CBL_HUMAN
O14782	KIF3C_HUMAN
Q15056	IF4H_HUMAN
Q6NVV1	R13P3_HUMAN
Q96RQ3	MCCA_HUMAN
Q8NCM8	DYHC2_HUMAN
O76064	RNF8_HUMAN
O95602	RPA1_HUMAN
P20585	MSH3_HUMAN
P28370	SMCA1_HUMAN
P49959	MRE11_HUMAN
P52701	MSH6_HUMAN
P54132	BLM_HUMAN
Q13426	XRCC4_HUMAN
Q14191	WRN_HUMAN
Q96GM5	SMRD1_HUMAN
Q14676	MDC1_HUMAN
Q9UQL6	HDAC5_HUMAN
Q12888	TP53B_HUMAN
Q5JPT6	Q5JPT6_HUMAN
Q6IBN1	Q6IBN1_HUMAN
A7E2E1	A7E2E1_HUMAN
Q92956	TNR14_HUMAN
Q9NVP2	ASF1B_HUMAN
P51531	SMCA2_HUMAN
O00458	IFRD1_HUMAN
O43513	MED7_HUMAN
P33240	CSTF2_HUMAN
Q99856	ARI3A_HUMAN
P12931	SRC_HUMAN
Q9UKV0	HDAC9_HUMAN
P07947	YES_HUMAN
Q15750	TAB1_HUMAN
P55854	SUMO3_HUMAN
P49427	UB2R1_HUMAN
P49116	NR2C2_HUMAN
P48730	KC1D_HUMAN
P51965	UB2E1_HUMAN
P51668	UB2D1_HUMAN
Q9NPF5	DMAP1_HUMAN
Q96ST3	SIN3A_HUMAN
P48454	PP2BC_HUMAN
Q9Y6H6	KCNE3_HUMAN
Q9Y5F6	PCDGM_HUMAN
Q9Y3Q8	T22D4_HUMAN
P31260	HXA10_HUMAN
Q7L190	DPPA4_HUMAN
O60760	HPGDS_HUMAN
Q9Y2M0	FAN1_HUMAN
P19419	ELK1_HUMAN
P54920	SNAA_HUMAN
Q9NRW1	RAB6B_HUMAN
P0DJI8	SAA1_HUMAN
P13056	NR2C1_HUMAN
O76095	JTB_HUMAN
P19652	A1AG2_HUMAN
Q9NRY6	PLS3_HUMAN
Q68G74	LHX8_HUMAN
P06028	GLPB_HUMAN
Q14525	KT33B_HUMAN
Q6UWN8	ISK6_HUMAN
O75558	STX11_HUMAN
Q9Y4P9	SPEF1_HUMAN
Q14576	ELAV3_HUMAN
Q9H159	CAD19_HUMAN
O60519	CRBL2_HUMAN
P60022	DEFB1_HUMAN
P07307	ASGR2_HUMAN
P15328	FOLR1_HUMAN
Q96S65	CSRN1_HUMAN
P55774	CCL18_HUMAN
Q16864	VATF_HUMAN
Q06609	RAD51_HUMAN
O43739	CYH3_HUMAN
Q15382	RHEB_HUMAN
Q92478	CLC2B_HUMAN
O95273	CCDB1_HUMAN
Q68DY1	ZN626_HUMAN
Q8NEY4	VATC2_HUMAN
O15392	BIRC5_HUMAN
P49763	PLGF_HUMAN
Q16394	EXT1_HUMAN
Q8N682	DRAM1_HUMAN
P14555	PA2GA_HUMAN
P41240	CSK_HUMAN
Q9BX68	HINT2_HUMAN
Q12926	ELAV2_HUMAN
Q9HD23	MRS2_HUMAN
Q9UK22	FBX2_HUMAN
Q93065	Q93065_HUMAN
Q8WVF5	KCTD4_HUMAN
Q5SW96	ARH_HUMAN
Q8WXF8	DEDD2_HUMAN
P56181	NDUV3_HUMAN
Q8N9W6	BOLL_HUMAN
Q8WUH6	TM263_HUMAN
O96006	ZBED1_HUMAN
Q96EZ8	MCRS1_HUMAN
Q9BSJ6	FA64A_HUMAN
P15531	NDKA_HUMAN
Q9P1W9	PIM2_HUMAN
Q99541	PLIN2_HUMAN
Q86SE5	RALYL_HUMAN
Q96IJ6	GMPPA_HUMAN
Q9H813	TM206_HUMAN
Q8TEE9	SAP25_HUMAN
Q9NXF8	ZDHC7_HUMAN
Q7L2Z9	CENPQ_HUMAN
Q8N0V1	ZNAS1_HUMAN
Q02750	MP2K1_HUMAN
Q63ZY6	NSN5C_HUMAN
Q96MD7	CI085_HUMAN
P14770	GPIX_HUMAN
P05114	HMGN1_HUMAN
O15503	INSI1_HUMAN
Q15007	FL2D_HUMAN
Q16774	KGUA_HUMAN
P29992	GNA11_HUMAN
Q7Z4H7	HAUS6_HUMAN
Q96F46	I17RA_HUMAN
Q53RE8	ANR39_HUMAN
O75177	CREST_HUMAN
Q6ZP80	TM182_HUMAN
Q9GZV8	PRD14_HUMAN
Q9H000	MKRN2_HUMAN
O14686	KMT2D_HUMAN
P43355	MAGA1_HUMAN
Q8NFH5	NUP53_HUMAN
O43557	TNF14_HUMAN
Q9Y5A6	ZSC21_HUMAN
O95990	F107A_HUMAN
Q6PDB4	ZN880_HUMAN
Q99962	SH3G2_HUMAN
P35914	HMGCL_HUMAN
Q9NV23	SAST_HUMAN
Q8IUH3	RBM45_HUMAN
Q5JUX0	SPIN3_HUMAN
P48201	AT5G3_HUMAN
P13164	IFM1_HUMAN
P05408	7B2_HUMAN
P34903	GBRA3_HUMAN
Q9H0A8	COMD4_HUMAN
Q13404	UB2V1_HUMAN
Q5JR59	MTUS2_HUMAN
Q9BQ66	KR412_HUMAN
Q96IT1	ZN496_HUMAN
P30536	TSPOA_HUMAN
Q9NZM5	GSCR2_HUMAN
Q8N4H5	TOM5_HUMAN
O14770	MEIS2_HUMAN
Q16633	OBF1_HUMAN
Q9NS71	GKN1_HUMAN
O43865	SAHH2_HUMAN
Q8TBM7	TM254_HUMAN
Q96A35	RM24_HUMAN
P10398	ARAF_HUMAN
Q8WVX3	CD003_HUMAN
Q96GY0	ZC21A_HUMAN
Q9NQZ6	ZC4H2_HUMAN
P51808	DYLT3_HUMAN
Q8TBQ9	KISHA_HUMAN
Q8IZ63	PRR22_HUMAN
Q9NRS6	SNX15_HUMAN
O60262	GBG7_HUMAN
Q8TBF5	PIGX_HUMAN
P69892	HBG2_HUMAN
P08567	PLEK_HUMAN
Q8IYN2	TCAL8_HUMAN
O75909	CCNK_HUMAN
P82980	RET5_HUMAN
Q8N998	CCD89_HUMAN
O14807	RASM_HUMAN
Q5T7M9	FA69A_HUMAN
Q99750	MDFI_HUMAN
O95295	SNAPN_HUMAN
Q7L5A8	FA2H_HUMAN
P98066	TSG6_HUMAN
Q5VSY0	GKAP1_HUMAN
Q9Y2S0	RPAC2_HUMAN
P56378	68MP_HUMAN
Q9NX57	RAB20_HUMAN
P36955	PEDF_HUMAN
P55198	AF17_HUMAN
Q5D1E8	ZC12A_HUMAN
P17028	ZNF24_HUMAN
Q9NWS9	ZN446_HUMAN
Q7L8A9	VASH1_HUMAN
Q8N8U2	CDYL2_HUMAN
Q15661	TRYB1_HUMAN
Q8TF71	MOT10_HUMAN
O95989	NUDT3_HUMAN
P36382	CXA5_HUMAN
P25101	EDNRA_HUMAN
Q8WYH8	ING5_HUMAN
Q99731	CCL19_HUMAN
Q8WW12	PCNP_HUMAN
Q92882	OSTF1_HUMAN
P35372	OPRM_HUMAN
P14210	HGF_HUMAN
Q15772	SPEG_HUMAN
Q96BM0	I27L1_HUMAN
Q7Z7J5	DPPA2_HUMAN
Q6NXP0	EFC12_HUMAN
Q5VTL8	PR38B_HUMAN
O75828	CBR3_HUMAN
Q96QB4	Q96QB4_HUMAN
Q9UKJ1	PILRA_HUMAN
O75586	MED6_HUMAN
P49336	CDK8_HUMAN
Q12756	KIF1A_HUMAN
Q96J02	ITCH_HUMAN
P20916	MAG_HUMAN
Q15723	ELF2_HUMAN
Q8TAS6	Q8TAS6_HUMAN
P18545	CNRG_HUMAN
Q5JY77	GASP1_HUMAN
Q5T124	UBX11_HUMAN
A1KXE4	F168B_HUMAN
A1L0V1	A1L0V1_HUMAN
O95681	O95681_HUMAN
P25788	PSA3_HUMAN
P49759	CLK1_HUMAN
P04439	1A03_HUMAN
P15814	IGLL1_HUMAN
B3KS36	B3KS36_HUMAN
Q9HA82	CERS4_HUMAN
P49908	SEPP1_HUMAN
Q9Y371	SHLB1_HUMAN
Q9HB63	NET4_HUMAN
Q5SRE7	PHYD1_HUMAN
Q9NZQ3	SPN90_HUMAN
Q6FH22	Q6FH22_HUMAN
Q8WY48	Q8WY48_HUMAN
P09455	RET1_HUMAN
Q8WV28	BLNK_HUMAN
Q86WN1	FCSD1_HUMAN
Q15691	MARE1_HUMAN
Q68DS7	Q68DS7_HUMAN
Q06330	SUH_HUMAN
D9YZU5	D9YZU5_HUMAN
E5FQ95	E5FQ95_HUMAN
D7RIH8	D7RIH8_HUMAN
B1PKY1	B1PKY1_HUMAN
Q8N726	ARF_HUMAN
O15027	SC16A_HUMAN
Q00653	NFKB2_HUMAN
O15460	P4HA2_HUMAN
O43837	IDH3B_HUMAN
O75323	NIPS2_HUMAN
O60812	HNRC1_HUMAN
P13674	P4HA1_HUMAN
P30047	GFRP_HUMAN
P51649	SSDH_HUMAN
P55735	SEC13_HUMAN
Q13557	KCC2D_HUMAN
Q9NWM8	FKB14_HUMAN
P42771	CDN2A_HUMAN
Q15628	TRADD_HUMAN
P49915	GUAA_HUMAN
Q99873	ANM1_HUMAN
O76013	KRT36_HUMAN
P28676	GRAN_HUMAN
B3KR20	B3KR20_HUMAN
P22105	TENX_HUMAN
A4D177	A4D177_HUMAN
Q14517	FAT1_HUMAN
Q5SSJ5	HP1B3_HUMAN
P40189	IL6RB_HUMAN
Q9NZC7	WWOX_HUMAN
Q9NXR1	NDE1_HUMAN
Q15554	TERF2_HUMAN
Q53TN4	CYBR1_HUMAN
O14683	P5I11_HUMAN
Q8IXI1	MIRO2_HUMAN
O15400	STX7_HUMAN
P35869	AHR_HUMAN
Q9HA65	TBC17_HUMAN
Q5TGY1	TMCO4_HUMAN
O15217	GSTA4_HUMAN
Q8WX93	PALLD_HUMAN
Q9Y673	ALG5_HUMAN
Q7L5D6	GET4_HUMAN
P01023	A2MG_HUMAN
P41221	WNT5A_HUMAN
P40123	CAP2_HUMAN
Q9UPN7	PP6R1_HUMAN
P17947	SPI1_HUMAN
Q9BZ29	DOCK9_HUMAN
P38432	COIL_HUMAN
Q86T03	TM55B_HUMAN
P55145	MANF_HUMAN
Q9ULM3	YETS2_HUMAN
Q58DX5	NADL2_HUMAN
Q9NQ79	CRAC1_HUMAN
Q8TAP6	CEP76_HUMAN
P98172	EFNB1_HUMAN
Q99466	NOTC4_HUMAN
Q9NUJ3	T11L1_HUMAN
Q6UX71	PXDC2_HUMAN
P43405	KSYK_HUMAN
Q93052	LPP_HUMAN
Q9BXS4	TMM59_HUMAN
Q8N6L0	KASH5_HUMAN
A3KMH1	VWA8_HUMAN
P52943	CRIP2_HUMAN
Q6UB35	C1TM_HUMAN
Q9BVG8	KIFC3_HUMAN
Q9C0C2	TB182_HUMAN
Q96K76	UBP47_HUMAN
Q9P0P0	RN181_HUMAN
Q96NA8	TSNA1_HUMAN
O60493	SNX3_HUMAN
O43164	PJA2_HUMAN
Q9Y2U8	MAN1_HUMAN
O95236	APOL3_HUMAN
Q13459	MYO9B_HUMAN
Q8WXE0	CSKI2_HUMAN
P10301	RRAS_HUMAN
Q9HC77	CENPJ_HUMAN
P62942	FKB1A_HUMAN
Q9UKX2	MYH2_HUMAN
P27352	IF_HUMAN
O95183	VAMP5_HUMAN
Q9GZT4	SRR_HUMAN
Q99439	CNN2_HUMAN
Q12946	FOXF1_HUMAN
Q96J84	KIRR1_HUMAN
P51798	CLCN7_HUMAN
Q9UGI8	TES_HUMAN
Q13671	RIN1_HUMAN
P07384	CAN1_HUMAN
P15260	INGR1_HUMAN
P28290	SSFA2_HUMAN
P62508	ERR3_HUMAN
P40879	S26A3_HUMAN
Q15415	RBY1F_HUMAN
Q92526	TCPW_HUMAN
Q05D60	DEUP1_HUMAN
Q96RT7	GCP6_HUMAN
Q9H694	BICC1_HUMAN
Q8NDN9	RCBT1_HUMAN
Q9NYQ7	CELR3_HUMAN
Q3SXM5	HSDL1_HUMAN
P52565	GDIR1_HUMAN
Q15113	PCOC1_HUMAN
P51911	CNN1_HUMAN
P51809	VAMP7_HUMAN
Q16739	CEGT_HUMAN
O94929	ABLM3_HUMAN
Q92537	SUSD6_HUMAN
P10586	PTPRF_HUMAN
O75381	PEX14_HUMAN
Q13064	MKRN3_HUMAN
Q9HCH0	NCK5L_HUMAN
Q16832	DDR2_HUMAN
Q9NR46	SHLB2_HUMAN
Q8N357	S35F6_HUMAN
P46100	ATRX_HUMAN
Q9P266	JCAD_HUMAN
Q4G0G2	H1AS1_HUMAN
Q9BV68	RN126_HUMAN
Q4L180	FIL1L_HUMAN
Q8HWS3	RFX6_HUMAN
P62699	YPEL5_HUMAN
O60503	ADCY9_HUMAN
Q9H9B1	EHMT1_HUMAN
Q8IUH5	ZDH17_HUMAN
J3QS41	J3QS41_HUMAN
Q6N094	Q6N094_HUMAN
Q9P1T7	MDFIC_HUMAN
P29323	EPHB2_HUMAN
O60716	CTND1_HUMAN
Q9Y6I3	EPN1_HUMAN
Q8NB49	AT11C_HUMAN
Q15404	RSU1_HUMAN
P29536	LMOD1_HUMAN
O95302	FKBP9_HUMAN
A0MZ66	SHOT1_HUMAN
Q9H3U5	MFSD1_HUMAN
P22694	KAPCB_HUMAN
Q9UEW3	MARCO_HUMAN
P52926	HMGA2_HUMAN
Q15262	PTPRK_HUMAN
P29083	T2EA_HUMAN
Q63HK5	TSH3_HUMAN
Q96PU5	NED4L_HUMAN
Q13416	ORC2_HUMAN
Q6PJ69	TRI65_HUMAN
Q9GZU8	F192A_HUMAN
P10242	MYB_HUMAN
Q12955	ANK3_HUMAN
Q8N4Q1	MIA40_HUMAN
O00161	SNP23_HUMAN
Q68DQ2	CRBG3_HUMAN
O95456	PSMG1_HUMAN
P50542	PEX5_HUMAN
Q9UFD9	RIM3A_HUMAN
Q8TDB4	HUMMR_HUMAN
Q9GZM8	NDEL1_HUMAN
O00471	EXOC5_HUMAN
Q8NC42	RN149_HUMAN
Q9P2D7	DYH1_HUMAN
P54760	EPHB4_HUMAN
Q92759	TF2H4_HUMAN
Q9BT88	SYT11_HUMAN
Q9NUQ6	SPS2L_HUMAN
P49720	PSB3_HUMAN
Q9H6Y7	RN167_HUMAN
Q9Y5Z0	BACE2_HUMAN
Q14997	PSME4_HUMAN
Q9UJV3	TRIM1_HUMAN
P11441	UBL4A_HUMAN
Q5VWX1	KHDR2_HUMAN
Q6UX15	LAYN_HUMAN
Q99575	POP1_HUMAN
O60925	PFD1_HUMAN
Q9UBG0	MRC2_HUMAN
Q01892	SPIB_HUMAN
O60499	STX10_HUMAN
O75781	PALM_HUMAN
Q9HCU0	CD248_HUMAN
P42858	HD_HUMAN
Q13136	LIPA1_HUMAN
Q9BV19	CA050_HUMAN
Q8TF42	UBS3B_HUMAN
P53701	CCHL_HUMAN
Q9UJJ9	GNPTG_HUMAN
Q9BTU6	P4K2A_HUMAN
Q15036	SNX17_HUMAN
Q53G59	KLH12_HUMAN
Q86YV9	HPS6_HUMAN
Q9Y6N7	ROBO1_HUMAN
Q5JSL3	DOC11_HUMAN
P11047	LAMC1_HUMAN
O95994	AGR2_HUMAN
Q6AI12	ANR40_HUMAN
Q9BT67	NFIP1_HUMAN
Q96BW1	UPP_HUMAN
P15622	ZN250_HUMAN
Q5W0B1	RN219_HUMAN
P49006	MRP_HUMAN
O60494	CUBN_HUMAN
Q9Y5K5	UCHL5_HUMAN
Q9BXN2	CLC7A_HUMAN
Q86VY9	T200A_HUMAN
P42702	LIFR_HUMAN
Q86UA1	PRP39_HUMAN
Q96AA8	JKIP2_HUMAN
P51812	KS6A3_HUMAN
Q9UBB9	TFP11_HUMAN
Q9P2E5	CHPF2_HUMAN
Q8TCT7	SPP2B_HUMAN
Q15746	MYLK_HUMAN
Q86Y13	DZIP3_HUMAN
P05362	ICAM1_HUMAN
Q86WC4	OSTM1_HUMAN
Q9Y561	LRP12_HUMAN
Q00987	MDM2_HUMAN
Q3T906	GNPTA_HUMAN
Q8NDH2	CC168_HUMAN
Q7Z333	SETX_HUMAN
Q92692	PVRL2_HUMAN
Q9NYL2	MLTK_HUMAN
Q5R3I4	TTC38_HUMAN
Q9UNN8	EPCR_HUMAN
Q8NEY1	NAV1_HUMAN
Q9BZ71	PITM3_HUMAN
Q15334	L2GL1_HUMAN
Q9H8M9	EVA1A_HUMAN
P15586	GNS_HUMAN
Q8TB96	TIP_HUMAN
P55345	ANM2_HUMAN
Q2PZI1	D19L1_HUMAN
Q13049	TRI32_HUMAN
Q9UM47	NOTC3_HUMAN
P45378	TNNT3_HUMAN
Q9UBN6	TR10D_HUMAN
Q9NVM1	EVA1B_HUMAN
P22413	ENPP1_HUMAN
Q13643	FHL3_HUMAN
Q6N089	Q6N089_HUMAN
Q7Z351	Q7Z351_HUMAN
P0DMV9	HS71B_HUMAN
A0A024R8K8	A0A024R8K8_HUMAN
Q01831	XPC_HUMAN
A4D0U5	A4D0U5_HUMAN
Q96IR5	Q96IR5_HUMAN
B2RCM5	B2RCM5_HUMAN
Q86V58	Q86V58_HUMAN
P06756	ITAV_HUMAN
Q13415	ORC1_HUMAN
Q99741	CDC6_HUMAN
P30837	AL1B1_HUMAN
E9KL48	E9KL48_HUMAN
B0S7P4	B0S7P4_HUMAN
A4D1U3	A4D1U3_HUMAN
B2R4S9	B2R4S9_HUMAN
A8K4C8	A8K4C8_HUMAN
Q6IB29	Q6IB29_HUMAN
A8K517	A8K517_HUMAN
E5KNY5	E5KNY5_HUMAN
P03989	1B27_HUMAN
P78317	RNF4_HUMAN
Q15573	TAF1A_HUMAN
Q53T94	TAF1B_HUMAN
P21580	TNAP3_HUMAN
Q6VMQ6	MCAF1_HUMAN
Q8NAK8	Q8NAK8_HUMAN
Q16635	TAZ_HUMAN
Q9H2K2	TNKS2_HUMAN
Q6PJR7	Q6PJR7_HUMAN
O95271	TNKS1_HUMAN
Q9H252	KCNH6_HUMAN
Q9NWZ5	UCKL1_HUMAN
Q9BQ50	TREX2_HUMAN
O00182	LEG9_HUMAN
P30260	CDC27_HUMAN
Q9UJX3	APC7_HUMAN
O96019	ACL6A_HUMAN
Q9Y4B6	VPRBP_HUMAN
Q13087	PDIA2_HUMAN
P41227	NAA10_HUMAN
B2RTY4	MYO9A_HUMAN
Q70EL1	UBP54_HUMAN
P28482	MK01_HUMAN
Q9ULW3	ABT1_HUMAN
O15259	NPHP1_HUMAN
P16333	NCK1_HUMAN
P42680	TEC_HUMAN
Q9Y5X1	SNX9_HUMAN
A4FTV9	A4FTV9_HUMAN
O75446	SAP30_HUMAN
P41218	MNDA_HUMAN
Q5VUU6	Q5VUU6_HUMAN
P22830	HEMH_HUMAN
Q8TBK6	ZCH10_HUMAN
Q9NQH7	XPP3_HUMAN
Q9C0J8	WDR33_HUMAN
O14548	COX7R_HUMAN
Q5SYE7	NHSL1_HUMAN
Q96KP1	EXOC2_HUMAN
P14406	CX7A2_HUMAN
Q99735	MGST2_HUMAN
O95721	SNP29_HUMAN
Q12899	TRI26_HUMAN
Q96RF0	SNX18_HUMAN
Q9NW64	RBM22_HUMAN
Q96QT4	TRPM7_HUMAN
Q8IZT6	ASPM_HUMAN
Q9P031	TAP26_HUMAN
Q5T2T1	MPP7_HUMAN
Q9NVE7	PANK4_HUMAN
Q7L5Y9	MAEA_HUMAN
O95260	ATE1_HUMAN
Q9BYC5	FUT8_HUMAN
Q8N8J7	CD032_HUMAN
Q96JB5	CK5P3_HUMAN
Q9BRX8	F213A_HUMAN
Q06190	P2R3A_HUMAN
O00507	USP9Y_HUMAN
O75487	GPC4_HUMAN
Q96PY6	NEK1_HUMAN
O43920	NDUS5_HUMAN
Q9ULK5	VANG2_HUMAN
Q8IVS2	FABD_HUMAN
Q8TAA9	VANG1_HUMAN
O15211	RGL2_HUMAN
Q15435	PP1R7_HUMAN
Q5JV73	FRPD3_HUMAN
O43427	FIBP_HUMAN
P34741	SDC2_HUMAN
P35556	FBN2_HUMAN
Q9BW72	HIG2A_HUMAN
O95167	NDUA3_HUMAN
Q8WUA4	TF3C2_HUMAN
Q5VT98	PRA20_HUMAN
Q9Y6M9	NDUB9_HUMAN
Q9Y512	SAM50_HUMAN
Q5VWQ0	RSBN1_HUMAN
Q96QC0	PP1RA_HUMAN
Q9NZI7	UBIP1_HUMAN
Q9UET6	TRM7_HUMAN
Q96IZ0	PAWR_HUMAN
P49821	NDUV1_HUMAN
Q9ULH0	KDIS_HUMAN
Q9H871	RMD5A_HUMAN
O43464	HTRA2_HUMAN
Q9ULF5	S39AA_HUMAN
Q9P2J3	KLHL9_HUMAN
Q66PJ3	AR6P4_HUMAN
P19404	NDUV2_HUMAN
Q92901	RL3L_HUMAN
Q9HCM4	E41L5_HUMAN
Q96P47	AGAP3_HUMAN
O95249	GOSR1_HUMAN
Q1ED39	KNOP1_HUMAN
P42568	AF9_HUMAN
Q9P2N5	RBM27_HUMAN
Q9UKF6	CPSF3_HUMAN
Q9UL63	MKLN1_HUMAN
Q969S3	ZN622_HUMAN
Q6ZPD9	D19L3_HUMAN
Q53GT1	KLH22_HUMAN
P05026	AT1B1_HUMAN
P61421	VA0D1_HUMAN
Q6ZSJ8	CA122_HUMAN
Q9H0I2	ENKD1_HUMAN
Q8N567	ZCHC9_HUMAN
P20719	HXA5_HUMAN
Q6PD62	CTR9_HUMAN
Q9BY44	EIF2A_HUMAN
Q9C0H6	KLHL4_HUMAN
Q93050	VPP1_HUMAN
O75431	MTX2_HUMAN
P35610	SOAT1_HUMAN
Q8NG31	CASC5_HUMAN
Q86YS7	C2CD5_HUMAN
P01891	1A68_HUMAN
Q8IVV7	GID4_HUMAN
Q07864	DPOE1_HUMAN
Q92791	SC65_HUMAN
Q9P2I0	CPSF2_HUMAN
Q14493	SLBP_HUMAN
Q8N5P1	ZC3H8_HUMAN
O95169	NDUB8_HUMAN
Q9H4A5	GLP3L_HUMAN
Q8IUR7	ARMC8_HUMAN
Q6ZN17	LN28B_HUMAN
O75787	RENR_HUMAN
Q8NC56	LEMD2_HUMAN
Q3ZAQ7	VMA21_HUMAN
Q15904	VAS1_HUMAN
O43502	RA51C_HUMAN
O43566	RGS14_HUMAN
Q86X55	CARM1_HUMAN
O75771	RA51D_HUMAN
P15170	ERF3A_HUMAN
P27695	APEX1_HUMAN
P40337	VHL_HUMAN
Q03060	CREM_HUMAN
Q13642	FHL1_HUMAN
Q15257	PTPA_HUMAN
Q15596	NCOA2_HUMAN
Q6IPX3	TCAL6_HUMAN
Q7RTU3	OLIG3_HUMAN
Q8IV48	ERI1_HUMAN
Q8NC24	RELL2_HUMAN
Q92754	AP2C_HUMAN
Q93034	CUL5_HUMAN
Q96NC0	ZMAT2_HUMAN
Q9BRK0	REEP2_HUMAN
Q9BWU0	NADAP_HUMAN
Q9BZE9	ASPC1_HUMAN
Q9H4D5	NXF3_HUMAN
Q9UHF5	IL17B_HUMAN
Q9UNP9	PPIE_HUMAN
Q9Y4C8	RBM19_HUMAN
Q9Y5Z7	HCFC2_HUMAN
Q9NR22	ANM8_HUMAN
Q9NVM4	ANM7_HUMAN
Q96LA8	ANM6_HUMAN
P00739	HPTR_HUMAN
Q9BRQ0	PYGO2_HUMAN
O43318	M3K7_HUMAN
O60678	ANM3_HUMAN
Q04725	TLE2_HUMAN
Q71F23	CENPU_HUMAN
P38606	VATA_HUMAN
Q9UIL1	SCOC_HUMAN
Q68D85	NR3L1_HUMAN
Q8N8A2	ANR44_HUMAN
Q8NB46	ANR52_HUMAN
Q8WV44	TRI41_HUMAN
Q71UI9	H2AV_HUMAN
Q9NR28	DBLOH_HUMAN
P52435	RPB11_HUMAN
Q14574	DSC3_HUMAN
Q66LE6	2ABD_HUMAN
Q9Y3E2	BOLA1_HUMAN
Q9UQ13	SHOC2_HUMAN
P51608	MECP2_HUMAN
Q9C0C9	UBE2O_HUMAN
P54198	HIRA_HUMAN
Q9H6T3	RPAP3_HUMAN
Q9UPU5	UBP24_HUMAN
Q6ZU65	UBN2_HUMAN
Q4G0N4	NAKD2_HUMAN
P78332	RBM6_HUMAN
Q99567	NUP88_HUMAN
P53803	RPAB4_HUMAN
P25440	BRD2_HUMAN
O60547	GMDS_HUMAN
P82909	RT36_HUMAN
Q96EE3	SEH1_HUMAN
Q9H4L5	OSBL3_HUMAN
Q9Y2Z0	SGT1_HUMAN
O43172	PRP4_HUMAN
Q96C92	SDCG3_HUMAN
Q9UKV8	AGO2_HUMAN
P49916	DNLI3_HUMAN
Q8IXW5	RPAP2_HUMAN
P13798	ACPH_HUMAN
P36954	RPB9_HUMAN
O94766	B3GA3_HUMAN
Q9H5V9	CX056_HUMAN
Q8TBX8	PI42C_HUMAN
Q8IZL8	PELP1_HUMAN
Q86U38	NOP9_HUMAN
P11171	41_HUMAN
O00178	GTPB1_HUMAN
Q8WYA0	IFT81_HUMAN
Q8N878	FRMD1_HUMAN
Q02218	ODO1_HUMAN
P04066	FUCO_HUMAN
Q9UGN5	PARP2_HUMAN
Q5T0T0	MARH8_HUMAN
Q9Y2B0	CNPY2_HUMAN
P42773	CDN2C_HUMAN
Q5UCC4	EMC10_HUMAN
Q86XK2	FBX11_HUMAN
P14735	IDE_HUMAN
P10075	GLI4_HUMAN
Q8NDF8	PAPD5_HUMAN
Q9Y4C1	KDM3A_HUMAN
Q8WUD6	CHPT1_HUMAN
Q96JN8	NEUL4_HUMAN
P08559	ODPA_HUMAN
Q7Z5N4	SDK1_HUMAN
Q15042	RB3GP_HUMAN
Q14195	DPYL3_HUMAN
Q4KMP7	TB10B_HUMAN
Q9Y2J2	E41L3_HUMAN
Q08AD1	CAMP2_HUMAN
Q96RR1	PEO1_HUMAN
O43395	PRPF3_HUMAN
Q9BZF2	OSBL7_HUMAN
O94762	RECQ5_HUMAN
Q09328	MGT5A_HUMAN
O15504	NUPL2_HUMAN
Q8IV63	VRK3_HUMAN
Q00526	CDK3_HUMAN
Q5SY16	NOL9_HUMAN
P62310	LSM3_HUMAN
P35244	RFA3_HUMAN
Q9Y6Y8	S23IP_HUMAN
O43148	MCES_HUMAN
O15514	RPB4_HUMAN
Q9NUW8	TYDP1_HUMAN
Q9H4L4	SENP3_HUMAN
P0CAP2	GRL1A_HUMAN
O00330	ODPX_HUMAN
Q8N9R8	SCAI_HUMAN
Q9BV38	WDR18_HUMAN
Q96B36	AKTS1_HUMAN
Q9BZF3	OSBL6_HUMAN
Q6P587	FAHD1_HUMAN
O75170	PP6R2_HUMAN
Q96EE4	CC126_HUMAN
Q7Z739	YTHD3_HUMAN
Q9P000	COMD9_HUMAN
P43378	PTN9_HUMAN
P48426	PI42A_HUMAN
Q8IUE6	H2A2B_HUMAN
P49005	DPOD2_HUMAN
P42229	STA5A_HUMAN
O14757	CHK1_HUMAN
P23921	RIR1_HUMAN
P18074	ERCC2_HUMAN
Q7L7X3	TAOK1_HUMAN
Q96C12	ARMC5_HUMAN
P07478	TRY2_HUMAN
Q15349	KS6A2_HUMAN
Q9H4P4	RNF41_HUMAN
Q8WY36	BBX_HUMAN
Q15418	KS6A1_HUMAN
O75683	SURF6_HUMAN
Q9UIV1	CNOT7_HUMAN
O60613	SEP15_HUMAN
Q9UII4	HERC5_HUMAN
Q8N3Y7	RDHE2_HUMAN
P78346	RPP30_HUMAN
P46063	RECQ1_HUMAN
P98173	FAM3A_HUMAN
Q5T447	HECD3_HUMAN
P12955	PEPD_HUMAN
Q30KQ2	DB130_HUMAN
Q9UPY6	WASF3_HUMAN
Q9UPP1	PHF8_HUMAN
Q9BQ48	RM34_HUMAN
Q7Z478	DHX29_HUMAN
Q13370	PDE3B_HUMAN
Q9BYC8	RM32_HUMAN
Q05469	LIPS_HUMAN
Q2NKX8	ERC6L_HUMAN
O43149	ZZEF1_HUMAN
Q7KZI7	MARK2_HUMAN
Q01433	AMPD2_HUMAN
Q9NZL9	MAT2B_HUMAN
P52756	RBM5_HUMAN
Q96PD5	PGRP2_HUMAN
P27361	MK03_HUMAN
Q86T65	DAAM2_HUMAN
P58546	MTPN_HUMAN
Q8IX15	HOMEZ_HUMAN
P36969	GPX4_HUMAN
P56277	CMC4_HUMAN
O95900	TRUB2_HUMAN
Q5QP82	DCA10_HUMAN
Q9H7B2	RPF2_HUMAN
Q9Y2Z4	SYYM_HUMAN
Q96FX7	TRM61_HUMAN
A6NFI3	ZN316_HUMAN
O95478	NSA2_HUMAN
Q06124	PTN11_HUMAN
P33316	DUT_HUMAN
Q92558	WASF1_HUMAN
P0C0P6	NPS_HUMAN
P06280	AGAL_HUMAN
Q15397	K0020_HUMAN
Q96DI7	SNR40_HUMAN
P79522	PRR3_HUMAN
Q9UM13	APC10_HUMAN
Q9NZN8	CNOT2_HUMAN
Q9UJX4	APC5_HUMAN
Q6GYQ0	RGPA1_HUMAN
Q9NVS2	RT18A_HUMAN
Q9H8Y5	ANKZ1_HUMAN
O75175	CNOT3_HUMAN
O15381	NVL_HUMAN
Q9H1A3	METL9_HUMAN
Q7L0Y3	MRRP1_HUMAN
O75818	RPP40_HUMAN
Q13042	CDC16_HUMAN
Q96EL2	RT24_HUMAN
Q9HA64	KT3K_HUMAN
Q9ULM6	CNOT6_HUMAN
O94898	LRIG2_HUMAN
Q96DE5	APC16_HUMAN
Q92618	ZN516_HUMAN
Q9H171	ZBP1_HUMAN
Q9Y572	RIPK3_HUMAN
P13500	CCL2_HUMAN
P15498	VAV_HUMAN
Q9HCM1	K1551_HUMAN
P29375	KDM5A_HUMAN
Q7Z429	LFG1_HUMAN
P00439	PH4H_HUMAN
P21860	ERBB3_HUMAN
Q9NY74	ETAA1_HUMAN
Q3MJ40	C144B_HUMAN
Q4V328	GRAP1_HUMAN
O60879	DIAP2_HUMAN
O00401	WASL_HUMAN
Q8IZ21	PHAR4_HUMAN
Q96SN8	CK5P2_HUMAN
Q7Z3E2	CC186_HUMAN
Q9NXG0	CNTLN_HUMAN
Q8ND30	LIPB2_HUMAN
O75179	ANR17_HUMAN
Q9NZN5	ARHGC_HUMAN
Q9BXL7	CAR11_HUMAN
O94972	TRI37_HUMAN
Q2M3G4	SHRM1_HUMAN
Q8N8U9	BMPER_HUMAN
P29122	PCSK6_HUMAN
Q96RL1	UIMC1_HUMAN
O94953	KDM4B_HUMAN
Q13127	REST_HUMAN
Q96KR1	ZFR_HUMAN
Q9NVR5	KTU_HUMAN
P00740	FA9_HUMAN
P24043	LAMA2_HUMAN
P41235	HNF4A_HUMAN
Q8TCN5	ZN507_HUMAN
Q92748	THRSP_HUMAN
Q96RI1	NR1H4_HUMAN
Q7Z3S9	NT2NL_HUMAN
Q9NYW8	RBAK_HUMAN
Q9UJY4	GGA2_HUMAN
Q96AE4	FUBP1_HUMAN
Q5M9N0	CD158_HUMAN
O14640	DVL1_HUMAN
Q9P2M7	CING_HUMAN
P35749	MYH11_HUMAN
Q9UGI0	ZRAN1_HUMAN
Q96Q89	KI20B_HUMAN
Q96ST8	CEP89_HUMAN
Q9BVJ6	UT14A_HUMAN
P12259	FA5_HUMAN
P0C0L5	CO4B_HUMAN
Q5JSZ5	PRC2B_HUMAN
O94913	PCF11_HUMAN
F8W7T7	F8W7T7_HUMAN
Q01085	TIAR_HUMAN
Q7KZ85	SPT6H_HUMAN
Q6UXV4	MIC27_HUMAN
P56962	STX17_HUMAN
Q9NZ09	UBAP1_HUMAN
P49321	NASP_HUMAN
Q86T75	NBPFB_HUMAN
Q5W0Q7	USPL1_HUMAN
O75197	LRP5_HUMAN
Q86VE9	SERC5_HUMAN
Q9NPG4	PCD12_HUMAN
Q8NA29	NLS1_HUMAN
Q8IWB9	TEX2_HUMAN
P36956	SRBP1_HUMAN
O75387	LAT3_HUMAN
O43159	RRP8_HUMAN
Q9GZU2	PEG3_HUMAN
Q9NPI7	KRCC1_HUMAN
Q9UKL3	C8AP2_HUMAN
Q9Y4B4	ARIP4_HUMAN
Q69YQ0	CYTSA_HUMAN
P52735	VAV2_HUMAN
Q9BU62	Q9BU62_HUMAN
Q6P0N6	Q6P0N6_HUMAN
P15621	ZNF44_HUMAN
Q5VVJ2	MYSM1_HUMAN
P62987	RL40_HUMAN
Q13153	PAK1_HUMAN
E5KTA5	E5KTA5_HUMAN
P17676	CEBPB_HUMAN
P49715	CEBPA_HUMAN
Q96QZ7	MAGI1_HUMAN
Q9HBE1	PATZ1_HUMAN
Q8TAE8	G45IP_HUMAN
Q8TCT4	Q8TCT4_HUMAN
Q9GZM7	TINAL_HUMAN
O00754	MA2B1_HUMAN
Q16512	PKN1_HUMAN
Q8IWT6	LRC8A_HUMAN
P67812	SC11A_HUMAN
Q9ULG6	CCPG1_HUMAN
Q8IWI9	MGAP_HUMAN
Q9BVC4	LST8_HUMAN
P02538	K2C6A_HUMAN
Q9Y570	PPME1_HUMAN
Q86YD7	F90A1_HUMAN
P15408	FOSL2_HUMAN
Q8TB36	GDAP1_HUMAN
Q66K74	MAP1S_HUMAN
O14617	AP3D1_HUMAN
P48167	GLRB_HUMAN
Q9HBR0	S38AA_HUMAN
Q16585	SGCB_HUMAN
P35052	GPC1_HUMAN
Q96HH9	GRAM3_HUMAN
Q9UKU6	TRHDE_HUMAN
Q4ZIN3	MBRL_HUMAN
O95864	FADS2_HUMAN
Q8NBP0	TTC13_HUMAN
Q96HA8	NTAQ1_HUMAN
Q9H0H5	RGAP1_HUMAN
Q9Y6N9	USH1C_HUMAN
O15305	PMM2_HUMAN
Q9NP58	ABCB6_HUMAN
Q9BZQ6	EDEM3_HUMAN
P49760	CLK2_HUMAN
Q8TAT6	NPL4_HUMAN
Q5K4L6	S27A3_HUMAN
Q9NP81	SYSM_HUMAN
Q96G97	BSCL2_HUMAN
Q9BXK5	B2L13_HUMAN
P21980	TGM2_HUMAN
Q92629	SGCD_HUMAN
Q8WZ71	TM158_HUMAN
Q96CP6	GRM1A_HUMAN
Q08431	MFGM_HUMAN
O43670	ZN207_HUMAN
Q9Y4W2	LAS1L_HUMAN
Q92890	UFD1_HUMAN
Q96T23	RSF1_HUMAN
Q9BW85	CCD94_HUMAN
P11308	ERG_HUMAN
Q8WWH5	TRUB1_HUMAN
Q8NCL4	GALT6_HUMAN
Q9HCL0	PCD18_HUMAN
Q16825	PTN21_HUMAN
Q9UKV5	AMFR_HUMAN
Q9HD20	AT131_HUMAN
P22314	UBA1_HUMAN
Q05516	ZBT16_HUMAN
Q5VT06	CE350_HUMAN
Q9UMS5	PHTF1_HUMAN
P20020	AT2B1_HUMAN
Q6PCB7	S27A1_HUMAN
Q96C01	F136A_HUMAN
Q14978	NOLC1_HUMAN
Q14209	E2F2_HUMAN
Q5JSB6	Q5JSB6_HUMAN
Q14188	TFDP2_HUMAN
O96020	CCNE2_HUMAN
Q08050	FOXM1_HUMAN
O00220	TR10A_HUMAN
Q9H0C5	BTBD1_HUMAN
P31274	HXC9_HUMAN
Q9BX70	BTBD2_HUMAN
P49815	TSC2_HUMAN
O43166	SI1L1_HUMAN
P17936	IBP3_HUMAN
P17275	JUNB_HUMAN
P17535	JUND_HUMAN
P04198	MYCN_HUMAN
Q9NQC7	CYLD_HUMAN
O14746	TERT_HUMAN
O15304	SIVA_HUMAN
Q53X12	Q53X12_HUMAN
P26045	PTN3_HUMAN
P48029	SC6A8_HUMAN
P54646	AAPK2_HUMAN
A8MPS7	YDJC_HUMAN
Q01628	IFM3_HUMAN
Q5T7W7	TSTD2_HUMAN
Q01970	PLCB3_HUMAN
Q9H0E3	SP130_HUMAN
Q15561	TEAD4_HUMAN
Q9P2H0	CE126_HUMAN
Q15329	E2F5_HUMAN
Q8N2X6	EXAS1_HUMAN
P11802	CDK4_HUMAN
O15439	MRP4_HUMAN
Q92508	PIEZ1_HUMAN
Q5TGN6	Q5TGN6_HUMAN
O43586	PPIP1_HUMAN
P37837	TALDO_HUMAN
Q8NDX5	PHC3_HUMAN
Q13478	IL18R_HUMAN
Q9Y2Q3	GSTK1_HUMAN
O94919	ENDD1_HUMAN
Q9Y3A3	PHOCN_HUMAN
Q96CA5	BIRC7_HUMAN
Q14696	MESD_HUMAN
Q9C0E8	LNP_HUMAN
Q15022	SUZ12_HUMAN
Q9NRY4	RHG35_HUMAN
P46940	IQGA1_HUMAN
Q96EK4	THA11_HUMAN
P05186	PPBT_HUMAN
O00257	CBX4_HUMAN
P41247	PLPL4_HUMAN
Q9NVA4	T184C_HUMAN
Q9UHR5	S30BP_HUMAN
Q06587	RING1_HUMAN
Q12986	NFX1_HUMAN
Q8IZ96	CKLF1_HUMAN
Q8TCE9	PPL13_HUMAN
Q9BZK7	TBL1R_HUMAN
Q53FD0	ZC21C_HUMAN
Q6DD88	ATLA3_HUMAN
Q9GZP9	DERL2_HUMAN
Q17RD7	SYT16_HUMAN
Q13485	SMAD4_HUMAN
P24864	CCNE1_HUMAN
P61968	LMO4_HUMAN
P78383	S35B1_HUMAN
Q13123	RED_HUMAN
Q8N5A5	ZGPAT_HUMAN
Q9BYG5	PAR6B_HUMAN
Q08174	PCDH1_HUMAN
O43292	GPAA1_HUMAN
Q9H490	PIGU_HUMAN
P35250	RFC2_HUMAN
Q5UIP0	RIF1_HUMAN
O95807	TM50A_HUMAN
Q96SY0	VWA9_HUMAN
P30532	ACHA5_HUMAN
P17174	AATC_HUMAN
Q96K19	RN170_HUMAN
Q5HYI8	RABL3_HUMAN
Q8N697	S15A4_HUMAN
Q16836	HCDH_HUMAN
P54368	OAZ1_HUMAN
Q96BJ3	AIDA_HUMAN
Q9C086	IN80B_HUMAN
Q6P0N0	M18BP_HUMAN
Q8TEA8	DTD1_HUMAN
Q14332	FZD2_HUMAN
Q9GZM5	YIPF3_HUMAN
Q9BWL3	CA043_HUMAN
Q9BSR8	YIPF4_HUMAN
Q15858	SCN9A_HUMAN
Q16533	SNPC1_HUMAN
Q15788	NCOA1_HUMAN
O75526	RMXL2_HUMAN
P11217	PYGM_HUMAN
O00602	FCN1_HUMAN
P18462	1A25_HUMAN
Q9H9D4	ZN408_HUMAN
Q15678	PTN14_HUMAN
Q9Y6Q5	AP1M2_HUMAN
Q8N543	OGFD1_HUMAN
Q15831	STK11_HUMAN
P05549	AP2A_HUMAN
Q9Y6M5	ZNT1_HUMAN
O75461	E2F6_HUMAN
Q8TAU3	ZN417_HUMAN
Q9HBA0	TRPV4_HUMAN
Q14703	MBTP1_HUMAN
Q12834	CDC20_HUMAN
O75762	TRPA1_HUMAN
Q16649	NFIL3_HUMAN
Q9UPQ7	PZRN3_HUMAN
Q99496	RING2_HUMAN
P25791	RBTN2_HUMAN
P07333	CSF1R_HUMAN
Q9HCK8	CHD8_HUMAN
O95235	KI20A_HUMAN
Q8WXI9	P66B_HUMAN
Q9BQ87	TBL1Y_HUMAN
O95363	SYFM_HUMAN
Q8NBJ9	SIDT2_HUMAN
P47869	GBRA2_HUMAN
Q92643	GPI8_HUMAN
Q8IZC6	CORA1_HUMAN
Q6NUQ4	TM214_HUMAN
Q2M2I8	AAK1_HUMAN
Q9NVX7	KBTB4_HUMAN
Q13309	SKP2_HUMAN
Q14244	MAP7_HUMAN
Q9P2F8	SI1L2_HUMAN
Q9BYE7	PCGF6_HUMAN
Q86Y26	NUTM1_HUMAN
P37059	DHB2_HUMAN
Q9BVW5	TIPIN_HUMAN
Q15910	EZH2_HUMAN
Q9NZV5	SELN_HUMAN
O15258	RER1_HUMAN
Q99584	S10AD_HUMAN
O14909	O14909_HUMAN
O14936	CSKP_HUMAN
P11532	DMD_HUMAN
Q96L92	SNX27_HUMAN
Q9NQT4	EXOS5_HUMAN
Q9H1K1	ISCU_HUMAN
Q14202	ZMYM3_HUMAN
P78385	KRT83_HUMAN
Q99538	LGMN_HUMAN
Q9H840	GEMI7_HUMAN
P43003	EAA1_HUMAN
Q8TEQ8	PIGO_HUMAN
P78381	S35A2_HUMAN
P63302	SELW_HUMAN
P08779	K1C16_HUMAN
O75084	FZD7_HUMAN
Q96SL1	DIRC2_HUMAN
Q96K37	S35E1_HUMAN
O95870	ABHGA_HUMAN
Q9P225	DYH2_HUMAN
Q9Y3B6	EMC9_HUMAN
Q9HCE9	ANO8_HUMAN
Q9H0H3	KLH25_HUMAN
O75436	VP26A_HUMAN
Q9H2C2	ARV1_HUMAN
Q5BJH7	YIF1B_HUMAN
Q8N6T7	SIR6_HUMAN
Q6ZT21	TMPPE_HUMAN
Q8N6M3	FITM2_HUMAN
P04733	MT1F_HUMAN
Q9NZH0	GPC5B_HUMAN
O15382	BCAT2_HUMAN
P07199	CENPB_HUMAN
O75438	NDUB1_HUMAN
P19388	RPAB1_HUMAN
Q9Y6H3	ATP23_HUMAN
P30559	OXYR_HUMAN
Q6UWJ1	TMCO3_HUMAN
P08571	CD14_HUMAN
P84157	MXRA7_HUMAN
Q16563	SYPL1_HUMAN
P23510	TNFL4_HUMAN
Q4KMQ2	ANO6_HUMAN
P00156	CYB_HUMAN
Q9UIJ7	KAD3_HUMAN
P00505	AATM_HUMAN
O15235	RT12_HUMAN
Q15006	EMC2_HUMAN
Q8WVQ1	CANT1_HUMAN
O43909	EXTL3_HUMAN
Q9UBQ0	VPS29_HUMAN
Q9BSV6	SEN34_HUMAN
Q567V2	M17L2_HUMAN
P21731	TA2R_HUMAN
Q9BZG9	LYNX1_HUMAN
Q5H8A4	PIGG_HUMAN
Q08722	CD47_HUMAN
Q9HBM0	VEZA_HUMAN
Q13425	SNTB2_HUMAN
P28331	NDUS1_HUMAN
Q5TFE4	NT5D1_HUMAN
Q9NRX5	SERC1_HUMAN
Q92633	LPAR1_HUMAN
Q9UL45	BL1S6_HUMAN
Q53FP2	TMM35_HUMAN
Q9P0J6	RM36_HUMAN
P23219	PGH1_HUMAN
Q13572	ITPK1_HUMAN
Q14376	GALE_HUMAN
Q9NRG1	PRDC1_HUMAN
O75414	NDK6_HUMAN
Q15361	TTF1_HUMAN
P10321	1C07_HUMAN
O43278	SPIT1_HUMAN
Q96PE1	GP124_HUMAN
P03923	NU6M_HUMAN
Q03519	TAP2_HUMAN
Q8TF32	ZN431_HUMAN
Q6ICM0	Q6ICM0_HUMAN
O95425	SVIL_HUMAN
Q86SG4	DPCA2_HUMAN
Q8IYS2	K2013_HUMAN
Q8IZQ1	WDFY3_HUMAN
Q9NVZ3	NECP2_HUMAN
O15374	MOT5_HUMAN
Q9H061	T126A_HUMAN
Q9BVG9	PTSS2_HUMAN
Q96K49	TM87B_HUMAN
Q5VWQ8	DAB2P_HUMAN
Q9BY07	S4A5_HUMAN
P49810	PSN2_HUMAN
Q9Y653	GPR56_HUMAN
Q92540	SMG7_HUMAN
Q9BXJ8	T120A_HUMAN
Q7Z6J9	SEN54_HUMAN
Q8TB61	S35B2_HUMAN
Q13950	RUNX2_HUMAN
O95190	OAZ2_HUMAN
O14957	QCR10_HUMAN
Q14439	GP176_HUMAN
P12272	PTHR_HUMAN
Q8TBZ0	CC110_HUMAN
Q9H4Y5	GSTO2_HUMAN
O75110	ATP9A_HUMAN
Q8NHG7	SVIP_HUMAN
O75880	SCO1_HUMAN
P04156	PRIO_HUMAN
P56385	ATP5I_HUMAN
Q9NVV0	TM38B_HUMAN
Q9NW81	AT5SL_HUMAN
P11684	UTER_HUMAN
Q9NRX4	PHP14_HUMAN
Q8TBR4	ST3L4_HUMAN
Q8NDA8	MROH1_HUMAN
Q9NWX6	THG1_HUMAN
P25106	ACKR3_HUMAN
Q9Y6X1	SERP1_HUMAN
Q96N11	CG026_HUMAN
P18283	GPX2_HUMAN
Q96LL9	DJC30_HUMAN
A6PVS8	LRIQ3_HUMAN
P24385	CCND1_HUMAN
Q86W33	TPRA1_HUMAN
Q8NCG7	DGLB_HUMAN
P14550	AK1A1_HUMAN
Q96BJ8	ELMO3_HUMAN
O15315	RA51B_HUMAN
P13807	GYS1_HUMAN
P01034	CYTC_HUMAN
P07203	GPX1_HUMAN
Q13084	RM28_HUMAN
Q969X2	SIA7F_HUMAN
O95182	NDUA7_HUMAN
Q9UQ26	RIMS2_HUMAN
P61160	ARP2_HUMAN
Q9H396	Q9H396_HUMAN
Q8TAS2	Q8TAS2_HUMAN
Q14533	KRT81_HUMAN
Q14511	CASL_HUMAN
Q9Y3D3	RT16_HUMAN
Q9HB07	MYG1_HUMAN
P15514	AREG_HUMAN
P36952	SPB5_HUMAN
Q7L622	G2E3_HUMAN
Q9UM11	FZR_HUMAN
Q96QE5	TEFM_HUMAN
P80188	NGAL_HUMAN
P42772	CDN2B_HUMAN
P55210	CASP7_HUMAN
Q8N3J9	ZN664_HUMAN
P50616	TOB1_HUMAN
Q8WVL7	ANR49_HUMAN
Q9NYF3	FA53C_HUMAN
Q8NDL9	CBPC5_HUMAN
Q496F6	CLM2_HUMAN
Q8WVN8	UB2Q2_HUMAN
P36404	ARL2_HUMAN
Q6NSJ5	LRC8E_HUMAN
Q96SW2	CRBN_HUMAN
Q86XZ4	SPAS2_HUMAN
Q6ZN55	ZN574_HUMAN
P55769	NH2L1_HUMAN
Q9NSG2	CA112_HUMAN
P50995	ANX11_HUMAN
Q99698	LYST_HUMAN
P40306	PSB10_HUMAN
Q8IVS8	GLCTK_HUMAN
Q9NQY0	BIN3_HUMAN
Q8NEZ5	FBX22_HUMAN
Q6WKZ4	RFIP1_HUMAN
Q0P5N6	ARL16_HUMAN
P20807	CAN3_HUMAN
Q9NQ31	AKIP1_HUMAN
Q9Y2L1	RRP44_HUMAN
Q96LT9	RBM40_HUMAN
Q9BT43	RPC7L_HUMAN
Q8N2W9	PIAS4_HUMAN
Q9NPC7	MYNN_HUMAN
Q8TAP4	LMO3_HUMAN
P53597	SUCA_HUMAN
Q9UJD0	RIMS3_HUMAN
Q96GC5	RM48_HUMAN
Q96ME1	FXL18_HUMAN
Q96BR6	ZN669_HUMAN
Q969W3	F104A_HUMAN
P55081	MFAP1_HUMAN
Q96BZ8	LENG1_HUMAN
Q96T49	PP16B_HUMAN
Q9BUB7	TMM70_HUMAN
Q96KB5	TOPK_HUMAN
Q9NP87	DPOLM_HUMAN
Q15819	UB2V2_HUMAN
O43741	AAKB2_HUMAN
P00915	CAH1_HUMAN
O95377	CXB5_HUMAN
Q86V42	F124A_HUMAN
P78330	SERB_HUMAN
O95872	GPAN1_HUMAN
Q9UPY5	XCT_HUMAN
P99999	CYC_HUMAN
Q9BUP3	HTAI2_HUMAN
Q9Y624	JAM1_HUMAN
Q6PF18	MORN3_HUMAN
Q5T0F9	C2D1B_HUMAN
Q9Y3A4	RRP7A_HUMAN
P03886	NU1M_HUMAN
Q96EL3	RM53_HUMAN
Q16589	CCNG2_HUMAN
O95971	BY55_HUMAN
Q9NZV6	MSRB1_HUMAN
Q9BUK6	MSTO1_HUMAN
O43790	KRT86_HUMAN
Q9BYD3	RM04_HUMAN
P48645	NMU_HUMAN
Q9BUB5	MKNK1_HUMAN
Q9BRV3	SWET1_HUMAN
Q9GZR2	REXO4_HUMAN
P13928	ANXA8_HUMAN
Q3B726	RPA43_HUMAN
Q9UBQ7	GRHPR_HUMAN
Q95604	1C17_HUMAN
P09668	CATH_HUMAN
O95471	CLD7_HUMAN
Q8NC44	F134A_HUMAN
P60602	ROMO1_HUMAN
P98170	XIAP_HUMAN
Q9NPD8	UBE2T_HUMAN
Q8IYJ3	SYTL1_HUMAN
O95394	AGM1_HUMAN
Q6KB66	K2C80_HUMAN
O14613	BORG1_HUMAN
O00115	DNS2A_HUMAN
Q99640	PMYT1_HUMAN
Q6P1K1	HRG1_HUMAN
Q8WVP5	TP8L1_HUMAN
Q9Y5Y6	ST14_HUMAN
P49662	CASP4_HUMAN
P61086	UBE2K_HUMAN
P29400	CO4A5_HUMAN
P78545	ELF3_HUMAN
P61158	ARP3_HUMAN
Q08397	LOXL1_HUMAN
O95067	CCNB2_HUMAN
Q6RW13	ATRAP_HUMAN
P20839	IMDH1_HUMAN
P29218	IMPA1_HUMAN
Q9C0A6	SETD5_HUMAN
P62952	BLCAP_HUMAN
Q9H2Y7	ZN106_HUMAN
Q86YB8	ERO1B_HUMAN
P30408	T4S1_HUMAN
Q8TCP9	F200A_HUMAN
Q92876	KLK6_HUMAN
Q719H9	KCTD1_HUMAN
P22570	ADRO_HUMAN
O95999	BCL10_HUMAN
Q9P086	MED11_HUMAN
Q5TAP6	UT14C_HUMAN
Q9NXA8	SIR5_HUMAN
Q2YD98	UVSSA_HUMAN
Q6IBJ0	Q6IBJ0_HUMAN
Q7Z695	ADCK2_HUMAN
P09958	FURIN_HUMAN
Q15906	VPS72_HUMAN
Q9NX07	TSAP1_HUMAN
Q15796	SMAD2_HUMAN
Q9H972	CN093_HUMAN
Q8WWI5	CTL1_HUMAN
P11216	PYGB_HUMAN
O75132	ZBED4_HUMAN
P52740	ZN132_HUMAN
P39060	COIA1_HUMAN
Q9H497	TOR3A_HUMAN
O95832	CLD1_HUMAN
Q6NXQ0	Q6NXQ0_HUMAN
O60888	CUTA_HUMAN
P49459	UBE2A_HUMAN
Q9UJ37	SIA7B_HUMAN
Q69YH5	CDCA2_HUMAN
P31431	SDC4_HUMAN
P51523	ZNF84_HUMAN
Q9NYY3	PLK2_HUMAN
O75528	TADA3_HUMAN
Q15562	TEAD2_HUMAN
Q13131	AAPK1_HUMAN
O75817	POP7_HUMAN
Q9BY21	GPR87_HUMAN
Q9UBV8	PEF1_HUMAN
P35219	CAH8_HUMAN
Q86WA6	BPHL_HUMAN
P09086	PO2F2_HUMAN
P07602	SAP_HUMAN
Q9BRD0	BUD13_HUMAN
P57078	RIPK4_HUMAN
Q7L523	RRAGA_HUMAN
Q9H4H8	FA83D_HUMAN
P14635	CCNB1_HUMAN
A0AV02	S12A8_HUMAN
Q8NFJ5	RAI3_HUMAN
P52739	ZN131_HUMAN
Q8N6R0	MET13_HUMAN
P78417	GSTO1_HUMAN
Q9Y617	SERC_HUMAN
Q12796	PNRC1_HUMAN
Q8NBN3	TM87A_HUMAN
A2AJT9	CX023_HUMAN
Q8N287	Q8N287_HUMAN
Q9UBD5	ORC3_HUMAN
Q8NEM0	MCPH1_HUMAN
P24752	THIL_HUMAN
O94901	SUN1_HUMAN
Q92604	LGAT1_HUMAN
O43731	ERD23_HUMAN
Q8TD43	TRPM4_HUMAN
Q9NUJ1	ABHDA_HUMAN
Q8WV83	S35F5_HUMAN
Q8IWA5	CTL2_HUMAN
Q9UBS3	DNJB9_HUMAN
O75027	ABCB7_HUMAN
Q8TBM8	DJB14_HUMAN
Q9Y6R0	NUMBL_HUMAN
Q5M7Z0	RNFT1_HUMAN
O60427	FADS1_HUMAN
Q8ND23	LR16B_HUMAN
O75800	ZMY10_HUMAN
Q9Y6D0	SELK_HUMAN
Q9P2C4	TM181_HUMAN
Q86VR2	F134C_HUMAN
O76024	WFS1_HUMAN
Q8WUY8	NAT14_HUMAN
P03928	ATP8_HUMAN
Q96GC9	VMP1_HUMAN
Q9Y5Z9	UBIA1_HUMAN
Q6NUM9	RETST_HUMAN
O60502	OGA_HUMAN
Q6P1A2	MBOA5_HUMAN
Q8WUG5	S22AH_HUMAN
O75915	PRAF3_HUMAN
Q92543	SNX19_HUMAN
Q9Y337	KLK5_HUMAN
P49643	PRI2_HUMAN
Q9NQL9	DMRT3_HUMAN
Q9H082	RB33B_HUMAN
Q9Y6X8	ZHX2_HUMAN
Q92851	CASPA_HUMAN
Q9Y3M8	STA13_HUMAN
Q96HB5	CC120_HUMAN
P29350	PTN6_HUMAN
Q8TB72	PUM2_HUMAN
P03897	NU3M_HUMAN
Q9Y3L5	RAP2C_HUMAN
Q7L4I2	RSRC2_HUMAN
Q96DU7	IP3KC_HUMAN
Q9HC73	CRLF2_HUMAN
Q92982	NINJ1_HUMAN
Q9Y247	FA50B_HUMAN
O15498	YKT6_HUMAN
Q14088	RB33A_HUMAN
Q8WUB2	F216A_HUMAN
Q8N6N6	NATD1_HUMAN
Q8NI22	MCFD2_HUMAN
P28702	RXRB_HUMAN
P32519	ELF1_HUMAN
Q9NX14	NDUBB_HUMAN
Q9H1X3	DJC25_HUMAN
Q9BRJ6	CG050_HUMAN
Q86UR1	NOXA1_HUMAN
Q96DB9	FXYD5_HUMAN
Q14D33	RTP5_HUMAN
Q9NXB0	MKS1_HUMAN
P11766	ADHX_HUMAN
Q8N271	PROM2_HUMAN
Q14118	DAG1_HUMAN
Q9HCY8	S10AE_HUMAN
P12429	ANXA3_HUMAN
Q5T280	CI114_HUMAN
Q8TAK5	GABP2_HUMAN
Q6P1R4	DUS1L_HUMAN
O95166	GBRAP_HUMAN
A8K8P3	SFI1_HUMAN
Q96M63	CC114_HUMAN
Q15648	MED1_HUMAN
Q8IYI6	EXOC8_HUMAN
O14684	PTGES_HUMAN
Q7L5N7	PCAT2_HUMAN
Q8NEC5	CTSR1_HUMAN
P19012	K1C15_HUMAN
Q13488	VPP3_HUMAN
Q9NYK1	TLR7_HUMAN
Q9P0N9	TBCD7_HUMAN
Q99576	T22D3_HUMAN
O94964	SOGA1_HUMAN
Q9NP84	TNR12_HUMAN
O95428	PPN_HUMAN
Q9H1Z4	WDR13_HUMAN
Q96JT2	S45A3_HUMAN
Q9NVR2	INT10_HUMAN
Q9H4A4	AMPB_HUMAN
Q9ULJ6	ZMIZ1_HUMAN
Q08ER8	ZN543_HUMAN
P32242	OTX1_HUMAN
Q9UHA4	LTOR3_HUMAN
P18848	ATF4_HUMAN
Q8NEM2	SHCBP_HUMAN
Q5EBL8	PDZ11_HUMAN
P55040	GEM_HUMAN
Q9NRF9	DPOE3_HUMAN
[truncated: 305 more rows]

## Sheet: only RNA viruses
Uniprot ID	Protein Name		GO ID	GO Process Term	p-value		GO ID	GO Function Term	p-value		GO ID	GO Component Term	p-value
Q6PKG0	LARP1_HUMAN		10467	gene expression	2.5329e-15		5515	protein binding	2.2086e-23		5622	intracellular	7.3314e-47
O15523	DDX3Y_HUMAN		9987	cellular process	4.7467e-14		5488	binding	9.4862e-15		44424	intracellular part	4.5107e-44
P35579	MYH9_HUMAN		6396	RNA processing	9.5737e-11		166	nucleotide binding	2.3356e-14		44422	organelle part	1.7063e-37
O95786	DDX58_HUMAN		8380	RNA splicing	2.6766e-09		3723	RNA binding	2.3356e-14		44446	intracellular organelle part	8.839e-37
P61604	CH10_HUMAN		16070	RNA metabolic process	2.6766e-09		17111	nucleoside-triphosphatase activity	3.0428e-11		5737	cytoplasm	1.3272e-35
Q92945	FUBP2_HUMAN		16071	mRNA metabolic process	2.8109e-09		16462	pyrophosphatase activity	4.4085e-11		43229	intracellular organelle	1.332e-32
P22087	FBRL_HUMAN		6139	nucleobase, nucleoside, nucleotide and nucleic acid metabolic process	1.0749e-08		16818	hydrolase activity, acting on acid anhydrides, in phosphorus-containing anhydrides	4.9006e-11		43226	organelle	2.2569e-32
Q9BUF5	TBB6_HUMAN		44237	cellular metabolic process	1.2453e-08		16817	hydrolase activity, acting on acid anhydrides	6.0455e-11		44444	cytoplasmic part	1.1607e-26
O94979	SC31A_HUMAN		6397	mRNA processing	2.6337e-08		32553	ribonucleotide binding	3.2155e-09		43227	membrane-bounded organelle	3.37e-23
O60884	DNJA2_HUMAN		6403	RNA localization	4.4507e-08		32555	purine ribonucleotide binding	3.2155e-09		43231	intracellular membrane-bounded organelle	4.4924e-23
P30876	RPB2_HUMAN		90304	nucleic acid metabolic process	7.7697e-08		17076	purine nucleotide binding	7.5482e-09		32991	macromolecular complex	5.135e-19
Q13509	TBB3_HUMAN		50657	nucleic acid transport	8.1002e-08		3924	GTPase activity	2.0421e-07		31974	membrane-enclosed lumen	3.8619e-15
P04350	TBB4A_HUMAN		50658	RNA transport	8.1002e-08		1882	nucleoside binding	1.956e-05		43228	non-membrane-bounded organelle	3.8802e-15
Q9HAV4	XPO5_HUMAN		51236	establishment of RNA localization	8.1002e-08		1883	purine nucleoside binding	2.0248e-05		43232	intracellular non-membrane-bounded organelle	3.8802e-15
Q13561	DCTN2_HUMAN		16043	cellular component organization	3.2488e-07		5524	ATP binding	3.1512e-05		43233	organelle lumen	6.1972e-14
Q32P51	RA1L2_HUMAN		34641	cellular nitrogen compound metabolic process	3.2488e-07		32559	adenyl ribonucleotide binding	7.2267e-05		70013	intracellular organelle lumen	6.419e-14
P21796	VDAC1_HUMAN		15931	nucleobase, nucleoside, nucleotide and nucleic acid transport	4.0161e-07		5525	GTP binding	0.00014642		30529	ribonucleoprotein complex	1.2104e-13
P45880	VDAC2_HUMAN		8152	metabolic process	7.3284e-07		30554	adenyl nucleotide binding	0.00029773		44428	nuclear part	2.2232e-13
P52630	STAT2_HUMAN		51028	mRNA transport	7.6901e-07		19001	guanyl nucleotide binding	0.00030421		31975	envelope	7.5446e-11
P51648	AL3A2_HUMAN		33036	macromolecule localization	1.3932e-06		32561	guanyl ribonucleotide binding	0.00030421		31967	organelle envelope	1.4746e-10
P07737	PROF1_HUMAN		44260	cellular macromolecule metabolic process	1.4408e-06		19003	GDP binding	0.0011561		44429	mitochondrial part	2.2614e-10
P47914	RL29_HUMAN		6412	translation	2.5531e-06		70035	purine NTP-dependent helicase activity	0.0013189		5739	mitochondrion	1.3646e-09
P23528	COF1_HUMAN		44085	cellular component biogenesis	2.9535e-06		8026	ATP-dependent helicase activity	0.0013189		5829	cytosol	1.3778e-08
P61106	RAB14_HUMAN		6807	nitrogen compound metabolic process	3.0213e-06		8320	protein transmembrane transporter activity	0.0013189		43234	protein complex	2.2312e-08
Q86YP4	P66A_HUMAN		43170	macromolecule metabolic process	6.4362e-06		22884	macromolecule transmembrane transporter activity	0.0013189		5634	nucleus	4.3109e-08
P13639	EF2_HUMAN		45184	establishment of protein localization	7.4887e-06		42809	vitamin D receptor binding	0.0013189		31981	nuclear lumen	4.3109e-08
Q8NI27	THOC2_HUMAN		15031	protein transport	7.4887e-06		3779	actin binding	0.0030789		5681	spliceosomal complex	9.4092e-08
P17066	HSP76_HUMAN		6996	organelle organization	8.3744e-06		4749	ribose phosphate diphosphokinase activity	0.0030789		5740	mitochondrial envelope	1.7533e-07
Q9BT40	INP5K_HUMAN		8104	protein localization	9.9505e-06		4386	helicase activity	0.003484		31090	organelle membrane	5.8916e-07
P06730	IF4E_HUMAN		43933	macromolecular complex subunit organization	5.7608e-05		8092	cytoskeletal protein binding	0.0055638		31966	mitochondrial membrane	7.9961e-07
Q92615	LAR4B_HUMAN		44238	primary metabolic process	6.5631e-05		16778	diphosphotransferase activity	0.0079072		5654	nucleoplasm	9.6576e-06
P62318	SMD3_HUMAN		22607	cellular component assembly	6.6226e-05		17022	myosin binding	0.0081449		15629	actin cytoskeleton	1.2529e-05
Q9H2U1	DHX36_HUMAN		22613	ribonucleoprotein complex biogenesis	0.00023134		16455	RNA polymerase II transcription mediator activity	0.0095397		5851	eukaryotic translation initiation factor 2B complex	1.7618e-05
O43432	IF4G3_HUMAN		65003	macromolecular complex assembly	0.00058752		3774	motor activity	0.010022		5856	cytoskeleton	2.5511e-05
Q9Y3F4	STRAP_HUMAN		51301	cell division	0.00062094		16875	ligase activity, forming carbon-oxygen bonds	0.017608		46930	pore complex	3.0104e-05
Q7L2E3	DHX30_HUMAN		6413	translational initiation	0.00073663		16876	ligase activity, forming aminoacyl-tRNA and related compounds	0.017608		15630	microtubule cytoskeleton	3.0104e-05
P20591	MX1_HUMAN		10608	posttranscriptional regulation of gene expression	0.0011832		4812	aminoacyl-tRNA ligase activity	0.017608		5743	mitochondrial inner membrane	3.1054e-05
O75475	PSIP1_HUMAN		6695	cholesterol biosynthetic process	0.0018637		42623	ATPase activity, coupled	0.018519		44430	cytoskeletal part	3.8954e-05
P23526	SAHH_HUMAN		387	spliceosomal snRNP assembly	0.0019092		46966	thyroid hormone receptor binding	0.021921		31980	mitochondrial lumen	5.2653e-05
Q56VL3	OCAD2_HUMAN		50832	defense response to fungus	0.0020517		30374	ligand-dependent nuclear receptor transcription coactivator activity	0.024444		5759	mitochondrial matrix	5.2653e-05
Q9Y4L1	HYOU1_HUMAN		377	RNA splicing, via transesterification reactions with bulged adenosine as nucleophile	0.0020517		4619	phosphoglycerate mutase activity	0.024444		19866	organelle inner membrane	5.2653e-05
Q9UK99	FBX3_HUMAN		398	nuclear mRNA splicing, via spliceosome	0.0020517		4082	bisphosphoglycerate mutase activity	0.024444		793	condensed chromosome	7.313e-05
Q53EZ4	CEP55_HUMAN		375	RNA splicing, via transesterification reactions	0.0022166		4083	2,3-bisphospho-D-glycerate 2-phosphohydrolase activity	0.024444		16604	nuclear body	0.00011315
P41091	IF2G_HUMAN		34621	cellular macromolecular complex subunit organization	0.0023956		51082	unfolded protein binding	0.024444		5741	mitochondrial outer membrane	0.00014209
Q9Y224	CN166_HUMAN		22618	ribonucleoprotein complex assembly	0.0038597		16887	ATPase activity	0.040109		776	kinetochore	0.00014597
P49770	EI2BB_HUMAN		956	nuclear-transcribed mRNA catabolic process	0.004338						5643	nuclear pore	0.00014597
Q9NR50	EI2BG_HUMAN		48168	regulation of neuronal synaptic plasticity	0.0051238						777	condensed chromosome kinetochore	0.00017348
P60660	MYL6_HUMAN		7051	spindle organization	0.0051437						5840	ribosome	0.0001866
Q9UI10	EI2BD_HUMAN		34622	cellular macromolecular complex assembly	0.0056704						19867	outer membrane	0.00036961
Q13144	EI2BE_HUMAN		32057	negative regulation of translational initiation in response to stress	0.0065837						48471	perinuclear region of cytoplasm	0.00041385
Q14232	EI2BA_HUMAN		46907	intracellular transport	0.0075839						779	condensed chromosome, centromeric region	0.00046569
P05155	IC1_HUMAN		43038	amino acid activation	0.009097						42588	zymogen granule	0.00046569
Q07820	MCL1_HUMAN		43039	tRNA aminoacylation	0.009097						44464	cell part	0.00051229
Q16548	B2LA1_HUMAN		6418	tRNA aminoacylation for protein translation	0.009097						5623	cell	0.00051722
P22102	PUR2_HUMAN		6446	regulation of translational initiation	0.009097						775	chromosome, centromeric region	0.00051722
Q92688	AN32B_HUMAN		31640	killing of cells of another organism	0.0091393						31968	organelle outer membrane	0.00055848
P14866	HNRPL_HUMAN		6417	regulation of translation	0.010044						16592	mediator complex	0.00067079
P10412	H14_HUMAN		45947	negative regulation of translational initiation	0.010089						44427	chromosomal part	0.0006728
P50570	DYN2_HUMAN		1906	cell killing	0.010747						44451	nucleoplasm part	0.00067578
O75569	PRKRA_HUMAN		9620	response to fungus	0.011947						5694	chromosome	0.00068865
Q14999	CUL7_HUMAN		30261	chromosome condensation	0.011947						30532	small nuclear ribonucleoprotein complex	0.00083254
Q92667	AKAP1_HUMAN		51641	cellular localization	0.012555						16607	nuclear speck	0.00083254
Q9Y6B2	EID1_HUMAN		9059	macromolecule biosynthetic process	0.012945						5815	microtubule organizing center	0.0009021
Q99614	TTC1_HUMAN		9058	biosynthetic process	0.013424						8180	signalosome	0.0009239
Q92564	DCNL4_HUMAN		14003	oligodendrocyte development	0.014153						5813	centrosome	0.0014397
Q9P219	DAPLE_HUMAN		32055	negative regulation of translation in response to stress	0.014163						796	condensin complex	0.001899
P00558	PGK1_HUMAN		21782	glial cell development	0.014553						5635	nuclear envelope	0.0022942
Q9UJC3	HOOK1_HUMAN		7010	cytoskeleton organization	0.01468						42589	zymogen granule membrane	0.0040856
P04049	RAF1_HUMAN		30422	production of siRNA involved in RNA interference	0.014786						33279	ribosomal subunit	0.0043493
P02788	TRFL_HUMAN		46364	monosaccharide biosynthetic process	0.014786						44445	cytosolic part	0.0045279
P62314	SMD1_HUMAN		16126	sterol biosynthetic process	0.014786						44455	mitochondrial membrane part	0.004599
P0CG04	LAC1_HUMAN		7264	small GTPase mediated signal transduction	0.015362						71212	subsynaptic reticulum	0.0053086
P10643	CO7_HUMAN		6402	mRNA catabolic process	0.015362						44432	endoplasmic reticulum part	0.0061185
P14136	GFAP_HUMAN		48167	regulation of synaptic plasticity	0.015544						313	organellar ribosome	0.0064156
P17661	DESM_HUMAN		30029	actin filament-based process	0.016274						5761	mitochondrial ribosome	0.0064156
P62328	TYB4_HUMAN		51649	establishment of localization in cell	0.016546						5862	muscle thin filament tropomyosin	0.0073924
Q14764	MVP_HUMAN		7005	mitochondrion organization	0.02048						5783	endoplasmic reticulum	0.0074917
Q86U42	PABP2_HUMAN		51179	localization	0.022579						31903	microbody membrane	0.0075252
Q8IXJ9	ASXL1_HUMAN		43558	regulation of translational initiation in response to stress	0.025938						5778	peroxisomal membrane	0.0075252
Q8N1W1	ARG28_HUMAN		17148	negative regulation of translation	0.025938						15030	Cajal body	0.0075252
Q8TES7	FBF1_HUMAN		6007	glucose catabolic process	0.02829						5788	endoplasmic reticulum lumen	0.0080115
Q96T21	SEBP2_HUMAN		51234	establishment of localization	0.02829						5865	striated muscle thin filament	0.0087832
Q9BXP5	SRRT_HUMAN		51647	nucleus localization	0.029814						30864	cortical actin cytoskeleton	0.010489
Q9C099	LRCC1_HUMAN		6006	glucose metabolic process	0.030774						407	pre-autophagosomal structure	0.01075
Q9H0D6	XRN2_HUMAN		48285	organelle fission	0.032208						5730	nucleolus	0.014217
Q9NRR5	UBQL4_HUMAN		6323	DNA packaging	0.03495						30863	cortical cytoskeleton	0.014906
Q9UBW7	ZMYM2_HUMAN		6401	RNA catabolic process	0.036078						32154	cleavage furrow	0.016439
Q9Y2K1	ZBTB1_HUMAN		34645	cellular macromolecule biosynthetic process	0.037516						31965	nuclear membrane	0.017214
Q9Y6N6	LAMC3_HUMAN		71103	DNA conformation change	0.038222						12505	endomembrane system	0.018774
P42356	PI4KA_HUMAN		7049	cell cycle	0.039903						15935	small ribosomal subunit	0.023119
P61020	RAB5B_HUMAN		6956	complement activation	0.041788						42579	microbody	0.025202
P23284	PPIB_HUMAN		43555	regulation of translation in response to stress	0.042499						5777	peroxisome	0.025202
Q96EC8	YIPF6_HUMAN		34660	ncRNA metabolic process	0.043319						17101	aminoacyl-tRNA synthetase multienzyme complex	0.025202
Q8N6L1	KTAP2_HUMAN		30036	actin cytoskeleton organization	0.043319						44448	cell cortex part	0.025212
O75306	NDUS2_HUMAN		44249	cellular biosynthetic process	0.044847						5938	cell cortex	0.025212
P27540	ARNT_HUMAN		2541	activation of plasma proteins involved in acute inflammatory response	0.047474						44438	microbody part	0.025212
P80723	BASP1_HUMAN		6839	mitochondrial transport	0.047474						44439	peroxisomal part	0.025212
P60174	TPIS_HUMAN		279	M phase	0.047474						314	organellar small ribosomal subunit	0.025212
Q562R1	ACTBL_HUMAN										5763	mitochondrial small ribosomal subunit	0.025212
Q8NBT2	SPC24_HUMAN										5869	dynactin complex	0.025518
Q9Y2S6	TMA7_HUMAN										5758	mitochondrial intermembrane space	0.027106
Q8N3C7	CLIP4_HUMAN										5793	ER-Golgi intermediate compartment	0.027704
Q16763	UBE2S_HUMAN										22625	cytosolic large ribosomal subunit	0.036968
O43852	CALU_HUMAN										43292	contractile fiber	0.03791
Q68E01	INT3_HUMAN										16461	unconventional myosin complex	0.039788
Q53F19	CQ085_HUMAN										5683	U7 snRNP	0.039788
Q13315	ATM_HUMAN										5721	centromeric heterochromatin	0.039788
Q96SI9	STRBP_HUMAN										5884	actin filament	0.041171
P20339	RAB5A_HUMAN
P98175	RBM10_HUMAN
P67936	TPM4_HUMAN
Q13464	ROCK1_HUMAN
Q9UNS2	CSN3_HUMAN
P02760	AMBP_HUMAN
Q9H814	PHAX_HUMAN
O14530	TXND9_HUMAN
Q13105	ZBT17_HUMAN
Q9P2Y5	UVRAG_HUMAN
Q08AM6	VAC14_HUMAN
Q9NNW5	WDR6_HUMAN
O75489	NDUS3_HUMAN
Q13362	2A5G_HUMAN
P81877	SSBP2_HUMAN
P16520	GBB3_HUMAN
P62306	RUXF_HUMAN
O75891	AL1L1_HUMAN
Q01130	SRSF2_HUMAN
P54136	SYRC_HUMAN
P31153	METK2_HUMAN
Q9UBX3	DIC_HUMAN
P13645	K1C10_HUMAN
Q9Y3B4	SF3B6_HUMAN
Q9H078	CLPB_HUMAN
P50454	SERPH_HUMAN
Q9NU22	MDN1_HUMAN
P33947	ERD22_HUMAN
Q15149	PLEC_HUMAN
P37802	TAGL2_HUMAN
Q9NVJ2	ARL8B_HUMAN
P50502	F10A1_HUMAN
P31948	STIP1_HUMAN
O14925	TIM23_HUMAN
P05387	RLA2_HUMAN
Q9Y295	DRG1_HUMAN
Q9UN86	G3BP2_HUMAN
Q15738	NSDHL_HUMAN
Q9UBM7	DHCR7_HUMAN
Q14738	2A5D_HUMAN
Q8NF37	PCAT1_HUMAN
O00743	PPP6_HUMAN
Q86UE4	LYRIC_HUMAN
Q96A33	CCD47_HUMAN
O76094	SRP72_HUMAN
P43487	RANG_HUMAN
P43307	SSRA_HUMAN
Q9NTJ3	SMC4_HUMAN
Q9P2J5	SYLC_HUMAN
Q9Y6D5	BIG2_HUMAN
Q9BRX2	PELO_HUMAN
P30048	PRDX3_HUMAN
P48444	COPD_HUMAN
P53985	MOT1_HUMAN
Q9Y6D6	BIG1_HUMAN
P51970	NDUA8_HUMAN
Q969V3	NCLN_HUMAN
Q9H3U1	UN45A_HUMAN
Q5VYK3	ECM29_HUMAN
Q9NS69	TOM22_HUMAN
Q92621	NU205_HUMAN
P62491	RB11A_HUMAN
Q15363	TMED2_HUMAN
O94874	UFL1_HUMAN
P54727	RD23B_HUMAN
Q9P032	NDUF4_HUMAN
Q13257	MD2L1_HUMAN
Q13505	MTX1_HUMAN
O43156	TTI1_HUMAN
Q9UK41	VPS28_HUMAN
Q96PM5	ZN363_HUMAN
Q99569	PKP4_HUMAN
P05162	LEG2_HUMAN
Q9NUD5	ZCHC3_HUMAN
Q8WXF1	PSPC1_HUMAN
P32119	PRDX2_HUMAN
Q9P1Q0	VPS54_HUMAN
A8MVJ9	YI028_HUMAN
Q6Q759	SPG17_HUMAN
Q9NQI0	DDX4_HUMAN
P02042	HBD_HUMAN
Q6ZN28	MACC1_HUMAN
Q9P0W8	SPAT7_HUMAN
Q6PI48	SYDM_HUMAN
Q96M02	CJ090_HUMAN
Q7L1T6	NB5R4_HUMAN
Q8IW75	SPA12_HUMAN
O75116	ROCK2_HUMAN
Q52LJ0	FA98B_HUMAN
Q16698	DECR_HUMAN
Q01968	OCRL_HUMAN
P14649	MYL6B_HUMAN
Q5VIR6	VPS53_HUMAN
O00746	NDKM_HUMAN
Q2VIR3	IF2GL_HUMAN
Q7L273	KCTD9_HUMAN
Q9Y6D9	MD1L1_HUMAN
Q53HC9	TSSC1_HUMAN
Q9BZW7	TSG10_HUMAN
P28340	DPOD1_HUMAN
Q9UID3	VPS51_HUMAN
Q9BYF1	ACE2_HUMAN
P27448	MARK3_HUMAN
Q92843	B2CL2_HUMAN
Q92994	TF3B_HUMAN
Q9H4F8	SMOC1_HUMAN
P0CG38	POTEI_HUMAN
P0CG39	POTEJ_HUMAN
Q6NXT2	H3C_HUMAN
Q14145	KEAP1_HUMAN
Q6P2E9	EDC4_HUMAN
P78537	BL1S1_HUMAN
Q9UIG0	BAZ1B_HUMAN
Q96AX9	MIB2_HUMAN
Q96A08	H2B1A_HUMAN
Q96B45	CJ032_HUMAN
Q969J3	L12R1_HUMAN
A8CG34	P121C_HUMAN
Q8IXQ5	KLHL7_HUMAN
Q9Y4I1	MYO5A_HUMAN
P39687	AN32A_HUMAN
Q9NQ55	SSF1_HUMAN
Q9UFW8	CGBP1_HUMAN
Q9NQX4	MYO5C_HUMAN
F8VVM2	F8VVM2_HUMAN
Q15907	RB11B_HUMAN
P07919	QCR6_HUMAN
Q9BRZ2	TRI56_HUMAN
A7E2V4	ZSWM8_HUMAN
O75674	TM1L1_HUMAN
Q9BV36	MELPH_HUMAN
Q96EQ8	RN125_HUMAN
P13797	PLST_HUMAN
Q9H6S1	AZI2_HUMAN
O15169	AXIN1_HUMAN
Q7Z5R6	AB1IP_HUMAN
Q96GD3	SCMH1_HUMAN
Q13554	KCC2B_HUMAN
Q9BZR8	B2L14_HUMAN
Q8NB25	F184A_HUMAN
Q9BV73	CP250_HUMAN
Q8IX03	KIBRA_HUMAN
P14543	NID1_HUMAN
P0C7X2	ZN688_HUMAN
Q6FHW4	Q6FHW4_HUMAN
P01042	KNG1_HUMAN
Q9NX95	SYBU_HUMAN
O00584	RNT2_HUMAN
P02774	VTDB_HUMAN
Q9UQ90	SPG7_HUMAN
O95154	ARK73_HUMAN
Q8IWT0	ARCH_HUMAN
O15117	FYB_HUMAN
A6NCC3	GOG8O_HUMAN
Q9BWH2	FUND2_HUMAN
Q8NEF9	SRFB1_HUMAN
Q15154	PCM1_HUMAN
Q9BVG3	TRI62_HUMAN
P05546	HEP2_HUMAN
Q8IVP5	FUND1_HUMAN
Q99715	COCA1_HUMAN
Q0VF96	CGNL1_HUMAN
D6RB28	GG6LR_HUMAN
P68543	UBX2A_HUMAN
Q9UKX7	NUP50_HUMAN
Q13625	ASPP2_HUMAN
O95613	PCNT_HUMAN
P04040	CATA_HUMAN
A2RUB6	CCD66_HUMAN
A8MPP1	D11L8_HUMAN
Q969X0	RIPL2_HUMAN
Q5JTC6	AMER1_HUMAN
Q8NEZ2	VP37A_HUMAN
Q8N302	AGGF1_HUMAN
P11413	G6PD_HUMAN
Q13451	FKBP5_HUMAN
Q15544	TAF11_HUMAN
D0PNI1	D0PNI1_HUMAN
B0LPF3	B0LPF3_HUMAN
B3KM80	B3KM80_HUMAN
O95801	TTC4_HUMAN
Q9Y3D8	KAD6_HUMAN
Q6AZW6	Q6AZW6_HUMAN
Q99941	ATF6B_HUMAN
Q9UJM8	HAOX1_HUMAN
Q9UKC9	FBXL2_HUMAN
Q14164	IKKE_HUMAN
P00973	OAS1_HUMAN
B2R4R0	B2R4R0_HUMAN
P04553	HSP1_HUMAN
Q8WTV0	SCRB1_HUMAN
O14594	NCAN_HUMAN
O14874	BCKD_HUMAN
O15015	ZN646_HUMAN
O15432	COPT2_HUMAN
O43392	O43392_HUMAN
O60504	VINEX_HUMAN
O60687	SRPX2_HUMAN
O60711	LPXN_HUMAN
O75093	SLIT1_HUMAN
O94966	UBP19_HUMAN
O95248	MTMR5_HUMAN
P07197	NFM_HUMAN
P07332	FES_HUMAN
P10253	LYAG_HUMAN
P13378	HXD8_HUMAN
P13611	CSPG2_HUMAN
P20265	PO3F2_HUMAN
P20701	ITAL_HUMAN
P27918	PROP_HUMAN
P29279	CTGF_HUMAN
P31629	ZEP2_HUMAN
P32456	GBP2_HUMAN
P34810	CD68_HUMAN
P35609	ACTN2_HUMAN
P53367	ARFP1_HUMAN
P55196	AFAD_HUMAN
P55347	PKNX1_HUMAN
P56945	BCAR1_HUMAN
P57075	UBS3A_HUMAN
Q03188	CENPC_HUMAN
Q14112	NID2_HUMAN
Q14591	ZN271_HUMAN
Q15052	ARHG6_HUMAN
Q15126	PMVK_HUMAN
Q15276	RABE1_HUMAN
Q2M1P5	KIF7_HUMAN
Q2VP98	Q2VP98_HUMAN
Q3T8J9	GON4L_HUMAN
Q494V2	CCD37_HUMAN
Q58EX7	PKHG4_HUMAN
Q5MIZ7	P4R3B_HUMAN
Q5QGS0	K2022_HUMAN
Q5T3F8	CSCL2_HUMAN
Q5VST9	OBSCN_HUMAN
Q6P2H3	CEP85_HUMAN
Q6PIW4	FIGL1_HUMAN
Q6UB98	ANR12_HUMAN
Q75N90	FBN3_HUMAN
Q76N32	CEP68_HUMAN
Q7Z4I7	LIMS2_HUMAN
Q86U70	LDB1_HUMAN
Q86UC2	RSPH3_HUMAN
Q86UE6	LRRT1_HUMAN
Q86UT2	Q86UT2_HUMAN
Q86UW7	CAPS2_HUMAN
Q8IUX7	AEBP1_HUMAN
Q8N0Z3	SPICE_HUMAN
Q8N2Y8	RUSC2_HUMAN
Q8N3Z6	ZCHC7_HUMAN
Q8N960	CE120_HUMAN
Q4LDE5	SVEP1_HUMAN
Q8NBZ0	IN80E_HUMAN
Q8NFF5	FAD1_HUMAN
Q8TBC4	UBA3_HUMAN
Q8TEP8	CE192_HUMAN
Q8WUF5	IASPP_HUMAN
Q92782	DPF1_HUMAN
Q92832	NELL1_HUMAN
Q92932	PTPR2_HUMAN
Q96GW7	PGCB_HUMAN
Q96H12	MSD3_HUMAN
Q96M27	PRRC1_HUMAN
Q96NW7	LRRC7_HUMAN
Q99435	NELL2_HUMAN
Q99447	PCY2_HUMAN
Q9BQ16	TICN3_HUMAN
Q9BQ52	RNZ2_HUMAN
Q9BR76	COR1B_HUMAN
Q9BTY2	FUCO2_HUMAN
Q9BYW2	SETD2_HUMAN
Q9GZN7	ROGDI_HUMAN
Q9H0F6	SHRPN_HUMAN
Q9H0Q3	FXYD6_HUMAN
Q9H2D6	TARA_HUMAN
Q9H4I2	ZHX3_HUMAN
Q9H7B4	SMYD3_HUMAN
Q9H869	YYAP1_HUMAN
Q9H8S9	MOB1A_HUMAN
Q9H9L4	KANL2_HUMAN
Q9HAP2	MLXIP_HUMAN
Q9HCB6	SPON1_HUMAN
Q9HCM3	K1549_HUMAN
Q9HCS7	SYF1_HUMAN
Q9HCU4	CELR2_HUMAN
Q9NP73	ALG13_HUMAN
Q9NP80	PLPL8_HUMAN
Q9NUL5	CS066_HUMAN
Q9NXP7	GIN1_HUMAN
Q9NY15	STAB1_HUMAN
Q9P0V9	SEP10_HUMAN
Q9P2D6	F135A_HUMAN
Q9P2E2	KIF17_HUMAN
Q9UBD0	HSFX1_HUMAN
Q9UBK9	UXT_HUMAN
Q9UBU8	MO4L1_HUMAN
Q9UJF2	NGAP_HUMAN
Q9ULU8	CAPS1_HUMAN
Q9ULW6	NP1L2_HUMAN
Q9UPU7	TBD2B_HUMAN
Q9Y219	JAG2_HUMAN
Q9Y2B5	VP9D1_HUMAN
Q9Y2X9	ZN281_HUMAN
Q9Y3M2	CBY1_HUMAN
A8K031	A8K031_HUMAN
A8K3E0	A8K3E0_HUMAN
B4E273	B4E273_HUMAN
A2VCK8	A2VCK8_HUMAN
Q96P48	ARAP1_HUMAN
Q86XR8	CEP57_HUMAN
Q9NX38	F206A_HUMAN
P08493	MGP_HUMAN
Q13727	Q13727_HUMAN
Q8TBK9	Q8TBK9_HUMAN
P29762	RABP1_HUMAN
Q6FHJ7	SFRP4_HUMAN
Q4LE69	Q4LE69_HUMAN
Q53S24	Q53S24_HUMAN
Q15485	FCN2_HUMAN
P02753	RET4_HUMAN
P81172	HEPC_HUMAN
Q9NPA0	EMC7_HUMAN
P22309	UD11_HUMAN
Q04941	PLP2_HUMAN
Q9HC24	LFG4_HUMAN
P35354	PGH2_HUMAN
P14209	CD99_HUMAN
P27701	CD82_HUMAN
P02679	FIBG_HUMAN
Q9NY26	S39A1_HUMAN
P23378	GCSP_HUMAN
Q6UX53	MET7B_HUMAN
P01009	A1AT_HUMAN
P02750	A2GL_HUMAN
Q6N075	MFSD5_HUMAN
P25311	ZA2G_HUMAN
P22310	UD14_HUMAN
Q06055	AT5G2_HUMAN
P54851	EMP2_HUMAN
Q9P0B6	CC167_HUMAN
Q15388	TOM20_HUMAN
P00167	CYB5_HUMAN
Q15166	PON3_HUMAN
P38117	ETFB_HUMAN
P47813	IF1AX_HUMAN
Q08830	FGL1_HUMAN
P00734	THRB_HUMAN
O95789	ZMYM6_HUMAN
Q53X94	Q53X94_HUMAN
Q5XG79	Q5XG79_HUMAN
P41225	SOX3_HUMAN
A7KAX9	RHG32_HUMAN
G3V185	G3V185_HUMAN
O94817	ATG12_HUMAN
Q8TDY2	RBCC1_HUMAN
P78337	PITX1_HUMAN
P02652	APOA2_HUMAN
P16949	STMN1_HUMAN
Q7L9L4	MOB1B_HUMAN
P60033	CD81_HUMAN
P57682	KLF3_HUMAN
Q6DCA0	AMERL_HUMAN
Q96PT4	DUX3_HUMAN
Q96B01	R51A1_HUMAN
Q16600	ZN239_HUMAN
O14965	AURKA_HUMAN
O00559	RCAS1_HUMAN
Q8N5Y2	MS3L1_HUMAN
Q15651	HMGN3_HUMAN
Q9UFF9	CNOT8_HUMAN
Q14919	NC2A_HUMAN
P37231	PPARG_HUMAN
Q96PI1	SPRR4_HUMAN
Q16644	MAPK3_HUMAN
Q8IW41	MAPK5_HUMAN
Q99986	VRK1_HUMAN
Q9H8X2	IPPK_HUMAN
Q8N5I9	CL045_HUMAN
Q8N6L7	TM252_HUMAN
Q9BU76	MMTA2_HUMAN
Q9BUV0	RSRP1_HUMAN
Q8NEG7	DEN6B_HUMAN
Q8IXS8	F126B_HUMAN
Q9BWK5	MRI_HUMAN
Q96E40	CI009_HUMAN
O14598	VCY1_HUMAN
Q9H7E9	CH033_HUMAN
Q8IWP9	CC28A_HUMAN
P60006	APC15_HUMAN
O95424	DEXI_HUMAN
Q9UMY1	NOL7_HUMAN
Q8IV56	PRR15_HUMAN
Q96EH5	RL39L_HUMAN
Q9NU19	TB22B_HUMAN
P01112	RASH_HUMAN
Q6B0I6	KDM4D_HUMAN
Q96DX7	TRI44_HUMAN
P60002	ELOF1_HUMAN
Q9Y5P8	P2R3B_HUMAN
Q5MJ08	SPXN4_HUMAN
Q8N6M0	OTU6B_HUMAN
P11137	MTAP2_HUMAN
Q8WWL7	CCNB3_HUMAN
O75937	DNJC8_HUMAN
Q9Y3T9	NOC2L_HUMAN
O15205	UBD_HUMAN
P61328	FGF12_HUMAN
O14576	DC1I1_HUMAN
Q9Y3E1	HDGR3_HUMAN
Q13442	HAP28_HUMAN
Q9HCS5	E41LA_HUMAN
Q96CN9	GCC1_HUMAN
P51959	CCNG1_HUMAN
Q08426	ECHP_HUMAN
O14602	IF1AY_HUMAN
Q6ZT98	TTLL7_HUMAN
O60603	TLR2_HUMAN
Q9UHD4	CIDEB_HUMAN
Q9NYQ3	HAOX2_HUMAN
Q9H6S0	YTDC2_HUMAN
Q9BW66	CINP_HUMAN
O96017	CHK2_HUMAN
Q9UPY3	DICER_HUMAN
Q96BZ9	TBC20_HUMAN
Q86WV6	STING_HUMAN
Q9NPY3	C1QR1_HUMAN
O76003	GLRX3_HUMAN
Q9Y680	FKBP7_HUMAN
Q6P1N9	TATD1_HUMAN
Q9Y694	S22A7_HUMAN
Q6ZTP6	Q6ZTP6_HUMAN
Q95HD8	Q95HD8_HUMAN
P05156	CFAI_HUMAN
O60844	ZG16_HUMAN
P04004	VTNC_HUMAN
Q63HM2	PCX4_HUMAN
P01019	ANGT_HUMAN
P15907	SIAT1_HUMAN
P51522	ZNF83_HUMAN
Q6UXK2	ISLR2_HUMAN
Q9H2W1	M4A6A_HUMAN
O95466	FMNL1_HUMAN
Q9H2X3	CLC4M_HUMAN
Q9NNX6	CD209_HUMAN
P11498	PYC_HUMAN
Q5VT25	MRCKA_HUMAN
Q16513	PKN2_HUMAN
D2KUA6	D2KUA6_HUMAN
P48729	KC1A_HUMAN
P53350	PLK1_HUMAN
Q9Y6A9	SPCS1_HUMAN
Q8NEB9	PK3C3_HUMAN
Q969R2	OSBP2_HUMAN
P51636	CAV2_HUMAN
Q13129	RLF_HUMAN
P02749	APOH_HUMAN
Q13099	IFT88_HUMAN
Q99550	MPP9_HUMAN
O94880	PHF14_HUMAN
Q9H8Y8	GORS2_HUMAN
Q9BXC0	HCAR1_HUMAN
P22307	NLTP_HUMAN
Q14BN4	SLMAP_HUMAN
P02787	TRFE_HUMAN
Q9NQB0	TF7L2_HUMAN
O14628	ZN195_HUMAN
P04035	HMDH_HUMAN
P50440	GATM_HUMAN
Q13670	PM2PB_HUMAN
P26927	HGFL_HUMAN
Q96RK0	CIC_HUMAN
Q86SX6	GLRX5_HUMAN
O43716	GATC_HUMAN
P08603	CFAH_HUMAN
Q4ZG55	GREB1_HUMAN
Q92802	N42L2_HUMAN
Q6Q788	APOA5_HUMAN
O60260	PRKN2_HUMAN
Q9NYF6	Q9NYF6_HUMAN
Q5JU67	CI117_HUMAN
O94983	CMTA2_HUMAN
Q9UIK5	TEFF2_HUMAN
P54259	ATN1_HUMAN
Q5M9Q1	NKAPL_HUMAN
Q5VV67	PPRC1_HUMAN
Q76N89	HECW1_HUMAN
Q6ZTR7	FA92B_HUMAN
Q0IIN9	ZNFS1_HUMAN
Q03112	EVI1_HUMAN
Q96NL1	TMM74_HUMAN
P78504	JAG1_HUMAN
P42331	RHG25_HUMAN
Q5QJE6	TDIF2_HUMAN
Q96G01	BICD1_HUMAN
O15078	CE290_HUMAN
P13760	2B14_HUMAN
P01737	TVA3_HUMAN
P01911	2B1F_HUMAN
Q5JVF3	PCID2_HUMAN
Q96PV6	LENG8_HUMAN
P46109	CRKL_HUMAN
Q8WYN0	ATG4A_HUMAN
Q8NC69	KCTD6_HUMAN
P49589	SYCC_HUMAN
P06396	GELS_HUMAN
Q5SXM2	SNPC4_HUMAN
P19429	TNNI3_HUMAN
P15822	ZEP1_HUMAN
Q5W0U4	BSPRY_HUMAN
Q15633	TRBP2_HUMAN
Q8N4C6	NIN_HUMAN
Q13155	AIMP2_HUMAN
Q5TA45	INT11_HUMAN
Q9BSY4	CHCH5_HUMAN
Q6PI77	BHLH9_HUMAN
Q96RT1	LAP2_HUMAN
O95229	ZWINT_HUMAN
Q9H3R5	CENPH_HUMAN
Q9Y692	GMEB1_HUMAN
Q674X7	KAZRN_HUMAN
Q9H1Y0	ATG5_HUMAN
Q9UIA0	CYH4_HUMAN
Q9NPP4	NLRC4_HUMAN
Q9BX69	CARD6_HUMAN
Q99714	HCD2_HUMAN
P63220	RS21_HUMAN
P63173	RL38_HUMAN
Q9UKM9	RALY_HUMAN
P84090	ERH_HUMAN
O43143	DHX15_HUMAN
O43719	HTSF1_HUMAN
Q14258	TRI25_HUMAN
P33991	MCM4_HUMAN
Q8WYJ6	SEPT1_HUMAN
Q92997	DVL3_HUMAN
Q06547	GABP1_HUMAN
O14639	ABLM1_HUMAN
P43364	MAGAB_HUMAN
Q13126	MTAP_HUMAN
Q13190	STX5_HUMAN
O75410	TACC1_HUMAN
Q99081	HTF4_HUMAN
P10746	HEM4_HUMAN
Q9H2G9	GO45_HUMAN
O14503	BHE40_HUMAN
P51116	FXR2_HUMAN
Q9Y5P4	C43BP_HUMAN
Q6IB77	GLYAT_HUMAN
O75608	LYPA1_HUMAN
O75525	KHDR3_HUMAN
Q96B26	EXOS8_HUMAN
Q9H3Q1	BORG4_HUMAN
Q9Y6X0	SETBP_HUMAN
Q9UJ41	RABX5_HUMAN
Q6IBW4	CNDH2_HUMAN
Q9NZF1	PLAC8_HUMAN
Q9UHQ4	BAP29_HUMAN
Q7LBR1	CHM1B_HUMAN
Q96AT1	K1143_HUMAN
Q9HA38	ZMAT3_HUMAN
Q96FZ7	CHMP6_HUMAN
Q9H898	ZMAT4_HUMAN
Q8NF50	DOCK8_HUMAN
Q9BXR0	TGT_HUMAN
Q96IP2	Q96IP2_HUMAN
Q96MC5	CP045_HUMAN
Q96DZ9	CKLF5_HUMAN
Q96D05	CJ035_HUMAN
Q8N661	TM86B_HUMAN
Q8N5I3	KCNRG_HUMAN
Q9Y3I0	RTCB_HUMAN
Q3BBV2	NBPF8_HUMAN
Q9HAV0	GBB4_HUMAN
Q8NHW5	RLA0L_HUMAN
O00159	MYO1C_HUMAN
P04075	ALDOA_HUMAN
Q9GZV4	IF5A2_HUMAN
Q8N0Y7	PGAM4_HUMAN
P57721	PCBP3_HUMAN
P18669	PGAM1_HUMAN
P40926	MDHM_HUMAN
Q6IS14	IF5AL_HUMAN
P15259	PGAM2_HUMAN
E9PAJ1	E9PAJ1_HUMAN
Q53SE7	Q53SE7_HUMAN
A8K8G6	A8K8G6_HUMAN
B2R6D8	B2R6D8_HUMAN
Q6PYX1	Q6PYX1_HUMAN
Q8WUK0	PTPM1_HUMAN
Q32MZ4	LRRF1_HUMAN
Q9UKK6	NXT1_HUMAN
P40692	MLH1_HUMAN
P43356	MAGA2_HUMAN
Q8NBZ7	UXS1_HUMAN
Q7Z3B4	NUP54_HUMAN
Q8NF05	Q8NF05_HUMAN
Q86TT2	Q86TT2_HUMAN
Q6N030	Q6N030_HUMAN
Q10570	CPSF1_HUMAN
Q9H0C2	ADT4_HUMAN
Q14210	LY6D_HUMAN
Q9BRB3	PIGQ_HUMAN
Q5JPE7	NOMO2_HUMAN
P16083	NQO2_HUMAN
P15104	GLNA_HUMAN
Q8N668	COMD1_HUMAN
P43365	MAGAC_HUMAN
Q6NT76	HMBX1_HUMAN
Q96F86	EDC3_HUMAN
P55916	UCP3_HUMAN
O60869	EDF1_HUMAN
Q9Y2T1	AXIN2_HUMAN
Q8TDD1	DDX54_HUMAN
Q8NDB6	FA156_HUMAN
Q6ZMV9	KIF6_HUMAN
O95147	DUS14_HUMAN
P47712	PA24A_HUMAN
Q02388	CO7A1_HUMAN
Q2TAA8	TXIP1_HUMAN
Q9UJA3	MCM8_HUMAN
Q8NI08	NCOA7_HUMAN
P11274	BCR_HUMAN
Q13111	CAF1A_HUMAN
Q16587	ZNF74_HUMAN
P51948	MAT1_HUMAN
Q5VTT2	CI135_HUMAN
O15287	FANCG_HUMAN
P59910	DJB13_HUMAN
Q2QGD7	ZXDC_HUMAN
Q9H1D9	RPC6_HUMAN
Q6EEV4	GL1AD_HUMAN
P23141	EST1_HUMAN
Q99759	M3K3_HUMAN
Q03468	ERCC6_HUMAN
P82914	RT15_HUMAN
P29317	EPHA2_HUMAN
Q8N5C6	SRBD1_HUMAN
P16401	H15_HUMAN
Q9C035	TRIM5_HUMAN
P46821	MAP1B_HUMAN
Q9Y399	RT02_HUMAN
Q9NY65	TBA8_HUMAN
Q8NBQ5	DHB11_HUMAN
P35251	RFC1_HUMAN
Q14331	FRG1_HUMAN
Q9NVV4	PAPD1_HUMAN
O15371	EIF3D_HUMAN
Q7L014	DDX46_HUMAN
P61163	ACTZ_HUMAN
P35249	RFC4_HUMAN
P49588	SYAC_HUMAN
P11388	TOP2A_HUMAN
Q8TD20	GTR12_HUMAN
Q7L2J0	MEPCE_HUMAN
Q2NL82	TSR1_HUMAN
Q9UNK9	ANGE1_HUMAN
Q9H173	SIL1_HUMAN
Q9GZQ8	MLP3B_HUMAN
P51114	FXR1_HUMAN
Q9BZE4	NOG1_HUMAN
P37235	HPCL1_HUMAN
Q9Y2Q9	RT28_HUMAN
P18085	ARF4_HUMAN
P36776	LONM_HUMAN
Q99459	CDC5L_HUMAN
P26368	U2AF2_HUMAN
Q9NRX1	PNO1_HUMAN
Q8WWP7	GIMA1_HUMAN
P49137	MAPK2_HUMAN
Q8WU90	ZC3HF_HUMAN
O43324	MCA3_HUMAN
Q9BVI4	NOC4L_HUMAN
Q14011	CIRBP_HUMAN
O75534	CSDE1_HUMAN
P06737	PYGL_HUMAN
Q9BQ67	GRWD1_HUMAN
Q99747	SNAG_HUMAN
Q86Y56	DAAF5_HUMAN
P35908	K22E_HUMAN
P11277	SPTB1_HUMAN
P35527	K1C9_HUMAN
Q9Y2H1	ST38L_HUMAN
Q9H0A0	NAT10_HUMAN
Q9P2R3	ANFY1_HUMAN
P11908	PRPS2_HUMAN
Q9NS86	LANC2_HUMAN
P52732	KIF11_HUMAN
Q2TB90	HKDC1_HUMAN
Q7RTY1	MOT9_HUMAN
Q9BPX3	CND3_HUMAN
Q5BJE1	CC178_HUMAN
Q92665	RT31_HUMAN
P62308	RUXG_HUMAN
Q00266	METK1_HUMAN
Q8WUA2	PPIL4_HUMAN
P60953	CDC42_HUMAN
Q9Y657	SPIN1_HUMAN
Q96L21	RL10L_HUMAN
Q75N03	HAKAI_HUMAN
Q8WVM0	TFB1M_HUMAN
O00622	CYR61_HUMAN
O15042	SR140_HUMAN
Q9Y3D9	RT23_HUMAN
Q08J23	NSUN2_HUMAN
A6NDU8	CE051_HUMAN
O15360	FANCA_HUMAN
Q1KMD3	HNRL2_HUMAN
P04264	K2C1_HUMAN
P17812	PYRG1_HUMAN
Q9BW27	NUP85_HUMAN
P30044	PRDX5_HUMAN
P50748	KNTC1_HUMAN
P06753	TPM3_HUMAN
P26038	MOES_HUMAN
Q8N3Z0	PRS35_HUMAN
Q92499	DDX1_HUMAN
Q9H0H0	INT2_HUMAN
Q12879	NMDE1_HUMAN
Q29RF7	PDS5A_HUMAN
P09661	RU2A_HUMAN
O75794	CD123_HUMAN
O75506	HSBP1_HUMAN
P09234	RU1C_HUMAN
P59998	ARPC4_HUMAN
Q8IYD1	ERF3B_HUMAN
Q15428	SF3A2_HUMAN
Q14498	RBM39_HUMAN
Q9H9Q2	CSN7B_HUMAN
P46937	YAP1_HUMAN
O75340	PDCD6_HUMAN
P84085	ARF5_HUMAN
Q15417	CNN3_HUMAN
Q9Y5F1	PCDBC_HUMAN
Q15287	RNPS1_HUMAN
P60228	EIF3E_HUMAN
P62273	RS29_HUMAN
O15240	VGF_HUMAN
Q9UKD2	MRT4_HUMAN
O95267	GRP1_HUMAN
Q7L4E1	FA73B_HUMAN
P63000	RAC1_HUMAN
Q9BUA3	CK084_HUMAN
Q9H0J9	PAR12_HUMAN
Q14004	CDK13_HUMAN
P78316	NOP14_HUMAN
Q12849	GRSF1_HUMAN
P56589	PEX3_HUMAN
Q6NXE6	ARMC6_HUMAN
P69905	HBA_HUMAN
Q04323	UBXN1_HUMAN
Q9H361	PABP3_HUMAN
Q9H0S4	DDX47_HUMAN
Q13627	DYR1A_HUMAN
P81605	DCD_HUMAN
Q15046	SYK_HUMAN
O60256	KPRB_HUMAN
Q9Y3Y2	CHTOP_HUMAN
Q9NSD9	SYFB_HUMAN
P51398	RT29_HUMAN
O60841	IF2P_HUMAN
Q9Y5A9	YTHD2_HUMAN
O43680	TCF21_HUMAN
Q8TED0	UTP15_HUMAN
Q8IW93	ARHGJ_HUMAN
Q9HC36	MRM3_HUMAN
Q14157	UBP2L_HUMAN
Q9NZB2	F120A_HUMAN
O75821	EIF3G_HUMAN
P82673	RT35_HUMAN
P17931	LEG3_HUMAN
P68133	ACTS_HUMAN
Q9HD33	RM47_HUMAN
Q68D91	MBLC2_HUMAN
P0DI81	TPC2A_HUMAN
Q96EY7	PTCD3_HUMAN
P49406	RM19_HUMAN
Q13445	TMED1_HUMAN
Q14847	LASP1_HUMAN
Q11206	SIA4C_HUMAN
Q96M95	CCD42_HUMAN
Q14558	KPRA_HUMAN
P61927	RL37_HUMAN
Q9NYU2	UGGG1_HUMAN
Q9BQ70	TCF25_HUMAN
Q96QR8	PURB_HUMAN
O15234	CASC3_HUMAN
O94915	FRYL_HUMAN
Q9P2K5	MYEF2_HUMAN
Q9NRN7	ADPPT_HUMAN
Q96I25	SPF45_HUMAN
P54105	ICLN_HUMAN
P60059	SC61G_HUMAN
P35241	RADI_HUMAN
O60524	NEMF_HUMAN
Q96D53	ADCK4_HUMAN
Q3V6T2	GRDN_HUMAN
P14324	FPPS_HUMAN
Q9HCK1	ZDBF2_HUMAN
P58340	MLF1_HUMAN
Q15424	SAFB1_HUMAN
P13804	ETFA_HUMAN
Q13428	TCOF_HUMAN
P51151	RAB9A_HUMAN
Q12979	ABR_HUMAN
Q6ZMG9	CERS6_HUMAN
O60313	OPA1_HUMAN
Q2TAY7	SMU1_HUMAN
Q70IA6	MOB2_HUMAN
Q8IWA4	MFN1_HUMAN
Q7L8L6	FAKD5_HUMAN
Q9BQ61	CS043_HUMAN
Q13098	CSN1_HUMAN
Q9H900	ZWILC_HUMAN
Q6ZUJ4	CC062_HUMAN
Q96C19	EFHD2_HUMAN
A6NHL2	TBAL3_HUMAN
P41250	SYG_HUMAN
Q9UG63	ABCF2_HUMAN
Q07157	ZO1_HUMAN
Q5T2S8	ARMC4_HUMAN
Q86Y46	K2C73_HUMAN
Q8NE71	ABCF1_HUMAN
P19105	ML12A_HUMAN
Q13395	TARB1_HUMAN
Q16222	UAP1_HUMAN
Q13405	RM49_HUMAN
Q9Y266	NUDC_HUMAN
Q9BRV8	SIKE1_HUMAN
P57678	GEMI4_HUMAN
Q6P3W7	SCYL2_HUMAN
P49585	PCY1A_HUMAN
Q9UBW8	CSN7A_HUMAN
Q12904	AIMP1_HUMAN
Q8WVS4	WDR60_HUMAN
P42695	CNDD3_HUMAN
Q16875	F263_HUMAN
Q9H0E9	BRD8_HUMAN
O43617	TPPC3_HUMAN
Q01518	CAP1_HUMAN
P60891	PRPS1_HUMAN
Q7Z417	NUFP2_HUMAN
Q15051	IQCB1_HUMAN
P42285	SK2L2_HUMAN
P84095	RHOG_HUMAN
Q9UBT7	CTNL1_HUMAN
P23297	S10A1_HUMAN
Q86U86	PB1_HUMAN
D3DNK7	D3DNK7_HUMAN
P16403	H12_HUMAN
Q8N4L4	SPEM1_HUMAN
O43447	PPIH_HUMAN
Q9P253	VPS18_HUMAN
Q9H1J1	REN3A_HUMAN
Q9UNQ2	DIM1_HUMAN
O00422	SAP18_HUMAN
Q9BRS2	RIOK1_HUMAN
Q86UR5	RIMS1_HUMAN
P61081	UBC12_HUMAN
O60825	F262_HUMAN
P61758	PFD3_HUMAN
O43776	SYNC_HUMAN
Q9UDW1	QCR9_HUMAN
Q13595	TRA2A_HUMAN
Q9BRL6	SRSF8_HUMAN
O60783	RT14_HUMAN
P49902	5NTC_HUMAN
P07951	TPM2_HUMAN
Q8TDI0	CHD5_HUMAN
Q15021	CND1_HUMAN
Q8IY37	DHX37_HUMAN
Q8WX92	NELFB_HUMAN
Q99595	TI17A_HUMAN
Q07954	LRP1_HUMAN
Q02338	BDH_HUMAN
Q8N6N3	CA052_HUMAN
Q9NRY5	F1142_HUMAN
P18754	RCC1_HUMAN
Q86YL7	PDPN_HUMAN
Q9UHB7	AFF4_HUMAN
O75400	PR40A_HUMAN
P05121	PAI1_HUMAN
O95758	PTBP3_HUMAN
P47974	TISD_HUMAN
Q96AV8	E2F7_HUMAN
Q9Y490	TLN1_HUMAN
Q9NYY8	FAKD2_HUMAN
O14732	IMPA2_HUMAN
Q9NR09	BIRC6_HUMAN
Q9BSB4	ATGA1_HUMAN
O96011	PX11B_HUMAN
Q15181	IPYR_HUMAN
Q08945	SSRP1_HUMAN
Q8TDF6	GRP4_HUMAN
Q5T4B2	GT253_HUMAN
Q9NVH0	EXD2_HUMAN
Q96Q05	TPPC9_HUMAN
O43795	MYO1B_HUMAN
Q9NZ52	GGA3_HUMAN
O43896	KIF1C_HUMAN
Q9Y5S9	RBM8A_HUMAN
Q01484	ANK2_HUMAN
Q5SWX8	ODR4_HUMAN
O75494	SRS10_HUMAN
Q7RTV0	PHF5A_HUMAN
Q8N3E9	PLCD3_HUMAN
O95716	RAB3D_HUMAN
O15013	ARHGA_HUMAN
Q4G0N8	SL9C1_HUMAN
Q8NEE8	TTC16_HUMAN
Q92620	PRP16_HUMAN
Q92574	TSC1_HUMAN
Q9H875	PKRI1_HUMAN
Q5SRE5	NU188_HUMAN
Q14562	DHX8_HUMAN
Q8N684	CPSF7_HUMAN
Q8TEQ6	GEMI5_HUMAN
Q13610	PWP1_HUMAN
O60701	UGDH_HUMAN
P26447	S10A4_HUMAN
P29033	CXB2_HUMAN
Q12769	NU160_HUMAN
Q96RY5	CRML_HUMAN
P08574	CY1_HUMAN
Q14151	SAFB2_HUMAN
P50993	AT1A2_HUMAN
P11177	ODPB_HUMAN
Q9Y3Q3	TMED3_HUMAN
P22090	RS4Y1_HUMAN
Q92974	ARHG2_HUMAN
Q9BYN8	RT26_HUMAN
O95299	NDUAA_HUMAN
Q15029	U5S1_HUMAN
O75531	BAF_HUMAN
Q2WGJ9	FR1L6_HUMAN
Q6P3R8	NEK5_HUMAN
Q9H773	DCTP1_HUMAN
P55160	NCKPL_HUMAN
Q9BZX2	UCK2_HUMAN
Q8WVR3	CG043_HUMAN
Q8WXA9	SREK1_HUMAN
P07477	TRY1_HUMAN
Q05682	CALD1_HUMAN
Q9NPQ8	RIC8A_HUMAN
Q9NYH9	UTP6_HUMAN
Q6ZN66	GBP6_HUMAN
P06702	S10A9_HUMAN
Q9Y6Y0	NS1BP_HUMAN
Q8IY82	DRC7_HUMAN
Q16643	DREB_HUMAN
A8K855	EFCB7_HUMAN
O14929	HAT1_HUMAN
Q96BS2	CHP3_HUMAN
Q69YU5	CL073_HUMAN
Q8IWS0	PHF6_HUMAN
Q8NBJ5	GT251_HUMAN
Q01469	FABP5_HUMAN
P31150	GDIA_HUMAN
P52306	GDS1_HUMAN
Q9BPZ3	PAIP2_HUMAN
O43663	PRC1_HUMAN
Q14739	LBR_HUMAN
P60981	DEST_HUMAN
Q9Y3D6	FIS1_HUMAN
Q9H0U3	MAGT1_HUMAN
P82933	RT09_HUMAN
Q99708	COM1_HUMAN
Q6PJG6	BRAT1_HUMAN
Q86SZ2	TPC6B_HUMAN
P57740	NU107_HUMAN
P63218	GBG5_HUMAN
Q9H3T2	SEM6C_HUMAN
Q9Y3B7	RM11_HUMAN
Q8NGL6	O4A15_HUMAN
P52298	NCBP2_HUMAN
Q96DT0	LEG12_HUMAN
P82930	RT34_HUMAN
O94992	HEXI1_HUMAN
P06744	G6PI_HUMAN
Q9UPT9	UBP22_HUMAN
Q9UKV3	ACINU_HUMAN
Q96EB1	ELP4_HUMAN
Q9Y6W3	CAN7_HUMAN
Q5T749	KPRP_HUMAN
Q9P2X0	DPM3_HUMAN
Q99627	CSN8_HUMAN
P61326	MGN_HUMAN
O15417	TNC18_HUMAN
P29034	S10A2_HUMAN
O60518	RNBP6_HUMAN
A1L443	NTM2F_HUMAN
Q9ULH1	ASAP1_HUMAN
Q8WXX5	DNJC9_HUMAN
Q9UBB6	NCDN_HUMAN
P54277	PMS1_HUMAN
O75607	NPM3_HUMAN
Q9NRZ9	HELLS_HUMAN
Q7L576	CYFP1_HUMAN
Q9BYD2	RM09_HUMAN
Q14241	ELOA1_HUMAN
P46087	NOP2_HUMAN
P17707	DCAM_HUMAN
Q9BWJ5	SF3B5_HUMAN
O60568	PLOD3_HUMAN
Q13439	GOGA4_HUMAN
Q6NUK1	SCMC1_HUMAN
Q9C0B9	ZCHC2_HUMAN
Q86VU5	CMTD1_HUMAN
Q9Y608	LRRF2_HUMAN
P46459	NSF_HUMAN
O00255	MEN1_HUMAN
Q5HYJ3	FA76B_HUMAN
Q02880	TOP2B_HUMAN
Q9Y6A4	CFA20_HUMAN
Q6P2I0	Q6P2I0_HUMAN
P02745	C1QA_HUMAN
Q9BV20	MTNA_HUMAN
P34949	MPI_HUMAN
Q8TD26	CHD6_HUMAN
P61457	PHS_HUMAN
Q9BVV6	TALD3_HUMAN
Q8WXF7	ATLA1_HUMAN
Q96DT6	ATG4C_HUMAN
O75808	CAN15_HUMAN
Q96EY5	MB12A_HUMAN
Q9H7P6	MB12B_HUMAN
Q9UGM3	DMBT1_HUMAN
P0CF74	LAC6_HUMAN
P01834	IGKC_HUMAN
P12838	DEF4_HUMAN
P59666	DEF3_HUMAN
P59665	DEF1_HUMAN
P0CG06	LAC3_HUMAN
P01859	IGHG2_HUMAN
P08311	CATG_HUMAN
P61626	LYSC_HUMAN
P08246	ELNE_HUMAN
P0CG05	LAC2_HUMAN
P05164	PERM_HUMAN
P24158	PRTN3_HUMAN
P01876	IGHA1_HUMAN
Q9BYX4	IFIH1_HUMAN
Q93074	MED12_HUMAN
Q9Y2I7	FYV1_HUMAN
Q9BWU1	CDK19_HUMAN
Q05048	CSTF1_HUMAN
Q12907	LMAN2_HUMAN
P37268	FDFT_HUMAN
Q9UQE7	SMC3_HUMAN
Q92544	TM9S4_HUMAN
P00387	NB5R3_HUMAN
P54709	AT1B3_HUMAN
O95202	LETM1_HUMAN
Q86UT6	NLRX1_HUMAN
P61006	RAB8A_HUMAN
Q9UHV7	MED13_HUMAN
Q16850	CP51A_HUMAN
Q8NBN7	RDH13_HUMAN
Q9H7Z7	PGES2_HUMAN
Q9Y2X3	NOP58_HUMAN
Q6IAN0	DRS7B_HUMAN
P27544	CERS1_HUMAN
Q9Y2U9	KLDC2_HUMAN
P20338	RAB4A_HUMAN
Q9BXW9	FACD2_HUMAN
P33121	ACSL1_HUMAN
O00116	ADAS_HUMAN
Q9Y6G9	DC1L1_HUMAN
Q8WVP7	LMBR1_HUMAN
Q86YD1	PTOV1_HUMAN
P61019	RAB2A_HUMAN
Q13409	DC1I2_HUMAN
Q9H583	HEAT1_HUMAN
O60244	MED14_HUMAN
O75448	MED24_HUMAN
Q9P2R7	SUCB1_HUMAN
O15397	IPO8_HUMAN
Q9Y2X0	MED16_HUMAN
Q6P2C8	MED27_HUMAN
Q5T9A4	ATD3B_HUMAN
Q8N9F7	GDPD1_HUMAN
Q9H944	MED20_HUMAN
P20340	RAB6A_HUMAN
O95402	MED26_HUMAN
P30508	1C12_HUMAN
P07099	HYEP_HUMAN
Q71F56	MD13L_HUMAN
Q8TEM1	PO210_HUMAN
Q13291	SLAF1_HUMAN
Q76NI1	VKIND_HUMAN
P53007	TXTP_HUMAN
Q9BQP7	MGME1_HUMAN
Q8IZP2	ST134_HUMAN
Q16718	NDUA5_HUMAN
O75844	FACE1_HUMAN
Q15836	VAMP3_HUMAN
P62072	TIM10_HUMAN
Q8WW22	DNJA4_HUMAN
A6NKD9	CC85C_HUMAN
Q9H0U4	RAB1B_HUMAN
P56134	ATPK_HUMAN
Q7L0J3	SV2A_HUMAN
Q14061	COX17_HUMAN
P69849	NOMO3_HUMAN
Q63HR2	TNS2_HUMAN
Q9UL25	RAB21_HUMAN
P62714	PP2AB_HUMAN
O43826	G6PT1_HUMAN
Q9BW92	SYTM_HUMAN
Q9NVI1	FANCI_HUMAN
O43169	CYB5B_HUMAN
O75420	PERQ1_HUMAN
Q9BU61	NDUF3_HUMAN
P20674	COX5A_HUMAN
P30049	ATPD_HUMAN
Q96A26	F162A_HUMAN
O75251	NDUS7_HUMAN
Q9H1K4	GHC2_HUMAN
Q13015	AF1Q_HUMAN
Q4V339	CBWD6_HUMAN
Q8IYM0	F186B_HUMAN
P23786	CPT2_HUMAN
Q9H9B4	SFXN1_HUMAN
Q9P0J0	NDUAD_HUMAN
Q96BM9	ARL8A_HUMAN
Q16740	CLPP_HUMAN
Q9NWW5	CLN6_HUMAN
Q9BQT8	ODC_HUMAN
Q9BSK2	S2533_HUMAN
Q9HC21	TPC_HUMAN
Q92947	GCDH_HUMAN
O95983	MBD3_HUMAN
P13995	MTDC_HUMAN
Q8N653	LZTR1_HUMAN
O43747	AP1G1_HUMAN
P42167	LAP2B_HUMAN
Q6NTF9	RHBD2_HUMAN
Q9Y241	HIG1A_HUMAN
Q969F1	TF3C6_HUMAN
Q9NPL8	TIDC1_HUMAN
Q14657	LAGE3_HUMAN
Q8IZD9	DOCK3_HUMAN
Q9NZD2	GLTP_HUMAN
Q9NPH2	INO1_HUMAN
Q6T4R5	NHS_HUMAN
Q15768	EFNB3_HUMAN
P61586	RHOA_HUMAN
P22528	SPR1B_HUMAN
P35321	SPR1A_HUMAN
P08174	DAF_HUMAN
P98155	VLDLR_HUMAN
P48741	HSP77_HUMAN
Q6ZU67	BEND4_HUMAN
Q8IWT3	CUL9_HUMAN
Q96PK6	RBM14_HUMAN
P30419	NMT1_HUMAN
Q9UGR2	Z3H7B_HUMAN
P17301	ITA2_HUMAN
P56199	ITA1_HUMAN
O95476	CNEP1_HUMAN
Q12840	KIF5A_HUMAN
Q8TEL6	TP4AP_HUMAN
Q9NWC5	TM45A_HUMAN
C3PTT6	C3PTT6_HUMAN
Q13422	IKZF1_HUMAN
O43298	ZBT43_HUMAN
Q9Y6A5	TACC3_HUMAN
P12270	TPR_HUMAN
P13796	PLSL_HUMAN
Q15119	PDK2_HUMAN
Q86TV6	TTC7B_HUMAN
Q9H1I8	ASCC2_HUMAN
P54253	ATX1_HUMAN
Q9NSK0	KLC4_HUMAN
O60239	3BP5_HUMAN
Q8TDG4	HELQ_HUMAN
O60508	PRP17_HUMAN
P09488	GSTM1_HUMAN

## Sheet: 4-DNA viruses
Uniprot ID	Protein Name		GO ID	GO Process Term	p-value		GO ID	GO Function Term	p-value		GO ID	GO Component Term	p-value
P52292	IMA1_HUMAN		44419	interspecies interaction between organisms	1.5308e-08		8134	transcription factor binding	0.00013777		32991	macromolecular complex	3.8612e-07
P04637	P53_HUMAN		48518	positive regulation of biological process	2.2482e-06		43566	structure-specific DNA binding	0.00059219		43234	protein complex	1.8254e-06
P20226	TBP_HUMAN		51704	multi-organism process	2.4989e-05		16563	transcription activator activity	0.00059219		44446	intracellular organelle part	1.0681e-05
Q13547	HDAC1_HUMAN		48522	positive regulation of cellular process	3.766e-05		3697	single-stranded DNA binding	0.0012163		44422	organelle part	1.1569e-05
P62195	PRS8_HUMAN		43921	modulation by host of viral transcription	0.00015914		19899	enzyme binding	0.0012163		31967	organelle envelope	3.9555e-05
Q92793	CBP_HUMAN		52312	modulation of transcription in other organism involved in symbiotic interaction	0.00015914		3713	transcription coactivator activity	0.0021551		31975	envelope	4.0481e-05
Q16611	BAK_HUMAN		52472	modulation by host of symbiont transcription	0.00015914		42975	peroxisome proliferator activated receptor binding	0.0021551		44428	nuclear part	0.00010923
Q09472	EP300_HUMAN		48646	anatomical structure formation involved in morphogenesis	0.00028175		5515	protein binding	0.002629		5737	cytoplasm	0.00010923
P62826	RAN_HUMAN		6606	protein import into nucleus	0.00041187		3712	transcription cofactor activity	0.0035721		43231	intracellular membrane-bounded organelle	0.00010923
P06400	RB_HUMAN		51170	nuclear import	0.00045148		51219	phosphoprotein binding	0.0035721		43227	membrane-bounded organelle	0.00010923
P06493	CDK1_HUMAN		6913	nucleocytoplasmic transport	0.00055023		51427	hormone receptor binding	0.0043519		31090	organelle membrane	0.00023913
P08047	SP1_HUMAN		51169	nuclear transport	0.00055023		3690	double-stranded DNA binding	0.0049128		5654	nucleoplasm	0.00055409
P06748	NPM_HUMAN		51851	modification by host of symbiont morphology or physiology	0.00064166		43425	bHLH transcription factor binding	0.0053717		43229	intracellular organelle	0.00078899
P17980	PRS6A_HUMAN		46782	regulation of viral transcription	0.00064166		42826	histone deacetylase binding	0.0053748		43226	organelle	0.00078899
P62333	PRS10_HUMAN		34504	protein localization in nucleus	0.00076273		35258	steroid hormone receptor binding	0.0063528		5635	nuclear envelope	0.0012805
P28749	RBL1_HUMAN		9987	cellular process	0.00085876		19903	protein phosphatase binding	0.0063528		5657	replication fork	0.0015717
P63244	GBLP_HUMAN		31399	regulation of protein modification process	0.00104		46332	SMAD binding	0.0063528		44444	cytoplasmic part	0.0015717
P15927	RFA2_HUMAN		1568	blood vessel development	0.0010543		10843	promoter binding	0.0063528		5662	DNA replication factor A complex	0.0017397
P53801	PTTG_HUMAN		48524	positive regulation of viral reproduction	0.0010672		44212	DNA regulatory region binding	0.0068169		42175	nuclear membrane-endoplasmic reticulum network	0.0017397
P02751	FINC_HUMAN		1944	vasculature development	0.0010672		35035	histone acetyltransferase binding	0.0068169		16605	PML body	0.0018461
Q9Y6N5	SQRD_HUMAN		45893	positive regulation of transcription, DNA-dependent	0.0010672		19902	phosphatase binding	0.0068458		31981	nuclear lumen	0.0019908
Q9NQC3	RTN4_HUMAN		51254	positive regulation of RNA metabolic process	0.0010672		4402	histone acetyltransferase activity	0.020108		48770	pigment granule	0.0019908
Q9HC07	TM165_HUMAN		51702	interaction with symbiont	0.0010672		4468	lysine N-acetyltransferase activity	0.020108		42470	melanosome	0.0019908
P09619	PGFRB_HUMAN		10604	positive regulation of macromolecule metabolic process	0.0010672		35257	nuclear hormone receptor binding	0.020796		31974	membrane-enclosed lumen	0.0020749
P50281	MMP14_HUMAN		18076	N-terminal peptidyl-lysine acetylation	0.00123		3682	chromatin binding	0.020796		44427	chromosomal part	0.0020749
Q8N2K0	ABD12_HUMAN		18394	peptidyl-lysine acetylation	0.00123		30528	transcription regulator activity	0.020796		32993	protein-DNA complex	0.0021579
Q9Y5M8	SRPRB_HUMAN		31325	positive regulation of cellular metabolic process	0.001231		5102	receptor binding	0.020796		5667	transcription factor complex	0.003373
O00483	NDUA4_HUMAN		17038	protein import	0.0012456		16900	oxidoreductase activity, acting on the CH-OH group of donors, disulfide as acceptor	0.022562		12505	endomembrane system	0.0037602
P16070	CD44_HUMAN		16043	cellular component organization	0.0013038		4113	2',3'-cyclic-nucleotide 3'-phosphodiesterase activity	0.022562		44451	nucleoplasm part	0.0038239
P29966	MARCS_HUMAN		6605	protein targeting	0.0013241		31775	lutropin-choriogonadotropic hormone receptor binding	0.022562		43233	organelle lumen	0.0046107
P16615	AT2A2_HUMAN		1836	release of cytochrome c from mitochondria	0.0013241		3869	4-nitrophenylphosphatase activity	0.022562		5694	chromosome	0.0046107
Q9NP72	RAB18_HUMAN		51817	modification of morphology or physiology of other organism involved in symbiotic interaction	0.0014382		31531	thyrotropin-releasing hormone receptor binding	0.022562		5789	endoplasmic reticulum membrane	0.0046137
P09543	CN37_HUMAN		65008	regulation of biological quality	0.0014382		51577	MyoD binding	0.022562		5622	intracellular	0.004633
P50402	EMD_HUMAN		9893	positive regulation of metabolic process	0.0016379		43426	MRF binding	0.022562		43601	nuclear replisome	0.004633
Q96IX5	USMG5_HUMAN		43923	positive regulation by host of viral transcription	0.0017731		47057	vitamin-K-epoxide reductase (warfarin-sensitive) activity	0.022562		30894	replisome	0.004633
Q9Y6C9	MTCH2_HUMAN		32025	response to cobalt ion	0.0017731		47058	vitamin-K-epoxide reductase (warfarin-insensitive) activity	0.022562		44424	intracellular part	0.0048649
O95297	MPZL1_HUMAN		48513	organ development	0.0018113		16564	transcription repressor activity	0.027215		44454	nuclear chromosome part	0.0048649
Q9P0L0	VAPA_HUMAN		45941	positive regulation of transcription	0.0018113		50681	androgen receptor binding	0.027215		502	proteasome complex	0.0052363
O75688	PPM1B_HUMAN		31401	positive regulation of protein modification process	0.0022617		19900	kinase binding	0.027215		43596	nuclear replication fork	0.0055739
Q14699	RFTN1_HUMAN		10628	positive regulation of gene expression	0.0024282		19838	growth factor binding	0.029468		5783	endoplasmic reticulum	0.0071207
Q96JJ7	TMX3_HUMAN		50792	regulation of viral reproduction	0.0024282		46982	protein heterodimerization activity	0.029608		44432	endoplasmic reticulum part	0.0071207
Q70UQ0	IKIP_HUMAN		14070	response to organic cyclic substance	0.0025768		17111	nucleoside-triphosphatase activity	0.035871		43073	germ cell nucleus	0.0083596
O15173	PGRC2_HUMAN		8637	apoptotic mitochondrial changes	0.0025768		35033	histone deacetylase regulator activity	0.035871		70013	intracellular organelle lumen	0.0087602
Q9NZM1	MYOF_HUMAN		42221	response to chemical stimulus	0.0025795		48408	epidermal growth factor binding	0.035871		71212	subsynaptic reticulum	0.0089956
P28300	LYOX_HUMAN		33365	protein localization in organelle	0.0026147		5019	platelet-derived growth factor beta-receptor activity	0.035871		31982	vesicle	0.0089956
Q8IZ07	AN13A_HUMAN		1525	angiogenesis	0.0026387		5518	collagen binding	0.035871		31966	mitochondrial membrane	0.009116
P05023	AT1A1_HUMAN		43009	chordate embryonic development	0.0028187		16462	pyrophosphatase activity	0.040946		228	nuclear chromosome	0.009116
Q9BQB6	VKOR1_HUMAN		60	protein import into nucleus, translocation	0.0028272		16818	hydrolase activity, acting on acid anhydrides, in phosphorus-containing anhydrides	0.040978		46930	pore complex	0.00951
P11717	MPRI_HUMAN		9792	embryonic development ending in birth or egg hatching	0.0028807		16817	hydrolase activity, acting on acid anhydrides	0.041319		5740	mitochondrial envelope	0.011538
Q96N66	MBOA7_HUMAN		31324	negative regulation of cellular metabolic process	0.0028807		3700	transcription factor activity	0.045832		16020	membrane	0.011538
P60468	SC61B_HUMAN		7049	cell cycle	0.0030566		4720	protein-lysine 6-oxidase activity	0.045832		42585	germinal vesicle	0.012405
P08240	SRPR_HUMAN		43353	enucleate erythrocyte differentiation	0.0030566		4992	platelet activating factor receptor activity	0.045832		5943	1-phosphatidylinositol-4-phosphate 3-kinase, class IA complex	0.012405
O60831	PRAF2_HUMAN		50789	regulation of biological process	0.0034197		5017	platelet-derived growth factor receptor activity	0.045832		30690	Noc1p-Noc2p complex	0.012405
P61978	HNRPK_HUMAN		45935	positive regulation of nucleobase, nucleoside, nucleotide and nucleic acid metabolic process	0.00347						31205	endoplasmic reticulum Sec complex	0.012405
Q14790	CASP8_HUMAN		16044	cellular membrane organization	0.00347						16604	nuclear body	0.012413
P27986	P85A_HUMAN		61024	membrane organization	0.00347						19866	organelle inner membrane	0.0149
P46778	RL21_HUMAN		45944	positive regulation of transcription from RNA polymerase II promoter	0.0036922						16023	cytoplasmic membrane-bounded vesicle	0.016763
P67809	YBOX1_HUMAN		6474	N-terminal protein amino acid acetylation	0.0037531						31224	intrinsic to membrane	0.016763
P27694	RFA1_HUMAN		50434	positive regulation of viral transcription	0.0037531						31988	membrane-bounded vesicle	0.018669
P05412	JUN_HUMAN		48856	anatomical structure development	0.0037531						31968	organelle outer membrane	0.018669
			10557	positive regulation of macromolecule biosynthetic process	0.003823						5634	nucleus	0.020437
			51173	positive regulation of nitrogen compound metabolic process	0.0038456						19867	outer membrane	0.020437
			48519	negative regulation of biological process	0.0045766						31410	cytoplasmic vesicle	0.020578
			43550	regulation of lipid kinase activity	0.0045766						35189	Rb-E2F complex	0.020578
			43067	regulation of programmed cell death	0.0045766						30689	Noc complex	0.020578
			32270	positive regulation of cellular protein metabolic process	0.0045766						44425	membrane part	0.023077
			9653	anatomical structure morphogenesis	0.0045766						16021	integral to membrane	0.02353
			9892	negative regulation of metabolic process	0.0045766						1674	female germ cell nucleus	0.029032
			30324	lung development	0.0045766						30687	preribosome, large subunit precursor	0.029032
			10941	regulation of cell death	0.0045766						44464	cell part	0.032511
			32268	regulation of cellular protein metabolic process	0.0048102						5623	cell	0.032511
			35295	tube development	0.0048102						123	histone acetyltransferase complex	0.032768
			30323	respiratory tube development	0.0048986						44429	mitochondrial part	0.038696
			48523	negative regulation of cellular process	0.0049241						790	nuclear chromatin	0.042668
			31328	positive regulation of cellular biosynthetic process	0.0049243						5743	mitochondrial inner membrane	0.042668
			48147	negative regulation of fibroblast proliferation	0.0049243						31264	death-inducing signaling complex	0.042668
			46902	regulation of mitochondrial membrane permeability	0.0049243						71204	histone pre-mRNA 3'end processing complex	0.042668
			51247	positive regulation of protein metabolic process	0.0052995						70937	CRD-mediated mRNA stability complex	0.042668
			9891	positive regulation of biosynthetic process	0.0053311						5641	nuclear envelope lumen	0.049354
			22402	cell cycle process	0.0056143						30686	90S preribosome	0.049354
			44265	cellular macromolecule catabolic process	0.0056311						5643	nuclear pore	0.049354
			43065	positive regulation of apoptosis	0.0056311
			60541	respiratory system development	0.0056311
			18409	peptide or protein amino-terminal blocking	0.0056311
			43068	positive regulation of programmed cell death	0.0056934
			10942	positive regulation of cell death	0.0059374
			50794	regulation of cellular process	0.0064515
			1558	regulation of cell growth	0.0064515
			1701	in utero embryonic development	0.0069452
			42592	homeostatic process	0.0071004
			48514	blood vessel morphogenesis	0.0073826
			65007	biological regulation	0.0074299
			45822	negative regulation of heart contraction	0.0074299
			48731	system development	0.0078259
			44403	symbiosis, encompassing mutualism through parasitism	0.0083317
			51246	regulation of protein metabolic process	0.0083317
			6289	nucleotide-excision repair	0.0086013
			30097	hemopoiesis	0.0088852
			31365	N-terminal protein amino acid modification	0.009585
			6996	organelle organization	0.0096686
			31400	negative regulation of protein modification process	0.0096686
			9057	macromolecule catabolic process	0.0098139
			6886	intracellular protein transport	0.0098167
			43161	proteasomal ubiquitin-dependent protein catabolic process	0.0098167
			10498	proteasomal protein catabolic process	0.0098167
			31667	response to nutrient levels	0.0098763
			51436	negative regulation of ubiquitin-protein ligase activity involved in mitotic cell cycle	0.0098763
			1889	liver development	0.0098763
			46907	intracellular transport	0.0099144
			10165	response to X-ray	0.0099337
			31145	anaphase-promoting complex-dependent proteasomal ubiquitin-dependent protein catabolic process	0.0099779
			61008	hepaticobiliary system development	0.0099779
			44092	negative regulation of molecular function	0.010262
			51437	positive regulation of ubiquitin-protein ligase activity involved in mitotic cell cycle	0.010262
			278	mitotic cell cycle	0.010798
			42981	regulation of apoptosis	0.010798
			51352	negative regulation of ligase activity	0.010798
			51444	negative regulation of ubiquitin-protein ligase activity	0.010798
			51276	chromosome organization	0.010798
			42493	response to drug	0.011056
			51439	regulation of ubiquitin-protein ligase activity involved in mitotic cell cycle	0.011359
			33189	response to vitamin A	0.011359
			48534	hemopoietic or lymphoid organ development	0.011359
			6297	nucleotide-excision repair, DNA gap filling	0.011368
			10033	response to organic substance	0.011668
			51443	positive regulation of ubiquitin-protein ligase activity	0.011953
			9991	response to extracellular stimulus	0.011953
			44237	cellular metabolic process	0.011953
			18205	peptidyl-lysine modification	0.012269
			9605	response to external stimulus	0.013067
			51351	positive regulation of ligase activity	0.013071
			9628	response to abiotic stimulus	0.013108
			2026	regulation of the force of heart contraction	0.013261
			50896	response to stimulus	0.013261
			2520	immune system development	0.013486
			33158	regulation of protein import into nucleus, translocation	0.014186
			43525	positive regulation of neuron apoptosis	0.014186
			2763	positive regulation of myeloid leukocyte differentiation	0.014186
			31397	negative regulation of protein ubiquitination	0.014904
			718	nucleotide-excision repair, DNA damage removal	0.015424
			6357	regulation of transcription from RNA polymerase II promoter	0.016101
			51438	regulation of ubiquitin-protein ligase activity	0.016255
			15031	protein transport	0.017058
			34613	cellular protein localization	0.017058
			70727	cellular macromolecule localization	0.017538
			51340	regulation of ligase activity	0.01754
			43086	negative regulation of catalytic activity	0.018097
			45184	establishment of protein localization	0.018097
			9790	embryonic development	0.01856
			7275	multicellular organismal development	0.01856
			33261	regulation of S phase	0.01856
			31575	G1/S transition checkpoint	0.01856
			32502	developmental process	0.018701
			44248	cellular catabolic process	0.018701
			51179	localization	0.018935
			44260	cellular macromolecule metabolic process	0.019113
			16568	chromatin modification	0.019689
			51603	proteolysis involved in cellular protein catabolic process	0.019689
			44257	cellular protein catabolic process	0.020391
			30516	regulation of axon extension	0.020679
			35026	leading edge cell differentiation	0.02092
			31468	nuclear envelope reassembly	0.02092
			31944	negative regulation of glucocorticoid metabolic process	0.02092
			31946	regulation of glucocorticoid biosynthetic process	0.02092
			31947	negative regulation of glucocorticoid biosynthetic process	0.02092
			34238	macrophage fusion	0.02092
			51716	cellular response to stimulus	0.020938
			10605	negative regulation of macromolecule metabolic process	0.021015
			31398	positive regulation of protein ubiquitination	0.021238
			30099	myeloid cell differentiation	0.021238
			48872	homeostasis of number of cells	0.021238
			32269	negative regulation of cellular protein metabolic process	0.022155
			46677	response to antibiotic	0.022155
			51098	regulation of binding	0.022391
			7006	mitochondrial membrane organization	0.023478
			33273	response to vitamin	0.025208
			30163	protein catabolic process	0.025411
			30308	negative regulation of cell growth	0.025617
			9719	response to endogenous stimulus	0.026081
			8152	metabolic process	0.026102
			51248	negative regulation of protein metabolic process	0.026489
			30154	cell differentiation	0.026723
			1932	regulation of protein amino acid phosphorylation	0.028453
			8361	regulation of cell size	0.029231
			45792	negative regulation of cell size	0.029622
			51649	establishment of localization in cell	0.030042
			65009	regulation of molecular function	0.030388
			40008	regulation of growth	0.030469
			48545	response to steroid hormone stimulus	0.031225
			42325	regulation of phosphorylation	0.031225
			43627	response to estrogen stimulus	0.031599
			48869	cellular developmental process	0.031599
			6984	ER-nucleus signaling pathway	0.032575
			43170	macromolecule metabolic process	0.033663
			45639	positive regulation of myeloid cell differentiation	0.033663
			10248	establishment or maintenance of transmembrane electrochemical gradient	0.033663
			72	M phase specific microtubule process	0.033663
			51365	cellular response to potassium ion starvation	0.033663
			33029	regulation of neutrophil apoptosis	0.033663
			33031	positive regulation of neutrophil apoptosis	0.033663
			33159	negative regulation of protein import into nucleus, translocation	0.033663
			35414	negative regulation of catenin protein nuclear translocation	0.033663
			43615	astrocyte cell migration	0.033663
			51097	negative regulation of helicase activity	0.033663
			90032	negative regulation of steroid hormone biosynthetic process	0.033663
			30718	germ-line stem cell maintenance	0.033663
			1824	blastocyst development	0.033757
			51128	regulation of cellular component organization	0.034159
			31396	regulation of protein ubiquitination	0.034159
			19220	regulation of phosphate metabolic process	0.034923
			51174	regulation of phosphorus metabolic process	0.034923
			30521	androgen receptor signaling pathway	0.036425
			6950	response to stress	0.037298
			45926	negative regulation of growth	0.037298
			1756	somitogenesis	0.037354
			8104	protein localization	0.037354
			45595	regulation of cell differentiation	0.037354
			51052	regulation of DNA metabolic process	0.03985
			7005	mitochondrion organization	0.03985
			90316	positive regulation of intracellular protein transport	0.03985
			48145	regulation of fibroblast proliferation	0.03985
			9267	cellular response to starvation	0.03985
			30218	erythrocyte differentiation	0.03985
			6915	apoptosis	0.040573
			45597	positive regulation of cell differentiation	0.040573
			6355	regulation of transcription, DNA-dependent	0.040573
			19216	regulation of lipid metabolic process	0.040573
			44238	primary metabolic process	0.040573
			61053	somite development	0.040573
			12501	programmed cell death	0.042566
			43193	positive regulation of gene-specific transcription	0.042566
			32388	positive regulation of intracellular transport	0.042566
			6325	chromatin organization	0.042566
			2309	T cell proliferation involved in immune response	0.042566
			70296	sarcoplasmic reticulum calcium ion transport	0.042566
			45817	positive regulation of transcription from RNA polymerase II promoter, global	0.042566
			60298	positive regulation of sarcomere organization	0.042566
			21553	olfactory nerve development	0.042566
			31943	regulation of glucocorticoid metabolic process	0.042566
			70933	histone H4 deacetylation	0.042566
			70932	histone H3 deacetylation	0.042566
			42373	vitamin K metabolic process	0.042566
			32351	negative regulation of hormone metabolic process	0.042566
			32353	negative regulation of hormone biosynthetic process	0.042566
			61061	muscle structure development	0.042601
			2761	regulation of myeloid leukocyte differentiation	0.042903
			51050	positive regulation of transport	0.045042
			16570	histone modification	0.04547
			51252	regulation of RNA metabolic process	0.045562
			51641	cellular localization	0.045562
			34101	erythrocyte homeostasis	0.045562
			7568	aging	0.046463
			16573	histone acetylation	0.046778
			48638	regulation of developmental growth	0.046778
			16569	covalent chromatin modification	0.046778
			6511	ubiquitin-dependent protein catabolic process	0.047413
			50793	regulation of developmental process	0.047751
			22604	regulation of cell morphogenesis	0.048177
			1666	response to hypoxia	0.048177
			16477	cell migration	0.048177
			7093	mitotic cell cycle checkpoint	0.048177
			43632	modification-dependent macromolecule catabolic process	0.048177
			19941	modification-dependent protein catabolic process	0.048177
			31327	negative regulation of cellular biosynthetic process	0.048177
			32535	regulation of cellular component size	0.048177
			50768	negative regulation of neurogenesis	0.048177
			9725	response to hormone stimulus	0.048177
			9056	catabolic process	0.048177
			122	negative regulation of transcription from RNA polymerase II promoter	0.048177
			70201	regulation of establishment of protein localization	0.048177
			33554	cellular response to stress	0.048177
			6358	regulation of transcription from RNA polymerase II promoter, global	0.048177
			33034	positive regulation of myeloid cell apoptosis	0.048177
			31065	positive regulation of histone deacetylation	0.048177
			43497	regulation of protein heterodimerization activity	0.048177
			45657	positive regulation of monocyte differentiation	0.048177
			33603	positive regulation of dopamine secretion	0.048177
			60297	regulation of sarcomere organization	0.048177
			43922	negative regulation by host of viral transcription	0.048177
			70571	negative regulation of neuron projection regeneration	0.048177
			48251	elastic fiber assembly	0.048177
			42149	cellular response to glucose starvation	0.048177
			30219	megakaryocyte differentiation	0.048177
			19987	negative regulation of anti-apoptosis	0.048177
			1778	plasma membrane repair	0.048177
			1955	blood vessel maturation	0.048177
			90030	regulation of steroid hormone biosynthetic process	0.048177
			9890	negative regulation of biosynthetic process	0.048208
			51726	regulation of cell cycle	0.048208
			6473	protein amino acid acetylation	0.049207
			51101	regulation of DNA binding	0.049841

## Sheet: 4-RNA viruses
Uniprot ID	Protein Name		GO ID	GO Process Term	p-value		GO ID	GO Function Term	p-value		GO ID	GO Component Term	p-value
P07437	TBB5_HUMAN		34622	cellular macromolecular complex assembly	9.8281e-11		3723	RNA binding	5.6009e-12		44446	intracellular organelle part	6.2186e-19
P68104	EF1A1_HUMAN		34621	cellular macromolecular complex subunit organization	3.4186e-10		51082	unfolded protein binding	2.1653e-11		44422	organelle part	6.7591e-19
Q9BQE3	TBA1C_HUMAN		6334	nucleosome assembly	1.7821e-09		166	nucleotide binding	1.9907e-09		32991	macromolecular complex	1.077e-17
P48643	TCPE_HUMAN		31497	chromatin assembly	2.1787e-09		3676	nucleic acid binding	6.0138e-07		30529	ribonucleoprotein complex	5.8441e-17
Q71U36	TBA1A_HUMAN		65004	protein-DNA complex assembly	2.8905e-09		5198	structural molecule activity	4.079e-05		43228	non-membrane-bounded organelle	2.4509e-15
P67809	YBOX1_HUMAN		34728	nucleosome organization	2.8905e-09		5515	protein binding	8.0162e-05		43232	intracellular non-membrane-bounded organelle	2.4509e-15
P09651	ROA1_HUMAN		6323	DNA packaging	2.7846e-08		32553	ribonucleotide binding	8.4453e-05		786	nucleosome	6.4558e-12
P22626	ROA2_HUMAN		65003	macromolecular complex assembly	3.3303e-08		32555	purine ribonucleotide binding	8.4453e-05		30530	heterogeneous nuclear ribonucleoprotein complex	1.2943e-11
P11940	PABP1_HUMAN		6333	chromatin assembly or disassembly	4.5193e-08		17076	purine nucleotide binding	0.00016189		43229	intracellular organelle	6.6511e-11
P61978	HNRPK_HUMAN		6457	protein folding	4.6579e-08		5488	binding	0.00019448		43226	organelle	6.6511e-11
P52597	HNRPF_HUMAN		43933	macromolecular complex subunit organization	6.9926e-08		3735	structural constituent of ribosome	0.00019448		32993	protein-DNA complex	2.7293e-10
P31943	HNRH1_HUMAN		9987	cellular process	6.9926e-08		5471	ATP:ADP antiporter activity	0.00033657		44445	cytosolic part	5.4679e-10
P08238	HS90B_HUMAN		8380	RNA splicing	6.9926e-08		15207	adenine transmembrane transporter activity	0.00033657		44424	intracellular part	1.1461e-09
P11021	GRP78_HUMAN		71103	DNA conformation change	7.1194e-08		5524	ATP binding	0.00075736		70013	intracellular organelle lumen	2.4455e-09
P05141	ADT2_HUMAN		10467	gene expression	1.4333e-07		3677	DNA binding	0.00075736		5829	cytosol	3.2282e-09
P17987	TCPA_HUMAN		22607	cellular component assembly	3.9294e-07		30911	TPR domain binding	0.00077678		43233	organelle lumen	3.2646e-09
P49368	TCPG_HUMAN		44085	cellular component biogenesis	5.4647e-07		32559	adenyl ribonucleotide binding	0.00077678		48770	pigment granule	3.2646e-09
P50991	TCPD_HUMAN		44260	cellular macromolecule metabolic process	9.5943e-07		3697	single-stranded DNA binding	0.0012152		42470	melanosome	3.2646e-09
P17844	DDX5_HUMAN		6414	translational elongation	9.5943e-07		17111	nucleoside-triphosphatase activity	0.0012152		31974	membrane-enclosed lumen	4.8062e-09
Q8WWM7	ATX2L_HUMAN		6986	response to unfolded protein	1.2519e-06		50815	phosphoserine binding	0.0012152		5622	intracellular	6.5119e-09
P31942	HNRH3_HUMAN		44419	interspecies interaction between organisms	2.1024e-06		5345	purine transmembrane transporter activity	0.0012152		785	chromatin	1.4086e-08
P07910	HNRPC_HUMAN		6396	RNA processing	2.8396e-06		30554	adenyl nucleotide binding	0.0012152		5832	chaperonin-containing T-complex	1.161e-07
P35637	FUS_HUMAN		16071	mRNA metabolic process	7.1411e-06		16462	pyrophosphatase activity	0.0014217		44428	nuclear part	1.4004e-07
P55795	HNRH2_HUMAN		6397	mRNA processing	9.4876e-06		16818	hydrolase activity, acting on acid anhydrides, in phosphorus-containing anhydrides	0.0014217		31981	nuclear lumen	3.4151e-07
Q5VTE0	EF1A3_HUMAN		43170	macromolecule metabolic process	3.4947e-05		1883	purine nucleoside binding	0.0014217		22626	cytosolic ribosome	3.4329e-07
P62258	1433E_HUMAN		51789	response to protein stimulus	5.0359e-05		16817	hydrolase activity, acting on acid anhydrides	0.0014217		44427	chromosomal part	1.1741e-06
P34931	HS71L_HUMAN		16070	RNA metabolic process	8.6556e-05		1882	nucleoside binding	0.0014437		5681	spliceosomal complex	1.1741e-06
P62805	H4_HUMAN		2228	natural killer cell mediated immunity	0.00017418		30235	nitric-oxide synthase regulator activity	0.0015479		44444	cytoplasmic part	4.0459e-06
Q9BTM1	H2AJ_HUMAN		42267	natural killer cell mediated cytotoxicity	0.00017418		3724	RNA helicase activity	0.0018545		5694	chromosome	6.5519e-06
Q7L7L0	H2A3_HUMAN		16043	cellular component organization	0.0003199		3727	single-stranded RNA binding	0.0018545		43231	intracellular membrane-bounded organelle	6.6723e-06
Q93077	H2A1C_HUMAN		90304	nucleic acid metabolic process	0.00037791		15205	nucleobase transmembrane transporter activity	0.0029176		43227	membrane-bounded organelle	6.6899e-06
Q96KK5	H2A1H_HUMAN		44237	cellular metabolic process	0.00038609		16887	ATPase activity	0.0041252		33279	ribosomal subunit	6.8403e-06
P0C0S8	H2A1_HUMAN		1909	leukocyte mediated cytotoxicity	0.00044626		42288	MHC class I protein binding	0.0046689		5634	nucleus	1.3366e-05
Q16777	H2A2C_HUMAN		6996	organelle organization	0.00056775		19899	enzyme binding	0.0051025		5840	ribosome	1.5801e-05
Q6FI13	H2A2A_HUMAN		6325	chromatin organization	0.00069736		42623	ATPase activity, coupled	0.0077343		5737	cytoplasm	2.1367e-05
P20671	H2A1D_HUMAN		51276	chromosome organization	0.00099439		8026	ATP-dependent helicase activity	0.0077343		5654	nucleoplasm	7.6401e-05
Q99878	H2A1J_HUMAN		44267	cellular protein metabolic process	0.0010898		70035	purine NTP-dependent helicase activity	0.0077343		22627	cytosolic small ribosomal subunit	0.00010521
P04908	H2A1B_HUMAN		43065	positive regulation of apoptosis	0.0011638		15932	nucleobase, nucleoside, nucleotide and nucleic acid transmembrane transporter activity	0.0098304		15935	small ribosomal subunit	0.00073179
P11142	HSP7C_HUMAN		43068	positive regulation of programmed cell death	0.0012002		42162	telomeric DNA binding	0.0098304		70937	CRD-mediated mRNA stability complex	0.00098294
Q99832	TCPH_HUMAN		10942	positive regulation of cell death	0.0012612		45309	protein phosphorylated amino acid binding	0.011025		5730	nucleolus	0.0010243
P40227	TCPZ_HUMAN		51258	protein polymerization	0.0013433		42287	MHC protein binding	0.012254		22625	cytosolic large ribosomal subunit	0.0026603
P78371	TCPB_HUMAN		377	RNA splicing, via transesterification reactions with bulged adenosine as nucleophile	0.0014702		3924	GTPase activity	0.015525		16023	cytoplasmic membrane-bounded vesicle	0.0028969
P43243	MATR3_HUMAN		398	nuclear mRNA splicing, via spliceosome	0.0014702		4004	ATP-dependent RNA helicase activity	0.016493		31988	membrane-bounded vesicle	0.0034957
Q08211	DHX9_HUMAN		6412	translation	0.0015448		8186	RNA-dependent ATPase activity	0.017853		31410	cytoplasmic vesicle	0.0042834
Q6PKG0	LARP1_HUMAN		43489	RNA stabilization	0.0015448		4386	helicase activity	0.019426		30424	axon	0.0053781
P23246	SFPQ_HUMAN		48255	mRNA stabilization	0.0015448		19153	protein-disulfide reductase (glutathione) activity	0.019426		31982	vesicle	0.0056015
O15523	DDX3Y_HUMAN		43623	cellular protein complex assembly	0.0016361		15320	phosphate carrier activity	0.019426		44464	cell part	0.0074759
P63244	GBLP_HUMAN		51704	multi-organism process	0.0016361		43566	structure-specific DNA binding	0.020686		5623	cell	0.0074759
Q15366	PCBP2_HUMAN		375	RNA splicing, via transesterification reactions	0.0020295		5200	structural constituent of cytoskeleton	0.021351		15934	large ribosomal subunit	0.011346
Q92841	DDX17_HUMAN		35305	negative regulation of dephosphorylation	0.0022138		8022	protein C-terminus binding	0.021351		19866	organelle inner membrane	0.013784
Q12906	ILF3_HUMAN		35308	negative regulation of protein amino acid dephosphorylation	0.0022138		51087	chaperone binding	0.034177		5856	cytoskeleton	0.013869
P63279	UBC9_HUMAN		60334	regulation of interferon-gamma-mediated signaling pathway	0.0022138		5133	interferon-gamma receptor binding	0.035033		15630	microtubule cytoskeleton	0.016316
Q06830	PRDX1_HUMAN		380	alternative nuclear mRNA splicing, via spliceosome	0.0034153		51219	phosphoprotein binding	0.036575		9295	nucleoid	0.030596
Q96EY1	DNJA3_HUMAN		70231	T cell apoptosis	0.0034153		3725	double-stranded RNA binding	0.036575		42645	mitochondrial nucleoid	0.030596
P35579	MYH9_HUMAN		6924	activation-induced cell death of T cells	0.0034153		19904	protein domain specific binding	0.038834		5791	rough endoplasmic reticulum	0.037147
O95831	AIFM1_HUMAN		70934	CRD-mediated mRNA stabilization	0.0034153		43047	single-stranded telomeric DNA binding	0.047		44430	cytoskeletal part	0.037147
Q8N163	CCAR2_HUMAN		43488	regulation of mRNA stability	0.0034287		8379	thioredoxin peroxidase activity	0.047		5743	mitochondrial inner membrane	0.037147
O00571	DDX3X_HUMAN		6139	nucleobase, nucleoside, nucleotide and nucleic acid metabolic process	0.0034927		43495	protein anchor	0.047		5739	mitochondrion	0.037147
Q13263	TIF1B_HUMAN		2449	lymphocyte mediated immunity	0.0034927						30863	cortical cytoskeleton	0.041484
P07900	HS90A_HUMAN		9408	response to heat	0.0036091						5719	nuclear euchromatin	0.041792
P68371	TBB4B_HUMAN		43487	regulation of RNA stability	0.0036091						71256	translocon complex	0.041792
P31689	DNJA1_HUMAN		42110	T cell activation	0.0037981						5784	Sec61 translocon complex	0.041792
P10809	CH60_HUMAN		9607	response to biotic stimulus	0.0040805
Q08379	GOGA2_HUMAN		35304	regulation of protein amino acid dephosphorylation	0.0061401
P62753	RS6_HUMAN		51131	chaperone-mediated protein complex assembly	0.0061401
P60866	RS20_HUMAN		1906	cell killing	0.006231
Q00325	MPCP_HUMAN		70227	lymphocyte apoptosis	0.0078347
P12036	NFH_HUMAN		8152	metabolic process	0.0078347
P35268	RL22_HUMAN		2443	leukocyte mediated immunity	0.0085608
P42677	RS27_HUMAN		42026	protein refolding	0.0097122
P51571	SSRD_HUMAN		10941	regulation of cell death	0.01074
Q15370	ELOB_HUMAN		19538	protein metabolic process	0.011287
P60709	ACTB_HUMAN		2	mitochondrial genome maintenance	0.011587
P08670	VIME_HUMAN		44238	primary metabolic process	0.011587
P31946	1433B_HUMAN		43281	regulation of caspase activity	0.011587
P42224	STAT1_HUMAN		7017	microtubule-based process	0.013985
P62269	RS18_HUMAN		9266	response to temperature stimulus	0.01409
P27824	CALX_HUMAN		52548	regulation of endopeptidase activity	0.01409
P06748	NPM_HUMAN		52547	regulation of peptidase activity	0.016718
P12236	ADT3_HUMAN		34641	cellular nitrogen compound metabolic process	0.018049
P19338	NUCL_HUMAN		7018	microtubule-based movement	0.020753
P18124	RL7_HUMAN		46649	lymphocyte activation	0.021473
Q02878	RL6_HUMAN		42981	regulation of apoptosis	0.026501
P12235	ADT1_HUMAN		43067	regulation of programmed cell death	0.02815
			6919	activation of caspase activity	0.028857
			6461	protein complex assembly	0.030384
			70271	protein complex biogenesis	0.030384
			6807	nitrogen compound metabolic process	0.031076
			43029	T cell homeostasis	0.031076
			30217	T cell differentiation	0.031076
			2521	leukocyte differentiation	0.031076
			2252	immune effector process	0.032507
			34645	cellular macromolecule biosynthetic process	0.035694
			43280	positive regulation of caspase activity	0.038122
			10952	positive regulation of peptidase activity	0.038122
			45103	intermediate filament-based process	0.038122
			43154	negative regulation of caspase activity	0.038122
			9059	macromolecule biosynthetic process	0.038122
			2368	B cell cytokine production	0.038122
			2840	regulation of T cell mediated immune response to tumor cell	0.038122
			2842	positive regulation of T cell mediated immune response to tumor cell	0.038122
			60336	negative regulation of interferon-gamma-mediated signaling pathway	0.038122
			48291	isotype switching to IgG isotypes	0.038122
			60904	regulation of protein folding in endoplasmic reticulum	0.038122
			15866	ADP transport	0.038122
			1959	regulation of cytokine-mediated signaling pathway	0.039498
			45321	leukocyte activation	0.043034
			6915	apoptosis	0.047769
			10608	posttranscriptional regulation of gene expression	0.048092
			2260	lymphocyte homeostasis	0.048092
			33077	T cell differentiation in the thymus	0.048092
			45429	positive regulation of nitric oxide biosynthetic process	0.048092
			8219	cell death	0.048834

## Sheet: DNA-RNA viruses
Uniprot ID	Protein Name		GO ID	GO Process Term	p-value		GO ID	GO Function Term	p-value		GO ID	GO Component Term	p-value
P52292	IMA1_HUMAN		6414	translational elongation	3.1531e-62		5515	protein binding	2.3215e-83		32991	macromolecular complex	0
P04637	P53_HUMAN		44260	cellular macromolecule metabolic process	1.2114e-51		3723	RNA binding	3.5633e-46		44424	intracellular part	0
P20226	TBP_HUMAN		6412	translation	2.2797e-46		3735	structural constituent of ribosome	1.1244e-41		44422	organelle part	0
P62195	PRS8_HUMAN		10467	gene expression	4.623e-46		5488	binding	3.9322e-35		44446	intracellular organelle part	0
Q92793	CBP_HUMAN		44419	interspecies interaction between organisms	6.8764e-46		5198	structural molecule activity	8.905e-34		5622	intracellular	4e-100
Q09472	EP300_HUMAN		9987	cellular process	4.8583e-43		3676	nucleic acid binding	2.8001e-13		5737	cytoplasm	4.7328e-87
P62826	RAN_HUMAN		43170	macromolecule metabolic process	6.4612e-42		166	nucleotide binding	2.554e-12		43229	intracellular organelle	9.5993e-85
P06400	RB_HUMAN		44237	cellular metabolic process	8.7772e-39		19899	enzyme binding	2.554e-12		43226	organelle	2.692e-84
P06493	CDK1_HUMAN		34645	cellular macromolecule biosynthetic process	4.4142e-34		51082	unfolded protein binding	1.0197e-11		44444	cytoplasmic part	2.8983e-65
P06748	NPM_HUMAN		44267	cellular protein metabolic process	4.8594e-34		3729	mRNA binding	7.13e-10		30529	ribonucleoprotein complex	4.7546e-64
P17980	PRS6A_HUMAN		9059	macromolecule biosynthetic process	7.6581e-33		8565	protein transporter activity	8.4259e-09		5829	cytosol	2.1854e-58
P62333	PRS10_HUMAN		44085	cellular component biogenesis	4.0668e-32		8134	transcription factor binding	2.1489e-08		43227	membrane-bounded organelle	1.1687e-57
P63244	GBLP_HUMAN		65003	macromolecular complex assembly	1.9514e-31		51427	hormone receptor binding	4.1394e-08		43228	non-membrane-bounded organelle	1.5955e-57
P02751	FINC_HUMAN		43933	macromolecular complex subunit organization	1.6402e-29		43566	structure-specific DNA binding	6.7712e-08		43232	intracellular non-membrane-bounded organelle	1.5955e-57
Q9Y6N5	SQRD_HUMAN		44238	primary metabolic process	2.3196e-29		16887	ATPase activity	9.4275e-08		43231	intracellular membrane-bounded organelle	1.5955e-57
Q9NQC3	RTN4_HUMAN		34622	cellular macromolecular complex assembly	7.0874e-29		17111	nucleoside-triphosphatase activity	1.8302e-07		43234	protein complex	1.2657e-53
Q8N2K0	ABD12_HUMAN		22607	cellular component assembly	7.1678e-29		35257	nuclear hormone receptor binding	2.186e-07		44428	nuclear part	2.8409e-52
Q9Y5M8	SRPRB_HUMAN		34621	cellular macromolecular complex subunit organization	7.641e-28		3697	single-stranded DNA binding	4.1312e-07		43233	organelle lumen	1.0083e-51
O00483	NDUA4_HUMAN		46907	intracellular transport	7.413e-27		4386	helicase activity	1.066e-06		44445	cytosolic part	1.278e-51
P29966	MARCS_HUMAN		8152	metabolic process	3.6741e-26		16462	pyrophosphatase activity	1.066e-06		31974	membrane-enclosed lumen	3.0353e-51
P16615	AT2A2_HUMAN		19538	protein metabolic process	2.7146e-25		31625	ubiquitin protein ligase binding	1.1643e-06		70013	intracellular organelle lumen	1.0642e-50
Q9NP72	RAB18_HUMAN		90304	nucleic acid metabolic process	1.4606e-24		16818	hydrolase activity, acting on acid anhydrides, in phosphorus-containing anhydrides	1.1643e-06		22626	cytosolic ribosome	1.5396e-50
P50402	EMD_HUMAN		51704	multi-organism process	1.3062e-23		4004	ATP-dependent RNA helicase activity	1.1643e-06		31981	nuclear lumen	5.0734e-42
Q96IX5	USMG5_HUMAN		44249	cellular biosynthetic process	1.6109e-22		3724	RNA helicase activity	1.1643e-06		5840	ribosome	7.1064e-42
Q9Y6C9	MTCH2_HUMAN		51649	establishment of localization in cell	2.6459e-22		16817	hydrolase activity, acting on acid anhydrides	1.3892e-06		33279	ribosomal subunit	3.6408e-40
Q9P0L0	VAPA_HUMAN		9058	biosynthetic process	5.315e-22		8186	RNA-dependent ATPase activity	2.2069e-06		5634	nucleus	1.0374e-31
O75688	PPM1B_HUMAN		16043	cellular component organization	1.9871e-21		16563	transcription activator activity	2.7583e-06		5654	nucleoplasm	2.2433e-30
Q96JJ7	TMX3_HUMAN		6139	nucleobase, nucleoside, nucleotide and nucleic acid metabolic process	1.0994e-20		42802	identical protein binding	2.7583e-06		22627	cytosolic small ribosomal subunit	2.056e-28
O15173	PGRC2_HUMAN		34728	nucleosome organization	3.3156e-20		8135	translation factor activity, nucleic acid binding	3.4939e-06		502	proteasome complex	3.7851e-27
P05023	AT1A1_HUMAN		16070	RNA metabolic process	3.863e-20		4298	threonine-type endopeptidase activity	3.6133e-06		22625	cytosolic large ribosomal subunit	2.2954e-22
Q9BQB6	VKOR1_HUMAN		51641	cellular localization	4.3757e-20		70003	threonine-type peptidase activity	3.6133e-06		42470	melanosome	2.4472e-22
Q96N66	MBOA7_HUMAN		6333	chromatin assembly or disassembly	5.344e-20		51087	chaperone binding	4.178e-06		48770	pigment granule	2.4472e-22
P60468	SC61B_HUMAN		8380	RNA splicing	5.344e-20		5524	ATP binding	4.7255e-06		15935	small ribosomal subunit	4.6074e-22
O60831	PRAF2_HUMAN		32268	regulation of cellular protein metabolic process	9.0746e-20		32559	adenyl ribonucleotide binding	4.8847e-06		32993	protein-DNA complex	1.7961e-20
P61978	HNRPK_HUMAN		51436	negative regulation of ubiquitin-protein ligase activity involved in mitotic cell cycle	1.4094e-19		3713	transcription coactivator activity	5.8423e-06		786	nucleosome	1.0682e-19
P27986	P85A_HUMAN		51352	negative regulation of ligase activity	1.4914e-19		30554	adenyl nucleotide binding	9.2182e-06		44464	cell part	1.8035e-19
P46778	RL21_HUMAN		51444	negative regulation of ubiquitin-protein ligase activity	1.4914e-19		35258	steroid hormone receptor binding	2.2701e-05		5623	cell	1.8695e-19
P67809	YBOX1_HUMAN		65004	protein-DNA complex assembly	1.4914e-19		1882	nucleoside binding	2.2701e-05		5694	chromosome	1.1772e-18
P05412	JUN_HUMAN		31145	anaphase-promoting complex-dependent proteasomal ubiquitin-dependent protein catabolic process	2.54e-19		32553	ribonucleotide binding	2.2701e-05		15934	large ribosomal subunit	8.8552e-18
P10644	KAP0_HUMAN		51437	positive regulation of ubiquitin-protein ligase activity involved in mitotic cell cycle	4.8838e-19		32555	purine ribonucleotide binding	2.2701e-05		44427	chromosomal part	3.5977e-17
Q07812	BAX_HUMAN		51439	regulation of ubiquitin-protein ligase activity involved in mitotic cell cycle	4.9968e-19		1883	purine nucleoside binding	2.2941e-05		31967	organelle envelope	6.5415e-17
P02545	LMNA_HUMAN		51246	regulation of protein metabolic process	5.4005e-19		47485	protein N-terminus binding	2.3612e-05		31975	envelope	2.9031e-16
P21675	TAF1_HUMAN		6396	RNA processing	1.0169e-18		17076	purine nucleotide binding	3.795e-05		785	chromatin	3.8502e-16
Q07021	C1QBP_HUMAN		6605	protein targeting	1.0368e-18		16862	intramolecular oxidoreductase activity, interconverting keto- and enol-groups	4.0841e-05		5730	nucleolus	2.589e-15
P42224	STAT1_HUMAN		6334	nucleosome assembly	1.1132e-18		19843	rRNA binding	5.9419e-05		44451	nucleoplasm part	4.2889e-14
P27708	PYR1_HUMAN		6886	intracellular protein transport	1.2967e-18		70035	purine NTP-dependent helicase activity	6.2165e-05		30530	heterogeneous nuclear ribonucleoprotein complex	1.0494e-12
Q9H4G4	GAPR1_HUMAN		70727	cellular macromolecule localization	1.4157e-18		8026	ATP-dependent helicase activity	6.2165e-05		5681	spliceosomal complex	3.8495e-12
Q9Y5V3	MAGD1_HUMAN		34613	cellular protein localization	2.8875e-18		3690	double-stranded DNA binding	6.245e-05		31090	organelle membrane	9.9129e-12
P26196	DDX6_HUMAN		31497	chromatin assembly	8.1463e-18		3712	transcription cofactor activity	6.3258e-05		5635	nuclear envelope	3.228e-11
O14773	TPP1_HUMAN		51443	positive regulation of ubiquitin-protein ligase activity	1.641e-17		43021	ribonucleoprotein binding	6.7077e-05		5739	mitochondrion	4.3465e-11
P35613	BASI_HUMAN		71103	DNA conformation change	2.2335e-17		2039	p53 binding	7.4712e-05		5783	endoplasmic reticulum	2.0367e-09
Q9NTJ5	SAC1_HUMAN		43161	proteasomal ubiquitin-dependent protein catabolic process	3.0349e-17		19904	protein domain specific binding	0.00010065		44429	mitochondrial part	2.1228e-09
O75396	SC22B_HUMAN		10498	proteasomal protein catabolic process	3.0349e-17		3743	translation initiation factor activity	0.0001214		5856	cytoskeleton	3.8805e-09
P11166	GTR1_HUMAN		51438	regulation of ubiquitin-protein ligase activity	5.3396e-17		32403	protein complex binding	0.00014058		44432	endoplasmic reticulum part	9.5489e-09
P46977	STT3A_HUMAN		6996	organelle organization	5.3396e-17		8022	protein C-terminus binding	0.00015617		12505	endomembrane system	1.1587e-08
P42166	LAP2A_HUMAN		31398	positive regulation of protein ubiquitination	5.6295e-17		46332	SMAD binding	0.00015973		71212	subsynaptic reticulum	2.9384e-08
O00264	PGRC1_HUMAN		51351	positive regulation of ligase activity	7.7383e-17		43022	ribosome binding	0.00018299		22624	proteasome accessory complex	3.5006e-08
P39656	OST48_HUMAN		31397	negative regulation of protein ubiquitination	1.0561e-16		16864	intramolecular oxidoreductase activity, transposing S-S bonds	0.00027181		16604	nuclear body	4.6071e-08
P05556	ITB1_HUMAN		51340	regulation of ligase activity	2.1559e-16		3756	protein disulfide isomerase activity	0.00027181		15630	microtubule cytoskeleton	6.8838e-08
Q8TD31	CCHCR_HUMAN		15031	protein transport	3.8652e-16		8139	nuclear localization sequence binding	0.00027181		5740	mitochondrial envelope	7.7305e-08
P51148	RAB5C_HUMAN		34641	cellular nitrogen compound metabolic process	4.0889e-16		42623	ATPase activity, coupled	0.00030498		31966	mitochondrial membrane	1.0836e-07
P40227	TCPZ_HUMAN		45184	establishment of protein localization	4.9623e-16		19900	kinase binding	0.00044238		5643	nuclear pore	3.1942e-07
P62834	RAP1A_HUMAN		31396	regulation of protein ubiquitination	5.3141e-16		50681	androgen receptor binding	0.00095927		5839	proteasome core complex	3.1942e-07
Q16891	MIC60_HUMAN		6323	DNA packaging	8.2346e-16		16860	intramolecular oxidoreductase activity	0.0022504		46930	pore complex	4.5777e-07
Q8TED1	GPX8_HUMAN		33036	macromolecule localization	1.0164e-15		5200	structural constituent of cytoskeleton	0.002461		19866	organelle inner membrane	4.5777e-07
P49368	TCPG_HUMAN		16071	mRNA metabolic process	1.375e-15		19903	protein phosphatase binding	0.0024876		42175	nuclear membrane-endoplasmic reticulum network	5.2999e-07
A0FGR8	ESYT2_HUMAN		51248	negative regulation of protein metabolic process	1.4162e-15		5048	signal sequence binding	0.0025336		5852	eukaryotic translation initiation factor 3 complex	8.8353e-07
P63151	2ABA_HUMAN		31400	negative regulation of protein modification process	2.7906e-15		31072	heat shock protein binding	0.0032681		9295	nucleoid	1.0148e-06
P63167	DYL1_HUMAN		8104	protein localization	5.0688e-15		8143	poly(A) RNA binding	0.0043045		42645	mitochondrial nucleoid	1.0148e-06
Q00403	TF2B_HUMAN		32269	negative regulation of cellular protein metabolic process	5.6222e-15		42162	telomeric DNA binding	0.0059229		34399	nuclear periphery	1.1069e-06
Q04637	IF4G1_HUMAN		6397	mRNA processing	3.6748e-14		19902	phosphatase binding	0.0065658		16023	cytoplasmic membrane-bounded vesicle	1.1351e-06
O43390	HNRPR_HUMAN		6807	nitrogen compound metabolic process	4.3643e-14		19787	small conjugating protein ligase activity	0.0069016		31988	membrane-bounded vesicle	1.8906e-06
P05141	ADT2_HUMAN		10605	negative regulation of macromolecule metabolic process	4.3643e-14		30911	TPR domain binding	0.0069016		17053	transcriptional repressor complex	2.145e-06
P68104	EF1A1_HUMAN		43632	modification-dependent macromolecule catabolic process	4.3643e-14		3872	6-phosphofructokinase activity	0.0069016		31968	organelle outer membrane	2.8864e-06
Q5VTE0	EF1A3_HUMAN		19941	modification-dependent protein catabolic process	4.3643e-14		70717	poly-purine tract binding	0.0074127		44430	cytoskeletal part	4.1482e-06
O14654	IRS4_HUMAN		51603	proteolysis involved in cellular protein catabolic process	4.8931e-14		3725	double-stranded RNA binding	0.0078895		5793	ER-Golgi intermediate compartment	4.9805e-06
O95816	BAG2_HUMAN		6511	ubiquitin-dependent protein catabolic process	6.1679e-14		15078	hydrogen ion transmembrane transporter activity	0.0081731		5788	endoplasmic reticulum lumen	5.3705e-06
Q71UM5	RS27L_HUMAN		44257	cellular protein catabolic process	8.0561e-14		45309	protein phosphorylated amino acid binding	0.0081731		31410	cytoplasmic vesicle	6.2451e-06
Q9BQE3	TBA1C_HUMAN		278	mitotic cell cycle	8.7686e-14		43499	eukaryotic cell surface binding	0.0081731		19867	outer membrane	6.5981e-06
P62266	RS23_HUMAN		9892	negative regulation of metabolic process	9.6914e-14		3678	DNA helicase activity	0.0083912		5789	endoplasmic reticulum membrane	9.794e-06
O60814	H2B1K_HUMAN		30163	protein catabolic process	1.3185e-13		30374	ligand-dependent nuclear receptor transcription coactivator activity	0.0094415		31982	vesicle	9.794e-06
P09651	ROA1_HUMAN		32270	positive regulation of cellular protein metabolic process	1.7326e-13		8092	cytoskeletal protein binding	0.0094415		35097	histone methyltransferase complex	1.3825e-05
O95793	STAU1_HUMAN		6457	protein folding	1.7517e-13		45182	translation regulator activity	0.0097715		34708	methyltransferase complex	1.3825e-05
P06733	ENOA_HUMAN		51247	positive regulation of protein metabolic process	2.6976e-13		3727	single-stranded RNA binding	0.0098819		16363	nuclear matrix	1.9935e-05
P49458	SRP09_HUMAN		375	RNA splicing, via transesterification reactions	5.4259e-13		15631	tubulin binding	0.021142		5743	mitochondrial inner membrane	2.6163e-05
P46776	RL27A_HUMAN		31399	regulation of protein modification process	8.2402e-13		35014	phosphoinositide 3-kinase regulator activity	0.021142		70688	MLL5-L complex	2.9616e-05
P46782	RS5_HUMAN		7049	cell cycle	3.2935e-12		70095	fructose-6-phosphate binding	0.021142		5838	proteasome regulatory particle	2.9616e-05
P0CG48	UBC_HUMAN		6913	nucleocytoplasmic transport	3.3636e-12		48027	mRNA 5'-UTR binding	0.021142		31965	nuclear membrane	3.993e-05
P09874	PARP1_HUMAN		51169	nuclear transport	4.3158e-12		48495	Roundabout binding	0.021142		16607	nuclear speck	6.0566e-05
P12004	PCNA_HUMAN		22402	cell cycle process	5.7531e-12		50815	phosphoserine binding	0.021142		8250	oligosaccharyltransferase complex	8.0487e-05
P63165	SUMO1_HUMAN		31324	negative regulation of cellular metabolic process	1.6455e-11		42975	peroxisome proliferator activated receptor binding	0.021142		42382	paraspeckles	8.8138e-05
P31946	1433B_HUMAN		31401	positive regulation of protein modification process	1.6478e-11		5080	protein kinase C binding	0.024255		228	nuclear chromosome	9.3021e-05
Q9NZL4	HPBP1_HUMAN		48519	negative regulation of biological process	2.627e-11		70491	transcription repressor binding	0.025049		5753	mitochondrial proton-transporting ATP synthase complex	0.00021746
P63010	AP2B1_HUMAN		10608	posttranscriptional regulation of gene expression	2.7811e-11		19901	protein kinase binding	0.026088		5844	polysome	0.00021746
O95071	UBR5_HUMAN		44265	cellular macromolecule catabolic process	3.3789e-11		46966	thyroid hormone receptor binding	0.026805		48471	perinuclear region of cytoplasm	0.00022346
O95817	BAG3_HUMAN		48522	positive regulation of cellular process	3.4376e-11		16564	transcription repressor activity	0.027385		16581	NuRD complex	0.00036458
P04792	HSPB1_HUMAN		51276	chromosome organization	3.4376e-11		51219	phosphoprotein binding	0.028613		45259	proton-transporting ATP synthase complex	0.00049641
P11021	GRP78_HUMAN		377	RNA splicing, via transesterification reactions with bulged adenosine as nucleophile	3.4376e-11		5102	receptor binding	0.029834		44455	mitochondrial membrane part	0.00055734
P25685	DNJB1_HUMAN		398	nuclear mRNA splicing, via spliceosome	3.4376e-11		16881	acid-amino acid ligase activity	0.032538		5741	mitochondrial outer membrane	0.00057342
P35998	PRS7_HUMAN		48523	negative regulation of cellular process	4.5283e-11		4003	ATP-dependent DNA helicase activity	0.032538		44454	nuclear chromosome part	0.00061607
Q14103	HNRPD_HUMAN		22613	ribonucleoprotein complex biogenesis	1.9427e-10		16408	C-acyltransferase activity	0.033183		19773	proteasome core complex, alpha-subunit complex	0.00064688
Q8NC51	PAIRB_HUMAN		31325	positive regulation of cellular metabolic process	2.1947e-10		5159	insulin-like growth factor receptor binding	0.033183		30132	clathrin coat of coated pit	0.00064688
Q99729	ROAA_HUMAN		33365	protein localization in organelle	2.6453e-10		43130	ubiquitin binding	0.033183		5938	cell cortex	0.00067358
O95967	FBLN4_HUMAN		48518	positive regulation of biological process	3.5707e-10		3746	translation elongation factor activity	0.034305		30017	sarcomere	0.00084935
P55036	PSMD4_HUMAN		9893	positive regulation of metabolic process	1.212e-09		42288	MHC class I protein binding	0.03437		70937	CRD-mediated mRNA stability complex	0.00086647
P31689	DNJA1_HUMAN		9057	macromolecule catabolic process	2.0415e-09		8094	DNA-dependent ATPase activity	0.03437		30120	vesicle coat	0.0012344
P25789	PSA4_HUMAN		10604	positive regulation of macromolecule metabolic process	2.2983e-09		32182	small conjugating protein binding	0.038971		31980	mitochondrial lumen	0.0012418
Q6NZI2	PTRF_HUMAN		6325	chromatin organization	2.4064e-09		4842	ubiquitin-protein ligase activity	0.040361		5759	mitochondrial matrix	0.0012418
Q5VU43	MYOME_HUMAN		70271	protein complex biogenesis	2.9751e-09		51400	BH domain binding	0.041189		30867	rough endoplasmic reticulum membrane	0.0017156
P07858	CATB_HUMAN		6461	protein complex assembly	2.9751e-09		19789	SUMO ligase activity	0.041189		30532	small nuclear ribonucleoprotein complex	0.0017156
O15260	SURF4_HUMAN		51170	nuclear import	3.5344e-09		16874	ligase activity	0.047263		44449	contractile fiber part	0.0019256
P63279	UBC9_HUMAN		22618	ribonucleoprotein complex assembly	6.6982e-09		16879	ligase activity, forming carbon-nitrogen bonds	0.047818		30018	Z disc	0.0019469
Q12797	ASPH_HUMAN		43086	negative regulation of catalytic activity	7.0404e-09		48029	monosaccharide binding	0.04882		48475	coated membrane	0.002053
P07237	PDIA1_HUMAN		6606	protein import into nucleus	7.7793e-09		8017	microtubule binding	0.04882		30117	membrane coat	0.002053
P43686	PRS6B_HUMAN		44092	negative regulation of molecular function	8.6432e-09		16565	general transcriptional repressor activity	0.049435		5640	nuclear outer membrane	0.0022027
Q01813	PFKAP_HUMAN		17038	protein import	1.2211e-08						127	transcription factor TFIIIC complex	0.0022146
Q99460	PSMD1_HUMAN		6413	translational initiation	1.4991e-08						8537	proteasome activator complex	0.002223
Q9H3P7	GCP60_HUMAN		6986	response to unfolded protein	1.9516e-08						5945	6-phosphofructokinase complex	0.002223
P53618	COPB_HUMAN		10941	regulation of cell death	2.0993e-08						31674	I band	0.0025699
P27816	MAP4_HUMAN		44093	positive regulation of molecular function	2.6924e-08						15629	actin cytoskeleton	0.0031153
Q9P270	SLAI2_HUMAN		42274	ribosomal small subunit biogenesis	2.6953e-08						30126	COPI vesicle coat	0.0037262
P35221	CTNA1_HUMAN		51789	response to protein stimulus	5.1333e-08						5637	nuclear inner membrane	0.003785
P60900	PSA6_HUMAN		34504	protein localization in nucleus	6.4792e-08						5819	spindle	0.0039923
P23458	JAK1_HUMAN		43067	regulation of programmed cell death	9.3719e-08						5791	rough endoplasmic reticulum	0.0040761
Q8TD10	MIPO1_HUMAN		42981	regulation of apoptosis	1.0399e-07						45261	proton-transporting ATP synthase complex, catalytic core F(1)	0.0044432
O14980	XPO1_HUMAN		43085	positive regulation of catalytic activity	4.2631e-07						5577	fibrinogen complex	0.0044432
O00505	IMA4_HUMAN		6417	regulation of translation	6.3088e-07						5832	chaperonin-containing T-complex	0.0044432
P30153	2AAA_HUMAN		48193	Golgi vesicle transport	1.0938e-06						43292	contractile fiber	0.0046567
P25786	PSA1_HUMAN		65009	regulation of molecular function	1.4471e-06						30016	myofibril	0.0051048
Q9H270	VPS11_HUMAN		30522	intracellular receptor mediated signaling pathway	2.6008e-06						5942	phosphoinositide 3-kinase complex	0.0055849
P49327	FAS_HUMAN		44248	cellular catabolic process	2.6286e-06						793	condensed chromosome	0.00612
Q99615	DNJC7_HUMAN		6403	RNA localization	3.5067e-06						16469	proton-transporting two-sector ATPase complex	0.0067703
Q14974	IMB1_HUMAN		60548	negative regulation of cell death	3.6801e-06						5667	transcription factor complex	0.0071468
P46734	MP2K3_HUMAN		30518	steroid hormone receptor signaling pathway	4.2226e-06						5876	spindle microtubule	0.0071722
P01106	MYC_HUMAN		6839	mitochondrial transport	7.1663e-06						5853	eukaryotic translation elongation factor 1 complex	0.0073426
Q00325	MPCP_HUMAN		50657	nucleic acid transport	7.1923e-06						276	mitochondrial proton-transporting ATP synthase complex, coupling factor F(o)	0.0077562
Q15369	ELOC_HUMAN		50658	RNA transport	7.1923e-06						5652	nuclear lamina	0.0077562
P13051	UNG_HUMAN		51236	establishment of RNA localization	7.1923e-06						30663	COPI coated vesicle membrane	0.008032
O00629	IMA3_HUMAN		10033	response to organic substance	1.0965e-05						5874	microtubule	0.010067
P55265	DSRAD_HUMAN		10942	positive regulation of cell death	1.3374e-05						31430	M band	0.012761
Q9BS26	ERP44_HUMAN		33554	cellular response to stress	1.4046e-05						8180	signalosome	0.012761
P68371	TBB4B_HUMAN		43065	positive regulation of apoptosis	1.5694e-05						16585	chromatin remodeling complex	0.012761
P46939	UTRO_HUMAN		8219	cell death	1.673e-05						5815	microtubule organizing center	0.014368
Q01082	SPTB2_HUMAN		43069	negative regulation of programmed cell death	1.8568e-05						30139	endocytic vesicle	0.015286
P07910	HNRPC_HUMAN		43068	positive regulation of programmed cell death	1.9648e-05						16514	SWI/SNF complex	0.015749
P35232	PHB_HUMAN		22415	viral reproductive process	2.0272e-05						34992	microtubule organizing center attachment site	0.015822
Q13363	CTBP1_HUMAN		9607	response to biotic stimulus	2.1017e-05						34993	SUN-KASH complex	0.015822
P13861	KAP2_HUMAN		16265	death	2.2213e-05						8385	IkappaB kinase complex	0.015822
Q9UER7	DAXX_HUMAN		16032	viral reproduction	2.4968e-05						267	cell fraction	0.016734
P78527	PRKDC_HUMAN		43066	negative regulation of apoptosis	2.524e-05						5794	Golgi apparatus	0.016977
Q13200	PSMD2_HUMAN		15931	nucleobase, nucleoside, nucleotide and nucleic acid transport	3.022e-05						5625	soluble fraction	0.019195
P29590	PML_HUMAN		51234	establishment of localization	3.5149e-05						30137	COPI-coated vesicle	0.020538
Q9NYF8	BCLF1_HUMAN		42221	response to chemical stimulus	3.6145e-05						16592	mediator complex	0.021816
Q9BUJ2	HNRL1_HUMAN		6607	NLS-bearing substrate import into nucleus	3.734e-05						5657	replication fork	0.021816
Q9UJX2	CDC23_HUMAN		42254	ribosome biogenesis	3.757e-05						16507	fatty acid beta-oxidation multienzyme complex	0.021816
Q8WWY3	PRP31_HUMAN		50790	regulation of catalytic activity	4.8879e-05						31074	nucleocytoplasmic shuttling complex	0.021816
P56545	CTBP2_HUMAN		43281	regulation of caspase activity	6.1109e-05						5642	annulate lamellae	0.021816
Q13724	MOGS_HUMAN		60255	regulation of macromolecule metabolic process	6.2735e-05						43564	Ku70:Ku80 complex	0.021816
P48643	TCPE_HUMAN		12501	programmed cell death	7.2982e-05						70288	ferritin complex	0.021816
O00425	IF2B3_HUMAN		42776	mitochondrial ATP synthesis coupled proton transport	7.7959e-05						70435	Shc-EGFR complex	0.021816
Q9NZI8	IF2B1_HUMAN		42257	ribosomal subunit assembly	7.8519e-05						8043	intracellular ferritin complex	0.021816
Q93062	RBPMS_HUMAN		43489	RNA stabilization	7.8519e-05						31618	nuclear centromeric heterochromatin	0.021816
P55795	HNRH2_HUMAN		48255	mRNA stabilization	7.8519e-05						70557	PCNA-p21 complex	0.021816
Q9Y6C2	EMIL1_HUMAN		6810	transport	9.6133e-05						159	protein phosphatase type 2A complex	0.025315
P06703	S10A6_HUMAN		6259	DNA metabolic process	0.00010615						71564	npBAF complex	0.025315
P05106	ITB3_HUMAN		42273	ribosomal large subunit biogenesis	0.00012062						30660	Golgi-associated vesicle membrane	0.025315
Q99700	ATX2_HUMAN		6611	protein export from nucleus	0.00014752						275	mitochondrial proton-transporting ATP synthase complex, catalytic core F(1)	0.025586
Q9Y6M1	IF2B2_HUMAN		10629	negative regulation of gene expression	0.00014752						48500	signal recognition particle	0.025586
Q92900	RENT1_HUMAN		6892	post-Golgi vesicle-mediated transport	0.00014752						5638	lamin filament	0.025586
Q8N9N5	BANP_HUMAN		9056	catabolic process	0.00016605						5663	DNA replication factor C complex	0.025586
P82932	RT06_HUMAN		52548	regulation of endopeptidase activity	0.00016979						5682	U5 snRNP	0.025586
P36873	PP1G_HUMAN		30521	androgen receptor signaling pathway	0.0001826						5786	signal recognition particle, endoplasmic reticulum targeting	0.025586
P06239	LCK_HUMAN		51168	nuclear export	0.00018438						30669	clathrin-coated endocytic vesicle membrane	0.025586
P52294	IMA5_HUMAN		6915	apoptosis	0.000228						33116	ER-Golgi intermediate compartment membrane	0.030922
Q9UBU9	NXF1_HUMAN		43488	regulation of mRNA stability	0.00024838						16234	inclusion body	0.030922
Q96SB4	SRPK1_HUMAN		48199	vesicle targeting, to, from or within Golgi	0.00025412						5744	mitochondrial inner membrane presequence translocase complex	0.033418
O94776	MTA2_HUMAN		45454	cell redox homeostasis	0.00025905						71565	nBAF complex	0.033418
Q16594	TAF9_HUMAN		10035	response to inorganic substance	0.00028883						792	heterochromatin	0.037188
Q6P2Q9	PRP8_HUMAN		51179	localization	0.00028883						790	nuclear chromatin	0.038361
Q99613	EIF3C_HUMAN		16044	cellular membrane organization	0.00030047						33178	proton-transporting two-sector ATPase complex, catalytic domain	0.038361
P11142	HSP7C_HUMAN		61024	membrane organization	0.00032253						16605	PML body	0.03894
P60709	ACTB_HUMAN		42176	regulation of protein catabolic process	0.00033163						5720	nuclear heterochromatin	0.03894
O75369	FLNB_HUMAN		60	protein import into nucleus, translocation	0.00033285						5721	centromeric heterochromatin	0.039584
P21333	FLNA_HUMAN		1836	release of cytochrome c from mitochondria	0.00033536						70419	nonhomologous end joining complex	0.039584
Q92841	DDX17_HUMAN		6890	retrograde vesicle-mediated transport, Golgi to ER	0.00033536						16342	catenin complex	0.039584
O00303	EIF3F_HUMAN		43487	regulation of RNA stability	0.0003526						794	condensed nuclear chromosome	0.040459
P62136	PP1A_HUMAN		52547	regulation of peptidase activity	0.00036042						71339	MLL1 complex	0.043157
Q93009	UBP7_HUMAN		43623	cellular protein complex assembly	0.0004613						5792	microsome	0.044161
P23396	RS3_HUMAN		42255	ribosome assembly	0.00047723						775	chromosome, centromeric region	0.045254
Q05639	EF1A2_HUMAN		8633	activation of pro-apoptotic gene products	0.00051345
P07437	TBB5_HUMAN		51028	mRNA transport	0.00054323
Q16543	CDC37_HUMAN		51716	cellular response to stimulus	0.00067181
P08238	HS90B_HUMAN		7005	mitochondrion organization	0.00073912
P62269	RS18_HUMAN		6091	generation of precursor metabolites and energy	0.00076711
P78371	TCPB_HUMAN		51235	maintenance of location	0.00077809
P50990	TCPQ_HUMAN		28	ribosomal small subunit assembly	0.00080476
P50991	TCPD_HUMAN		18196	peptidyl-asparagine modification	0.00080476
P12236	ADT3_HUMAN		18279	protein amino acid N-linked glycosylation via asparagine	0.00080476
Q13162	PRDX4_HUMAN		48200	Golgi transport vesicle coating	0.00080476
P31943	HNRH1_HUMAN		48205	COPI coating of Golgi vesicle	0.00080476
P62249	RS16_HUMAN		245	spliceosome assembly	0.00081863
P12036	NFH_HUMAN		8637	apoptotic mitochondrial changes	0.00097557
P62829	RL23_HUMAN		7006	mitochondrial membrane organization	0.00097557
P42677	RS27_HUMAN		51098	regulation of binding	0.00099267
Q71U36	TBA1A_HUMAN		23034	intracellular signaling pathway	0.0010693
P62805	H4_HUMAN		6002	fructose 6-phosphate metabolic process	0.001133
Q99879	H2B1M_HUMAN		6508	proteolysis	0.0011379
P58876	H2B1D_HUMAN		34329	cell junction assembly	0.0011909
Q08211	DHX9_HUMAN		7017	microtubule-based process	0.0013171
P05386	RLA1_HUMAN		6364	rRNA processing	0.0015104
P12277	KCRB_HUMAN		7249	I-kappaB kinase/NF-kappaB cascade	0.0015427
P46781	RS9_HUMAN		48194	Golgi vesicle budding	0.0015569
Q07020	RL18_HUMAN		50794	regulation of cellular process	0.0017495
P30050	RL12_HUMAN		6997	nucleus organization	0.0017676
P46779	RL28_HUMAN		6916	anti-apoptosis	0.0020097
P68431	H31_HUMAN		50789	regulation of biological process	0.0020097
P62807	H2B1C_HUMAN		6950	response to stress	0.0020965
P19338	NUCL_HUMAN		33077	T cell differentiation in the thymus	0.0020965
P36578	RL4_HUMAN		51101	regulation of DNA binding	0.0021238
Q99878	H2A1J_HUMAN		51656	establishment of organelle localization	0.002156
P0C0S8	H2A1_HUMAN		80134	regulation of response to stress	0.0023563
P04908	H2A1B_HUMAN		70647	protein modification by small protein conjugation or removal	0.0024603
P62906	RL10A_HUMAN		34330	cell junction organization	0.0025307
P40429	RL13A_HUMAN		16072	rRNA metabolic process	0.0025307
Q5QNW6	H2B2F_HUMAN		50690	regulation of defense response to virus by virus	0.0025832
P61513	RL37A_HUMAN		51258	protein polymerization	0.002709
P04406	G3P_HUMAN		6268	DNA unwinding involved in replication	0.0027111
Q16695	H31T_HUMAN		61136	regulation of proteasomal protein catabolic process	0.0027825
P83731	RL24_HUMAN		32434	regulation of proteasomal ubiquitin-dependent protein catabolic process	0.0027825
P84098	RL19_HUMAN		6260	DNA replication	0.0028798
P16989	YBOX3_HUMAN		51651	maintenance of location in cell	0.0030016
Q71DI3	H32_HUMAN		31323	regulation of cellular metabolic process	0.0031818
P32969	RL9_HUMAN		45930	negative regulation of mitotic cell cycle	0.0031886
P52597	HNRPF_HUMAN		70934	CRD-mediated mRNA stabilization	0.0031973
P20671	H2A1D_HUMAN		10038	response to metal ion	0.0032021
Q99623	PHB2_HUMAN		6901	vesicle coating	0.0032539
P62280	RS11_HUMAN		32386	regulation of intracellular transport	0.0035237
Q99880	H2B1L_HUMAN		19058	viral infectious cycle	0.0035757
P46783	RS10_HUMAN		51172	negative regulation of nitrogen compound metabolic process	0.0036026
P25398	RS12_HUMAN		43280	positive regulation of caspase activity	0.0040883
P05388	RLA0_HUMAN		10952	positive regulation of peptidase activity	0.0040883
Q02878	RL6_HUMAN		45934	negative regulation of nucleobase, nucleoside, nucleotide and nucleic acid metabolic process	0.0044092
P62424	RL7A_HUMAN		7044	cell-substrate junction assembly	0.0048415
P62937	PPIA_HUMAN		7010	cytoskeleton organization	0.004945
P08865	RSSA_HUMAN		42026	protein refolding	0.004945
P62241	RS8_HUMAN		70227	lymphocyte apoptosis	0.004945
Q96KK5	H2A1H_HUMAN		46902	regulation of mitochondrial membrane permeability	0.004945
P62899	RL31_HUMAN		19222	regulation of metabolic process	0.005404
P22061	PIMT_HUMAN		45786	negative regulation of cell cycle	0.0054501
P62750	RL23A_HUMAN		71310	cellular response to organic substance	0.0055203
P61247	RS3A_HUMAN		71216	cellular response to biotic stimulus	0.0058055
P18124	RL7_HUMAN		10558	negative regulation of macromolecule biosynthetic process	0.0058374
P62081	RS7_HUMAN		6917	induction of apoptosis	0.0058807
Q7L7L0	H2A3_HUMAN		70	mitotic sister chromatid segregation	0.0058807
P39023	RL3_HUMAN		2831	regulation of response to biotic stimulus	0.0058807
P62753	RS6_HUMAN		12502	induction of programmed cell death	0.0062594
Q6FI13	H2A2A_HUMAN		6350	transcription	0.0063078
Q9BTM1	H2AJ_HUMAN		16481	negative regulation of transcription	0.00655
Q93077	H2A1C_HUMAN		6900	membrane budding	0.0066619
Q00839	HNRPU_HUMAN		48285	organelle fission	0.006728
Q16777	H2A2C_HUMAN		65007	biological regulation	0.0070164
P62277	RS13_HUMAN		30308	negative regulation of cell growth	0.0070884
Q93079	H2B1H_HUMAN		819	sister chromatid segregation	0.0072598
P46777	RL5_HUMAN		226	microtubule cytoskeleton organization	0.0073714
P62913	RL11_HUMAN		6610	ribosomal protein import into nucleus	0.0075546
P84243	H33_HUMAN		31575	G1/S transition checkpoint	0.0076074
Q99877	H2B1N_HUMAN		6351	transcription, DNA-dependent	0.0076724
P35268	RL22_HUMAN		42791	5S class rRNA transcription	0.0077551
P57053	H2BFS_HUMAN		42797	tRNA transcription from RNA polymerase III promoter	0.0077551
O60506	HNRPQ_HUMAN		34644	cellular response to UV	0.0077551
O75533	SF3B1_HUMAN		2067	glandular epithelial cell differentiation	0.0077551
P12956	XRCC6_HUMAN		51726	regulation of cell cycle	0.0077935
P13010	XRCC5_HUMAN		6261	DNA-dependent DNA replication	0.0077935
P35659	DEK_HUMAN		32436	positive regulation of proteasomal ubiquitin-dependent protein catabolic process	0.0090232
P55209	NP1L1_HUMAN		6919	activation of caspase activity	0.0092081
Q14683	SMC1A_HUMAN		6446	regulation of translational initiation	0.0093478
Q8TAQ2	SMRC2_HUMAN		32774	RNA biosynthetic process	0.0097245
P67870	CSK2B_HUMAN		80090	regulation of primary metabolic process	0.010704
P06241	FYN_HUMAN		34097	response to cytokine stimulus	0.010857
Q96RN5	MED15_HUMAN		87	M phase of mitotic cell cycle	0.010895
P61956	SUMO2_HUMAN		32388	positive regulation of intracellular transport	0.011207
Q9Y4K3	TRAF6_HUMAN		9890	negative regulation of biosynthetic process	0.011869
P62258	1433E_HUMAN		16192	vesicle-mediated transport	0.011947
O75928	PIAS2_HUMAN		7050	cell cycle arrest	0.01197
Q04206	TF65_HUMAN		31327	negative regulation of cellular biosynthetic process	0.01197
Q96EY1	DNJA3_HUMAN		9615	response to virus	0.011994
Q9UHD2	TBK1_HUMAN		50688	regulation of defense response to virus	0.011994
P07339	CATD_HUMAN		43154	negative regulation of caspase activity	0.011994
P26641	EF1G_HUMAN		280	nuclear division	0.012529
P08237	PFKAM_HUMAN		7067	mitosis	0.012529
Q8TC12	RDH11_HUMAN		32446	protein modification by small protein conjugation	0.013295
P31151	S10A7_HUMAN		2065	columnar/cuboidal epithelial cell differentiation	0.013339
Q9HD26	GOPC_HUMAN		2711	positive regulation of T cell mediated immunity	0.013339
Q9BRK4	LZTS2_HUMAN		6270	DNA-dependent DNA replication initiation	0.013718
Q08379	GOGA2_HUMAN		45792	negative regulation of cell size	0.014514
P02511	CRYAB_HUMAN		43122	regulation of I-kappaB kinase/NF-kappaB cascade	0.014562
P01100	FOS_HUMAN		51090	regulation of transcription factor activity	0.015026
O00327	BMAL1_HUMAN		90046	regulation of transcription regulator activity	0.015026
P29692	EF1D_HUMAN		32986	protein-DNA complex disassembly	0.015107
Q6P1W5	CA094_HUMAN		9304	tRNA transcription	0.015107
P40616	ARL1_HUMAN		42921	glucocorticoid receptor signaling pathway	0.015107
P18859	ATP5J_HUMAN		71482	cellular response to light stimulus	0.015107
Q8NHQ1	CEP70_HUMAN		6337	nucleosome disassembly	0.015107
O00459	P85B_HUMAN		31498	chromatin disassembly	0.015107
Q12933	TRAF2_HUMAN		51259	protein oligomerization	0.015315
Q9UKT9	IKZF3_HUMAN		30330	DNA damage response, signal transduction by p53 class mediator	0.015315
Q49A26	GLYR1_HUMAN		1959	regulation of cytokine-mediated signaling pathway	0.015324
Q96JM7	LMBL3_HUMAN		6903	vesicle targeting	0.015324
Q14203	DCTN1_HUMAN		23014	signal transmission via phosphorylation event	0.016529
P62263	RS14_HUMAN		7243	intracellular protein kinase cascade	0.016529
Q14240	IF4A2_HUMAN		70925	organelle assembly	0.01685
Q9UBQ5	EIF3K_HUMAN		6487	protein amino acid N-linked glycosylation	0.01718
P61769	B2MG_HUMAN		51128	regulation of cellular component organization	0.01727
P05783	K1C18_HUMAN		7051	spindle organization	0.017554
P08670	VIME_HUMAN		6974	response to DNA damage stimulus	0.018152
Q9UHV2	SRTD1_HUMAN		51640	organelle localization	0.018311
P12814	ACTN1_HUMAN		31328	positive regulation of cellular biosynthetic process	0.019352
P14618	KPYM_HUMAN		31103	axon regeneration	0.019687
Q13077	TRAF1_HUMAN		18193	peptidyl-amino acid modification	0.020928
Q96EP0	RNF31_HUMAN		44087	regulation of cellular component biogenesis	0.020928
P22736	NR4A1_HUMAN		90316	positive regulation of intracellular protein transport	0.02109
Q15942	ZYX_HUMAN		65008	regulation of biological quality	0.022272
Q53GC0	Q53GC0_HUMAN		51592	response to calcium ion	0.022272
O00165	HAX1_HUMAN		31647	regulation of protein stability	0.022272
Q92993	KAT5_HUMAN		281	cytokinesis after mitosis	0.022744
O75190	DNJB6_HUMAN		2309	T cell proliferation involved in immune response	0.022744
P09012	SNRPA_HUMAN		60334	regulation of interferon-gamma-mediated signaling pathway	0.022744
P08579	RU2B_HUMAN		60528	secretory columnal luminar epithelial cell differentiation involved in prostate glandular acinus development	0.022744
P22626	ROA2_HUMAN		45110	intermediate filament bundle assembly	0.022744
P23246	SFPQ_HUMAN		30579	ubiquitin-dependent SMAD protein catabolic process	0.022744
P27635	RL10_HUMAN		32495	response to muramyl dipeptide	0.022744
P26373	RL13_HUMAN		46824	positive regulation of nucleocytoplasmic transport	0.023028
P47897	SYQ_HUMAN		46822	regulation of nucleocytoplasmic transport	0.023077
P42704	LPPRC_HUMAN		6352	transcription initiation	0.023077
P49755	TMEDA_HUMAN		45862	positive regulation of proteolysis	0.024387
P52272	HNRPM_HUMAN		10627	regulation of intracellular protein kinase cascade	0.024961
Q14257	RCN2_HUMAN		32507	maintenance of protein location in cell	0.024961
P62851	RS25_HUMAN		51238	sequestering of metal ion	0.025085
Q00610	CLH1_HUMAN		19047	provirus integration	0.025085
Q12906	ILF3_HUMAN		45161	neuronal ion channel clustering	0.025085
Q07955	SRSF1_HUMAN		30069	lysogeny	0.025085
Q07666	KHDR1_HUMAN		6893	Golgi to plasma membrane transport	0.025085
Q8N1F7	NUP93_HUMAN		31958	corticosteroid receptor signaling pathway	0.025085
Q15293	RCN1_HUMAN		51173	positive regulation of nitrogen compound metabolic process	0.026699
Q15365	PCBP1_HUMAN		45926	negative regulation of growth	0.026822
Q15366	PCBP2_HUMAN		42493	response to drug	0.026822
Q16576	RBBP7_HUMAN		9891	positive regulation of biosynthetic process	0.026874
Q3ZCQ8	TIM50_HUMAN		71214	cellular response to abiotic stimulus	0.02732
Q92616	GCN1L_HUMAN		387	spliceosomal snRNP assembly	0.027486
Q9BPW8	NIPS1_HUMAN		43388	positive regulation of DNA binding	0.030526
Q9BQA1	MEP50_HUMAN		6007	glucose catabolic process	0.030607
Q9ULX6	AKP8L_HUMAN		32392	DNA geometric change	0.031431
Q9Y230	RUVB2_HUMAN		32508	DNA duplex unwinding	0.031431
P34932	HSP74_HUMAN		6357	regulation of transcription from RNA polymerase II promoter	0.031884
O14920	IKKB_HUMAN		45185	maintenance of protein location	0.032324
O14744	ANM5_HUMAN		6366	transcription from RNA polymerase II promoter	0.033777
P51991	ROA3_HUMAN		6284	base-excision repair	0.038443
P06454	PTMA_HUMAN		31102	neuron projection regeneration	0.038612
Q13185	CBX3_HUMAN		42772	DNA damage response, signal transduction resulting in transcription	0.039809
P27824	CALX_HUMAN		45047	protein targeting to ER	0.039809
P28070	PSB4_HUMAN		71478	cellular response to radiation	0.039809
O00410	IPO5_HUMAN		6978	DNA damage response, signal transduction by p53 class mediator resulting in transcription of p21 class mediator	0.039809
Q3KQU3	MA7D1_HUMAN		6998	nuclear envelope organization	0.039809
Q86UL3	GPAT4_HUMAN		40001	establishment of mitotic spindle localization	0.039809
Q9UNE7	CHIP_HUMAN		33157	regulation of intracellular protein transport	0.039809
Q9UQ35	SRRM2_HUMAN		22403	cell cycle phase	0.041362
P02786	TFR1_HUMAN		209	protein polyubiquitination	0.046799
Q14192	FHL2_HUMAN		30433	ER-associated protein catabolic process	0.046799
P48556	PSMD8_HUMAN		71445	cellular response to protein stimulus	0.046799
P00533	EGFR_HUMAN		43123	positive regulation of I-kappaB kinase/NF-kappaB cascade	0.046822
P36542	ATPG_HUMAN		90286	cytoskeletal anchoring at nuclear membrane	0.046822
Q9BRK5	CAB45_HUMAN		380	alternative nuclear mRNA splicing, via spliceosome	0.046822
Q8IV08	PLD3_HUMAN		34501	protein localization to kinetochore	0.046822
P13667	PDIA4_HUMAN		2326	B cell lineage commitment	0.046822
Q9UL15	BAG5_HUMAN		2360	T cell lineage commitment	0.046822
Q12824	SNF5_HUMAN		71681	cellular response to indole-3-methanol	0.046822
Q14204	DYHC1_HUMAN		71680	response to indole-3-methanol	0.046822
O43294	TGFI1_HUMAN		90083	regulation of inclusion body assembly	0.046822
Q96QF0	RAB3I_HUMAN		16567	protein ubiquitination	0.047256
P53621	COPA_HUMAN		48583	regulation of response to stimulus	0.047746
P27797	CALR_HUMAN		31347	regulation of defense response	0.047746
O60725	ICMT_HUMAN		51325	interphase	0.049174
Q9P2E9	RRBP1_HUMAN		42692	muscle cell differentiation	0.049774
P38159	RBMX_HUMAN		8285	negative regulation of cell proliferation	0.049774
P38936	CDN1A_HUMAN
O96005	CLPT1_HUMAN
Q9UHL4	DPP2_HUMAN
P49848	TAF6_HUMAN
P17612	KAPCA_HUMAN
O95831	AIFM1_HUMAN
Q5T4S7	UBR4_HUMAN
O14735	CDIPT_HUMAN
Q9H936	GHC1_HUMAN
P56192	SYMC_HUMAN
O43889	CREB3_HUMAN
Q9NX61	T161A_HUMAN
O14828	SCAM3_HUMAN
P51665	PSMD7_HUMAN
Q9BSJ8	ESYT1_HUMAN
P25787	PSA2_HUMAN
Q27J81	INF2_HUMAN
P17858	PFKAL_HUMAN
Q15008	PSMD6_HUMAN
P07196	NFL_HUMAN
Q9Y4P3	TBL2_HUMAN
O14545	TRAD1_HUMAN
P21964	COMT_HUMAN
Q9NXW2	DJB12_HUMAN
Q96IK5	GMCL1_HUMAN
Q8WUM4	PDC6I_HUMAN
P23634	AT2B4_HUMAN
P20700	LMNB1_HUMAN
O43242	PSMD3_HUMAN
O95573	ACSL3_HUMAN
Q9NVI7	ATD3A_HUMAN
O00231	PSD11_HUMAN
Q99442	SEC62_HUMAN
Q99653	CHP1_HUMAN
Q9NXS2	QPCTL_HUMAN
Q9UNM6	PSD13_HUMAN
Q8IZ52	CHSS2_HUMAN
Q9BT22	ALG1_HUMAN
Q9HDC9	APMAP_HUMAN
Q9Y305	ACOT9_HUMAN
O15270	SPTC2_HUMAN
P18031	PTN1_HUMAN
O15269	SPTC1_HUMAN
Q53H12	AGK_HUMAN
Q99805	TM9S2_HUMAN
Q86VP6	CAND1_HUMAN
P02794	FRIH_HUMAN
Q06210	GFPT1_HUMAN
P08195	4F2_HUMAN
P28066	PSA5_HUMAN
P35520	CBS_HUMAN
Q92973	TNPO1_HUMAN
P30101	PDIA3_HUMAN
Q14566	MCM6_HUMAN
P27105	STOM_HUMAN
Q7Z434	MAVS_HUMAN
Q01650	LAT1_HUMAN
O00487	PSDE_HUMAN
Q9NX63	MIC19_HUMAN
Q9UMX0	UBQL1_HUMAN
Q8NBX0	SCPDL_HUMAN
Q00341	VIGLN_HUMAN
Q93008	USP9X_HUMAN
Q15392	DHC24_HUMAN
Q15165	PON2_HUMAN
P57088	TMM33_HUMAN
P49721	PSB2_HUMAN
Q9NZN4	EHD2_HUMAN
O94905	ERLN2_HUMAN
O75947	ATP5H_HUMAN
P51571	SSRD_HUMAN
P48047	ATPO_HUMAN
O15427	MOT4_HUMAN
Q9NX40	OCAD1_HUMAN
Q02809	PLOD1_HUMAN
P49756	RBM25_HUMAN
Q9UNF1	MAGD2_HUMAN
P61619	S61A1_HUMAN
Q9Y6K0	CEPT1_HUMAN
P62191	PRS4_HUMAN
Q8IYB3	SRRM1_HUMAN
O75964	ATP5L_HUMAN
Q9Y394	DHRS7_HUMAN
Q96CS3	FAF2_HUMAN
P21912	SDHB_HUMAN
Q9P035	HACD3_HUMAN
O00232	PSD12_HUMAN
P24557	THAS_HUMAN
O75153	CLU_HUMAN
P24534	EF1B_HUMAN
Q86VP1	TAXB1_HUMAN
Q8N7W2	BEND7_HUMAN
P35606	COPB2_HUMAN
Q9NZ01	TECR_HUMAN
Q9UJZ1	STML2_HUMAN
E9PAV3	NACAM_HUMAN
P00403	COX2_HUMAN
P04844	RPN2_HUMAN
Q8TCT9	HM13_HUMAN
P60903	S10AA_HUMAN
Q8WVM8	SCFD1_HUMAN
P08962	CD63_HUMAN
O75925	PIAS1_HUMAN
P22392	NDKB_HUMAN
Q13263	TIF1B_HUMAN
O43809	CPSF5_HUMAN
P50395	GDIB_HUMAN
Q15155	NOMO1_HUMAN
Q9UBS4	DJB11_HUMAN
P13073	COX41_HUMAN
Q6YHU6	THADA_HUMAN
Q12789	TF3C1_HUMAN
Q8N1B4	VPS52_HUMAN
P31930	QCR1_HUMAN
Q9Y2W1	TR150_HUMAN
O43759	SNG1_HUMAN
Q96HS1	PGAM5_HUMAN
P17096	HMGA1_HUMAN
Q00765	REEP5_HUMAN
Q15057	ACAP2_HUMAN
Q15370	ELOB_HUMAN
Q16656	NRF1_HUMAN
P09429	HMGB1_HUMAN
Q13838	DX39B_HUMAN
Q14653	IRF3_HUMAN
O15111	IKKA_HUMAN
Q09161	NCBP1_HUMAN
P49069	CAMLG_HUMAN
Q13438	OS9_HUMAN
P22234	PUR6_HUMAN
O14787	TNPO2_HUMAN
O15131	IMA6_HUMAN
O75592	MYCB2_HUMAN
Q9UI12	VATH_HUMAN
Q969Z0	TBRG4_HUMAN
Q9UH99	SUN2_HUMAN
Q92905	CSN5_HUMAN
Q9BTE7	DCNL5_HUMAN
P56537	IF6_HUMAN
P85037	FOXK1_HUMAN
P02792	FRIL_HUMAN
Q13813	SPTN1_HUMAN
P14625	ENPL_HUMAN
P35222	CTNB1_HUMAN
Q9UNK0	STX8_HUMAN
Q9P0J7	KCMF1_HUMAN
P05787	K2C8_HUMAN
P02795	MT2_HUMAN
Q7Z406	MYH14_HUMAN
Q15643	TRIPB_HUMAN
P04114	APOB_HUMAN
Q9GZR7	DDX24_HUMAN
O15020	SPTN2_HUMAN
Q14980	NUMA1_HUMAN
Q07817	B2CL1_HUMAN
Q13227	GPS2_HUMAN
P07305	H10_HUMAN
P67775	PP2AA_HUMAN
P33993	MCM7_HUMAN
Q9Y678	COPG1_HUMAN
P11387	TOP1_HUMAN
Q13885	TBB2A_HUMAN
P35637	FUS_HUMAN
P24278	ZBT25_HUMAN
Q9Y679	AUP1_HUMAN
Q8IWX8	CHERP_HUMAN
Q13895	BYST_HUMAN
Q96CW1	AP2M1_HUMAN
P37108	SRP14_HUMAN
P24539	AT5F1_HUMAN
P28288	ABCD3_HUMAN
P04083	ANXA1_HUMAN
P29353	SHC1_HUMAN
P14923	PLAK_HUMAN
P62979	RS27A_HUMAN
P18583	SON_HUMAN
P28838	AMPL_HUMAN
P07355	ANXA2_HUMAN
P62158	CALM_HUMAN
Q06481	APLP2_HUMAN
Q99836	MYD88_HUMAN
O95292	VAPB_HUMAN
P50222	MEOX2_HUMAN
P33992	MCM5_HUMAN
P22492	H1T_HUMAN
P54652	HSP72_HUMAN
Q02539	H11_HUMAN
O43815	STRN_HUMAN
P78310	CXAR_HUMAN
Q12983	BNIP3_HUMAN
Q12857	NFIA_HUMAN
Q6ZRS2	SRCAP_HUMAN
P45984	MK09_HUMAN
Q13535	ATR_HUMAN
P29558	RBMS1_HUMAN
P31040	SDHA_HUMAN
P41182	BCL6_HUMAN
Q71RC2	LARP4_HUMAN
Q14CM0	FRPD4_HUMAN
Q15717	ELAV1_HUMAN
P62873	GBB1_HUMAN
Q9NPA8	ENY2_HUMAN
P26006	ITA3_HUMAN
P07948	LYN_HUMAN
P25963	IKBA_HUMAN
P84103	SRSF3_HUMAN
P55072	TERA_HUMAN
P11940	PABP1_HUMAN
P35658	NU214_HUMAN
P55884	EIF3B_HUMAN
Q13310	PABP4_HUMAN
Q9NVC6	MED17_HUMAN
Q96G25	MED8_HUMAN
Q9NX70	MED29_HUMAN
P01857	IGHG1_HUMAN
Q08380	LG3BP_HUMAN
Q6NSJ2	PHLB3_HUMAN
P07900	HS90A_HUMAN
P17987	TCPA_HUMAN
Q8NF91	SYNE1_HUMAN
P24666	PPAC_HUMAN
O14734	ACOT8_HUMAN
Q06830	PRDX1_HUMAN
P19474	RO52_HUMAN
P62736	ACTA_HUMAN
P63267	ACTH_HUMAN
P18621	RL17_HUMAN
Q9HCE1	MOV10_HUMAN
P62854	RS26_HUMAN
P39019	RS19_HUMAN
Q13247	SRSF6_HUMAN
Q92522	H1X_HUMAN
Q9BQG0	MBB1A_HUMAN
Q08170	SRSF4_HUMAN
P10809	CH60_HUMAN
P15880	RS2_HUMAN
P62888	RL30_HUMAN
Q8N257	H2B3B_HUMAN
P18077	RL35A_HUMAN
Q16778	H2B2E_HUMAN
Q8WWM7	ATX2L_HUMAN
P62244	RS15A_HUMAN
Q9Y3U8	RL36_HUMAN
Q9UNX3	RL26L_HUMAN
P25705	ATPA_HUMAN
P83881	RL36A_HUMAN
P60866	RS20_HUMAN
Q9HAV7	GRPE1_HUMAN
A5A3E0	POTEF_HUMAN
P62861	RS30_HUMAN
P06899	H2B1J_HUMAN
P50914	RL14_HUMAN
P62847	RS24_HUMAN
Q6S8J3	POTEE_HUMAN
Q13243	SRSF5_HUMAN
P61254	RL26_HUMAN
P61353	RL27_HUMAN
P62917	RL8_HUMAN
P49207	RL34_HUMAN
Q969Q0	RL36L_HUMAN
P62701	RS4X_HUMAN
Q9NR30	DDX21_HUMAN
P05165	PCCA_HUMAN
P62910	RL32_HUMAN
P33778	H2B1B_HUMAN
P42766	RL35_HUMAN
P61313	RL15_HUMAN
P23527	H2B1O_HUMAN
P07195	LDHB_HUMAN
Q02543	RL18A_HUMAN
O14981	BTAF1_HUMAN
O60264	SMCA5_HUMAN
P12268	IMDH2_HUMAN
P49736	MCM2_HUMAN
P51532	SMCA4_HUMAN
P78347	GTF2I_HUMAN
Q09028	RBBP4_HUMAN
Q12873	CHD3_HUMAN
Q15393	SF3B3_HUMAN
Q92922	SMRC1_HUMAN
Q969G3	SMCE1_HUMAN
Q9H2P0	ADNP_HUMAN
Q9UMS4	PRP19_HUMAN
Q9Y265	RUVB1_HUMAN
Q9Y5B9	SP16H_HUMAN
P23497	SP100_HUMAN
P24863	CCNC_HUMAN
Q71SY5	MED25_HUMAN
Q9ULK4	MED23_HUMAN
Q8IUQ4	SIAH1_HUMAN
Q9NYJ8	TAB2_HUMAN
Q15843	NEDD8_HUMAN
Q99816	TS101_HUMAN
P27348	1433T_HUMAN
P61981	1433G_HUMAN
Q04917	1433F_HUMAN
Q01081	U2AF1_HUMAN
Q9H3M7	TXNIP_HUMAN
Q9HAU4	SMUF2_HUMAN
P51617	IRAK1_HUMAN
P17844	DDX5_HUMAN
Q9HCD5	NCOA5_HUMAN
P0CW22	RS17L_HUMAN
O43805	SSNA1_HUMAN
Q15233	NONO_HUMAN
Q13137	CACO2_HUMAN
P16152	CBR1_HUMAN
Q92552	RT27_HUMAN
Q86VW0	SESD1_HUMAN
Q9BUZ4	TRAF4_HUMAN
P62857	RS28_HUMAN
Q15427	SF3B4_HUMAN
Q8N6Y0	USBP1_HUMAN
P62304	RUXE_HUMAN
Q9BXS6	NUSAP_HUMAN
Q9H2X6	HIPK2_HUMAN
Q96FJ2	DYL2_HUMAN
P43360	MAGA6_HUMAN
P52789	HXK2_HUMAN
P57105	SYJ2B_HUMAN
Q16621	NFE2_HUMAN
Q8N5R6	CCD33_HUMAN
Q9NVV9	THAP1_HUMAN
Q14457	BECN1_HUMAN
P63241	IF5A1_HUMAN
O95153	RIMB1_HUMAN
P04259	K2C6B_HUMAN
Q8ND90	PNMA1_HUMAN
P0C7W6	CC172_HUMAN
Q4J6C6	PPCEL_HUMAN
Q7L4P6	BEND5_HUMAN
O15162	PLS1_HUMAN
Q9H9H4	VP37B_HUMAN
Q01844	EWS_HUMAN
O43559	FRS3_HUMAN
Q9NRA8	4ET_HUMAN
Q15654	TRIP6_HUMAN
O95639	CPSF4_HUMAN
Q9C005	DPY30_HUMAN
Q9Y4E8	UBP15_HUMAN
Q9Y2W2	WBP11_HUMAN
Q9NWA0	MED9_HUMAN
Q9NPJ6	MED4_HUMAN
P46934	NEDD4_HUMAN
Q9UHI6	DDX20_HUMAN
Q9UBX5	FBLN5_HUMAN
P28799	GRN_HUMAN
Q8N2S1	LTBP4_HUMAN
P04275	VWF_HUMAN
Q9NRD5	PICK1_HUMAN
Q9HCE6	ARGAL_HUMAN
Q02818	NUCB1_HUMAN
Q9NSC5	HOME3_HUMAN
Q13576	IQGA2_HUMAN
P04233	HG2A_HUMAN
P68871	HBB_HUMAN
P01889	1B07_HUMAN
P80303	NUCB2_HUMAN
Q9UKK3	PARP4_HUMAN
Q12805	FBLN3_HUMAN
O95219	SNX4_HUMAN
P61289	PSME3_HUMAN
Q9H8L6	MMRN2_HUMAN
Q16206	ENOX2_HUMAN
Q96D09	GASP2_HUMAN
O43866	CD5L_HUMAN
P15529	MCP_HUMAN
O43707	ACTN4_HUMAN
Q9UHF1	EGFL7_HUMAN
P62995	TRA2B_HUMAN
Q13651	I10R1_HUMAN
O76031	CLPX_HUMAN
O43592	XPOT_HUMAN
O76021	RL1D1_HUMAN
O75953	DNJB5_HUMAN
O75643	U520_HUMAN
P00367	DHE3_HUMAN
P05198	IF2A_HUMAN
P07814	SYEP_HUMAN
P08708	RS17_HUMAN
P16402	H13_HUMAN
P14868	SYDC_HUMAN
P62316	SMD2_HUMAN
P41252	SYIC_HUMAN
P26599	PTBP1_HUMAN
P28072	PSB6_HUMAN
P40938	RFC3_HUMAN
P55060	XPO2_HUMAN
P47756	CAPZB_HUMAN
P50213	IDH3A_HUMAN
P52907	CAZA1_HUMAN
P62841	RS15_HUMAN
Q04837	SSBP_HUMAN
Q13151	ROA0_HUMAN
Q13435	SF3B2_HUMAN
Q14315	FLNC_HUMAN
Q15773	MLF2_HUMAN
Q96C36	P5CR2_HUMAN
Q9BVK6	TMED9_HUMAN
P68363	TBA1B_HUMAN
P19784	CSK22_HUMAN
P05455	LA_HUMAN
O75094	SLIT3_HUMAN
Q49A88	CCD14_HUMAN
Q13164	MK07_HUMAN
O60684	IMA7_HUMAN
Q06033	ITIH3_HUMAN
Q86Y82	STX12_HUMAN
Q6PKC3	TXD11_HUMAN
Q9Y2I1	NISCH_HUMAN
Q7KZF4	SND1_HUMAN
P62070	RRAS2_HUMAN
Q6NUQ1	RINT1_HUMAN
Q9Y228	T3JAM_HUMAN
Q7Z6G3	NECA2_HUMAN
P78362	SRPK2_HUMAN
O14641	DVL2_HUMAN
Q9UHV9	PFD2_HUMAN
Q9NZV1	CRIM1_HUMAN
P46379	BAG6_HUMAN
A5YKK6	CNOT1_HUMAN
Q99848	EBP2_HUMAN
Q86SQ0	PHLB2_HUMAN
Q7Z5K2	WAPL_HUMAN
Q96R06	SPAG5_HUMAN
P61916	NPC2_HUMAN
Q5JTV8	TOIP1_HUMAN
Q9UJY1	HSPB8_HUMAN
Q8TF72	SHRM3_HUMAN
Q96BR5	COA7_HUMAN
Q8N163	CCAR2_HUMAN
Q5H9R7	PP6R3_HUMAN
Q7Z3U7	MON2_HUMAN
P20290	BTF3_HUMAN
Q9UL46	PSME2_HUMAN
P98095	FBLN2_HUMAN
O14763	TR10B_HUMAN
O60762	DPM1_HUMAN
Q9NYU1	UGGG2_HUMAN
P55268	LAMB2_HUMAN
Q92538	GBF1_HUMAN
P46531	NOTC1_HUMAN
Q12800	TFCP2_HUMAN
O43264	ZW10_HUMAN
O14818	PSA7_HUMAN
Q9UBP4	DKK3_HUMAN
Q02952	AKA12_HUMAN
Q13232	NDK3_HUMAN
Q9UIA9	XPO7_HUMAN
Q9H3N1	TMX1_HUMAN
Q99436	PSB7_HUMAN
P15151	PVR_HUMAN
P14373	TRI27_HUMAN
Q9Y520	PRC2C_HUMAN
Q9Y4F1	FARP1_HUMAN
Q8IX21	F178A_HUMAN
P40855	PEX19_HUMAN
Q8IUD2	RB6I2_HUMAN
P08758	ANXA5_HUMAN
Q9Y5L4	TIM13_HUMAN
Q14728	MFS10_HUMAN
Q9H0M0	WWP1_HUMAN
Q14008	CKAP5_HUMAN
Q96CV9	OPTN_HUMAN
P43403	ZAP70_HUMAN
P37173	TGFR2_HUMAN
Q96P70	IPO9_HUMAN
P19793	RXRA_HUMAN
Q9H892	TTC12_HUMAN
Q96HC4	PDLI5_HUMAN
Q8TC07	TBC15_HUMAN
Q99536	VAT1_HUMAN
P28062	PSB8_HUMAN
Q32P28	P3H1_HUMAN
O14777	NDC80_HUMAN
P26640	SYVC_HUMAN
O43819	SCO2_HUMAN
O15294	OGT1_HUMAN
P28065	PSB9_HUMAN
P11279	LAMP1_HUMAN
O75907	DGAT1_HUMAN
Q8N490	PNKD_HUMAN
Q06323	PSME1_HUMAN
O75962	TRIO_HUMAN
Q16186	ADRM1_HUMAN
O60333	KIF1B_HUMAN
Q99650	OSMR_HUMAN
O94813	SLIT2_HUMAN
P08133	ANXA6_HUMAN
P07942	LAMB1_HUMAN
Q9Y2D8	ADIP_HUMAN
Q5XKP0	MIC13_HUMAN
Q92734	TFG_HUMAN
Q9UKA4	AKA11_HUMAN
P29084	T2EB_HUMAN
P82650	RT22_HUMAN
P25686	DNJB2_HUMAN
Q96D15	RCN3_HUMAN
P17655	CAN2_HUMAN
P55786	PSA_HUMAN
P45973	CBX5_HUMAN
Q13765	NACA_HUMAN
Q9Y676	RT18B_HUMAN
A8K5I0	A8K5I0_HUMAN
A2A3R6	A2A3R6_HUMAN
Q13618	CUL3_HUMAN
Q99733	NP1L4_HUMAN
Q13619	CUL4A_HUMAN
P26583	HMGB2_HUMAN
P06746	DPOLB_HUMAN
Q9H190	SDCB2_HUMAN
P0DMV8	HS71A_HUMAN
Q8WLS4	Q8WLS4_HUMAN
P40763	STAT3_HUMAN
P31942	HNRH3_HUMAN
P53396	ACLY_HUMAN
P62820	RAB1A_HUMAN
Q96AY3	FKB10_HUMAN
Q16531	DDB1_HUMAN
Q9H7D7	WDR26_HUMAN
P36406	TRI23_HUMAN
Q15020	SART3_HUMAN
Q8TEX9	IPO4_HUMAN
Q9BW61	DDA1_HUMAN
P04843	RPN1_HUMAN
Q9NUL7	DDX28_HUMAN
P61026	RAB10_HUMAN
P08631	HCK_HUMAN
Q9NZM3	ITSN2_HUMAN
P10606	COX5B_HUMAN
Q9HCN8	SDF2L_HUMAN
O94822	LTN1_HUMAN
Q6VN20	RBP10_HUMAN
Q9H074	PAIP1_HUMAN
P55084	ECHB_HUMAN
Q9H3G5	CPVL_HUMAN
Q9BRQ6	MIC25_HUMAN
P17152	TMM11_HUMAN
Q9NPF4	OSGEP_HUMAN
Q86SQ7	SDCG8_HUMAN
Q9H4A6	GOLP3_HUMAN
O14949	QCR8_HUMAN
P49257	LMAN1_HUMAN
P62140	PP1B_HUMAN
O15228	GNPAT_HUMAN
Q9NWU2	GID8_HUMAN
O95232	LC7L3_HUMAN
Q8N5Z5	KCD17_HUMAN
Q9NV70	EXOC1_HUMAN
Q14681	KCTD2_HUMAN
Q9UKN8	TF3C4_HUMAN
Q9BZF1	OSBL8_HUMAN
Q9BRP8	WIBG_HUMAN
Q9Y5Q8	TF3C5_HUMAN
Q9NP64	NO40_HUMAN
P09669	COX6C_HUMAN
Q99470	SDF2_HUMAN
Q9NXV2	KCTD5_HUMAN
Q96S59	RANB9_HUMAN
Q9Y2R0	COA3_HUMAN
Q9H6F5	CCD86_HUMAN
Q9BQ04	RBM4B_HUMAN
Q16630	CPSF6_HUMAN
Q9UL40	ZN346_HUMAN
Q9NZT1	CALL5_HUMAN
P34931	HS71L_HUMAN
Q86V81	THOC4_HUMAN
O14519	CDKA1_HUMAN
O76071	CIAO1_HUMAN
P08621	RU17_HUMAN
Q05519	SRS11_HUMAN
Q16537	2A5E_HUMAN
Q86WR0	CCD25_HUMAN
Q9NVW2	RNF12_HUMAN
P54274	TERF1_HUMAN
P38919	IF4A3_HUMAN
P10415	BCL2_HUMAN
Q9Y287	ITM2B_HUMAN
O75390	CISY_HUMAN
P19387	RPB3_HUMAN
P04818	TYSY_HUMAN
O75521	ECI2_HUMAN
O15084	ANR28_HUMAN
Q9UBB4	ATX10_HUMAN
Q9C0E2	XPO4_HUMAN
Q9BYJ9	YTHD1_HUMAN
P0C0L4	CO4A_HUMAN
P37198	NUP62_HUMAN
Q9UHW5	GPN3_HUMAN
Q8TCG1	CIP2A_HUMAN
Q9UI26	IPO11_HUMAN
Q15386	UBE3C_HUMAN
Q96ER3	SAAL1_HUMAN
O00429	DNM1L_HUMAN
P78406	RAE1L_HUMAN
P14314	GLU2B_HUMAN
P62993	GRB2_HUMAN
P51149	RAB7A_HUMAN
Q14697	GANAB_HUMAN
P52434	RPAB3_HUMAN
Q7Z4Q2	HEAT3_HUMAN
Q14527	HLTF_HUMAN
Q96HA1	P121A_HUMAN
P10515	ODP2_HUMAN
P36957	ODO2_HUMAN
P46108	CRK_HUMAN
P52948	NUP98_HUMAN
Q9Y6E2	BZW2_HUMAN
P24928	RPB1_HUMAN
Q96QU8	XPO6_HUMAN
O43615	TIM44_HUMAN
Q9Y5L0	TNPO3_HUMAN
Q9BTW9	TBCD_HUMAN
Q7Z6M1	RABEK_HUMAN
P36897	TGFR1_HUMAN
O94826	TOM70_HUMAN
P0C0S5	H2AZ_HUMAN
O94808	GFPT2_HUMAN
Q7L2H7	EIF3M_HUMAN
Q01167	FOXK2_HUMAN
O43255	SIAH2_HUMAN
P30566	PUR8_HUMAN
P26358	DNMT1_HUMAN
P50897	PPT1_HUMAN
Q96PZ0	PUS7_HUMAN
O43237	DC1L2_HUMAN
P58107	EPIPL_HUMAN
Q14694	UBP10_HUMAN
P83111	LACTB_HUMAN
Q7L1Q6	BZW1_HUMAN
O96008	TOM40_HUMAN
O75127	PTCD1_HUMAN
Q15172	2A5A_HUMAN
Q96MW5	COG8_HUMAN
Q709F0	ACD11_HUMAN
Q9P258	RCC2_HUMAN
P49411	EFTU_HUMAN
Q13330	MTA1_HUMAN
Q92598	HS105_HUMAN
P02768	ALBU_HUMAN
P04196	HRG_HUMAN
P02675	FIBB_HUMAN
Q9UMS6	SYNP2_HUMAN
Q96EA4	SPDLY_HUMAN
P35580	MYH10_HUMAN
O14972	DSCR3_HUMAN
Q9P1Z2	CACO1_HUMAN
Q14789	GOGB1_HUMAN
P02671	FIBA_HUMAN
P61201	CSN2_HUMAN
P11310	ACADM_HUMAN
Q14966	ZN638_HUMAN
Q03001	DYST_HUMAN
Q9Y383	LC7L2_HUMAN
P30622	CLIP1_HUMAN
Q9ULJ7	ANR50_HUMAN
Q86UP2	KTN1_HUMAN
O15226	NKRF_HUMAN
Q8TDM6	DLG5_HUMAN
O94875	SRBS2_HUMAN
Q9BUQ8	DDX23_HUMAN
Q86V48	LUZP1_HUMAN
Q86W92	LIPB1_HUMAN
Q96KQ7	EHMT2_HUMAN
P02647	APOA1_HUMAN
Q9UHX1	PUF60_HUMAN
Q9ULT8	HECD1_HUMAN
O95373	IPO7_HUMAN
Q9UL03	INT6_HUMAN
Q96MT8	CEP63_HUMAN
P18850	ATF6A_HUMAN
P36941	TNR3_HUMAN
Q8IYH5	ZZZ3_HUMAN
Q14152	EIF3A_HUMAN
P29144	TPP2_HUMAN
Q15025	TNIP1_HUMAN
Q99996	AKAP9_HUMAN
Q9UPN3	MACF1_HUMAN
P23142	FBLN1_HUMAN
O15350	P73_HUMAN
P29597	TYK2_HUMAN
Q8TCJ2	STT3B_HUMAN
Q9Y2S7	PDIP2_HUMAN
Q9BRH9	ZN251_HUMAN
Q9UH62	ARMX3_HUMAN
O43765	SGTA_HUMAN
Q7Z7M0	MEGF8_HUMAN
Q14318	FKBP8_HUMAN
O96013	PAK4_HUMAN
Q9UHG3	PCYOX_HUMAN
P16144	ITB4_HUMAN
Q15758	AAAT_HUMAN
Q8WVX9	FACR1_HUMAN
Q9Y5W7	SNX14_HUMAN
P02649	APOE_HUMAN
Q9UHB9	SRP68_HUMAN
P53365	ARFP2_HUMAN
Q9NVH1	DJC11_HUMAN
Q02978	M2OM_HUMAN
Q9BVC6	TM109_HUMAN
Q9Y244	POMP_HUMAN
Q13287	NMI_HUMAN
O75746	CMC1_HUMAN
Q96S55	WRIP1_HUMAN
O94842	TOX4_HUMAN
O00767	ACOD_HUMAN
Q9Y4W6	AFG32_HUMAN
O43791	SPOP_HUMAN
Q53GQ0	DHB12_HUMAN
Q16629	SRSF7_HUMAN
Q9UNL2	SSRG_HUMAN
P62879	GBB2_HUMAN
P51784	UBP11_HUMAN
O14907	TX1B3_HUMAN
Q15637	SF01_HUMAN
P82094	TMF1_HUMAN
Q14839	CHD4_HUMAN
Q13573	SNW1_HUMAN
P19438	TNR1A_HUMAN
Q15645	PCH2_HUMAN
Q14160	SCRIB_HUMAN
Q53G26	Q53G26_HUMAN
Q14671	PUM1_HUMAN
P41219	PERI_HUMAN
P68032	ACTC_HUMAN
Q09666	AHNK_HUMAN
Q9Y3D0	MIP18_HUMAN
P61803	DAD1_HUMAN
P78352	DLG4_HUMAN
Q13148	TADBP_HUMAN
Q13347	EIF3I_HUMAN
P03905	NU4M_HUMAN
P68366	TBA4A_HUMAN
P14174	MIF_HUMAN
P43243	MATR3_HUMAN
P51572	BAP31_HUMAN
Q96S66	CLCC1_HUMAN
Q9NZJ7	MTCH1_HUMAN
Q9Y237	PIN4_HUMAN
P09132	SRP19_HUMAN
Q8NBS9	TXND5_HUMAN
P40939	ECHA_HUMAN
Q13501	SQSTM_HUMAN
P60842	IF4A1_HUMAN
P04920	B3A2_HUMAN
O43175	SERA_HUMAN
Q15208	STK38_HUMAN
P30041	PRDX6_HUMAN
O15160	RPAC1_HUMAN
P61964	WDR5_HUMAN
Q9Y3E5	PTH2_HUMAN
O43823	AKAP8_HUMAN
Q14247	SRC8_HUMAN
Q03135	CAV1_HUMAN
P23588	IF4B_HUMAN
Q92804	RBP56_HUMAN
O14908	GIPC1_HUMAN
Q8NBU5	ATAD1_HUMAN
Q6UW68	TM205_HUMAN
Q15038	DAZP2_HUMAN
Q96AA3	RFT1_HUMAN
Q96PU8	QKI_HUMAN
Q8N448	LNX2_HUMAN
O00217	NDUS8_HUMAN
O75095	MEGF6_HUMAN
Q9Y320	TMX2_HUMAN
Q5T160	SYRM_HUMAN
P05204	HMGN2_HUMAN
P20810	ICAL_HUMAN
Q8WUY1	THEM6_HUMAN
Q7Z7N9	T179B_HUMAN
Q9UM00	TMCO1_HUMAN
Q13751	LAMB3_HUMAN
P04632	CPNS1_HUMAN
O60664	PLIN3_HUMAN
Q92597	NDRG1_HUMAN
Q96N67	DOCK7_HUMAN
Q7L5N1	CSN6_HUMAN
O75955	FLOT1_HUMAN
Q68CP9	ARID2_HUMAN
P54725	RD23A_HUMAN
P63313	TYB10_HUMAN
O15372	EIF3H_HUMAN
P15311	EZRI_HUMAN
Q9H6D7	HAUS4_HUMAN
O75348	VATG1_HUMAN
Q99832	TCPH_HUMAN
P07996	TSP1_HUMAN
O00762	UBE2C_HUMAN
P08727	K1C19_HUMAN
P05109	S10A8_HUMAN
O95433	AHSA1_HUMAN
Q9Y6X2	PIAS3_HUMAN
Q9UJY5	GGA1_HUMAN
P00414	COX3_HUMAN
Q9UHY1	NRBP_HUMAN
O95905	ECD_HUMAN
Q9NY93	DDX56_HUMAN
O94986	CE152_HUMAN
Q96EK7	F120B_HUMAN
P52799	EFNB2_HUMAN
P84077	ARF1_HUMAN
P03973	SLPI_HUMAN
Q15631	TSN_HUMAN
Q86VK4	ZN410_HUMAN
Q8NEG0	FA71C_HUMAN
Q14669	TRIPC_HUMAN
Q9NR33	DPOE4_HUMAN
Q9BWF3	RBM4_HUMAN
Q12894	IFRD2_HUMAN
P52815	RM12_HUMAN
Q06787	FMR1_HUMAN
O15230	LAMA5_HUMAN
P06576	ATPB_HUMAN
P22695	QCR2_HUMAN
Q13045	FLII_HUMAN
Q13242	SRSF9_HUMAN
Q9BZF9	UACA_HUMAN
Q12931	TRAP1_HUMAN
Q9BT78	CSN4_HUMAN
Q96GD4	AURKB_HUMAN
P08572	CO4A2_HUMAN
Q14134	TRI29_HUMAN
P02533	K1C14_HUMAN
P84022	SMAD3_HUMAN
Q9BZZ5	API5_HUMAN
Q5VWN6	F208B_HUMAN
Q8IXB1	DJC10_HUMAN
Q9NS73	MBIP1_HUMAN
Q16584	M3K11_HUMAN
P20930	FILA_HUMAN
Q96TA2	YMEL1_HUMAN
Q7Z6Z7	HUWE1_HUMAN
Q9UBF8	PI4KB_HUMAN
Q5VWZ2	LYPL1_HUMAN
P63261	ACTG_HUMAN
P53992	SC24C_HUMAN
Q9Y696	CLIC4_HUMAN
Q15185	TEBP_HUMAN
Q9UQ80	PA2G4_HUMAN
P38646	GRP75_HUMAN
Q9UJS0	CMC2_HUMAN
Q8WWC4	CB047_HUMAN
O60488	ACSL4_HUMAN
O75882	ATRN_HUMAN
O94973	AP2A2_HUMAN
P53680	AP2S1_HUMAN
Q9Y6V0	PCLO_HUMAN
O43505	B4GA1_HUMAN
Q99942	RNF5_HUMAN
Q9H330	TM245_HUMAN
Q96AG4	LRC59_HUMAN
P55010	IF5_HUMAN
Q658P3	STEA3_HUMAN
P61221	ABCE1_HUMAN
Q9Y2V7	COG6_HUMAN
O75934	SPF27_HUMAN
O00299	CLIC1_HUMAN
P40937	RFC5_HUMAN
P04899	GNAI2_HUMAN
Q9NRY2	SOSSC_HUMAN
P25205	MCM3_HUMAN
Q00587	BORG5_HUMAN
Q6ZS17	FA65A_HUMAN
Q96T76	MMS19_HUMAN
Q9HBI0	PARVG_HUMAN
P14678	RSMB_HUMAN
Q9H257	CARD9_HUMAN
P01024	CO3_HUMAN
P10599	THIO_HUMAN
P20645	MPRD_HUMAN
P62495	ERF1_HUMAN
O75352	MPU1_HUMAN
Q9UKM7	MA1B1_HUMAN
Q9P003	CNIH4_HUMAN
Q96CT7	CC124_HUMAN
P41567	EIF1_HUMAN
P09382	LEG1_HUMAN
P08729	K2C7_HUMAN
Q15125	EBP_HUMAN
Q8IXK0	PHC2_HUMAN
P19367	HXK1_HUMAN
Q96HT8	MR1L1_HUMAN
P49790	NU153_HUMAN
Q58WW2	DCAF6_HUMAN
O00468	AGRIN_HUMAN
Q9Y262	EIF3L_HUMAN
Q07065	CKAP4_HUMAN
Q8TE76	MORC4_HUMAN
O14979	HNRDL_HUMAN
Q15003	CND2_HUMAN
P31949	S10AB_HUMAN
P09758	TACD2_HUMAN
Q9Y3C1	NOP16_HUMAN
P35544	UBIM_HUMAN
P13647	K2C5_HUMAN
Q9UBE0	SAE1_HUMAN
P00966	ASSY_HUMAN
O95551	TYDP2_HUMAN
P0CG47	UBB_HUMAN
P09496	CLCA_HUMAN
O43291	SPIT2_HUMAN
P53999	TCP4_HUMAN
P63104	1433Z_HUMAN
Q00577	PURA_HUMAN
O15355	PPM1G_HUMAN
Q9UBF2	COPG2_HUMAN
Q9UKB1	FBW1B_HUMAN
O43684	BUB3_HUMAN
P35568	IRS1_HUMAN
P30154	2AAB_HUMAN
P17480	UBF1_HUMAN
Q14692	BMS1_HUMAN
O95757	HS74L_HUMAN
Q9NXX6	NSE4A_HUMAN
P35555	FBN1_HUMAN
A6NHR9	SMHD1_HUMAN
Q9NTK5	OLA1_HUMAN
Q96NL6	SCLT1_HUMAN
O43186	CRX_HUMAN
P21291	CSRP1_HUMAN
Q9Y3Z3	SAMH1_HUMAN
Q9H307	PININ_HUMAN
O95819	M4K4_HUMAN
Q8NHQ9	DDX55_HUMAN
P29466	CASP1_HUMAN
P63208	SKP1_HUMAN
P98179	RBM3_HUMAN
O43521	B2L11_HUMAN
Q92934	BAD_HUMAN
P55957	BID_HUMAN
Q92844	TANK_HUMAN
P19525	E2AK2_HUMAN
O00571	DDX3X_HUMAN
P42336	PK3CA_HUMAN
P42338	PK3CB_HUMAN
Q92569	P55G_HUMAN
P12235	ADT1_HUMAN
Q86YZ3	HORN_HUMAN
Q9BVA1	TBB2B_HUMAN
Q12905	ILF2_HUMAN
P12273	PIP_HUMAN
Q53SF7	COBL1_HUMAN
Q14444	CAPR1_HUMAN
P33176	KINH_HUMAN
Q13283	G3BP1_HUMAN
Q14141	SEPT6_HUMAN
O14578	CTRO_HUMAN
Q9NUL3	STAU2_HUMAN
Q8TDL5	BPIB1_HUMAN
O15021	MAST4_HUMAN
P78344	IF4G2_HUMAN
Q9P0K7	RAI14_HUMAN
P01903	DRA_HUMAN
O00499	BIN1_HUMAN
Q8WXH0	SYNE2_HUMAN
Q4G0J3	LARP7_HUMAN
Q8IXT5	RB12B_HUMAN
Q9NQ29	LUC7L_HUMAN
Q9Y5Q9	TF3C3_HUMAN
Q8IVF2	AHNK2_HUMAN
Q15084	PDIA6_HUMAN
Q66GS9	CP135_HUMAN
Q8IUR0	TPPC5_HUMAN
P20042	IF2B_HUMAN
O75398	DEAF1_HUMAN
Q8WZ42	TITIN_HUMAN
P82979	SARNP_HUMAN
P09493	TPM1_HUMAN
Q92504	S39A7_HUMAN

## Sheet: Viruses
Uniprot ID	Protein Name		GO ID	GO Process Term	p-value		GO ID	GO Function Term	p-value		GO ID	GO Component Term	p-value
P52292	IMA1_HUMAN		9987	cellular process	3.59e-98		5515	protein binding	0		44424	intracellular part	0
P04637	P53_HUMAN		44260	cellular macromolecule metabolic process	9.378e-88		5488	binding	1.9999e-76		5622	intracellular	0
P20226	TBP_HUMAN		44237	cellular metabolic process	5.2108e-79		3723	RNA binding	2.1875e-48		44422	organelle part	0
Q13547	HDAC1_HUMAN		43170	macromolecule metabolic process	3.476e-71		3735	structural constituent of ribosome	8.7404e-34		44446	intracellular organelle part	0
P62195	PRS8_HUMAN		10467	gene expression	6.9331e-69		166	nucleotide binding	1.0547e-26		43229	intracellular organelle	0
Q92793	CBP_HUMAN		44419	interspecies interaction between organisms	7.1601e-63		19899	enzyme binding	8.6672e-25		43226	organelle	0
Q16611	BAK_HUMAN		8152	metabolic process	1.7752e-55		5198	structural molecule activity	9.1593e-25		32991	macromolecular complex	0
Q09472	EP300_HUMAN		44238	primary metabolic process	8.301e-55		8134	transcription factor binding	2.4602e-21		5737	cytoplasm	0
P62826	RAN_HUMAN		16043	cellular component organization	2.1919e-53		17111	nucleoside-triphosphatase activity	2.9585e-16		43227	membrane-bounded organelle	0
P06400	RB_HUMAN		90304	nucleic acid metabolic process	8.8214e-48		3712	transcription cofactor activity	3.01e-16		43231	intracellular membrane-bounded organelle	0
P06493	CDK1_HUMAN		6139	nucleobase, nucleoside, nucleotide and nucleic acid metabolic process	2.7171e-47		16462	pyrophosphatase activity	8.969e-16		44444	cytoplasmic part	0
P08047	SP1_HUMAN		44267	cellular protein metabolic process	3.7633e-46		32553	ribonucleotide binding	1.1186e-15		44428	nuclear part	0
P06748	NPM_HUMAN		6412	translation	3.4521e-44		32555	purine ribonucleotide binding	1.1186e-15		31974	membrane-enclosed lumen	0
P17980	PRS6A_HUMAN		9059	macromolecule biosynthetic process	1.1553e-41		16818	hydrolase activity, acting on acid anhydrides, in phosphorus-containing anhydrides	1.3866e-15		43233	organelle lumen	0
P62333	PRS10_HUMAN		34645	cellular macromolecule biosynthetic process	1.8644e-41		16817	hydrolase activity, acting on acid anhydrides	3.1494e-15		70013	intracellular organelle lumen	1e-100
P28749	RBL1_HUMAN		6996	organelle organization	3.454e-41		51082	unfolded protein binding	2.9272e-14		43234	protein complex	6.9069e-91
P63244	GBLP_HUMAN		44085	cellular component biogenesis	5.019e-40		5524	ATP binding	3.1904e-14		43228	non-membrane-bounded organelle	4.3246e-82
P15927	RFA2_HUMAN		6414	translational elongation	2.4668e-39		17076	purine nucleotide binding	3.6683e-14		43232	intracellular non-membrane-bounded organelle	4.3246e-82
P53801	PTTG_HUMAN		65003	macromolecular complex assembly	3.1565e-38		32559	adenyl ribonucleotide binding	8.2385e-14		31981	nuclear lumen	5.3007e-81
P02751	FINC_HUMAN		34641	cellular nitrogen compound metabolic process	1.2494e-37		16563	transcription activator activity	1.4978e-13		5829	cytosol	2.9373e-70
Q9Y6N5	SQRD_HUMAN		43933	macromolecular complex subunit organization	8.2686e-37		42802	identical protein binding	2.5626e-13		5654	nucleoplasm	1.3173e-68
Q9NQC3	RTN4_HUMAN		22607	cellular component assembly	3.9703e-35		1882	nucleoside binding	1.5527e-12		30529	ribonucleoprotein complex	3.1917e-68
Q9HC07	TM165_HUMAN		16070	RNA metabolic process	2.8108e-34		1883	purine nucleoside binding	1.5527e-12		5634	nucleus	8.8257e-64
P09619	PGFRB_HUMAN		6807	nitrogen compound metabolic process	5.0893e-34		3713	transcription coactivator activity	5.3245e-12		31967	organelle envelope	2.041e-42
P50281	MMP14_HUMAN		44249	cellular biosynthetic process	2.1841e-33		30554	adenyl nucleotide binding	6.1625e-12		31975	envelope	1.3728e-41
Q8N2K0	ABD12_HUMAN		19538	protein metabolic process	3.848e-33		3676	nucleic acid binding	7.5309e-11		5840	ribosome	1.18e-39
Q9Y5M8	SRPRB_HUMAN		9058	biosynthetic process	1.803e-32		8092	cytoskeletal protein binding	2.8022e-10		44445	cytosolic part	8.9625e-38
O00483	NDUA4_HUMAN		8380	RNA splicing	1.803e-32		19900	kinase binding	2.9175e-10		22626	cytosolic ribosome	3.523e-36
P16070	CD44_HUMAN		6396	RNA processing	3.9512e-32		16887	ATPase activity	5.1603e-10		33279	ribosomal subunit	3.523e-36
P29966	MARCS_HUMAN		46907	intracellular transport	6.7296e-31		4386	helicase activity	2.978e-09		44464	cell part	3.7851e-36
P16615	AT2A2_HUMAN		7049	cell cycle	2.4291e-30		3697	single-stranded DNA binding	5.3625e-09		5623	cell	4.4043e-36
Q9NP72	RAB18_HUMAN		34622	cellular macromolecular complex assembly	9.575e-29		16564	transcription repressor activity	7.4577e-09		5739	mitochondrion	4.5276e-32
P09543	CN37_HUMAN		34621	cellular macromolecular complex subunit organization	7.3547e-28		43566	structure-specific DNA binding	7.4746e-09		44427	chromosomal part	4.8306e-32
P50402	EMD_HUMAN		278	mitotic cell cycle	8.3732e-28		19904	protein domain specific binding	1.6903e-08		31090	organelle membrane	1.2083e-30
Q96IX5	USMG5_HUMAN		51704	multi-organism process	4.9739e-27		35257	nuclear hormone receptor binding	2.2525e-08		5694	chromosome	2.5324e-30
Q9Y6C9	MTCH2_HUMAN		45184	establishment of protein localization	1.0903e-25		19901	protein kinase binding	3.1117e-08		44429	mitochondrial part	2.5662e-30
O95297	MPZL1_HUMAN		15031	protein transport	1.2136e-25		51427	hormone receptor binding	4.3923e-08		44451	nucleoplasm part	3.8375e-30
Q9P0L0	VAPA_HUMAN		51641	cellular localization	1.3527e-25		8022	protein C-terminus binding	9.1769e-08		5740	mitochondrial envelope	1.3548e-23
O75688	PPM1B_HUMAN		33036	macromolecule localization	1.4888e-25		15631	tubulin binding	1.451e-07		31966	mitochondrial membrane	4.4894e-22
Q14699	RFTN1_HUMAN		48522	positive regulation of cellular process	3.6242e-25		47485	protein N-terminus binding	1.8285e-07		15935	small ribosomal subunit	7.867e-22
Q96JJ7	TMX3_HUMAN		8104	protein localization	3.6242e-25		16874	ligase activity	1.9916e-07		5635	nuclear envelope	5.3863e-21
Q70UQ0	IKIP_HUMAN		51649	establishment of localization in cell	1.225e-24		42623	ATPase activity, coupled	1.9946e-07		5783	endoplasmic reticulum	5.3863e-21
O15173	PGRC2_HUMAN		22402	cell cycle process	1.46e-24		46983	protein dimerization activity	4.2418e-07		22625	cytosolic large ribosomal subunit	6.9611e-21
Q9NZM1	MYOF_HUMAN		51246	regulation of protein metabolic process	3.4874e-24		3729	mRNA binding	7.8553e-07		15630	microtubule cytoskeleton	6.9287e-20
P28300	LYOX_HUMAN		10605	negative regulation of macromolecule metabolic process	1.372e-23		3714	transcription corepressor activity	2.7003e-06		5730	nucleolus	8.388e-20
Q8IZ07	AN13A_HUMAN		9892	negative regulation of metabolic process	1.5174e-23		70035	purine NTP-dependent helicase activity	3.0019e-06		5856	cytoskeleton	1.6769e-19
P05023	AT1A1_HUMAN		48518	positive regulation of biological process	9.054e-23		8026	ATP-dependent helicase activity	3.0019e-06		12505	endomembrane system	3.1822e-19
Q9BQB6	VKOR1_HUMAN		32268	regulation of cellular protein metabolic process	2.5435e-22		8565	protein transporter activity	3.3086e-06		785	chromatin	3.9786e-19
P11717	MPRI_HUMAN		6397	mRNA processing	1.2947e-20		19787	small conjugating protein ligase activity	4.6427e-06		5681	spliceosomal complex	1.0507e-18
Q96N66	MBOA7_HUMAN		16071	mRNA metabolic process	1.3166e-20		43021	ribonucleoprotein binding	6.0675e-06		502	proteasome complex	1.8458e-17
P60468	SC61B_HUMAN		31324	negative regulation of cellular metabolic process	1.8849e-20		50136	NADH dehydrogenase (quinone) activity	7.0805e-06		42470	melanosome	6.2615e-17
P08240	SRPR_HUMAN		70727	cellular macromolecule localization	1.262e-19		3954	NADH dehydrogenase activity	7.0805e-06		48770	pigment granule	6.2615e-17
O60831	PRAF2_HUMAN		6886	intracellular protein transport	4.7436e-19		8137	NADH dehydrogenase (ubiquinone) activity	7.0805e-06		22627	cytosolic small ribosomal subunit	8.115e-17
P61978	HNRPK_HUMAN		34613	cellular protein localization	7.4241e-19		5080	protein kinase C binding	8.2904e-06		32993	protein-DNA complex	9.8958e-17
Q14790	CASP8_HUMAN		70271	protein complex biogenesis	4.0427e-18		3682	chromatin binding	1.0343e-05		19866	organelle inner membrane	3.3619e-16
P27986	P85A_HUMAN		6461	protein complex assembly	4.0427e-18		8135	translation factor activity, nucleic acid binding	1.3984e-05		44432	endoplasmic reticulum part	4.3379e-15
P46778	RL21_HUMAN		51276	chromosome organization	4.3958e-18		8017	microtubule binding	1.422e-05		15934	large ribosomal subunit	5.4401e-15
P67809	YBOX1_HUMAN		51248	negative regulation of protein metabolic process	6.0937e-18		3743	translation initiation factor activity	2.4025e-05		71212	subsynaptic reticulum	3.1697e-14
P27694	RFA1_HUMAN		43161	proteasomal ubiquitin-dependent protein catabolic process	2.0648e-17		43022	ribosome binding	5.3079e-05		5743	mitochondrial inner membrane	6.0911e-14
P05412	JUN_HUMAN		10498	proteasomal protein catabolic process	2.0648e-17		16655	oxidoreductase activity, acting on NADH or NADPH, quinone or similar compound as acceptor	6.2067e-05		44430	cytoskeletal part	1.3874e-13
P10644	KAP0_HUMAN		10941	regulation of cell death	2.9314e-17		2039	p53 binding	6.8428e-05		5643	nuclear pore	7.2499e-13
Q07812	BAX_HUMAN		42981	regulation of apoptosis	5.8189e-17		31625	ubiquitin protein ligase binding	7.207e-05		46930	pore complex	1.3369e-12
P46527	CDN1B_HUMAN		51437	positive regulation of ubiquitin-protein ligase activity involved in mitotic cell cycle	1.6237e-16		4298	threonine-type endopeptidase activity	7.207e-05		16604	nuclear body	1.5698e-12
P02545	LMNA_HUMAN		43067	regulation of programmed cell death	1.6402e-16		70003	threonine-type peptidase activity	7.207e-05		786	nucleosome	1.6624e-12
P21675	TAF1_HUMAN		31396	regulation of protein ubiquitination	1.8431e-16		4842	ubiquitin-protein ligase activity	9.3007e-05		44455	mitochondrial membrane part	1.7308e-12
Q93086	P2RX5_HUMAN		48523	negative regulation of cellular process	1.993e-16		16881	acid-amino acid ligase activity	0.00016382		31968	organelle outer membrane	6.6227e-12
Q07021	C1QBP_HUMAN		51439	regulation of ubiquitin-protein ligase activity involved in mitotic cell cycle	1.993e-16		16879	ligase activity, forming carbon-nitrogen bonds	0.0001652		42175	nuclear membrane-endoplasmic reticulum network	1.1503e-11
P42224	STAT1_HUMAN		48519	negative regulation of biological process	3.4074e-16		3824	catalytic activity	0.00017728		19867	outer membrane	2.56e-11
P27708	PYR1_HUMAN		30163	protein catabolic process	3.8888e-16		42809	vitamin D receptor binding	0.00018356		31980	mitochondrial lumen	3.0064e-11
Q08999	RBL2_HUMAN		31145	anaphase-promoting complex-dependent proteasomal ubiquitin-dependent protein catabolic process	4.3756e-16		30374	ligand-dependent nuclear receptor transcription coactivator activity	0.00018539		5759	mitochondrial matrix	3.0064e-11
Q9H2V7	SPNS1_HUMAN		32269	negative regulation of cellular protein metabolic process	5.5991e-16		3690	double-stranded DNA binding	0.00019147		31965	nuclear membrane	6.1223e-11
Q96AQ6	PBIP1_HUMAN		10942	positive regulation of cell death	6.2072e-16		32403	protein complex binding	0.00031838		5741	mitochondrial outer membrane	8.2355e-11
Q9H4G4	GAPR1_HUMAN		31397	negative regulation of protein ubiquitination	6.638e-16		19902	phosphatase binding	0.00032535		5789	endoplasmic reticulum membrane	8.2355e-11
Q9Y5V3	MAGD1_HUMAN		31400	negative regulation of protein modification process	6.928e-16		19903	protein phosphatase binding	0.00032535		5815	microtubule organizing center	2.877e-09
Q15434	RBMS2_HUMAN		43065	positive regulation of apoptosis	9.2949e-16		46982	protein heterodimerization activity	0.00036251		44454	nuclear chromosome part	2.896e-09
Q9BTV4	TMM43_HUMAN		51603	proteolysis involved in cellular protein catabolic process	1.7319e-15		16566	specific transcriptional repressor activity	0.00038853		48471	perinuclear region of cytoplasm	3.2507e-09
Q13586	STIM1_HUMAN		44257	cellular protein catabolic process	1.9203e-15		15078	hydrogen ion transmembrane transporter activity	0.00042527		16607	nuclear speck	4.9005e-09
P26196	DDX6_HUMAN		43068	positive regulation of programmed cell death	2.1954e-15		31072	heat shock protein binding	0.00051881		16585	chromatin remodeling complex	1.1298e-08
O14773	TPP1_HUMAN		44265	cellular macromolecule catabolic process	2.5119e-15		42803	protein homodimerization activity	0.00053677		30530	heterogeneous nuclear ribonucleoprotein complex	1.1565e-08
P35613	BASI_HUMAN		31399	regulation of protein modification process	3.0929e-15		3924	GTPase activity	0.00054291		776	kinetochore	1.5355e-08
Q6PIU2	NCEH1_HUMAN		9057	macromolecule catabolic process	4.2556e-15		16455	RNA polymerase II transcription mediator activity	0.00060479		228	nuclear chromosome	1.5541e-08
Q13308	PTK7_HUMAN		51352	negative regulation of ligase activity	4.2556e-15		30528	transcription regulator activity	0.00069376		793	condensed chromosome	2.1618e-08
Q9BZG1	RAB34_HUMAN		51444	negative regulation of ubiquitin-protein ligase activity	4.2556e-15		3779	actin binding	0.0010191		775	chromosome, centromeric region	3.171e-08
O15533	TPSN_HUMAN		71103	DNA conformation change	4.9486e-15		16853	isomerase activity	0.0010335		17053	transcriptional repressor complex	4.7829e-08
P48060	GLIP1_HUMAN		6457	protein folding	5.8948e-15		48487	beta-tubulin binding	0.0013131		5813	centrosome	6.1657e-08
Q9NTJ5	SAC1_HUMAN		6325	chromatin organization	6.4579e-15		3724	RNA helicase activity	0.001419		16023	cytoplasmic membrane-bounded vesicle	1.241e-07
Q969E2	SCAM4_HUMAN		6605	protein targeting	8.5545e-15		46966	thyroid hormone receptor binding	0.001741		70469	respiratory chain	1.2457e-07
O75396	SC22B_HUMAN		51438	regulation of ubiquitin-protein ligase activity	9.7154e-15		51920	peroxiredoxin activity	0.0018546		34399	nuclear periphery	1.2457e-07
Q9HCU5	PREB_HUMAN		51436	negative regulation of ubiquitin-protein ligase activity involved in mitotic cell cycle	9.9747e-15		35258	steroid hormone receptor binding	0.0020472		30532	small nuclear ribonucleoprotein complex	1.6941e-07
Q9HBH5	RDH14_HUMAN		51443	positive regulation of ubiquitin-protein ligase activity	1.177e-14		51087	chaperone binding	0.0020472		5788	endoplasmic reticulum lumen	2.0273e-07
P11166	GTR1_HUMAN		31398	positive regulation of protein ubiquitination	1.2018e-14		5200	structural constituent of cytoskeleton	0.0022148		5819	spindle	2.1542e-07
Q6UVK1	CSPG4_HUMAN		51340	regulation of ligase activity	2.0824e-14		16772	transferase activity, transferring phosphorus-containing groups	0.002252		15629	actin cytoskeleton	2.2704e-07
O00560	SDCB1_HUMAN		34728	nucleosome organization	2.6058e-14		51219	phosphoprotein binding	0.0027554		31988	membrane-bounded vesicle	2.5775e-07
P35813	PPM1A_HUMAN		51351	positive regulation of ligase activity	3.0328e-14		4004	ATP-dependent RNA helicase activity	0.002856		5839	proteasome core complex	3.5668e-07
P46977	STT3A_HUMAN		19941	modification-dependent protein catabolic process	3.3345e-14		16875	ligase activity, forming carbon-oxygen bonds	0.0029866		9295	nucleoid	4.2367e-07
P42166	LAP2A_HUMAN		43632	modification-dependent macromolecule catabolic process	3.3345e-14		16876	ligase activity, forming aminoacyl-tRNA and related compounds	0.0029866		42645	mitochondrial nucleoid	4.2367e-07
Q969X5	ERGI1_HUMAN		22403	cell cycle phase	1.2084e-13		4812	aminoacyl-tRNA ligase activity	0.0029866		5657	replication fork	4.5811e-07
O00264	PGRC1_HUMAN		51098	regulation of binding	1.2507e-13		42826	histone deacetylase binding	0.0032471		45271	respiratory chain complex I	6.9579e-07
P25445	TNR6_HUMAN		33554	cellular response to stress	1.9197e-13		16251	general RNA polymerase II transcription factor activity	0.0034129		30964	NADH dehydrogenase complex	6.9579e-07
P39656	OST48_HUMAN		6511	ubiquitin-dependent protein catabolic process	2.6722e-13		8536	Ran GTPase binding	0.0035909		5747	mitochondrial respiratory chain complex I	6.9579e-07
O75695	XRP2_HUMAN		6323	DNA packaging	3.2247e-13		16860	intramolecular oxidoreductase activity	0.0041454		31982	vesicle	7.4373e-07
P05556	ITB1_HUMAN		22613	ribonucleoprotein complex biogenesis	3.2628e-13		3727	single-stranded RNA binding	0.0054343		31410	cytoplasmic vesicle	7.9915e-07
P17302	CXA1_HUMAN		6403	RNA localization	3.2776e-13		8186	RNA-dependent ATPase activity	0.0056601		5793	ER-Golgi intermediate compartment	1.5331e-06
Q08117	AES_HUMAN		51726	regulation of cell cycle	4.7396e-13		16417	S-acyltransferase activity	0.0060018		779	condensed chromosome, centromeric region	1.8116e-06
Q9H5V8	CDCP1_HUMAN		32270	positive regulation of cellular protein metabolic process	5.4676e-13		8601	protein phosphatase type 2A regulator activity	0.0067803		118	histone deacetylase complex	1.8982e-06
Q8TD31	CCHCR_HUMAN		6334	nucleosome assembly	6.3294e-13		17048	Rho GTPase binding	0.0070128		16581	NuRD complex	2.38e-06
P51148	RAB5C_HUMAN		51247	positive regulation of protein metabolic process	6.511e-13		50681	androgen receptor binding	0.0070128		777	condensed chromosome kinetochore	2.5593e-06
P40227	TCPZ_HUMAN		65004	protein-DNA complex assembly	7.3612e-13		8320	protein transmembrane transporter activity	0.0076778		16592	mediator complex	3.0365e-06
Q6IAA8	LTOR1_HUMAN		6333	chromatin assembly or disassembly	7.7106e-13		45309	protein phosphorylated amino acid binding	0.0076778		35097	histone methyltransferase complex	3.54e-06
P62834	RAP1A_HUMAN		50657	nucleic acid transport	8.6481e-13		70325	lipoprotein receptor binding	0.0076778		34708	methyltransferase complex	3.54e-06
Q9Y5S1	TRPV2_HUMAN		50658	RNA transport	8.6481e-13		22884	macromolecule transmembrane transporter activity	0.0076778		5794	Golgi apparatus	5.5508e-06
Q8N4L2	TM55A_HUMAN		51236	establishment of RNA localization	8.6481e-13		46933	hydrogen ion transporting ATP synthase activity, rotational mechanism	0.0087879		5746	mitochondrial respiratory chain	6.3949e-06
P17813	EGLN_HUMAN		375	RNA splicing, via transesterification reactions	1.0251e-12		8094	DNA-dependent ATPase activity	0.0087879		5938	cell cortex	6.4409e-06
Q16891	MIC60_HUMAN		22415	viral reproductive process	1.5747e-12		4861	cyclin-dependent protein kinase inhibitor activity	0.0095709		16363	nuclear matrix	6.9597e-06
Q8TED1	GPX8_HUMAN		6950	response to stress	1.6011e-12		48365	Rac GTPase binding	0.0095709		5667	transcription factor complex	8.7447e-06
Q9BRK3	MXRA8_HUMAN		10608	posttranscriptional regulation of gene expression	1.6161e-12		16862	intramolecular oxidoreductase activity, interconverting keto- and enol-groups	0.0096814		5753	mitochondrial proton-transporting ATP synthase complex	1.1777e-05
Q9NV96	CC50A_HUMAN		31497	chromatin assembly	2.302e-12		70717	poly-purine tract binding	0.0096814		45259	proton-transporting ATP synthase complex	1.1783e-05
P49368	TCPG_HUMAN		6119	oxidative phosphorylation	3.1757e-12		51020	GTPase binding	0.010865		16469	proton-transporting two-sector ATPase complex	1.2781e-05
A0FGR8	ESYT2_HUMAN		16032	viral reproduction	3.441e-12		46332	SMAD binding	0.011028		5874	microtubule	2.3541e-05
P50479	PDLI4_HUMAN		31325	positive regulation of cellular metabolic process	3.8642e-12		5178	integrin binding	0.011711		5852	eukaryotic translation initiation factor 3 complex	2.8473e-05
Q16527	CSRP2_HUMAN		6259	DNA metabolic process	1.38e-11		16538	cyclin-dependent protein kinase regulator activity	0.012067		313	organellar ribosome	2.8828e-05
Q12959	DLG1_HUMAN		10604	positive regulation of macromolecule metabolic process	1.9654e-11		30291	protein serine/threonine kinase inhibitor activity	0.012067		5761	mitochondrial ribosome	2.8828e-05
P63151	2ABA_HUMAN		51716	cellular response to stimulus	2.1053e-11		34062	RNA polymerase activity	0.012543		8180	signalosome	3.1911e-05
P63167	DYL1_HUMAN		377	RNA splicing, via transesterification reactions with bulged adenosine as nucleophile	2.1906e-11		3899	DNA-directed RNA polymerase activity	0.012543		30055	cell-substrate junction	9.645e-05
Q00403	TF2B_HUMAN		398	nuclear mRNA splicing, via spliceosome	2.1906e-11		49	tRNA binding	0.013326		5912	adherens junction	9.722e-05
Q04637	IF4G1_HUMAN		6091	generation of precursor metabolites and energy	2.2341e-11		19843	rRNA binding	0.017335		159	protein phosphatase type 2A complex	9.722e-05
O43390	HNRPR_HUMAN		51301	cell division	2.344e-11		42162	telomeric DNA binding	0.017765		314	organellar small ribosomal subunit	9.722e-05
P05141	ADT2_HUMAN		6913	nucleocytoplasmic transport	2.344e-11		43499	eukaryotic cell surface binding	0.017765		5763	mitochondrial small ribosomal subunit	9.722e-05
P68104	EF1A1_HUMAN		6917	induction of apoptosis	2.4475e-11		33170	protein-DNA loading ATPase activity	0.018082		267	cell fraction	0.00010856
Q5VTE0	EF1A3_HUMAN		15931	nucleobase, nucleoside, nucleotide and nucleic acid transport	2.692e-11		31435	mitogen-activated protein kinase kinase kinase binding	0.018082		792	heterochromatin	0.00015988
O14654	IRS4_HUMAN		12502	induction of programmed cell death	3.2543e-11		19789	SUMO ligase activity	0.018082		30176	integral to endoplasmic reticulum membrane	0.00015988
O95816	BAG2_HUMAN		8219	cell death	3.4152e-11		3689	DNA clamp loader activity	0.018082		5604	basement membrane	0.00019133
Q71UM5	RS27L_HUMAN		51169	nuclear transport	3.6777e-11		17016	Ras GTPase binding	0.020477		5792	microsome	0.00023835
Q9BQE3	TBA1C_HUMAN		44093	positive regulation of molecular function	3.6777e-11		70491	transcription repressor binding	0.020477		33116	ER-Golgi intermediate compartment membrane	0.0002723
P62266	RS23_HUMAN		44248	cellular catabolic process	4.3549e-11		70087	chromo shadow domain binding	0.024745		70161	anchoring junction	0.00029622
O60814	H2B1K_HUMAN		9893	positive regulation of metabolic process	5.2446e-11		16885	ligase activity, forming carbon-carbon bonds	0.024745		45263	proton-transporting ATP synthase complex, coupling factor F(o)	0.00030381
P09651	ROA1_HUMAN		16265	death	8.4554e-11		3688	DNA replication origin binding	0.024745		5665	DNA-directed RNA polymerase II, core complex	0.00030381
O95793	STAU1_HUMAN		33365	protein localization in organelle	8.997e-11		16864	intramolecular oxidoreductase activity, transposing S-S bonds	0.024821		30139	endocytic vesicle	0.00040982
P06733	ENOA_HUMAN		65009	regulation of molecular function	9.4088e-11		51879	Hsp90 protein binding	0.024821		42598	vesicular fraction	0.00043694
P49458	SRP09_HUMAN		12501	programmed cell death	1.5331e-10		3756	protein disulfide isomerase activity	0.024821		44449	contractile fiber part	0.0004437
P46776	RL27A_HUMAN		31401	positive regulation of protein modification process	1.6595e-10		8143	poly(A) RNA binding	0.024821		790	nuclear chromatin	0.00066843
P46782	RS5_HUMAN		51028	mRNA transport	1.7296e-10		5525	GTP binding	0.025283		5925	focal adhesion	0.0006821
P0CG48	UBC_HUMAN		6915	apoptosis	2.3441e-10		3678	DNA helicase activity	0.028212		5924	cell-substrate adherens junction	0.00069641
P09874	PARP1_HUMAN		48285	organelle fission	2.3441e-10		16684	oxidoreductase activity, acting on peroxide as acceptor	0.02915		8250	oligosaccharyltransferase complex	0.00074411
P12004	PCNA_HUMAN		7005	mitochondrion organization	2.3692e-10		4601	peroxidase activity	0.02915		43256	laminin complex	0.00074411
P09884	DPOLA_HUMAN		6413	translational initiation	2.9492e-10		16651	oxidoreductase activity, acting on NADH or NADPH	0.030711		33177	proton-transporting two-sector ATPase complex, proton-transporting domain	0.00082359
P63165	SUMO1_HUMAN		87	M phase of mitotic cell cycle	2.9492e-10		44212	DNA regulatory region binding	0.030802		22624	proteasome accessory complex	0.00086963
P31946	1433B_HUMAN		42221	response to chemical stimulus	3.0239e-10		3702	RNA polymerase II transcription factor activity	0.035278		30126	COPI vesicle coat	0.00086963
Q9NZL4	HPBP1_HUMAN		51179	localization	3.5087e-10		16504	peptidase activator activity	0.042321		30663	COPI coated vesicle membrane	0.00087246
P63010	AP2B1_HUMAN		51234	establishment of localization	1.0444e-09		48306	calcium-dependent protein binding	0.042799		43292	contractile fiber	0.00088608
Q86X95	CIR1_HUMAN		280	nuclear division	1.0803e-09		51059	NF-kappaB binding	0.04329		30017	sarcomere	0.00092399
O95071	UBR5_HUMAN		7067	mitosis	1.0803e-09		31267	small GTPase binding	0.04329		151	ubiquitin ligase complex	0.0010227
O95817	BAG3_HUMAN		22618	ribonucleoprotein complex assembly	1.2071e-09		10843	promoter binding	0.046031		71339	MLL1 complex	0.0011457
P04792	HSPB1_HUMAN		75	cell cycle checkpoint	1.4248e-09		3755	peptidyl-prolyl cis-trans isomerase activity	0.046209		30016	myofibril	0.001154
P11021	GRP78_HUMAN		10033	response to organic substance	1.5275e-09		5057	receptor signaling protein activity	0.046526		31301	integral to organelle membrane	0.0012908
P25685	DNJB1_HUMAN		17038	protein import	1.5275e-09		50750	low-density lipoprotein receptor binding	0.047345		5768	endosome	0.0013555
P35998	PRS7_HUMAN		10629	negative regulation of gene expression	1.7463e-09						428	DNA-directed RNA polymerase complex	0.0014563
Q14103	HNRPD_HUMAN		279	M phase	2.6886e-09						55029	nuclear DNA-directed RNA polymerase complex	0.0014563
Q8NC51	PAIRB_HUMAN		50789	regulation of biological process	2.8802e-09						127	transcription factor TFIIIC complex	0.0014757
Q99729	ROAA_HUMAN		51101	regulation of DNA binding	4.7545e-09						796	condensin complex	0.0014757
P68400	CSK21_HUMAN		50794	regulation of cellular process	5.334e-09						42382	paraspeckles	0.0014757
O95967	FBLN4_HUMAN		48193	Golgi vesicle transport	5.8916e-09						5663	DNA replication factor C complex	0.0014757
P12109	CO6A1_HUMAN		44403	symbiosis, encompassing mutualism through parasitism	6.6811e-09						42765	GPI-anchor transamidase complex	0.0014757
Q13443	ADAM9_HUMAN		44092	negative regulation of molecular function	7.5548e-09						5625	soluble fraction	0.0015513
P55036	PSMD4_HUMAN		6974	response to DNA damage stimulus	7.8264e-09						35267	NuA4 histone acetyltransferase complex	0.002114
P31689	DNJA1_HUMAN		70647	protein modification by small protein conjugation or removal	8.8832e-09						5865	striated muscle thin filament	0.002114
P25789	PSA4_HUMAN		61024	membrane organization	9.5111e-09						276	mitochondrial proton-transporting ATP synthase complex, coupling factor F(o)	0.0022343
Q6NZI2	PTRF_HUMAN		6810	transport	1.0917e-08						70688	MLL5-L complex	0.0022343
Q9UHD8	SEPT9_HUMAN		65007	biological regulation	1.1044e-08						5606	laminin-1 complex	0.0022343
P49023	PAXI_HUMAN		19058	viral infectious cycle	1.1098e-08						5721	centromeric heterochromatin	0.0022343
Q5VU43	MYOME_HUMAN		6350	transcription	1.2925e-08						5876	spindle microtubule	0.0023232
P07858	CATB_HUMAN		16044	cellular membrane organization	1.4538e-08						44448	cell cortex part	0.0023322
O15260	SURF4_HUMAN		9056	catabolic process	2.1143e-08						123	histone acetyltransferase complex	0.0023903
P63279	UBC9_HUMAN		51172	negative regulation of nitrogen compound metabolic process	2.2714e-08						30880	RNA polymerase complex	0.0023903
Q12797	ASPH_HUMAN		45934	negative regulation of nucleobase, nucleoside, nucleotide and nucleic acid metabolic process	2.3456e-08						5868	cytoplasmic dynein complex	0.0023903
P12111	CO6A3_HUMAN		10558	negative regulation of macromolecule biosynthetic process	3.7939e-08						15030	Cajal body	0.0026484
P20618	PSB1_HUMAN		6260	DNA replication	4.6214e-08						45121	membrane raft	0.0027195
P07237	PDIA1_HUMAN		51170	nuclear import	4.6214e-08						5637	nuclear inner membrane	0.003
P43686	PRS6B_HUMAN		43122	regulation of I-kappaB kinase/NF-kappaB cascade	5.3895e-08						922	spindle pole	0.00366
Q01813	PFKAP_HUMAN		31327	negative regulation of cellular biosynthetic process	5.5283e-08						48475	coated membrane	0.0037411
Q99460	PSMD1_HUMAN		9890	negative regulation of biosynthetic process	6.0469e-08						30117	membrane coat	0.0037411
Q8WWI1	LMO7_HUMAN		43687	post-translational protein modification	6.2507e-08						5875	microtubule associated complex	0.0037488
Q9H3P7	GCP60_HUMAN		32446	protein modification by small protein conjugation	7.052e-08						5626	insoluble fraction	0.0038421
Q9NXH8	TOR4A_HUMAN		60548	negative regulation of cell death	9.9121e-08						5905	coated pit	0.0040807
P53618	COPB_HUMAN		6417	regulation of translation	1.1311e-07						31093	platelet alpha granule lumen	0.0040807
P27816	MAP4_HUMAN		6606	protein import into nucleus	1.2394e-07						43189	H4/H2A histone acetyltransferase complex	0.0043459
Q04721	NOTC2_HUMAN		43085	positive regulation of catalytic activity	1.4423e-07						43596	nuclear replication fork	0.0043459
P13489	RINI_HUMAN		60255	regulation of macromolecule metabolic process	1.6699e-07						31983	vesicle lumen	0.0045309
Q9NR12	PDLI7_HUMAN		6839	mitochondrial transport	1.7448e-07						44433	cytoplasmic vesicle part	0.0045309
Q9P270	SLAI2_HUMAN		80134	regulation of response to stress	2.2237e-07						42641	actomyosin	0.0046107
P09486	SPRC_HUMAN		43123	positive regulation of I-kappaB kinase/NF-kappaB cascade	2.2741e-07						778	condensed nuclear chromosome kinetochore	0.0049375
P35221	CTNA1_HUMAN		43623	cellular protein complex assembly	2.2741e-07						5851	eukaryotic translation initiation factor 2B complex	0.0049375
Q9Y285	SYFA_HUMAN		43066	negative regulation of apoptosis	2.7899e-07						31594	neuromuscular junction	0.0050017
Q9UGP8	SEC63_HUMAN		16481	negative regulation of transcription	3.5782e-07						30894	replisome	0.0051341
P60900	PSA6_HUMAN		43069	negative regulation of programmed cell death	4.1599e-07						43601	nuclear replisome	0.0051341
P23458	JAK1_HUMAN		7010	cytoskeleton organization	4.7172e-07						60205	cytoplasmic membrane-bounded vesicle lumen	0.0058593
P49792	RBP2_HUMAN		51656	establishment of organelle localization	5.8176e-07						30120	vesicle coat	0.0058593
Q8TD10	MIPO1_HUMAN		22904	respiratory electron transport chain	6.2675e-07						5798	Golgi-associated vesicle	0.0059241
Q8TBB1	LNX1_HUMAN		51640	organelle localization	6.6071e-07						16591	DNA-directed RNA polymerase II, holoenzyme	0.0062563
O14980	XPO1_HUMAN		6352	transcription initiation	6.617e-07						8287	protein serine/threonine phosphatase complex	0.0063487
O00505	IMA4_HUMAN		16567	protein ubiquitination	7.9623e-07						16234	inclusion body	0.0063638
P30153	2AAA_HUMAN		16192	vesicle-mediated transport	8.0049e-07						5680	anaphase-promoting complex	0.0064253
P25786	PSA1_HUMAN		34504	protein localization in nucleus	1.0633e-06						5577	fibrinogen complex	0.0064908
Q9H270	VPS11_HUMAN		16310	phosphorylation	1.1024e-06						31430	M band	0.0065273
P49327	FAS_HUMAN		8633	activation of pro-apoptotic gene products	1.1665e-06						31903	microbody membrane	0.0066432
O75477	ERLN1_HUMAN		51701	interaction with host	1.2331e-06						5778	peroxisomal membrane	0.0066432
O00391	QSOX1_HUMAN		45333	cellular respiration	1.285e-06						30137	COPI-coated vesicle	0.0080886
Q99615	DNJC7_HUMAN		42773	ATP synthesis coupled electron transport	1.3758e-06						44452	nucleolar part	0.0090542
Q14974	IMB1_HUMAN		42775	mitochondrial ATP synthesis coupled electron transport	1.3758e-06						31227	intrinsic to endoplasmic reticulum membrane	0.010243
P46734	MP2K3_HUMAN		6464	protein modification process	1.4075e-06						307	cyclin-dependent protein kinase holoenzyme complex	0.010243
Q13616	CUL1_HUMAN		8637	apoptotic mitochondrial changes	1.5773e-06						32153	cell division site	0.010243
P01106	MYC_HUMAN		22900	electron transport chain	1.7734e-06						32155	cell division site part	0.010243
Q13546	RIPK1_HUMAN		43393	regulation of protein binding	2.3687e-06						16605	PML body	0.0109
P20248	CCNA2_HUMAN		51325	interphase	2.5117e-06						33178	proton-transporting two-sector ATPase complex, catalytic domain	0.0109
P10619	PPGB_HUMAN		42254	ribosome biogenesis	2.5181e-06						5844	polysome	0.0109
O95470	SGPL1_HUMAN		10627	regulation of intracellular protein kinase cascade	2.7652e-06						152	nuclear ubiquitin ligase complex	0.01186
P11233	RALA_HUMAN		6351	transcription, DNA-dependent	3.47e-06						71564	npBAF complex	0.012791
Q00325	MPCP_HUMAN		6281	DNA repair	3.47e-06						70603	SWI/SNF-type complex	0.013564
P62877	RBX1_HUMAN		30518	steroid hormone receptor signaling pathway	3.5858e-06						45335	phagocytic vesicle	0.014164
Q15369	ELOC_HUMAN		51329	interphase of mitotic cell cycle	4.0503e-06						31519	PcG protein complex	0.014164
P13051	UNG_HUMAN		51090	regulation of transcription factor activity	4.1952e-06						5605	basal lamina	0.014164
O00629	IMA3_HUMAN		90046	regulation of transcription regulator activity	4.1952e-06						5871	kinesin complex	0.014164
P24941	CDK2_HUMAN		32774	RNA biosynthetic process	4.2189e-06						5913	cell-cell adherens junction	0.01517
P55265	DSRAD_HUMAN		52548	regulation of endopeptidase activity	4.3664e-06						16272	prefoldin complex	0.015458
Q9BS26	ERP44_HUMAN		6357	regulation of transcription from RNA polymerase II promoter	4.6226e-06						16442	RNA-induced silencing complex	0.016032
P68371	TBB4B_HUMAN		42176	regulation of protein catabolic process	5.3866e-06						43259	laminin-10 complex	0.016032
P46939	UTRO_HUMAN		6892	post-Golgi vesicle-mediated transport	5.3866e-06						31332	RNAi effector complex	0.016032
Q01082	SPTB2_HUMAN		43412	macromolecule modification	5.6964e-06						942	outer kinetochore of condensed nuclear chromosome	0.016032
O00339	MATN2_HUMAN		51253	negative regulation of RNA metabolic process	6.0721e-06						70876	SOSS complex	0.016032
P07910	HNRPC_HUMAN		16568	chromatin modification	6.1302e-06						5719	nuclear euchromatin	0.016032
P35232	PHB_HUMAN		42127	regulation of cell proliferation	7.3477e-06						5850	eukaryotic translation initiation factor 2 complex	0.016032
Q66K89	E4F1_HUMAN		43281	regulation of caspase activity	8.99e-06						5862	muscle thin filament tropomyosin	0.016032
Q13363	CTBP1_HUMAN		45786	negative regulation of cell cycle	8.99e-06						42824	MHC class I peptide loading complex	0.016032
P13861	KAP2_HUMAN		45892	negative regulation of transcription, DNA-dependent	8.99e-06						30018	Z disc	0.016082
Q13323	BIK_HUMAN		19059	initiation of viral infection	9.6059e-06						31300	intrinsic to organelle membrane	0.016082
Q9UER7	DAXX_HUMAN		6890	retrograde vesicle-mediated transport, Golgi to ER	9.6059e-06						31091	platelet alpha granule	0.016162
P25490	TYY1_HUMAN		387	spliceosomal snRNP assembly	1.0036e-05						44438	microbody part	0.016162
Q01860	PO5F1_HUMAN		42776	mitochondrial ATP synthesis coupled proton transport	1.0371e-05						44439	peroxisomal part	0.016162
Q99966	CITE1_HUMAN		52547	regulation of peptidase activity	1.0607e-05						32432	actin filament bundle	0.01643
D2IYK3	D2IYK3_HUMAN		9607	response to biotic stimulus	1.0607e-05						44420	extracellular matrix part	0.01643
P78527	PRKDC_HUMAN		65008	regulation of biological quality	1.2021e-05						16580	Sin3 complex	0.016861
P15336	ATF2_HUMAN		51100	negative regulation of binding	1.273e-05						70822	Sin3-type complex	0.016861
P22415	USF1_HUMAN		30521	androgen receptor signaling pathway	1.2898e-05						19773	proteasome core complex, alpha-subunit complex	0.016861
Q9Y4A5	TRRAP_HUMAN		51099	positive regulation of binding	1.9279e-05						30132	clathrin coat of coated pit	0.016861
Q92831	KAT2B_HUMAN		6120	mitochondrial electron transport, NADH to ubiquinone	2.1314e-05						5838	proteasome regulatory particle	0.016861
Q15326	ZMY11_HUMAN		15985	energy coupled proton transport, down electrochemical gradient	2.1314e-05						31252	cell leading edge	0.016873
Q13200	PSMD2_HUMAN		15986	ATP synthesis coupled proton transport	2.1314e-05						30660	Golgi-associated vesicle membrane	0.01741
Q01105	SET_HUMAN		6367	transcription initiation from RNA polymerase II promoter	2.1418e-05						44440	endosomal part	0.017421
P29590	PML_HUMAN		51789	response to protein stimulus	2.3155e-05						10008	endosome membrane	0.017421
Q9NYF8	BCLF1_HUMAN		10149	senescence	2.3166e-05						31232	extrinsic to external side of plasma membrane	0.017589
P14859	PO2F1_HUMAN		1836	release of cytochrome c from mitochondria	2.9719e-05						31307	integral to mitochondrial outer membrane	0.017589
Q01094	E2F1_HUMAN		7346	regulation of mitotic cell cycle	3.0539e-05						70938	contractile ring	0.017589
Q92547	TOPB1_HUMAN		30522	intracellular receptor mediated signaling pathway	3.1403e-05						5662	DNA replication factor A complex	0.017589
E9KL35	E9KL35_HUMAN		7017	microtubule-based process	3.2721e-05						5682	U5 snRNP	0.017589
Q9BUJ2	HNRL1_HUMAN		6261	DNA-dependent DNA replication	3.2745e-05						30669	clathrin-coated endocytic vesicle membrane	0.017589
Q9UJX2	CDC23_HUMAN		50790	regulation of catalytic activity	3.4885e-05						16323	basolateral plasma membrane	0.018224
Q92530	PSMF1_HUMAN		9201	ribonucleoside triphosphate biosynthetic process	3.4948e-05						5624	membrane fraction	0.018224
Q8WWY3	PRP31_HUMAN		6986	response to unfolded protein	4.2917e-05						1533	cornified envelope	0.018476
P56545	CTBP2_HUMAN		51128	regulation of cellular component organization	4.65e-05						794	condensed nuclear chromosome	0.019664
Q9UMS0	NFU1_HUMAN		71216	cellular response to biotic stimulus	4.65e-05						1725	stress fiber	0.020677
Q13724	MOGS_HUMAN		9199	ribonucleoside triphosphate metabolic process	5.1386e-05						1726	ruffle	0.02127
Q1MSJ5	CSPP1_HUMAN		43280	positive regulation of caspase activity	5.2593e-05						780	condensed nuclear chromosome, centromeric region	0.021431
Q14108	SCRB2_HUMAN		10952	positive regulation of peptidase activity	5.2593e-05						5720	nuclear heterochromatin	0.024459
P48643	TCPE_HUMAN		15980	energy derivation by oxidation of organic compounds	5.574e-05						5791	rough endoplasmic reticulum	0.024459
Q99523	SORT_HUMAN		6793	phosphorus metabolic process	6.0282e-05						30666	endocytic vesicle membrane	0.024459
O00425	IF2B3_HUMAN		6796	phosphate metabolic process	6.0282e-05						30864	cortical actin cytoskeleton	0.024529
Q9NZI8	IF2B1_HUMAN		30155	regulation of cell adhesion	6.0282e-05						30863	cortical cytoskeleton	0.024933
Q93062	RBPMS_HUMAN		43086	negative regulation of catalytic activity	6.1384e-05						784	nuclear chromosome, telomeric region	0.027448
Q96I24	FUBP3_HUMAN		9206	purine ribonucleoside triphosphate biosynthetic process	6.189e-05						5952	cAMP-dependent protein kinase complex	0.027652
P55795	HNRH2_HUMAN		8629	induction of apoptosis by intracellular signals	6.2773e-05						16514	SWI/SNF complex	0.027666
Q96L91	EP400_HUMAN		43392	negative regulation of DNA binding	6.5544e-05						31674	I band	0.031675
Q969R5	LMBL2_HUMAN		9142	nucleoside triphosphate biosynthetic process	6.7802e-05						31080	Nup107-160 complex	0.035641
Q3B820	F161A_HUMAN		6338	chromatin remodeling	8.4775e-05						33180	proton-transporting V-type ATPase, V1 domain	0.035641
Q04864	REL_HUMAN		6919	activation of caspase activity	8.4775e-05						30867	rough endoplasmic reticulum membrane	0.037249
Q14165	MLEC_HUMAN		9145	purine nucleoside triphosphate biosynthetic process	8.6316e-05						44450	microtubule organizing center part	0.03859
Q9Y6C2	EMIL1_HUMAN		9205	purine ribonucleoside triphosphate metabolic process	8.7089e-05						781	chromosome, telomeric region	0.042774
P06703	S10A6_HUMAN		71310	cellular response to organic substance	8.8427e-05						12506	vesicle membrane	0.042774
P05106	ITB3_HUMAN		9141	nucleoside triphosphate metabolic process	8.8739e-05						5758	mitochondrial intermembrane space	0.042774
Q99700	ATX2_HUMAN		42770	DNA damage response, signal transduction	8.8739e-05						31970	organelle envelope lumen	0.042774
P59768	GBG2_HUMAN		9259	ribonucleotide metabolic process	8.9195e-05						31201	SNARE complex	0.042774
Q9Y6M1	IF2B2_HUMAN		9150	purine ribonucleotide metabolic process	9.8324e-05						31672	A band	0.042774
Q92900	RENT1_HUMAN		9152	purine ribonucleotide biosynthetic process	9.8712e-05						16461	unconventional myosin complex	0.042774
Q8N9N5	BANP_HUMAN		6916	anti-apoptosis	0.00010539						45261	proton-transporting ATP synthase complex, catalytic core F(1)	0.042774
P82932	RT06_HUMAN		9260	ribonucleotide biosynthetic process	0.00011777						31306	intrinsic to mitochondrial outer membrane	0.042774
O00268	TAF4_HUMAN		48583	regulation of response to stimulus	0.00012065						70419	nonhomologous end joining complex	0.042774
P36873	PP1G_HUMAN		43388	positive regulation of DNA binding	0.0001244						5652	nuclear lamina	0.042774
P06239	LCK_HUMAN		19222	regulation of metabolic process	0.00012713						5678	chromatin assembly complex	0.042774
P52294	IMA5_HUMAN		34470	ncRNA processing	0.00012852						5683	U7 snRNP	0.042774
Q9UBU9	NXF1_HUMAN		7006	mitochondrial membrane organization	0.00012938						42589	zymogen granule membrane	0.042774
Q96SB4	SRPK1_HUMAN		34660	ncRNA metabolic process	0.00015884						5742	mitochondrial outer membrane translocase complex	0.042774
O94776	MTA2_HUMAN		10035	response to inorganic substance	0.00015884						30659	cytoplasmic vesicle membrane	0.045917
Q16594	TAF9_HUMAN		9144	purine nucleoside triphosphate metabolic process	0.0001668						5640	nuclear outer membrane	0.047256
Q6P2Q9	PRP8_HUMAN		51235	maintenance of location	0.00018101						44431	Golgi apparatus part	0.047256
Q99613	EIF3C_HUMAN		23034	intracellular signaling pathway	0.00018772						42588	zymogen granule	0.047256
[truncated: 4,649 more rows]
