# Supplementary material for: Comparative interactomics for virus–human protein–protein interactions: DNA viruses versus RNA viruses
Source: FEBS Open Bio. 2017 Jan 4;7(1):96–107. doi: 10.1002/2211-5463.12167 (PMC5221455; doi:10.1002/2211-5463.12167)
Supplement: Supplementary file 5 — Data S5. Pathway enrichment results for the human protein sets. [file FEB4-7-96-s005.xlsx]

## Sheet: DNA viruses
Uniprot ID	Protein Name		Pathway ID	Pathway Term	p-value
P52292	IMA1_HUMAN		hsa03010	Ribosome	1.08705e-11
P04637	P53_HUMAN		hsa05169	Epstein-Barr virus infection	1.06117e-07
P20226	TBP_HUMAN		hsa05203	Viral carcinogenesis	2.44949e-07
Q13547	HDAC1_HUMAN		hsa03050	Proteasome	6.03309e-07
P62195	PRS8_HUMAN		hsa04110	Cell cycle	0.000290232
Q92793	CBP_HUMAN		hsa05016	Huntington's disease	0.000404222
Q16611	BAK_HUMAN		hsa05222	Small cell lung cancer	0.000404222
Q09472	EP300_HUMAN		hsa05168	Herpes simplex infection	0.000404222
P62826	RAN_HUMAN		hsa04141	Protein processing in endoplasmic reticulum	0.000826906
P06400	RB_HUMAN		hsa05161	Hepatitis B	0.00112365
P06493	CDK1_HUMAN		hsa00190	Oxidative phosphorylation	0.00414612
P08047	SP1_HUMAN		hsa05220	Chronic myeloid leukemia	0.00787644
P06748	NPM_HUMAN		hsa04210	Apoptosis	0.0121609
P17980	PRS6A_HUMAN		hsa04668	TNF signaling pathway	0.0237023
P62333	PRS10_HUMAN		hsa04064	NF-kappa B signaling pathway	0.0237023
P28749	RBL1_HUMAN		hsa03040	Spliceosome	0.0245517
P63244	GBLP_HUMAN		hsa04120	Ubiquitin mediated proteolysis	0.0256062
P15927	RFA2_HUMAN
P53801	PTTG_HUMAN
P02751	FINC_HUMAN
Q9Y6N5	SQRD_HUMAN
Q9NQC3	RTN4_HUMAN
Q9HC07	TM165_HUMAN
P09619	PGFRB_HUMAN
P50281	MMP14_HUMAN
Q8N2K0	ABD12_HUMAN
Q9Y5M8	SRPRB_HUMAN
O00483	NDUA4_HUMAN
P16070	CD44_HUMAN
P29966	MARCS_HUMAN
P16615	AT2A2_HUMAN
Q9NP72	RAB18_HUMAN
P09543	CN37_HUMAN
P50402	EMD_HUMAN
Q96IX5	USMG5_HUMAN
Q9Y6C9	MTCH2_HUMAN
O95297	MPZL1_HUMAN
Q9P0L0	VAPA_HUMAN
O75688	PPM1B_HUMAN
Q14699	RFTN1_HUMAN
Q96JJ7	TMX3_HUMAN
Q70UQ0	IKIP_HUMAN
O15173	PGRC2_HUMAN
Q9NZM1	MYOF_HUMAN
P28300	LYOX_HUMAN
Q8IZ07	AN13A_HUMAN
P05023	AT1A1_HUMAN
Q9BQB6	VKOR1_HUMAN
P11717	MPRI_HUMAN
Q96N66	MBOA7_HUMAN
P60468	SC61B_HUMAN
P08240	SRPR_HUMAN
O60831	PRAF2_HUMAN
P61978	HNRPK_HUMAN
Q14790	CASP8_HUMAN
P27986	P85A_HUMAN
P46778	RL21_HUMAN
P67809	YBOX1_HUMAN
P27694	RFA1_HUMAN
P05412	JUN_HUMAN
P10644	KAP0_HUMAN
Q07812	BAX_HUMAN
P46527	CDN1B_HUMAN
P02545	LMNA_HUMAN
P21675	TAF1_HUMAN
Q93086	P2RX5_HUMAN
Q07021	C1QBP_HUMAN
P42224	STAT1_HUMAN
P27708	PYR1_HUMAN
Q08999	RBL2_HUMAN
Q9H2V7	SPNS1_HUMAN
Q96AQ6	PBIP1_HUMAN
Q9H4G4	GAPR1_HUMAN
Q9Y5V3	MAGD1_HUMAN
Q15434	RBMS2_HUMAN
Q9BTV4	TMM43_HUMAN
Q13586	STIM1_HUMAN
P26196	DDX6_HUMAN
O14773	TPP1_HUMAN
P35613	BASI_HUMAN
Q6PIU2	NCEH1_HUMAN
Q13308	PTK7_HUMAN
Q9BZG1	RAB34_HUMAN
O15533	TPSN_HUMAN
P48060	GLIP1_HUMAN
Q9NTJ5	SAC1_HUMAN
Q969E2	SCAM4_HUMAN
O75396	SC22B_HUMAN
Q9HCU5	PREB_HUMAN
Q9HBH5	RDH14_HUMAN
P11166	GTR1_HUMAN
Q6UVK1	CSPG4_HUMAN
O00560	SDCB1_HUMAN
P35813	PPM1A_HUMAN
P46977	STT3A_HUMAN
P42166	LAP2A_HUMAN
Q969X5	ERGI1_HUMAN
O00264	PGRC1_HUMAN
P25445	TNR6_HUMAN
P39656	OST48_HUMAN
O75695	XRP2_HUMAN
P05556	ITB1_HUMAN
P17302	CXA1_HUMAN
Q08117	AES_HUMAN
Q9H5V8	CDCP1_HUMAN
Q8TD31	CCHCR_HUMAN
P51148	RAB5C_HUMAN
P40227	TCPZ_HUMAN
Q6IAA8	LTOR1_HUMAN
P62834	RAP1A_HUMAN
Q9Y5S1	TRPV2_HUMAN
Q8N4L2	TM55A_HUMAN
P17813	EGLN_HUMAN
Q16891	MIC60_HUMAN
Q8TED1	GPX8_HUMAN
Q9BRK3	MXRA8_HUMAN
Q9NV96	CC50A_HUMAN
P49368	TCPG_HUMAN
A0FGR8	ESYT2_HUMAN
P50479	PDLI4_HUMAN
Q16527	CSRP2_HUMAN
Q12959	DLG1_HUMAN
P63151	2ABA_HUMAN
P63167	DYL1_HUMAN
Q00403	TF2B_HUMAN
Q04637	IF4G1_HUMAN
O43390	HNRPR_HUMAN
P05141	ADT2_HUMAN
P68104	EF1A1_HUMAN
Q5VTE0	EF1A3_HUMAN
O14654	IRS4_HUMAN
O95816	BAG2_HUMAN
Q71UM5	RS27L_HUMAN
Q9BQE3	TBA1C_HUMAN
P62266	RS23_HUMAN
O60814	H2B1K_HUMAN
P09651	ROA1_HUMAN
O95793	STAU1_HUMAN
P06733	ENOA_HUMAN
P49458	SRP09_HUMAN
P46776	RL27A_HUMAN
P46782	RS5_HUMAN
P0CG48	UBC_HUMAN
P09874	PARP1_HUMAN
P12004	PCNA_HUMAN
P09884	DPOLA_HUMAN
P63165	SUMO1_HUMAN
P31946	1433B_HUMAN
Q9NZL4	HPBP1_HUMAN
P63010	AP2B1_HUMAN
Q86X95	CIR1_HUMAN
O95071	UBR5_HUMAN
O95817	BAG3_HUMAN
P04792	HSPB1_HUMAN
P11021	GRP78_HUMAN
P25685	DNJB1_HUMAN
P35998	PRS7_HUMAN
Q14103	HNRPD_HUMAN
Q8NC51	PAIRB_HUMAN
Q99729	ROAA_HUMAN
P68400	CSK21_HUMAN
O95967	FBLN4_HUMAN
P12109	CO6A1_HUMAN
Q13443	ADAM9_HUMAN
P55036	PSMD4_HUMAN
P31689	DNJA1_HUMAN
P25789	PSA4_HUMAN
Q6NZI2	PTRF_HUMAN
Q9UHD8	SEPT9_HUMAN
P49023	PAXI_HUMAN
Q5VU43	MYOME_HUMAN
P07858	CATB_HUMAN
O15260	SURF4_HUMAN
P63279	UBC9_HUMAN
Q12797	ASPH_HUMAN
P12111	CO6A3_HUMAN
P20618	PSB1_HUMAN
P07237	PDIA1_HUMAN
P43686	PRS6B_HUMAN
Q01813	PFKAP_HUMAN
Q99460	PSMD1_HUMAN
Q8WWI1	LMO7_HUMAN
Q9H3P7	GCP60_HUMAN
Q9NXH8	TOR4A_HUMAN
P53618	COPB_HUMAN
P27816	MAP4_HUMAN
Q04721	NOTC2_HUMAN
P13489	RINI_HUMAN
Q9NR12	PDLI7_HUMAN
Q9P270	SLAI2_HUMAN
P09486	SPRC_HUMAN
P35221	CTNA1_HUMAN
Q9Y285	SYFA_HUMAN
Q9UGP8	SEC63_HUMAN
P60900	PSA6_HUMAN
P23458	JAK1_HUMAN
P49792	RBP2_HUMAN
Q8TD10	MIPO1_HUMAN
Q8TBB1	LNX1_HUMAN
O14980	XPO1_HUMAN
O00505	IMA4_HUMAN
P30153	2AAA_HUMAN
P25786	PSA1_HUMAN
Q9H270	VPS11_HUMAN
P49327	FAS_HUMAN
O75477	ERLN1_HUMAN
O00391	QSOX1_HUMAN
Q99615	DNJC7_HUMAN
Q14974	IMB1_HUMAN
P46734	MP2K3_HUMAN
Q13616	CUL1_HUMAN
P01106	MYC_HUMAN
Q13546	RIPK1_HUMAN
P20248	CCNA2_HUMAN
P10619	PPGB_HUMAN
O95470	SGPL1_HUMAN
P11233	RALA_HUMAN
Q00325	MPCP_HUMAN
P62877	RBX1_HUMAN
Q15369	ELOC_HUMAN
P13051	UNG_HUMAN
O00629	IMA3_HUMAN
P24941	CDK2_HUMAN
P55265	DSRAD_HUMAN
Q9BS26	ERP44_HUMAN
P68371	TBB4B_HUMAN
P46939	UTRO_HUMAN
Q01082	SPTB2_HUMAN
O00339	MATN2_HUMAN
P07910	HNRPC_HUMAN
P35232	PHB_HUMAN
Q66K89	E4F1_HUMAN
Q13363	CTBP1_HUMAN
P13861	KAP2_HUMAN
Q13323	BIK_HUMAN
Q9UER7	DAXX_HUMAN
P25490	TYY1_HUMAN
Q01860	PO5F1_HUMAN
Q99966	CITE1_HUMAN
D2IYK3	D2IYK3_HUMAN
P78527	PRKDC_HUMAN
P15336	ATF2_HUMAN
P22415	USF1_HUMAN
Q9Y4A5	TRRAP_HUMAN
Q92831	KAT2B_HUMAN
Q15326	ZMY11_HUMAN
Q13200	PSMD2_HUMAN
Q01105	SET_HUMAN
P29590	PML_HUMAN
Q9NYF8	BCLF1_HUMAN
P14859	PO2F1_HUMAN
Q01094	E2F1_HUMAN
Q92547	TOPB1_HUMAN
E9KL35	E9KL35_HUMAN
Q9BUJ2	HNRL1_HUMAN
Q9UJX2	CDC23_HUMAN
Q92530	PSMF1_HUMAN
Q8WWY3	PRP31_HUMAN
P56545	CTBP2_HUMAN
Q9UMS0	NFU1_HUMAN
Q13724	MOGS_HUMAN
Q1MSJ5	CSPP1_HUMAN
Q14108	SCRB2_HUMAN
P48643	TCPE_HUMAN
Q99523	SORT_HUMAN
O00425	IF2B3_HUMAN
Q9NZI8	IF2B1_HUMAN
Q93062	RBPMS_HUMAN
Q96I24	FUBP3_HUMAN
P55795	HNRH2_HUMAN
Q96L91	EP400_HUMAN
Q969R5	LMBL2_HUMAN
Q3B820	F161A_HUMAN
Q04864	REL_HUMAN
Q14165	MLEC_HUMAN
Q9Y6C2	EMIL1_HUMAN
P06703	S10A6_HUMAN
P05106	ITB3_HUMAN
Q99700	ATX2_HUMAN
P59768	GBG2_HUMAN
Q9Y6M1	IF2B2_HUMAN
Q92900	RENT1_HUMAN
Q8N9N5	BANP_HUMAN
P82932	RT06_HUMAN
O00268	TAF4_HUMAN
P36873	PP1G_HUMAN
P06239	LCK_HUMAN
P52294	IMA5_HUMAN
Q9UBU9	NXF1_HUMAN
Q96SB4	SRPK1_HUMAN
O94776	MTA2_HUMAN
Q16594	TAF9_HUMAN
Q6P2Q9	PRP8_HUMAN
Q99613	EIF3C_HUMAN
P11142	HSP7C_HUMAN
P60709	ACTB_HUMAN
O75369	FLNB_HUMAN
P21333	FLNA_HUMAN
Q92841	DDX17_HUMAN
O00303	EIF3F_HUMAN
P62136	PP1A_HUMAN
Q93009	UBP7_HUMAN
P23396	RS3_HUMAN
Q05639	EF1A2_HUMAN
P07437	TBB5_HUMAN
Q16543	CDC37_HUMAN
P08238	HS90B_HUMAN
P62269	RS18_HUMAN
P78371	TCPB_HUMAN
P50990	TCPQ_HUMAN
P50991	TCPD_HUMAN
P12236	ADT3_HUMAN
Q13162	PRDX4_HUMAN
P31943	HNRH1_HUMAN
P62249	RS16_HUMAN
P12036	NFH_HUMAN
P62829	RL23_HUMAN
P42677	RS27_HUMAN
Q71U36	TBA1A_HUMAN
P62805	H4_HUMAN
Q99879	H2B1M_HUMAN
P58876	H2B1D_HUMAN
Q08211	DHX9_HUMAN
P00338	LDHA_HUMAN
P05386	RLA1_HUMAN
P12277	KCRB_HUMAN
P46781	RS9_HUMAN
Q07020	RL18_HUMAN
P30050	RL12_HUMAN
P46779	RL28_HUMAN
P68431	H31_HUMAN
P62807	H2B1C_HUMAN
P19338	NUCL_HUMAN
P36578	RL4_HUMAN
Q99878	H2A1J_HUMAN
P0C0S8	H2A1_HUMAN
P04908	H2A1B_HUMAN
P62906	RL10A_HUMAN
Q9HCC0	MCCB_HUMAN
P40429	RL13A_HUMAN
Q5QNW6	H2B2F_HUMAN
P05166	PCCB_HUMAN
P61513	RL37A_HUMAN
P04406	G3P_HUMAN
Q16695	H31T_HUMAN
P83731	RL24_HUMAN
P84098	RL19_HUMAN
P16989	YBOX3_HUMAN
Q71DI3	H32_HUMAN
P32969	RL9_HUMAN
P52597	HNRPF_HUMAN
P20671	H2A1D_HUMAN
Q99623	PHB2_HUMAN
P62280	RS11_HUMAN
Q99880	H2B1L_HUMAN
P46783	RS10_HUMAN
P25398	RS12_HUMAN
P05388	RLA0_HUMAN
Q02878	RL6_HUMAN
P62424	RL7A_HUMAN
P62937	PPIA_HUMAN
P08865	RSSA_HUMAN
P62241	RS8_HUMAN
Q96KK5	H2A1H_HUMAN
P62899	RL31_HUMAN
P22061	PIMT_HUMAN
P62750	RL23A_HUMAN
P61247	RS3A_HUMAN
P18124	RL7_HUMAN
P62081	RS7_HUMAN
Q7L7L0	H2A3_HUMAN
P39023	RL3_HUMAN
P62753	RS6_HUMAN
Q6FI13	H2A2A_HUMAN
Q9BTM1	H2AJ_HUMAN
Q93077	H2A1C_HUMAN
Q00839	HNRPU_HUMAN
Q16777	H2A2C_HUMAN
P62277	RS13_HUMAN
Q93079	H2B1H_HUMAN
P46777	RL5_HUMAN
P62913	RL11_HUMAN
P84243	H33_HUMAN
Q99877	H2B1N_HUMAN
P35268	RL22_HUMAN
P57053	H2BFS_HUMAN
O15379	HDAC3_HUMAN
O60506	HNRPQ_HUMAN
O75533	SF3B1_HUMAN
P12956	XRCC6_HUMAN
P13010	XRCC5_HUMAN
P35659	DEK_HUMAN
P38398	BRCA1_HUMAN
P43246	MSH2_HUMAN
P55209	NP1L1_HUMAN
Q14683	SMC1A_HUMAN
Q86XP3	DDX42_HUMAN
Q8TAQ2	SMRC2_HUMAN
Q92769	HDAC2_HUMAN
Q92878	RAD50_HUMAN
Q9UKL0	RCOR1_HUMAN
P30281	CCND3_HUMAN
P56524	HDAC4_HUMAN
Q8WUI4	HDAC7_HUMAN
P67870	CSK2B_HUMAN
P19838	NFKB1_HUMAN
P06241	FYN_HUMAN
Q96RN5	MED15_HUMAN
P61956	SUMO2_HUMAN
Q92624	APBP2_HUMAN
Q9Y4K3	TRAF6_HUMAN
P62258	1433E_HUMAN
Q14289	FAK2_HUMAN
Q5TAQ9	DCAF8_HUMAN
Q8N5U6	RNF10_HUMAN
O75928	PIAS2_HUMAN
Q04206	TF65_HUMAN
O00585	CCL21_HUMAN
Q96EY1	DNJA3_HUMAN
Q9UHD2	TBK1_HUMAN
O14964	HGS_HUMAN
O00308	WWP2_HUMAN
P07339	CATD_HUMAN
Q9BUL8	PDC10_HUMAN
Q9BWF2	TRAIP_HUMAN
O60341	KDM1A_HUMAN
P26641	EF1G_HUMAN
Q9BWG6	SCNM1_HUMAN
Q01850	CDR2_HUMAN
O14933	UB2L6_HUMAN
P08237	PFKAM_HUMAN
P10914	IRF1_HUMAN
Q12893	TM115_HUMAN
Q8TC12	RDH11_HUMAN
P31151	S10A7_HUMAN
Q9HD26	GOPC_HUMAN
Q14512	FGFP1_HUMAN
Q9BRK4	LZTS2_HUMAN
Q08379	GOGA2_HUMAN
Q9H0U9	TSYL1_HUMAN
P02511	CRYAB_HUMAN
Q969F0	FATE1_HUMAN
P01100	FOS_HUMAN
O00327	BMAL1_HUMAN
Q9Y2G8	DJC16_HUMAN
P29692	EF1D_HUMAN
Q6P1W5	CA094_HUMAN
P40616	ARL1_HUMAN
Q9BYM8	HOIL1_HUMAN
Q9Y6K9	NEMO_HUMAN
P18859	ATP5J_HUMAN
P21673	SAT1_HUMAN
Q8NHQ1	CEP70_HUMAN
O00459	P85B_HUMAN
Q12933	TRAF2_HUMAN
O95251	KAT7_HUMAN
Q9NRP0	OSTC_HUMAN
Q9UKT9	IKZF3_HUMAN
Q8IYA8	CCD36_HUMAN
Q49A26	GLYR1_HUMAN
Q13432	U119A_HUMAN
Q96JM7	LMBL3_HUMAN
Q14203	DCTN1_HUMAN
P62263	RS14_HUMAN
Q969E8	TSR2_HUMAN
P00846	ATP6_HUMAN
Q14240	IF4A2_HUMAN
Q15223	PVRL1_HUMAN
O60437	PEPL_HUMAN
Q96BA8	CR3L1_HUMAN
Q96FQ6	S10AG_HUMAN
P09914	IFIT1_HUMAN
Q9UBQ5	EIF3K_HUMAN
P61769	B2MG_HUMAN
P05783	K1C18_HUMAN
P08670	VIME_HUMAN
Q9UHV2	SRTD1_HUMAN
P12814	ACTN1_HUMAN
P14618	KPYM_HUMAN
Q96BY9	SARAF_HUMAN
Q13077	TRAF1_HUMAN
Q96EP0	RNF31_HUMAN
P30626	SORCN_HUMAN
P22736	NR4A1_HUMAN
Q15942	ZYX_HUMAN
Q53GC0	Q53GC0_HUMAN
O00165	HAX1_HUMAN
Q92993	KAT5_HUMAN
O75190	DNJB6_HUMAN
P09012	SNRPA_HUMAN
P08579	RU2B_HUMAN
P22626	ROA2_HUMAN
P23246	SFPQ_HUMAN
P27635	RL10_HUMAN
P26373	RL13_HUMAN
P47897	SYQ_HUMAN
P42704	LPPRC_HUMAN
P49755	TMEDA_HUMAN
P52272	HNRPM_HUMAN
Q14257	RCN2_HUMAN
P62851	RS25_HUMAN
Q00610	CLH1_HUMAN
Q12906	ILF3_HUMAN
Q07955	SRSF1_HUMAN
Q07666	KHDR1_HUMAN
Q8N1F7	NUP93_HUMAN
Q15293	RCN1_HUMAN
Q15365	PCBP1_HUMAN
Q15366	PCBP2_HUMAN
Q16831	UPP1_HUMAN
Q16576	RBBP7_HUMAN
Q3ZCQ8	TIM50_HUMAN
Q92616	GCN1L_HUMAN
Q9BPW8	NIPS1_HUMAN
Q9BQA1	MEP50_HUMAN
Q9ULX6	AKP8L_HUMAN
Q9Y230	RUVB2_HUMAN
P34932	HSP74_HUMAN
O14920	IKKB_HUMAN
O14744	ANM5_HUMAN
P51991	ROA3_HUMAN
P06454	PTMA_HUMAN
P53634	CATC_HUMAN
Q13185	CBX3_HUMAN
P08172	ACM2_HUMAN
P27824	CALX_HUMAN
O60565	GREM1_HUMAN
Q9BWM7	SFXN3_HUMAN
Q14393	GAS6_HUMAN
P28070	PSB4_HUMAN
Q96AM1	MRGRF_HUMAN
P50416	CPT1A_HUMAN
O15031	PLXB2_HUMAN
O00410	IPO5_HUMAN
Q3KQU3	MA7D1_HUMAN
Q96S52	PIGS_HUMAN
Q15629	TRAM1_HUMAN
Q86UL3	GPAT4_HUMAN
Q9UNE7	CHIP_HUMAN
Q9UQ35	SRRM2_HUMAN
P02786	TFR1_HUMAN
Q14192	FHL2_HUMAN
P42892	ECE1_HUMAN
Q99500	S1PR3_HUMAN
Q9H0E2	TOLIP_HUMAN
P48556	PSMD8_HUMAN
Q63ZY3	KANK2_HUMAN
P30530	UFO_HUMAN
P00533	EGFR_HUMAN
Q6PML9	ZNT9_HUMAN
P36542	ATPG_HUMAN
Q7Z3K3	POGZ_HUMAN
Q9BRK5	CAB45_HUMAN
Q8IV08	PLD3_HUMAN
P13667	PDIA4_HUMAN
P33897	ABCD1_HUMAN
Q9UL15	BAG5_HUMAN
Q12824	SNF5_HUMAN
Q14204	DYHC1_HUMAN
P22692	IBP4_HUMAN
O43294	TGFI1_HUMAN
Q96QF0	RAB3I_HUMAN
P12110	CO6A2_HUMAN
Q9UJ14	GGT7_HUMAN
P53621	COPA_HUMAN
Q6P996	PDXD1_HUMAN
P98194	AT2C1_HUMAN
Q9C0F1	CEP44_HUMAN
Q8IYX8	CE57L_HUMAN
P07093	GDN_HUMAN
P27797	CALR_HUMAN
O60725	ICMT_HUMAN
Q9P2E9	RRBP1_HUMAN
Q9NPB0	SMDC1_HUMAN
Q86Y07	VRK2_HUMAN
Q9P0V3	SH3B4_HUMAN
P38159	RBMX_HUMAN
O14672	ADA10_HUMAN
Q96CX2	KCD12_HUMAN
Q9UI14	PRAF1_HUMAN
P38936	CDN1A_HUMAN
Q8IY17	PLPL6_HUMAN
Q9HD45	TM9S3_HUMAN
O96005	CLPT1_HUMAN
Q96LI6	HSFY1_HUMAN
Q9H7F0	AT133_HUMAN
Q10472	GALT1_HUMAN
Q9UHL4	DPP2_HUMAN
O43306	ADCY6_HUMAN
P49848	TAF6_HUMAN
O95477	ABCA1_HUMAN
P10909	CLUS_HUMAN
O60763	USO1_HUMAN
Q92985	IRF7_HUMAN
P17612	KAPCA_HUMAN
O95831	AIFM1_HUMAN
Q8IY26	PPAC2_HUMAN
Q5T4S7	UBR4_HUMAN
Q9UDY4	DNJB4_HUMAN
O14735	CDIPT_HUMAN
Q9Y4B5	MTCL1_HUMAN
Q9H936	GHC1_HUMAN
P56192	SYMC_HUMAN
O43889	CREB3_HUMAN
Q9NX61	T161A_HUMAN
P04626	ERBB2_HUMAN
O14828	SCAM3_HUMAN
Q06136	KDSR_HUMAN
Q8NC54	KCT2_HUMAN
O95674	CDS2_HUMAN
P51665	PSMD7_HUMAN
Q9BSJ8	ESYT1_HUMAN
P25787	PSA2_HUMAN
Q27J81	INF2_HUMAN
P17858	PFKAL_HUMAN
Q15008	PSMD6_HUMAN
Q96TC7	RMD3_HUMAN
P07196	NFL_HUMAN
Q9Y4P3	TBL2_HUMAN
Q9H496	IFG15_HUMAN
Q99675	CGRF1_HUMAN
Q86UQ4	ABCAD_HUMAN
O14545	TRAD1_HUMAN
P21964	COMT_HUMAN
Q8NEW0	ZNT7_HUMAN
Q9Y282	ERGI3_HUMAN
Q9NXW2	DJB12_HUMAN
Q7Z4N8	P4HA3_HUMAN
Q12846	STX4_HUMAN
Q9NQX7	ITM2C_HUMAN
Q96IK5	GMCL1_HUMAN
Q15012	LAP4A_HUMAN
Q8WUM4	PDC6I_HUMAN
Q13637	RAB32_HUMAN
P23634	AT2B4_HUMAN
P20700	LMNB1_HUMAN
O43242	PSMD3_HUMAN
O95573	ACSL3_HUMAN
O14681	EI24_HUMAN
Q68CZ2	TENS3_HUMAN
O00170	AIP_HUMAN
O95429	BAG4_HUMAN
Q9NVI7	ATD3A_HUMAN
O00231	PSD11_HUMAN
P01130	LDLR_HUMAN
Q99442	SEC62_HUMAN
Q99653	CHP1_HUMAN
P38435	VKGC_HUMAN
Q53EP0	FND3B_HUMAN
Q9NXS2	QPCTL_HUMAN
Q9UNM6	PSD13_HUMAN
Q96B96	TM159_HUMAN
Q5SW79	CE170_HUMAN
Q8IZ52	CHSS2_HUMAN
Q7Z7M9	GALT5_HUMAN
Q9BT22	ALG1_HUMAN
Q9HDC9	APMAP_HUMAN
Q9Y305	ACOT9_HUMAN
O15270	SPTC2_HUMAN
P18031	PTN1_HUMAN
O15269	SPTC1_HUMAN
Q13114	TRAF3_HUMAN
Q8IXI2	MIRO1_HUMAN
P33527	MRP1_HUMAN
P28074	PSB5_HUMAN
Q53H12	AGK_HUMAN
Q99805	TM9S2_HUMAN
Q86VP6	CAND1_HUMAN
P02794	FRIH_HUMAN
Q9NPG3	UBN1_HUMAN
Q06210	GFPT1_HUMAN
P08195	4F2_HUMAN
P28066	PSA5_HUMAN
Q5T1M5	FKB15_HUMAN
P35520	CBS_HUMAN
Q92973	TNPO1_HUMAN
P30101	PDIA3_HUMAN
O15127	SCAM2_HUMAN
Q5VV42	CDKAL_HUMAN
Q16637	SMN_HUMAN
Q14566	MCM6_HUMAN
Q07960	RHG01_HUMAN
O14579	COPE_HUMAN
P27105	STOM_HUMAN
Q7Z434	MAVS_HUMAN
Q92896	GSLG1_HUMAN
Q01650	LAT1_HUMAN
O00487	PSDE_HUMAN
Q9NX63	MIC19_HUMAN
Q9UMX0	UBQL1_HUMAN
Q9BSA9	TM175_HUMAN
P25116	PAR1_HUMAN
O95159	ZFPL1_HUMAN
Q8NBX0	SCPDL_HUMAN
Q969G5	PRDBP_HUMAN
Q00341	VIGLN_HUMAN
Q93008	USP9X_HUMAN
Q15392	DHC24_HUMAN
Q9H1C4	UN93B_HUMAN
Q15165	PON2_HUMAN
P57088	TMM33_HUMAN
Q96ST2	IWS1_HUMAN
Q15582	BGH3_HUMAN
P49721	PSB2_HUMAN
Q9NZN4	EHD2_HUMAN
O00469	PLOD2_HUMAN
O94905	ERLN2_HUMAN
O75947	ATP5H_HUMAN
P51571	SSRD_HUMAN
P48047	ATPO_HUMAN
O15427	MOT4_HUMAN
Q9NX40	OCAD1_HUMAN
Q9UP95	S12A4_HUMAN
Q02809	PLOD1_HUMAN
P49756	RBM25_HUMAN
Q9UNF1	MAGD2_HUMAN
Q8NBM4	UBAC2_HUMAN
Q9NWV8	BABA1_HUMAN
Q96BI1	S22AI_HUMAN
P35080	PROF2_HUMAN
O75165	DJC13_HUMAN
P49591	SYSC_HUMAN
O94851	MICA2_HUMAN
Q16787	LAMA3_HUMAN
Q8WUM9	S20A1_HUMAN
P05161	ISG15_HUMAN
P61619	S61A1_HUMAN
Q7Z4F1	LRP10_HUMAN
Q9Y6K0	CEPT1_HUMAN
Q9UJ70	NAGK_HUMAN
P78357	CNTP1_HUMAN
O60220	TIM8A_HUMAN
P62191	PRS4_HUMAN
Q8IYB3	SRRM1_HUMAN
O75964	ATP5L_HUMAN
Q9Y394	DHRS7_HUMAN
Q8N474	SFRP1_HUMAN
Q5T9L3	WLS_HUMAN
O15321	TM9S1_HUMAN
Q96CS3	FAF2_HUMAN
P21912	SDHB_HUMAN
Q9P035	HACD3_HUMAN
O00232	PSD12_HUMAN
Q7Z4V5	HDGR2_HUMAN
P30519	HMOX2_HUMAN
P24557	THAS_HUMAN
Q96KG9	NTKL_HUMAN
P30443	1A01_HUMAN
O75153	CLU_HUMAN
P24534	EF1B_HUMAN
Q86VP1	TAXB1_HUMAN
Q8N7W2	BEND7_HUMAN
P10620	MGST1_HUMAN
P10276	RARA_HUMAN
O60353	FZD6_HUMAN
Q6P1M0	S27A4_HUMAN
Q03518	TAP1_HUMAN
P35606	COPB2_HUMAN
O00203	AP3B1_HUMAN
P30411	BKRB2_HUMAN
Q9NZ01	TECR_HUMAN
Q9UJZ1	STML2_HUMAN
E9PAV3	NACAM_HUMAN
P00403	COX2_HUMAN
Q9Y3C5	RNF11_HUMAN
P04844	RPN2_HUMAN
Q9HAU0	PKHA5_HUMAN
P62891	RL39_HUMAN
Q8TCT9	HM13_HUMAN
Q969N2	PIGT_HUMAN
Q9Y5G0	PCDGH_HUMAN
Q13563	PKD2_HUMAN
P31947	1433S_HUMAN
Q5RI15	COX20_HUMAN
Q9UHC7	MKRN1_HUMAN
P60903	S10AA_HUMAN
Q8WVM8	SCFD1_HUMAN
P43304	GPDM_HUMAN
Q9Y6J9	TAF6L_HUMAN
O43929	ORC4_HUMAN
P08962	CD63_HUMAN
Q13617	CUL2_HUMAN
O75925	PIAS1_HUMAN
P22392	NDKB_HUMAN
P11474	ERR1_HUMAN
Q13263	TIF1B_HUMAN
Q9BUN8	DERL1_HUMAN
O43809	CPSF5_HUMAN
P50395	GDIB_HUMAN
Q99471	PFD5_HUMAN
Q969H0	FBXW7_HUMAN
P16278	BGAL_HUMAN
Q86TM6	SYVN1_HUMAN
P15954	COX7C_HUMAN
Q15155	NOMO1_HUMAN
Q9UBU6	FA8A1_HUMAN
Q7Z7L7	ZER1_HUMAN
Q9NW15	ANO10_HUMAN
Q9UBS4	DJB11_HUMAN
Q7KZN9	COX15_HUMAN
P13073	COX41_HUMAN
Q9UPT5	EXOC7_HUMAN
O96000	NDUBA_HUMAN
Q6YHU6	THADA_HUMAN
Q12789	TF3C1_HUMAN
Q8N1B4	VPS52_HUMAN
A4D1E9	GTPBA_HUMAN
P51553	IDH3G_HUMAN
Q96DZ1	ERLEC_HUMAN
P31930	QCR1_HUMAN
Q8IWV8	UBR2_HUMAN
Q96QD8	S38A2_HUMAN
Q9Y3E0	GOT1B_HUMAN
Q9Y2W1	TR150_HUMAN
P00395	COX1_HUMAN
O43759	SNG1_HUMAN
Q6UN15	FIP1_HUMAN
P10176	COX8A_HUMAN
Q96HS1	PGAM5_HUMAN
Q6PEY2	TBA3E_HUMAN
Q13748	TBA3C_HUMAN
O14896	IRF6_HUMAN
O95218	ZRAB2_HUMAN
P17096	HMGA1_HUMAN
P23025	XPA_HUMAN
P41134	ID1_HUMAN
Q00765	REEP5_HUMAN
Q15057	ACAP2_HUMAN
Q15370	ELOB_HUMAN
Q16656	NRF1_HUMAN
Q8NAP3	ZBT38_HUMAN
P09429	HMGB1_HUMAN
Q13838	DX39B_HUMAN
P53041	PPP5_HUMAN
Q13769	THOC5_HUMAN
Q14653	IRF3_HUMAN
O15111	IKKA_HUMAN
Q09161	NCBP1_HUMAN
P49069	CAMLG_HUMAN
Q16665	HIF1A_HUMAN
O94763	RMP_HUMAN
O95714	HERC2_HUMAN
Q96G23	CERS2_HUMAN
Q10471	GALT2_HUMAN
Q13438	OS9_HUMAN
O43709	WBS22_HUMAN
P36507	MP2K2_HUMAN
P22234	PUR6_HUMAN
O14787	TNPO2_HUMAN
Q00535	CDK5_HUMAN
Q96BQ5	CC127_HUMAN
P62487	RPB7_HUMAN
O15131	IMA6_HUMAN
Q8N0U8	VKORL_HUMAN
O75592	MYCB2_HUMAN
Q9UI12	VATH_HUMAN
P62875	RPAB5_HUMAN
P18887	XRCC1_HUMAN
P78356	PI42B_HUMAN
O14733	MP2K7_HUMAN
Q9NXF1	TEX10_HUMAN
Q969Z0	TBRG4_HUMAN
O60885	BRD4_HUMAN
Q9UH99	SUN2_HUMAN
Q92905	CSN5_HUMAN
Q9UDY2	ZO2_HUMAN
Q9BXF6	RFIP5_HUMAN
Q86U28	ISCA2_HUMAN
Q9H8M7	F188A_HUMAN
Q9Y291	RT33_HUMAN
P05067	A4_HUMAN
Q9H2K8	TAOK3_HUMAN
P57772	SELB_HUMAN
Q15014	MO4L2_HUMAN
Q12874	SF3A3_HUMAN
Q9BVX2	T106C_HUMAN
Q9NRL2	BAZ1A_HUMAN
Q9BTE7	DCNL5_HUMAN
P20073	ANXA7_HUMAN
P56537	IF6_HUMAN
P85037	FOXK1_HUMAN
Q8NC60	NOA1_HUMAN
Q96QK1	VPS35_HUMAN
Q4G0F5	VP26B_HUMAN
P02792	FRIL_HUMAN
Q13813	SPTN1_HUMAN
P14625	ENPL_HUMAN
Q7Z7A1	CNTRL_HUMAN
P35222	CTNB1_HUMAN
Q9UNK0	STX8_HUMAN
Q9P0J7	KCMF1_HUMAN
P48960	CD97_HUMAN
Q8N720	ZN655_HUMAN
P05787	K2C8_HUMAN
Q9H4A3	WNK1_HUMAN
P02795	MT2_HUMAN
Q7Z406	MYH14_HUMAN
Q15643	TRIPB_HUMAN
Q16236	NF2L2_HUMAN
P04114	APOB_HUMAN
Q9GZR7	DDX24_HUMAN
Q96SB8	SMC6_HUMAN
Q659C4	LAR1B_HUMAN
P23508	CRCM_HUMAN
Q9BSL1	UBAC1_HUMAN
O15020	SPTN2_HUMAN
Q15005	SPCS2_HUMAN
Q8IWZ3	ANKH1_HUMAN
Q14980	NUMA1_HUMAN
Q07817	B2CL1_HUMAN
Q13177	PAK2_HUMAN
Q13227	GPS2_HUMAN
Q05086	UBE3A_HUMAN
P27449	VATL_HUMAN
P07305	H10_HUMAN
P67775	PP2AA_HUMAN
P33993	MCM7_HUMAN
A8K7B7	A8K7B7_HUMAN
B3KUN1	B3KUN1_HUMAN
Q14186	TFDP1_HUMAN
Q96JC1	VPS39_HUMAN
Q9Y678	COPG1_HUMAN
O00716	E2F3_HUMAN
Q16254	E2F4_HUMAN
Q13158	FADD_HUMAN
P11387	TOP1_HUMAN
Q13885	TBB2A_HUMAN
P35637	FUS_HUMAN
P04183	KITH_HUMAN
P24278	ZBT25_HUMAN
Q13427	PPIG_HUMAN
Q6NYC8	PPR18_HUMAN
Q9Y679	AUP1_HUMAN
O95782	AP2A1_HUMAN
Q8IWX8	CHERP_HUMAN
Q13895	BYST_HUMAN
Q96CW1	AP2M1_HUMAN
P37108	SRP14_HUMAN
P19013	K2C4_HUMAN
Q96F44	TRI11_HUMAN
Q9Y5X3	SNX5_HUMAN
P24539	AT5F1_HUMAN
P28288	ABCD3_HUMAN
P04083	ANXA1_HUMAN
P29353	SHC1_HUMAN
P14923	PLAK_HUMAN
O75376	NCOR1_HUMAN
P42574	CASP3_HUMAN
P62979	RS27A_HUMAN
P18583	SON_HUMAN
P28838	AMPL_HUMAN
O00515	LAD1_HUMAN
P07355	ANXA2_HUMAN
P62158	CALM_HUMAN
Q5VSL9	STRP1_HUMAN
Q9UKK9	NUDT5_HUMAN
Q06481	APLP2_HUMAN
P55327	TPD52_HUMAN
P01135	TGFA_HUMAN
Q99836	MYD88_HUMAN
O95292	VAPB_HUMAN
Q9GZT3	SLIRP_HUMAN
P50222	MEOX2_HUMAN
Q9NP98	MYOZ1_HUMAN
O95400	CD2B2_HUMAN
Q9BT92	TCHP_HUMAN
Q9P2B4	CT2NL_HUMAN
P33992	MCM5_HUMAN
O15037	KHNYN_HUMAN
Q14116	IL18_HUMAN
P22492	H1T_HUMAN
P54652	HSP72_HUMAN
Q02539	H11_HUMAN
Q9GZT9	EGLN1_HUMAN
O43815	STRN_HUMAN
P16220	CREB1_HUMAN
P18846	ATF1_HUMAN
P78310	CXAR_HUMAN
P31323	KAP3_HUMAN
B2R5T5	B2R5T5_HUMAN
Q12982	BNIP2_HUMAN
Q12981	SEC20_HUMAN
Q12983	BNIP3_HUMAN
Q12857	NFIA_HUMAN
O60238	BNI3L_HUMAN
Q9UI95	MD2L2_HUMAN
Q6ZRS2	SRCAP_HUMAN
P18847	ATF3_HUMAN
P45984	MK09_HUMAN
P10826	RARB_HUMAN
P08651	NFIC_HUMAN
Q92830	KAT2A_HUMAN
O15151	MDM4_HUMAN
P00742	FA10_HUMAN
P08709	FA7_HUMAN
P10144	GRAB_HUMAN
P20718	GRAH_HUMAN
P78396	CCNA1_HUMAN
Q9H204	MED28_HUMAN
Q8WXE1	ATRIP_HUMAN
Q13535	ATR_HUMAN
Q9Y463	DYR1B_HUMAN
F1D8S6	F1D8S6_HUMAN
O60934	NBN_HUMAN
O14558	HSPB6_HUMAN
O43927	CXL13_HUMAN
A4FU69	EFCB5_HUMAN
Q0VD86	INCA1_HUMAN
Q9HAT0	ROP1A_HUMAN
P10827	THA_HUMAN
P29558	RBMS1_HUMAN
Q8IUC0	KR131_HUMAN
P00519	ABL1_HUMAN
P31040	SDHA_HUMAN
O00273	DFFA_HUMAN
C9JLW8	F195B_HUMAN
Q96KC8	DNJC1_HUMAN
Q9NVL8	CN105_HUMAN
Q149M6	Q149M6_HUMAN
Q9Y639	NPTN_HUMAN
Q9BPX1	DHB14_HUMAN
Q9Y2J4	AMOL2_HUMAN
Q01534	TSPY1_HUMAN
P41182	BCL6_HUMAN
Q8NI38	IKBD_HUMAN
Q71RC2	LARP4_HUMAN
Q147U7	SMCO1_HUMAN
Q14CM0	FRPD4_HUMAN
Q8N5T2	TBC19_HUMAN
P51659	DHB4_HUMAN
Q8NA61	SPERT_HUMAN
Q15599	NHRF2_HUMAN
Q96KQ4	ASPP1_HUMAN
Q15717	ELAV1_HUMAN
P80404	GABT_HUMAN
P62873	GBB1_HUMAN
Q9BWT7	CAR10_HUMAN
Q9NPA8	ENY2_HUMAN
P26006	ITA3_HUMAN
Q9H7D0	DOCK5_HUMAN
P49901	MCSP_HUMAN
Q9NWB7	IFT57_HUMAN
Q9H2H8	PPIL3_HUMAN
P41222	PTGDS_HUMAN
P51610	HCFC1_HUMAN
Q00534	CDK6_HUMAN
P01730	CD4_HUMAN
P07948	LYN_HUMAN
P25963	IKBA_HUMAN
P84103	SRSF3_HUMAN
P63172	DYLT1_HUMAN
Q9UPY8	MARE3_HUMAN
P55072	TERA_HUMAN
P11940	PABP1_HUMAN
P35658	NU214_HUMAN
P55884	EIF3B_HUMAN
Q13310	PABP4_HUMAN
Q9NVC6	MED17_HUMAN
Q96G25	MED8_HUMAN
Q9NX70	MED29_HUMAN
P01857	IGHG1_HUMAN
Q96B97	SH3K1_HUMAN
P22681	CBL_HUMAN
Q08380	LG3BP_HUMAN
Q6NSJ2	PHLB3_HUMAN
P07900	HS90A_HUMAN
P17987	TCPA_HUMAN
Q8NF91	SYNE1_HUMAN
P24666	PPAC_HUMAN
O14734	ACOT8_HUMAN
Q06830	PRDX1_HUMAN
P19474	RO52_HUMAN
O14782	KIF3C_HUMAN
Q15056	IF4H_HUMAN
P62736	ACTA_HUMAN
P63267	ACTH_HUMAN
P18621	RL17_HUMAN
Q9HCE1	MOV10_HUMAN
P62854	RS26_HUMAN
P39019	RS19_HUMAN
Q13247	SRSF6_HUMAN
Q92522	H1X_HUMAN
Q9BQG0	MBB1A_HUMAN
Q08170	SRSF4_HUMAN
P10809	CH60_HUMAN
P15880	RS2_HUMAN
P62888	RL30_HUMAN
Q8N257	H2B3B_HUMAN
P18077	RL35A_HUMAN
Q6NVV1	R13P3_HUMAN
Q16778	H2B2E_HUMAN
Q96RQ3	MCCA_HUMAN
Q8WWM7	ATX2L_HUMAN
P62244	RS15A_HUMAN
Q9Y3U8	RL36_HUMAN
Q9UNX3	RL26L_HUMAN
P25705	ATPA_HUMAN
P83881	RL36A_HUMAN
P60866	RS20_HUMAN
Q9HAV7	GRPE1_HUMAN
A5A3E0	POTEF_HUMAN
P62861	RS30_HUMAN
P06899	H2B1J_HUMAN
P50914	RL14_HUMAN
P62847	RS24_HUMAN
Q6S8J3	POTEE_HUMAN
Q13243	SRSF5_HUMAN
P61254	RL26_HUMAN
P61353	RL27_HUMAN
P62917	RL8_HUMAN
P49207	RL34_HUMAN
Q969Q0	RL36L_HUMAN
P62701	RS4X_HUMAN
Q9NR30	DDX21_HUMAN
P05165	PCCA_HUMAN
P62910	RL32_HUMAN
P33778	H2B1B_HUMAN
Q8NCM8	DYHC2_HUMAN
P42766	RL35_HUMAN
P61313	RL15_HUMAN
P23527	H2B1O_HUMAN
P07195	LDHB_HUMAN
Q02543	RL18A_HUMAN
O76064	RNF8_HUMAN
O14981	BTAF1_HUMAN
O60264	SMCA5_HUMAN
O95602	RPA1_HUMAN
P12268	IMDH2_HUMAN
P20585	MSH3_HUMAN
P28370	SMCA1_HUMAN
P49736	MCM2_HUMAN
P49959	MRE11_HUMAN
P51532	SMCA4_HUMAN
P52701	MSH6_HUMAN
P54132	BLM_HUMAN
P78347	GTF2I_HUMAN
Q09028	RBBP4_HUMAN
Q12873	CHD3_HUMAN
Q13426	XRCC4_HUMAN
Q14191	WRN_HUMAN
Q15393	SF3B3_HUMAN
Q92922	SMRC1_HUMAN
Q969G3	SMCE1_HUMAN
Q96GM5	SMRD1_HUMAN
Q9H2P0	ADNP_HUMAN
Q9UMS4	PRP19_HUMAN
Q9Y265	RUVB1_HUMAN
Q9Y5B9	SP16H_HUMAN
Q14676	MDC1_HUMAN
Q9UQL6	HDAC5_HUMAN
Q12888	TP53B_HUMAN
Q5JPT6	Q5JPT6_HUMAN
Q6IBN1	Q6IBN1_HUMAN
A7E2E1	A7E2E1_HUMAN
Q92956	TNR14_HUMAN
Q9NVP2	ASF1B_HUMAN
P51531	SMCA2_HUMAN
P23497	SP100_HUMAN
O00458	IFRD1_HUMAN
O43513	MED7_HUMAN
P24863	CCNC_HUMAN
P33240	CSTF2_HUMAN
Q71SY5	MED25_HUMAN
Q9ULK4	MED23_HUMAN
Q99856	ARI3A_HUMAN
Q8IUQ4	SIAH1_HUMAN
Q9NYJ8	TAB2_HUMAN
P12931	SRC_HUMAN
Q9UKV0	HDAC9_HUMAN
P07947	YES_HUMAN
Q15750	TAB1_HUMAN
P55854	SUMO3_HUMAN
Q15843	NEDD8_HUMAN
Q99816	TS101_HUMAN
P27348	1433T_HUMAN
P61981	1433G_HUMAN
Q04917	1433F_HUMAN
Q01081	U2AF1_HUMAN
Q9H3M7	TXNIP_HUMAN
Q9HAU4	SMUF2_HUMAN
P49427	UB2R1_HUMAN
P49116	NR2C2_HUMAN
P48730	KC1D_HUMAN
P51965	UB2E1_HUMAN
P51617	IRAK1_HUMAN
P51668	UB2D1_HUMAN
Q9NPF5	DMAP1_HUMAN
P17844	DDX5_HUMAN
Q96ST3	SIN3A_HUMAN
P48454	PP2BC_HUMAN
Q9HCD5	NCOA5_HUMAN
Q9Y6H6	KCNE3_HUMAN
Q9Y5F6	PCDGM_HUMAN
Q9Y3Q8	T22D4_HUMAN
P31260	HXA10_HUMAN
P0CW22	RS17L_HUMAN
Q7L190	DPPA4_HUMAN
O60760	HPGDS_HUMAN
Q9Y2M0	FAN1_HUMAN
O43805	SSNA1_HUMAN
P19419	ELK1_HUMAN
Q15233	NONO_HUMAN
P54920	SNAA_HUMAN
Q13137	CACO2_HUMAN
Q9NRW1	RAB6B_HUMAN
P0DJI8	SAA1_HUMAN
P13056	NR2C1_HUMAN
O76095	JTB_HUMAN
P16152	CBR1_HUMAN
Q92552	RT27_HUMAN
P19652	A1AG2_HUMAN
Q9NRY6	PLS3_HUMAN
Q68G74	LHX8_HUMAN
P06028	GLPB_HUMAN
Q86VW0	SESD1_HUMAN
Q14525	KT33B_HUMAN
Q6UWN8	ISK6_HUMAN
Q9BUZ4	TRAF4_HUMAN
O75558	STX11_HUMAN
Q9Y4P9	SPEF1_HUMAN
Q14576	ELAV3_HUMAN
Q9H159	CAD19_HUMAN
O60519	CRBL2_HUMAN
P60022	DEFB1_HUMAN
P07307	ASGR2_HUMAN
P15328	FOLR1_HUMAN
Q96S65	CSRN1_HUMAN
P55774	CCL18_HUMAN
Q16864	VATF_HUMAN
P62857	RS28_HUMAN
Q06609	RAD51_HUMAN
Q15427	SF3B4_HUMAN
Q8N6Y0	USBP1_HUMAN
O43739	CYH3_HUMAN
Q15382	RHEB_HUMAN
Q92478	CLC2B_HUMAN
P62304	RUXE_HUMAN
O95273	CCDB1_HUMAN
Q9BXS6	NUSAP_HUMAN
Q68DY1	ZN626_HUMAN
Q9H2X6	HIPK2_HUMAN
Q8NEY4	VATC2_HUMAN
O15392	BIRC5_HUMAN
P49763	PLGF_HUMAN
Q96FJ2	DYL2_HUMAN
Q16394	EXT1_HUMAN
Q8N682	DRAM1_HUMAN
P14555	PA2GA_HUMAN
P41240	CSK_HUMAN
Q9BX68	HINT2_HUMAN
P43360	MAGA6_HUMAN
Q12926	ELAV2_HUMAN
Q9HD23	MRS2_HUMAN
Q9UK22	FBX2_HUMAN
Q93065	Q93065_HUMAN
Q8WVF5	KCTD4_HUMAN
Q5SW96	ARH_HUMAN
Q8WXF8	DEDD2_HUMAN
P52789	HXK2_HUMAN
P56181	NDUV3_HUMAN
Q8N9W6	BOLL_HUMAN
Q8WUH6	TM263_HUMAN
P57105	SYJ2B_HUMAN
O96006	ZBED1_HUMAN
Q96EZ8	MCRS1_HUMAN
Q16621	NFE2_HUMAN
Q8N5R6	CCD33_HUMAN
Q9NVV9	THAP1_HUMAN
Q9BSJ6	FA64A_HUMAN
P15531	NDKA_HUMAN
Q9P1W9	PIM2_HUMAN
Q99541	PLIN2_HUMAN
Q86SE5	RALYL_HUMAN
Q96IJ6	GMPPA_HUMAN
Q9H813	TM206_HUMAN
Q8TEE9	SAP25_HUMAN
Q9NXF8	ZDHC7_HUMAN
Q7L2Z9	CENPQ_HUMAN
Q8N0V1	ZNAS1_HUMAN
Q02750	MP2K1_HUMAN
Q63ZY6	NSN5C_HUMAN
Q96MD7	CI085_HUMAN
P14770	GPIX_HUMAN
P05114	HMGN1_HUMAN
O15503	INSI1_HUMAN
Q15007	FL2D_HUMAN
Q16774	KGUA_HUMAN
P29992	GNA11_HUMAN
Q7Z4H7	HAUS6_HUMAN
Q96F46	I17RA_HUMAN
Q53RE8	ANR39_HUMAN
Q14457	BECN1_HUMAN
O75177	CREST_HUMAN
Q6ZP80	TM182_HUMAN
Q9GZV8	PRD14_HUMAN
Q9H000	MKRN2_HUMAN
O14686	KMT2D_HUMAN
P43355	MAGA1_HUMAN
Q8NFH5	NUP53_HUMAN
P63241	IF5A1_HUMAN
O43557	TNF14_HUMAN
Q9Y5A6	ZSC21_HUMAN
O95990	F107A_HUMAN
Q6PDB4	ZN880_HUMAN
O95153	RIMB1_HUMAN
Q99962	SH3G2_HUMAN
P35914	HMGCL_HUMAN
Q9NV23	SAST_HUMAN
Q8IUH3	RBM45_HUMAN
Q5JUX0	SPIN3_HUMAN
P48201	AT5G3_HUMAN
P13164	IFM1_HUMAN
P05408	7B2_HUMAN
P04259	K2C6B_HUMAN
Q8ND90	PNMA1_HUMAN
P34903	GBRA3_HUMAN
Q9H0A8	COMD4_HUMAN
P0C7W6	CC172_HUMAN
Q13404	UB2V1_HUMAN
Q5JR59	MTUS2_HUMAN
Q9BQ66	KR412_HUMAN
Q4J6C6	PPCEL_HUMAN
Q96IT1	ZN496_HUMAN
P30536	TSPOA_HUMAN
Q9NZM5	GSCR2_HUMAN
Q8N4H5	TOM5_HUMAN
O14770	MEIS2_HUMAN
Q16633	OBF1_HUMAN
Q9NS71	GKN1_HUMAN
O43865	SAHH2_HUMAN
Q8TBM7	TM254_HUMAN
Q96A35	RM24_HUMAN
P10398	ARAF_HUMAN
Q8WVX3	CD003_HUMAN
Q96GY0	ZC21A_HUMAN
Q9NQZ6	ZC4H2_HUMAN
Q7L4P6	BEND5_HUMAN
P51808	DYLT3_HUMAN
Q8TBQ9	KISHA_HUMAN
O15162	PLS1_HUMAN
Q9H9H4	VP37B_HUMAN
Q01844	EWS_HUMAN
Q8IZ63	PRR22_HUMAN
O43559	FRS3_HUMAN
Q9NRS6	SNX15_HUMAN
Q9NRA8	4ET_HUMAN
O60262	GBG7_HUMAN
Q8TBF5	PIGX_HUMAN
P69892	HBG2_HUMAN
P08567	PLEK_HUMAN
Q8IYN2	TCAL8_HUMAN
Q15654	TRIP6_HUMAN
O75909	CCNK_HUMAN
P82980	RET5_HUMAN
Q8N998	CCD89_HUMAN
O95639	CPSF4_HUMAN
O14807	RASM_HUMAN
Q9C005	DPY30_HUMAN
Q5T7M9	FA69A_HUMAN
Q99750	MDFI_HUMAN
O95295	SNAPN_HUMAN
Q7L5A8	FA2H_HUMAN
P98066	TSG6_HUMAN
Q5VSY0	GKAP1_HUMAN
Q9Y2S0	RPAC2_HUMAN
P56378	68MP_HUMAN
Q9NX57	RAB20_HUMAN
P36955	PEDF_HUMAN
P55198	AF17_HUMAN
Q5D1E8	ZC12A_HUMAN
P17028	ZNF24_HUMAN
Q9NWS9	ZN446_HUMAN
Q7L8A9	VASH1_HUMAN
Q8N8U2	CDYL2_HUMAN
Q15661	TRYB1_HUMAN
Q8TF71	MOT10_HUMAN
O95989	NUDT3_HUMAN
P36382	CXA5_HUMAN
P25101	EDNRA_HUMAN
Q9Y4E8	UBP15_HUMAN
Q8WYH8	ING5_HUMAN
Q9Y2W2	WBP11_HUMAN
Q99731	CCL19_HUMAN
Q8WW12	PCNP_HUMAN
Q92882	OSTF1_HUMAN
P35372	OPRM_HUMAN
P14210	HGF_HUMAN
Q15772	SPEG_HUMAN
Q96BM0	I27L1_HUMAN
Q7Z7J5	DPPA2_HUMAN
Q6NXP0	EFC12_HUMAN
Q5VTL8	PR38B_HUMAN
O75828	CBR3_HUMAN
Q96QB4	Q96QB4_HUMAN
Q9UKJ1	PILRA_HUMAN
O75586	MED6_HUMAN
Q9NWA0	MED9_HUMAN
P49336	CDK8_HUMAN
Q9NPJ6	MED4_HUMAN
Q12756	KIF1A_HUMAN
Q96J02	ITCH_HUMAN
P46934	NEDD4_HUMAN
P20916	MAG_HUMAN
Q9UHI6	DDX20_HUMAN
Q15723	ELF2_HUMAN
Q9UBX5	FBLN5_HUMAN
P28799	GRN_HUMAN
Q8N2S1	LTBP4_HUMAN
Q8TAS6	Q8TAS6_HUMAN
P18545	CNRG_HUMAN
P04275	VWF_HUMAN
Q5JY77	GASP1_HUMAN
Q5T124	UBX11_HUMAN
A1KXE4	F168B_HUMAN
Q9NRD5	PICK1_HUMAN
Q9HCE6	ARGAL_HUMAN
Q02818	NUCB1_HUMAN
Q9NSC5	HOME3_HUMAN
Q13576	IQGA2_HUMAN
A1L0V1	A1L0V1_HUMAN
O95681	O95681_HUMAN
P25788	PSA3_HUMAN
P04233	HG2A_HUMAN
P49759	CLK1_HUMAN
P68871	HBB_HUMAN
P04439	1A03_HUMAN
P01889	1B07_HUMAN
P15814	IGLL1_HUMAN
B3KS36	B3KS36_HUMAN
Q9HA82	CERS4_HUMAN
P80303	NUCB2_HUMAN
Q9UKK3	PARP4_HUMAN
Q12805	FBLN3_HUMAN
P49908	SEPP1_HUMAN
O95219	SNX4_HUMAN
Q9Y371	SHLB1_HUMAN
Q9HB63	NET4_HUMAN
Q5SRE7	PHYD1_HUMAN
Q9NZQ3	SPN90_HUMAN
P61289	PSME3_HUMAN
Q6FH22	Q6FH22_HUMAN
Q9H8L6	MMRN2_HUMAN
Q16206	ENOX2_HUMAN
Q96D09	GASP2_HUMAN
Q8WY48	Q8WY48_HUMAN
O43866	CD5L_HUMAN
P15529	MCP_HUMAN
P09455	RET1_HUMAN
Q8WV28	BLNK_HUMAN
Q86WN1	FCSD1_HUMAN
O43707	ACTN4_HUMAN
Q9UHF1	EGFL7_HUMAN
Q15691	MARE1_HUMAN
P62995	TRA2B_HUMAN
Q68DS7	Q68DS7_HUMAN
Q06330	SUH_HUMAN
D9YZU5	D9YZU5_HUMAN
Q13651	I10R1_HUMAN
E5FQ95	E5FQ95_HUMAN
D7RIH8	D7RIH8_HUMAN
B1PKY1	B1PKY1_HUMAN
Q8N726	ARF_HUMAN
O15027	SC16A_HUMAN
Q00653	NFKB2_HUMAN
O76031	CLPX_HUMAN
O15460	P4HA2_HUMAN
O43837	IDH3B_HUMAN
O43592	XPOT_HUMAN
O76021	RL1D1_HUMAN
O75323	NIPS2_HUMAN
O60812	HNRC1_HUMAN
O75953	DNJB5_HUMAN
O75643	U520_HUMAN
P00367	DHE3_HUMAN
P05198	IF2A_HUMAN
P07814	SYEP_HUMAN
P08708	RS17_HUMAN
P16402	H13_HUMAN
P13674	P4HA1_HUMAN
P14868	SYDC_HUMAN
P62316	SMD2_HUMAN
P41252	SYIC_HUMAN
P26599	PTBP1_HUMAN
P28072	PSB6_HUMAN
P40938	RFC3_HUMAN
P30047	GFRP_HUMAN
P55060	XPO2_HUMAN
P47756	CAPZB_HUMAN
P50213	IDH3A_HUMAN
P52907	CAZA1_HUMAN
P51649	SSDH_HUMAN
P55735	SEC13_HUMAN
P62841	RS15_HUMAN
Q04837	SSBP_HUMAN
Q13151	ROA0_HUMAN
Q13557	KCC2D_HUMAN
Q13435	SF3B2_HUMAN
Q14315	FLNC_HUMAN
Q15773	MLF2_HUMAN
Q96C36	P5CR2_HUMAN
Q9BVK6	TMED9_HUMAN
Q9NWM8	FKB14_HUMAN
P68363	TBA1B_HUMAN
P42771	CDN2A_HUMAN
Q15628	TRADD_HUMAN
P19784	CSK22_HUMAN
P49915	GUAA_HUMAN
P05455	LA_HUMAN
Q99873	ANM1_HUMAN
O75094	SLIT3_HUMAN
Q49A88	CCD14_HUMAN
Q13164	MK07_HUMAN
O76013	KRT36_HUMAN
P28676	GRAN_HUMAN
B3KR20	B3KR20_HUMAN
P22105	TENX_HUMAN
A4D177	A4D177_HUMAN
Q14517	FAT1_HUMAN
Q5SSJ5	HP1B3_HUMAN
P40189	IL6RB_HUMAN
Q9NZC7	WWOX_HUMAN
O60684	IMA7_HUMAN
Q9NXR1	NDE1_HUMAN
Q15554	TERF2_HUMAN
Q53TN4	CYBR1_HUMAN
Q06033	ITIH3_HUMAN
Q86Y82	STX12_HUMAN
Q6PKC3	TXD11_HUMAN
O14683	P5I11_HUMAN
Q8IXI1	MIRO2_HUMAN
Q9Y2I1	NISCH_HUMAN
O15400	STX7_HUMAN
P35869	AHR_HUMAN
Q9HA65	TBC17_HUMAN
Q5TGY1	TMCO4_HUMAN
Q7KZF4	SND1_HUMAN
O15217	GSTA4_HUMAN
Q8WX93	PALLD_HUMAN
Q9Y673	ALG5_HUMAN
Q7L5D6	GET4_HUMAN
P01023	A2MG_HUMAN
P41221	WNT5A_HUMAN
P40123	CAP2_HUMAN
Q9UPN7	PP6R1_HUMAN
P17947	SPI1_HUMAN
Q9BZ29	DOCK9_HUMAN
P62070	RRAS2_HUMAN
P38432	COIL_HUMAN
Q86T03	TM55B_HUMAN
P55145	MANF_HUMAN
Q6NUQ1	RINT1_HUMAN
Q9Y228	T3JAM_HUMAN
Q7Z6G3	NECA2_HUMAN
P78362	SRPK2_HUMAN
Q9ULM3	YETS2_HUMAN
O14641	DVL2_HUMAN
Q58DX5	NADL2_HUMAN
Q9NQ79	CRAC1_HUMAN
Q9UHV9	PFD2_HUMAN
Q9NZV1	CRIM1_HUMAN
Q8TAP6	CEP76_HUMAN
P98172	EFNB1_HUMAN
Q99466	NOTC4_HUMAN
P46379	BAG6_HUMAN
Q9NUJ3	T11L1_HUMAN
Q6UX71	PXDC2_HUMAN
P43405	KSYK_HUMAN
A5YKK6	CNOT1_HUMAN
Q93052	LPP_HUMAN
Q9BXS4	TMM59_HUMAN
Q99848	EBP2_HUMAN
Q86SQ0	PHLB2_HUMAN
Q8N6L0	KASH5_HUMAN
A3KMH1	VWA8_HUMAN
P52943	CRIP2_HUMAN
Q7Z5K2	WAPL_HUMAN
Q96R06	SPAG5_HUMAN
Q6UB35	C1TM_HUMAN
Q9BVG8	KIFC3_HUMAN
Q9C0C2	TB182_HUMAN
P61916	NPC2_HUMAN
Q5JTV8	TOIP1_HUMAN
Q96K76	UBP47_HUMAN
Q9P0P0	RN181_HUMAN
Q9UJY1	HSPB8_HUMAN
Q8TF72	SHRM3_HUMAN
Q96NA8	TSNA1_HUMAN
O60493	SNX3_HUMAN
O43164	PJA2_HUMAN
Q9Y2U8	MAN1_HUMAN
Q96BR5	COA7_HUMAN
Q8N163	CCAR2_HUMAN
Q5H9R7	PP6R3_HUMAN
O95236	APOL3_HUMAN
Q13459	MYO9B_HUMAN
Q8WXE0	CSKI2_HUMAN
P10301	RRAS_HUMAN
Q9HC77	CENPJ_HUMAN
Q7Z3U7	MON2_HUMAN
P20290	BTF3_HUMAN
P62942	FKB1A_HUMAN
Q9UKX2	MYH2_HUMAN
Q9UL46	PSME2_HUMAN
P27352	IF_HUMAN
P98095	FBLN2_HUMAN
O95183	VAMP5_HUMAN
Q9GZT4	SRR_HUMAN
O14763	TR10B_HUMAN
O60762	DPM1_HUMAN
Q99439	CNN2_HUMAN
Q12946	FOXF1_HUMAN
Q9NYU1	UGGG2_HUMAN
Q96J84	KIRR1_HUMAN
P51798	CLCN7_HUMAN
Q9UGI8	TES_HUMAN
Q13671	RIN1_HUMAN
P55268	LAMB2_HUMAN
P07384	CAN1_HUMAN
P15260	INGR1_HUMAN
P28290	SSFA2_HUMAN
P62508	ERR3_HUMAN
Q92538	GBF1_HUMAN
P46531	NOTC1_HUMAN
P40879	S26A3_HUMAN
Q15415	RBY1F_HUMAN
Q12800	TFCP2_HUMAN
Q92526	TCPW_HUMAN
O43264	ZW10_HUMAN
Q05D60	DEUP1_HUMAN
O14818	PSA7_HUMAN
Q96RT7	GCP6_HUMAN
Q9UBP4	DKK3_HUMAN
Q9H694	BICC1_HUMAN
Q02952	AKA12_HUMAN
Q13232	NDK3_HUMAN
Q8NDN9	RCBT1_HUMAN
Q9NYQ7	CELR3_HUMAN
Q9UIA9	XPO7_HUMAN
Q3SXM5	HSDL1_HUMAN
Q9H3N1	TMX1_HUMAN
Q99436	PSB7_HUMAN
P52565	GDIR1_HUMAN
Q15113	PCOC1_HUMAN
P51911	CNN1_HUMAN
P51809	VAMP7_HUMAN
Q16739	CEGT_HUMAN
P15151	PVR_HUMAN
P14373	TRI27_HUMAN
O94929	ABLM3_HUMAN
Q92537	SUSD6_HUMAN
P10586	PTPRF_HUMAN
O75381	PEX14_HUMAN
Q9Y520	PRC2C_HUMAN
Q13064	MKRN3_HUMAN
Q9HCH0	NCK5L_HUMAN
Q16832	DDR2_HUMAN
Q9NR46	SHLB2_HUMAN
Q8N357	S35F6_HUMAN
P46100	ATRX_HUMAN
Q9Y4F1	FARP1_HUMAN
Q8IX21	F178A_HUMAN
Q9P266	JCAD_HUMAN
Q4G0G2	H1AS1_HUMAN
Q9BV68	RN126_HUMAN
P40855	PEX19_HUMAN
Q4L180	FIL1L_HUMAN
Q8HWS3	RFX6_HUMAN
P62699	YPEL5_HUMAN
O60503	ADCY9_HUMAN
Q9H9B1	EHMT1_HUMAN
Q8IUH5	ZDH17_HUMAN
J3QS41	J3QS41_HUMAN
Q6N094	Q6N094_HUMAN
Q9P1T7	MDFIC_HUMAN
P29323	EPHB2_HUMAN
O60716	CTND1_HUMAN
Q9Y6I3	EPN1_HUMAN
Q8NB49	AT11C_HUMAN
Q15404	RSU1_HUMAN
Q8IUD2	RB6I2_HUMAN
P29536	LMOD1_HUMAN
O95302	FKBP9_HUMAN
P08758	ANXA5_HUMAN
A0MZ66	SHOT1_HUMAN
Q9H3U5	MFSD1_HUMAN
P22694	KAPCB_HUMAN
Q9UEW3	MARCO_HUMAN
P52926	HMGA2_HUMAN
Q9Y5L4	TIM13_HUMAN
Q14728	MFS10_HUMAN
Q9H0M0	WWP1_HUMAN
Q15262	PTPRK_HUMAN
Q14008	CKAP5_HUMAN
P29083	T2EA_HUMAN
Q63HK5	TSH3_HUMAN
Q96CV9	OPTN_HUMAN
Q96PU5	NED4L_HUMAN
Q13416	ORC2_HUMAN
P43403	ZAP70_HUMAN
Q6PJ69	TRI65_HUMAN
P37173	TGFR2_HUMAN
Q9GZU8	F192A_HUMAN
P10242	MYB_HUMAN
Q12955	ANK3_HUMAN
Q8N4Q1	MIA40_HUMAN
Q96P70	IPO9_HUMAN
P19793	RXRA_HUMAN
O00161	SNP23_HUMAN
Q9H892	TTC12_HUMAN
Q96HC4	PDLI5_HUMAN
Q8TC07	TBC15_HUMAN
Q99536	VAT1_HUMAN
Q68DQ2	CRBG3_HUMAN
P28062	PSB8_HUMAN
Q32P28	P3H1_HUMAN
O95456	PSMG1_HUMAN
P50542	PEX5_HUMAN
O14777	NDC80_HUMAN
Q9UFD9	RIM3A_HUMAN
Q8TDB4	HUMMR_HUMAN
Q9GZM8	NDEL1_HUMAN
O00471	EXOC5_HUMAN
Q8NC42	RN149_HUMAN
Q9P2D7	DYH1_HUMAN
P54760	EPHB4_HUMAN
Q92759	TF2H4_HUMAN
Q9BT88	SYT11_HUMAN
Q9NUQ6	SPS2L_HUMAN
P49720	PSB3_HUMAN
Q9H6Y7	RN167_HUMAN
P26640	SYVC_HUMAN
Q9Y5Z0	BACE2_HUMAN
O43819	SCO2_HUMAN
O15294	OGT1_HUMAN
Q14997	PSME4_HUMAN
Q9UJV3	TRIM1_HUMAN
P11441	UBL4A_HUMAN
Q5VWX1	KHDR2_HUMAN
P28065	PSB9_HUMAN
Q6UX15	LAYN_HUMAN
Q99575	POP1_HUMAN
O60925	PFD1_HUMAN
Q9UBG0	MRC2_HUMAN
P11279	LAMP1_HUMAN
Q01892	SPIB_HUMAN
O60499	STX10_HUMAN
O75907	DGAT1_HUMAN
O75781	PALM_HUMAN
Q9HCU0	CD248_HUMAN
P42858	HD_HUMAN
Q13136	LIPA1_HUMAN
Q9BV19	CA050_HUMAN
Q8TF42	UBS3B_HUMAN
Q8N490	PNKD_HUMAN
Q06323	PSME1_HUMAN
O75962	TRIO_HUMAN
P53701	CCHL_HUMAN
Q9UJJ9	GNPTG_HUMAN
Q9BTU6	P4K2A_HUMAN
Q15036	SNX17_HUMAN
Q53G59	KLH12_HUMAN
Q86YV9	HPS6_HUMAN
Q9Y6N7	ROBO1_HUMAN
Q16186	ADRM1_HUMAN
Q5JSL3	DOC11_HUMAN
O60333	KIF1B_HUMAN
P11047	LAMC1_HUMAN
O95994	AGR2_HUMAN
Q99650	OSMR_HUMAN
Q6AI12	ANR40_HUMAN
Q9BT67	NFIP1_HUMAN
Q96BW1	UPP_HUMAN
P15622	ZN250_HUMAN
Q5W0B1	RN219_HUMAN
P49006	MRP_HUMAN
O94813	SLIT2_HUMAN
P08133	ANXA6_HUMAN
O60494	CUBN_HUMAN
Q9Y5K5	UCHL5_HUMAN
Q9BXN2	CLC7A_HUMAN
P07942	LAMB1_HUMAN
Q86VY9	T200A_HUMAN
P42702	LIFR_HUMAN
Q86UA1	PRP39_HUMAN
Q9Y2D8	ADIP_HUMAN
Q96AA8	JKIP2_HUMAN
Q5XKP0	MIC13_HUMAN
P51812	KS6A3_HUMAN
Q9UBB9	TFP11_HUMAN
Q92734	TFG_HUMAN
Q9P2E5	CHPF2_HUMAN
Q9UKA4	AKA11_HUMAN
Q8TCT7	SPP2B_HUMAN
Q15746	MYLK_HUMAN
Q86Y13	DZIP3_HUMAN
P05362	ICAM1_HUMAN
Q86WC4	OSTM1_HUMAN
P29084	T2EB_HUMAN
Q9Y561	LRP12_HUMAN
Q00987	MDM2_HUMAN
Q3T906	GNPTA_HUMAN
Q8NDH2	CC168_HUMAN
P82650	RT22_HUMAN
Q7Z333	SETX_HUMAN
P25686	DNJB2_HUMAN
Q92692	PVRL2_HUMAN
Q96D15	RCN3_HUMAN
Q9NYL2	MLTK_HUMAN
Q5R3I4	TTC38_HUMAN
Q9UNN8	EPCR_HUMAN
Q8NEY1	NAV1_HUMAN
Q9BZ71	PITM3_HUMAN
Q15334	L2GL1_HUMAN
Q9H8M9	EVA1A_HUMAN
P15586	GNS_HUMAN
Q8TB96	TIP_HUMAN
P55345	ANM2_HUMAN
Q2PZI1	D19L1_HUMAN
Q13049	TRI32_HUMAN
Q9UM47	NOTC3_HUMAN
P45378	TNNT3_HUMAN
P17655	CAN2_HUMAN
Q9UBN6	TR10D_HUMAN
Q9NVM1	EVA1B_HUMAN
P22413	ENPP1_HUMAN
Q13643	FHL3_HUMAN
P55786	PSA_HUMAN
P45973	CBX5_HUMAN
Q6N089	Q6N089_HUMAN
Q7Z351	Q7Z351_HUMAN
P0DMV9	HS71B_HUMAN
A0A024R8K8	A0A024R8K8_HUMAN
Q13765	NACA_HUMAN
Q9Y676	RT18B_HUMAN
Q01831	XPC_HUMAN
A4D0U5	A4D0U5_HUMAN
Q96IR5	Q96IR5_HUMAN
B2RCM5	B2RCM5_HUMAN
Q86V58	Q86V58_HUMAN
P06756	ITAV_HUMAN
Q13415	ORC1_HUMAN
Q99741	CDC6_HUMAN
P30837	AL1B1_HUMAN
E9KL48	E9KL48_HUMAN
B0S7P4	B0S7P4_HUMAN
A4D1U3	A4D1U3_HUMAN
B2R4S9	B2R4S9_HUMAN
A8K5I0	A8K5I0_HUMAN
A8K4C8	A8K4C8_HUMAN
Q6IB29	Q6IB29_HUMAN
A8K517	A8K517_HUMAN
A2A3R6	A2A3R6_HUMAN
E5KNY5	E5KNY5_HUMAN
P03989	1B27_HUMAN
Q13618	CUL3_HUMAN
P78317	RNF4_HUMAN
Q15573	TAF1A_HUMAN
Q53T94	TAF1B_HUMAN
Q99733	NP1L4_HUMAN
P21580	TNAP3_HUMAN
Q13619	CUL4A_HUMAN
P26583	HMGB2_HUMAN
Q6VMQ6	MCAF1_HUMAN
Q8NAK8	Q8NAK8_HUMAN
Q16635	TAZ_HUMAN
Q9H2K2	TNKS2_HUMAN
Q6PJR7	Q6PJR7_HUMAN
O95271	TNKS1_HUMAN
Q9H252	KCNH6_HUMAN
Q9NWZ5	UCKL1_HUMAN
Q9BQ50	TREX2_HUMAN
P06746	DPOLB_HUMAN
Q9H190	SDCB2_HUMAN
O00182	LEG9_HUMAN
P0DMV8	HS71A_HUMAN
Q8WLS4	Q8WLS4_HUMAN
P30260	CDC27_HUMAN
Q9UJX3	APC7_HUMAN
O96019	ACL6A_HUMAN
P40763	STAT3_HUMAN
P31942	HNRH3_HUMAN
P53396	ACLY_HUMAN
P62820	RAB1A_HUMAN
Q96AY3	FKB10_HUMAN
Q16531	DDB1_HUMAN
Q9H7D7	WDR26_HUMAN
P36406	TRI23_HUMAN
Q15020	SART3_HUMAN
Q8TEX9	IPO4_HUMAN
Q9BW61	DDA1_HUMAN
Q9Y4B6	VPRBP_HUMAN
Q13087	PDIA2_HUMAN
P41227	NAA10_HUMAN
P04843	RPN1_HUMAN
B2RTY4	MYO9A_HUMAN
Q9NUL7	DDX28_HUMAN
Q70EL1	UBP54_HUMAN
P61026	RAB10_HUMAN
P28482	MK01_HUMAN
Q9ULW3	ABT1_HUMAN
O15259	NPHP1_HUMAN
P08631	HCK_HUMAN
P16333	NCK1_HUMAN
P42680	TEC_HUMAN
Q9NZM3	ITSN2_HUMAN
Q9Y5X1	SNX9_HUMAN
A4FTV9	A4FTV9_HUMAN
O75446	SAP30_HUMAN
P41218	MNDA_HUMAN
Q5VUU6	Q5VUU6_HUMAN
P10606	COX5B_HUMAN
Q9HCN8	SDF2L_HUMAN
P22830	HEMH_HUMAN
Q8TBK6	ZCH10_HUMAN
Q9NQH7	XPP3_HUMAN
Q9C0J8	WDR33_HUMAN
O94822	LTN1_HUMAN
O14548	COX7R_HUMAN
Q5SYE7	NHSL1_HUMAN
Q6VN20	RBP10_HUMAN
Q96KP1	EXOC2_HUMAN
P14406	CX7A2_HUMAN
Q99735	MGST2_HUMAN
O95721	SNP29_HUMAN
Q12899	TRI26_HUMAN
Q96RF0	SNX18_HUMAN
Q9NW64	RBM22_HUMAN
Q96QT4	TRPM7_HUMAN
Q8IZT6	ASPM_HUMAN
Q9P031	TAP26_HUMAN
Q5T2T1	MPP7_HUMAN
Q9H074	PAIP1_HUMAN
Q9NVE7	PANK4_HUMAN
Q7L5Y9	MAEA_HUMAN
O95260	ATE1_HUMAN
Q9BYC5	FUT8_HUMAN
Q8N8J7	CD032_HUMAN
Q96JB5	CK5P3_HUMAN
P55084	ECHB_HUMAN
Q9BRX8	F213A_HUMAN
Q06190	P2R3A_HUMAN
O00507	USP9Y_HUMAN
O75487	GPC4_HUMAN
Q96PY6	NEK1_HUMAN
O43920	NDUS5_HUMAN
Q9H3G5	CPVL_HUMAN
Q9ULK5	VANG2_HUMAN
Q8IVS2	FABD_HUMAN
Q8TAA9	VANG1_HUMAN
O15211	RGL2_HUMAN
Q9BRQ6	MIC25_HUMAN
Q15435	PP1R7_HUMAN
Q5JV73	FRPD3_HUMAN
O43427	FIBP_HUMAN
P34741	SDC2_HUMAN
P17152	TMM11_HUMAN
P35556	FBN2_HUMAN
Q9NPF4	OSGEP_HUMAN
Q9BW72	HIG2A_HUMAN
Q86SQ7	SDCG8_HUMAN
O95167	NDUA3_HUMAN
Q8WUA4	TF3C2_HUMAN
Q9H4A6	GOLP3_HUMAN
O14949	QCR8_HUMAN
Q5VT98	PRA20_HUMAN
P49257	LMAN1_HUMAN
Q9Y6M9	NDUB9_HUMAN
P62140	PP1B_HUMAN
O15228	GNPAT_HUMAN
Q9Y512	SAM50_HUMAN
Q9NWU2	GID8_HUMAN
O95232	LC7L3_HUMAN
Q5VWQ0	RSBN1_HUMAN
Q8N5Z5	KCD17_HUMAN
Q96QC0	PP1RA_HUMAN
Q9NZI7	UBIP1_HUMAN
Q9UET6	TRM7_HUMAN
Q96IZ0	PAWR_HUMAN
P49821	NDUV1_HUMAN
Q9ULH0	KDIS_HUMAN
Q9NV70	EXOC1_HUMAN
Q14681	KCTD2_HUMAN
Q9UKN8	TF3C4_HUMAN
Q9H871	RMD5A_HUMAN
O43464	HTRA2_HUMAN
Q9ULF5	S39AA_HUMAN
Q9P2J3	KLHL9_HUMAN
Q66PJ3	AR6P4_HUMAN
P19404	NDUV2_HUMAN
Q92901	RL3L_HUMAN
Q9HCM4	E41L5_HUMAN
Q96P47	AGAP3_HUMAN
O95249	GOSR1_HUMAN
Q1ED39	KNOP1_HUMAN
P42568	AF9_HUMAN
Q9P2N5	RBM27_HUMAN
Q9BZF1	OSBL8_HUMAN
Q9BRP8	WIBG_HUMAN
Q9UKF6	CPSF3_HUMAN
[truncated: 1,659 more rows]

## Sheet: RNA viruses
Uniprot ID	Protein Name		Pathway ID	Pathway Term	p-value
P07437	TBB5_HUMAN		hsa03010	Ribosome	1.3803e-19
P68104	EF1A1_HUMAN		hsa03013	RNA transport	2.29654e-13
Q9BQE3	TBA1C_HUMAN		hsa03040	Spliceosome	2.43948e-13
P48643	TCPE_HUMAN		hsa03050	Proteasome	2.403e-07
Q71U36	TBA1A_HUMAN		hsa05169	Epstein-Barr virus infection	3.10315e-06
P67809	YBOX1_HUMAN		hsa04141	Protein processing in endoplasmic reticulum	4.02796e-06
P09651	ROA1_HUMAN		hsa03015	mRNA surveillance pathway	1.26023e-05
P22626	ROA2_HUMAN		hsa05130	Pathogenic Escherichia coli infection	4.75322e-05
P11940	PABP1_HUMAN		hsa05203	Viral carcinogenesis	0.000366833
P61978	HNRPK_HUMAN		hsa05322	Systemic lupus erythematosus	0.0116688
P52597	HNRPF_HUMAN		hsa05168	Herpes simplex infection	0.0116688
P31943	HNRH1_HUMAN		hsa05164	Influenza A	0.0181607
P08238	HS90B_HUMAN		hsa05162	Measles	0.0225957
P11021	GRP78_HUMAN		hsa05016	Huntington's disease	0.0248022
P05141	ADT2_HUMAN
P17987	TCPA_HUMAN
P49368	TCPG_HUMAN
P50991	TCPD_HUMAN
P17844	DDX5_HUMAN
Q8WWM7	ATX2L_HUMAN
P31942	HNRH3_HUMAN
P07910	HNRPC_HUMAN
P35637	FUS_HUMAN
P55795	HNRH2_HUMAN
Q5VTE0	EF1A3_HUMAN
P62258	1433E_HUMAN
P34931	HS71L_HUMAN
P62805	H4_HUMAN
Q9BTM1	H2AJ_HUMAN
Q7L7L0	H2A3_HUMAN
Q93077	H2A1C_HUMAN
Q96KK5	H2A1H_HUMAN
P0C0S8	H2A1_HUMAN
Q16777	H2A2C_HUMAN
Q6FI13	H2A2A_HUMAN
P20671	H2A1D_HUMAN
Q99878	H2A1J_HUMAN
P04908	H2A1B_HUMAN
P11142	HSP7C_HUMAN
Q99832	TCPH_HUMAN
P40227	TCPZ_HUMAN
P78371	TCPB_HUMAN
P43243	MATR3_HUMAN
Q08211	DHX9_HUMAN
Q6PKG0	LARP1_HUMAN
P23246	SFPQ_HUMAN
O15523	DDX3Y_HUMAN
P63244	GBLP_HUMAN
Q15366	PCBP2_HUMAN
Q92841	DDX17_HUMAN
Q12906	ILF3_HUMAN
P63279	UBC9_HUMAN
Q06830	PRDX1_HUMAN
Q96EY1	DNJA3_HUMAN
P35579	MYH9_HUMAN
O95831	AIFM1_HUMAN
Q8N163	CCAR2_HUMAN
O00571	DDX3X_HUMAN
Q13263	TIF1B_HUMAN
P07900	HS90A_HUMAN
P68371	TBB4B_HUMAN
P31689	DNJA1_HUMAN
P10809	CH60_HUMAN
Q08379	GOGA2_HUMAN
P62753	RS6_HUMAN
P60866	RS20_HUMAN
Q00325	MPCP_HUMAN
P12036	NFH_HUMAN
P35268	RL22_HUMAN
P42677	RS27_HUMAN
P51571	SSRD_HUMAN
Q15370	ELOB_HUMAN
P60709	ACTB_HUMAN
P08670	VIME_HUMAN
P31946	1433B_HUMAN
P42224	STAT1_HUMAN
P62269	RS18_HUMAN
P27824	CALX_HUMAN
P06748	NPM_HUMAN
P12236	ADT3_HUMAN
P19338	NUCL_HUMAN
P18124	RL7_HUMAN
Q02878	RL6_HUMAN
P12235	ADT1_HUMAN
O95786	DDX58_HUMAN
P50990	TCPQ_HUMAN
P51532	SMCA4_HUMAN
P61604	CH10_HUMAN
Q13242	SRSF9_HUMAN
P14618	KPYM_HUMAN
P60842	IF4A1_HUMAN
P38159	RBMX_HUMAN
Q15717	ELAV1_HUMAN
P26599	PTBP1_HUMAN
Q9Y262	EIF3L_HUMAN
P84103	SRSF3_HUMAN
Q13151	ROA0_HUMAN
Q92945	FUBP2_HUMAN
P42704	LPPRC_HUMAN
Q13310	PABP4_HUMAN
P55884	EIF3B_HUMAN
O14979	HNRDL_HUMAN
P51991	ROA3_HUMAN
Q06787	FMR1_HUMAN
P22087	FBRL_HUMAN
Q12873	CHD3_HUMAN
P34932	HSP74_HUMAN
P24928	RPB1_HUMAN
Q93008	USP9X_HUMAN
Q9BUF5	TBB6_HUMAN
Q9Y230	RUVB2_HUMAN
O94979	SC31A_HUMAN
O60884	DNJA2_HUMAN
Q9BUJ2	HNRL1_HUMAN
Q9Y265	RUVB1_HUMAN
Q9UBS4	DJB11_HUMAN
Q13885	TBB2A_HUMAN
Q05639	EF1A2_HUMAN
Q3ZCQ8	TIM50_HUMAN
P53396	ACLY_HUMAN
P49327	FAS_HUMAN
P30876	RPB2_HUMAN
P53618	COPB_HUMAN
P08865	RSSA_HUMAN
P55072	TERA_HUMAN
O95757	HS74L_HUMAN
P78406	RAE1L_HUMAN
Q13509	TBB3_HUMAN
P54652	HSP72_HUMAN
Q92598	HS105_HUMAN
P04350	TBB4A_HUMAN
Q14653	IRF3_HUMAN
Q9HAV4	XPO5_HUMAN
Q13561	DCTN2_HUMAN
P62937	PPIA_HUMAN
P52292	IMA1_HUMAN
P62736	ACTA_HUMAN
P63267	ACTH_HUMAN
P52294	IMA5_HUMAN
O95816	BAG2_HUMAN
P05388	RLA0_HUMAN
P63167	DYL1_HUMAN
P30050	RL12_HUMAN
P05386	RLA1_HUMAN
Q99879	H2B1M_HUMAN
Q93079	H2B1H_HUMAN
Q99877	H2B1N_HUMAN
Q99729	ROAA_HUMAN
P58876	H2B1D_HUMAN
O60814	H2B1K_HUMAN
Q32P51	RA1L2_HUMAN
Q5QNW6	H2B2F_HUMAN
P62807	H2B1C_HUMAN
Q99880	H2B1L_HUMAN
Q8N257	H2B3B_HUMAN
Q14974	IMB1_HUMAN
Q00839	HNRPU_HUMAN
Q9Y5M8	SRPRB_HUMAN
P21796	VDAC1_HUMAN
P45880	VDAC2_HUMAN
Q9UNL2	SSRG_HUMAN
O00264	PGRC1_HUMAN
P23396	RS3_HUMAN
O43175	SERA_HUMAN
P35613	BASI_HUMAN
P04843	RPN1_HUMAN
P27708	PYR1_HUMAN
Q09028	RBBP4_HUMAN
P50402	EMD_HUMAN
P04844	RPN2_HUMAN
P49411	EFTU_HUMAN
P49755	TMEDA_HUMAN
P35232	PHB_HUMAN
O15269	SPTC1_HUMAN
P62879	GBB2_HUMAN
P12004	PCNA_HUMAN
Q96CS3	FAF2_HUMAN
P78527	PRKDC_HUMAN
Q16531	DDB1_HUMAN
P20700	LMNB1_HUMAN
P16615	AT2A2_HUMAN
P05023	AT1A1_HUMAN
Q14839	CHD4_HUMAN
Q14257	RCN2_HUMAN
Q02539	H11_HUMAN
P22492	H1T_HUMAN
O14744	ANM5_HUMAN
P52630	STAT2_HUMAN
O00505	IMA4_HUMAN
P27797	CALR_HUMAN
Q9ULX6	AKP8L_HUMAN
P51648	AL3A2_HUMAN
Q07812	BAX_HUMAN
P04637	P53_HUMAN
P55209	NP1L1_HUMAN
P04406	G3P_HUMAN
P07737	PROF1_HUMAN
P14373	TRI27_HUMAN
Q02543	RL18A_HUMAN
Q13435	SF3B2_HUMAN
Q96N67	DOCK7_HUMAN
Q9Y5V3	MAGD1_HUMAN
P06454	PTMA_HUMAN
P26641	EF1G_HUMAN
O96005	CLPT1_HUMAN
Q8TCT9	HM13_HUMAN
Q9P035	HACD3_HUMAN
Q9HD26	GOPC_HUMAN
P10599	THIO_HUMAN
O14654	IRS4_HUMAN
P62857	RS28_HUMAN
P47914	RL29_HUMAN
P62750	RL23A_HUMAN
P12277	KCRB_HUMAN
P23528	COF1_HUMAN
P61106	RAB14_HUMAN
P23458	JAK1_HUMAN
P53621	COPA_HUMAN
P26196	DDX6_HUMAN
Q07021	C1QBP_HUMAN
Q86YP4	P66A_HUMAN
Q13501	SQSTM_HUMAN
P62829	RL23_HUMAN
P61313	RL15_HUMAN
Q07020	RL18_HUMAN
P39023	RL3_HUMAN
P36578	RL4_HUMAN
P63104	1433Z_HUMAN
P61981	1433G_HUMAN
P27348	1433T_HUMAN
P13639	EF2_HUMAN
P04083	ANXA1_HUMAN
Q15393	SF3B3_HUMAN
O15372	EIF3H_HUMAN
P55084	ECHB_HUMAN
P25705	ATPA_HUMAN
Q8NI27	THOC2_HUMAN
P17066	HSP76_HUMAN
P29590	PML_HUMAN
Q8NF91	SYNE1_HUMAN
Q9BT40	INP5K_HUMAN
Q02809	PLOD1_HUMAN
Q7KZF4	SND1_HUMAN
E9PAV3	NACAM_HUMAN
Q08170	SRSF4_HUMAN
P06730	IF4E_HUMAN
Q92615	LAR4B_HUMAN
P62318	SMD3_HUMAN
Q9H2U1	DHX36_HUMAN
Q07955	SRSF1_HUMAN
O43432	IF4G3_HUMAN
Q71RC2	LARP4_HUMAN
Q15233	NONO_HUMAN
Q99613	EIF3C_HUMAN
Q92900	RENT1_HUMAN
O00425	IF2B3_HUMAN
Q9HCE1	MOV10_HUMAN
Q16629	SRSF7_HUMAN
Q9Y3F4	STRAP_HUMAN
Q12905	ILF2_HUMAN
Q7L2E3	DHX30_HUMAN
Q9NZI8	IF2B1_HUMAN
Q14240	IF4A2_HUMAN
P09429	HMGB1_HUMAN
Q96G25	MED8_HUMAN
P20591	MX1_HUMAN
O75925	PIAS1_HUMAN
P09012	SNRPA_HUMAN
P49736	MCM2_HUMAN
P14625	ENPL_HUMAN
O00232	PSD12_HUMAN
P53992	SC24C_HUMAN
O00165	HAX1_HUMAN
O76031	CLPX_HUMAN
O75475	PSIP1_HUMAN
P23526	SAHH_HUMAN
Q13838	DX39B_HUMAN
Q56VL3	OCAD2_HUMAN
P22061	PIMT_HUMAN
P63165	SUMO1_HUMAN
P52948	NUP98_HUMAN
Q9Y4L1	HYOU1_HUMAN
Q9UK99	FBX3_HUMAN
Q96S55	WRIP1_HUMAN
Q53EZ4	CEP55_HUMAN
Q99536	VAT1_HUMAN
P41091	IF2G_HUMAN
Q9Y224	CN166_HUMAN
Q8N1B4	VPS52_HUMAN
P49770	EI2BB_HUMAN
Q9NR50	EI2BG_HUMAN
Q9BVC6	TM109_HUMAN
P60660	MYL6_HUMAN
Q01813	PFKAP_HUMAN
Q9UI10	EI2BD_HUMAN
Q92552	RT27_HUMAN
Q13144	EI2BE_HUMAN
Q14232	EI2BA_HUMAN
Q96S59	RANB9_HUMAN
O00303	EIF3F_HUMAN
O75348	VATG1_HUMAN
P05155	IC1_HUMAN
P0CW22	RS17L_HUMAN
P02768	ALBU_HUMAN
P46379	BAG6_HUMAN
Q07820	MCL1_HUMAN
Q16548	B2LA1_HUMAN
O43765	SGTA_HUMAN
Q07817	B2CL1_HUMAN
Q13363	CTBP1_HUMAN
P84243	H33_HUMAN
O60684	IMA7_HUMAN
P0CG48	UBC_HUMAN
Q96FJ2	DYL2_HUMAN
P12273	PIP_HUMAN
P22102	PUR2_HUMAN
P33778	H2B1B_HUMAN
P57053	H2BFS_HUMAN
P23527	H2B1O_HUMAN
Q16778	H2B2E_HUMAN
P06899	H2B1J_HUMAN
Q71UM5	RS27L_HUMAN
P49790	NU153_HUMAN
Q92688	AN32B_HUMAN
P14866	HNRPL_HUMAN
Q96HA1	P121A_HUMAN
Q96TA2	YMEL1_HUMAN
Q15758	AAAT_HUMAN
Q9P258	RCC2_HUMAN
P51149	RAB7A_HUMAN
P10412	H14_HUMAN
P0DMV8	HS71A_HUMAN
Q15369	ELOC_HUMAN
P50570	DYN2_HUMAN
O75569	PRKRA_HUMAN
P02545	LMNA_HUMAN
O14545	TRAD1_HUMAN
P63261	ACTG_HUMAN
P06733	ENOA_HUMAN
Q14999	CUL7_HUMAN
P02751	FINC_HUMAN
A5YKK6	CNOT1_HUMAN
P07942	LAMB1_HUMAN
Q9H074	PAIP1_HUMAN
P61201	CSN2_HUMAN
Q14692	BMS1_HUMAN
Q92667	AKAP1_HUMAN
Q9Y6B2	EID1_HUMAN
O95232	LC7L3_HUMAN
Q99614	TTC1_HUMAN
Q92564	DCNL4_HUMAN
Q9P219	DAPLE_HUMAN
P05787	K2C8_HUMAN
Q05519	SRS11_HUMAN
Q7Z406	MYH14_HUMAN
P30041	PRDX6_HUMAN
Q03001	DYST_HUMAN
P00558	PGK1_HUMAN
Q8WUM4	PDC6I_HUMAN
Q9UJC3	HOOK1_HUMAN
Q13813	SPTN1_HUMAN
P35222	CTNB1_HUMAN
Q14203	DCTN1_HUMAN
Q9P0K7	RAI14_HUMAN
Q13137	CACO2_HUMAN
Q99460	PSMD1_HUMAN
P50395	GDIB_HUMAN
P05455	LA_HUMAN
P04049	RAF1_HUMAN
Q14318	FKBP8_HUMAN
Q12933	TRAF2_HUMAN
O00410	IPO5_HUMAN
P02788	TRFL_HUMAN
P12814	ACTN1_HUMAN
Q16594	TAF9_HUMAN
P61289	PSME3_HUMAN
P19525	E2AK2_HUMAN
P62314	SMD1_HUMAN
P17612	KAPCA_HUMAN
Q99733	NP1L4_HUMAN
O15084	ANR28_HUMAN
O43889	CREB3_HUMAN
O94813	SLIT2_HUMAN
O94986	CE152_HUMAN
O95219	SNX4_HUMAN
O95967	FBLN4_HUMAN
P0CG04	LAC1_HUMAN
P02794	FRIH_HUMAN
P04275	VWF_HUMAN
P05556	ITB1_HUMAN
P10643	CO7_HUMAN
P14136	GFAP_HUMAN
P17661	DESM_HUMAN
P28799	GRN_HUMAN
P37198	NUP62_HUMAN
P40763	STAT3_HUMAN
P62328	TYB4_HUMAN
Q07666	KHDR1_HUMAN
Q12805	FBLN3_HUMAN
Q13227	GPS2_HUMAN
Q14764	MVP_HUMAN
Q27J81	INF2_HUMAN
Q49A26	GLYR1_HUMAN
Q58WW2	DCAF6_HUMAN
Q6P1W5	CA094_HUMAN
Q86U42	PABP2_HUMAN
Q8IUQ4	SIAH1_HUMAN
Q8IXJ9	ASXL1_HUMAN
Q8N1W1	ARG28_HUMAN
Q8N6Y0	USBP1_HUMAN
Q8TD31	CCHCR_HUMAN
Q8TES7	FBF1_HUMAN
Q96T21	SEBP2_HUMAN
Q9BRK4	LZTS2_HUMAN
Q13438	OS9_HUMAN
Q9BXP5	SRRT_HUMAN
Q9C099	LRCC1_HUMAN
Q9H0D6	XRN2_HUMAN
Q9HAU4	SMUF2_HUMAN
Q9NRR5	UBQL4_HUMAN
Q9P2E9	RRBP1_HUMAN
Q9UBW7	ZMYM2_HUMAN
Q9UBX5	FBLN5_HUMAN
Q9Y2D8	ADIP_HUMAN
Q9Y2K1	ZBTB1_HUMAN
Q9Y6N6	LAMC3_HUMAN
P42356	PI4KA_HUMAN
Q09666	AHNK_HUMAN
P21333	FLNA_HUMAN
O60664	PLIN3_HUMAN
P61020	RAB5B_HUMAN
P23284	PPIB_HUMAN
O14818	PSA7_HUMAN
Q99942	RNF5_HUMAN
Q96EC8	YIPF6_HUMAN
Q8N6L1	KTAP2_HUMAN
Q15084	PDIA6_HUMAN
O75306	NDUS2_HUMAN
P27540	ARNT_HUMAN
Q12983	BNIP3_HUMAN
P27105	STOM_HUMAN
Q9P0L0	VAPA_HUMAN
P80723	BASP1_HUMAN
P60174	TPIS_HUMAN
P29966	MARCS_HUMAN
P14174	MIF_HUMAN
Q562R1	ACTBL_HUMAN
Q96CW1	AP2M1_HUMAN
Q8NBT2	SPC24_HUMAN
Q14247	SRC8_HUMAN
Q9Y2S6	TMA7_HUMAN
Q9Y3C1	NOP16_HUMAN
Q8N3C7	CLIP4_HUMAN
Q9Y5B9	SP16H_HUMAN
Q16763	UBE2S_HUMAN
O43852	CALU_HUMAN
Q68E01	INT3_HUMAN
P55036	PSMD4_HUMAN
Q8NHQ9	DDX55_HUMAN
P62888	RL30_HUMAN
Q13243	SRSF5_HUMAN
Q15020	SART3_HUMAN
Q53F19	CQ085_HUMAN
Q13315	ATM_HUMAN
P25789	PSA4_HUMAN
O60488	ACSL4_HUMAN
P07355	ANXA2_HUMAN
P05783	K1C18_HUMAN
P08727	K1C19_HUMAN
Q96SI9	STRBP_HUMAN
P51617	IRAK1_HUMAN
P07237	PDIA1_HUMAN
Q9NP72	RAB18_HUMAN
Q9Y6M1	IF2B2_HUMAN
P20339	RAB5A_HUMAN
O95793	STAU1_HUMAN
Q99816	TS101_HUMAN
P98175	RBM10_HUMAN
P27986	P85A_HUMAN
P67936	TPM4_HUMAN
P01024	CO3_HUMAN
Q13464	ROCK1_HUMAN
Q9UNS2	CSN3_HUMAN
Q9GZR7	DDX24_HUMAN
P55265	DSRAD_HUMAN
Q14683	SMC1A_HUMAN
P63241	IF5A1_HUMAN
P30622	CLIP1_HUMAN
O14641	DVL2_HUMAN
P02760	AMBP_HUMAN
Q9NPJ6	MED4_HUMAN
Q9Y6X2	PIAS3_HUMAN
Q9UNM6	PSD13_HUMAN
Q9H814	PHAX_HUMAN
O14530	TXND9_HUMAN
Q12824	SNF5_HUMAN
P19474	RO52_HUMAN
Q9NP64	NO40_HUMAN
Q14160	SCRIB_HUMAN
Q13105	ZBT17_HUMAN
Q8IXK0	PHC2_HUMAN
Q9P2Y5	UVRAG_HUMAN
P16989	YBOX3_HUMAN
P63208	SKP1_HUMAN
P01857	IGHG1_HUMAN
Q08AM6	VAC14_HUMAN
P18621	RL17_HUMAN
P62899	RL31_HUMAN
Q8NC51	PAIRB_HUMAN
P50914	RL14_HUMAN
P42766	RL35_HUMAN
P84098	RL19_HUMAN
P62854	RS26_HUMAN
P62280	RS11_HUMAN
P62917	RL8_HUMAN
P62861	RS30_HUMAN
P83731	RL24_HUMAN
P46778	RL21_HUMAN
P61254	RL26_HUMAN
P46783	RS10_HUMAN
Q9NNW5	WDR6_HUMAN
P62701	RS4X_HUMAN
Q14103	HNRPD_HUMAN
Q86V81	THOC4_HUMAN
O75489	NDUS3_HUMAN
Q13362	2A5G_HUMAN
Q93062	RBPMS_HUMAN
P81877	SSBP2_HUMAN
P62158	CALM_HUMAN
P16520	GBB3_HUMAN
Q15365	PCBP1_HUMAN
P06576	ATPB_HUMAN
P62306	RUXF_HUMAN
O00629	IMA3_HUMAN
P25685	DNJB1_HUMAN
O75891	AL1L1_HUMAN
O14980	XPO1_HUMAN
Q15773	MLF2_HUMAN
P30153	2AAA_HUMAN
P62195	PRS8_HUMAN
Q16891	MIC60_HUMAN
P12268	IMDH2_HUMAN
Q99615	DNJC7_HUMAN
Q01130	SRSF2_HUMAN
Q15008	PSMD6_HUMAN
P62995	TRA2B_HUMAN
P61353	RL27_HUMAN
Q9Y3U8	RL36_HUMAN
Q96AG4	LRC59_HUMAN
P61026	RAB10_HUMAN
P52272	HNRPM_HUMAN
Q6P2Q9	PRP8_HUMAN
Q9BQA1	MEP50_HUMAN
P43686	PRS6B_HUMAN
P54136	SYRC_HUMAN
P31153	METK2_HUMAN
Q00610	CLH1_HUMAN
Q8N2K0	ABD12_HUMAN
Q9UBX3	DIC_HUMAN
P13010	XRCC5_HUMAN
P13645	K1C10_HUMAN
Q9Y3B4	SF3B6_HUMAN
P30154	2AAB_HUMAN
P62333	PRS10_HUMAN
P46781	RS9_HUMAN
Q04637	IF4G1_HUMAN
P32969	RL9_HUMAN
Q96HS1	PGAM5_HUMAN
P60903	S10AA_HUMAN
Q9H078	CLPB_HUMAN
Q9NVI7	ATD3A_HUMAN
P39656	OST48_HUMAN
Q03135	CAV1_HUMAN
P50454	SERPH_HUMAN
Q9NU22	MDN1_HUMAN
P62081	RS7_HUMAN
Q14697	GANAB_HUMAN
Q13200	PSMD2_HUMAN
P60468	SC61B_HUMAN
P33947	ERD22_HUMAN
P36542	ATPG_HUMAN
Q07065	CKAP4_HUMAN
Q15149	PLEC_HUMAN
O95373	IPO7_HUMAN
P61247	RS3A_HUMAN
Q96IX5	USMG5_HUMAN
P40939	ECHA_HUMAN
Q02978	M2OM_HUMAN
P35998	PRS7_HUMAN
O43242	PSMD3_HUMAN
P24534	EF1B_HUMAN
Q99623	PHB2_HUMAN
P37802	TAGL2_HUMAN
Q9NVJ2	ARL8B_HUMAN
P50502	F10A1_HUMAN
P14868	SYDC_HUMAN
Q9NX63	MIC19_HUMAN
O75964	ATP5L_HUMAN
Q13185	CBX3_HUMAN
P61619	S61A1_HUMAN
Q13347	EIF3I_HUMAN
P62241	RS8_HUMAN
Q16576	RBBP7_HUMAN
P62906	RL10A_HUMAN
P31948	STIP1_HUMAN
P41252	SYIC_HUMAN
P09874	PARP1_HUMAN
P52434	RPAB3_HUMAN
P68363	TBA1B_HUMAN
Q96T76	MMS19_HUMAN
P26358	DNMT1_HUMAN
P48047	ATPO_HUMAN
P51148	RAB5C_HUMAN
Q8TC07	TBC15_HUMAN
P61221	ABCE1_HUMAN
O14925	TIM23_HUMAN
P02786	TFR1_HUMAN
P05387	RLA2_HUMAN
P56192	SYMC_HUMAN
Q9NZL4	HPBP1_HUMAN
P12956	XRCC6_HUMAN
Q9Y295	DRG1_HUMAN
P67775	PP2AA_HUMAN
Q5H9R7	PP6R3_HUMAN
P62263	RS14_HUMAN
Q5XKP0	MIC13_HUMAN
Q9UJS0	CMC2_HUMAN
Q13283	G3BP1_HUMAN
P07814	SYEP_HUMAN
P57088	TMM33_HUMAN
P26373	RL13_HUMAN
Q14444	CAPR1_HUMAN
P05198	IF2A_HUMAN
Q9UN86	G3BP2_HUMAN
Q92616	GCN1L_HUMAN
Q9NZ01	TECR_HUMAN
P31151	S10A7_HUMAN
Q15738	NSDHL_HUMAN
Q9UHI6	DDX20_HUMAN
O43592	XPOT_HUMAN
P35606	COPB2_HUMAN
Q9UBB4	ATX10_HUMAN
A0FGR8	ESYT2_HUMAN
P11166	GTR1_HUMAN
Q8N1F7	NUP93_HUMAN
Q8N490	PNKD_HUMAN
O14735	CDIPT_HUMAN
O60762	DPM1_HUMAN
O43809	CPSF5_HUMAN
Q9UBM7	DHCR7_HUMAN
P63151	2ABA_HUMAN
Q14738	2A5D_HUMAN
Q8NF37	PCAT1_HUMAN
P46777	RL5_HUMAN
O00743	PPP6_HUMAN
Q86UE4	LYRIC_HUMAN
Q16630	CPSF6_HUMAN
Q92973	TNPO1_HUMAN
P08195	4F2_HUMAN
Q9NVH1	DJC11_HUMAN
Q15645	PCH2_HUMAN
Q7Z6Z7	HUWE1_HUMAN
P09496	CLCA_HUMAN
Q96A33	CCD47_HUMAN
O76094	SRP72_HUMAN
P40938	RFC3_HUMAN
P43487	RANG_HUMAN
P43307	SSRA_HUMAN
Q16186	ADRM1_HUMAN
P15151	PVR_HUMAN
O94905	ERLN2_HUMAN
Q9ULT8	HECD1_HUMAN
Q9NTJ3	SMC4_HUMAN
Q9BRK5	CAB45_HUMAN
O14828	SCAM3_HUMAN
Q9HDC9	APMAP_HUMAN
Q9NWU2	GID8_HUMAN
Q9P2J5	SYLC_HUMAN
Q9Y6D5	BIG2_HUMAN
Q9BRX2	PELO_HUMAN
P31040	SDHA_HUMAN
Q9Y5Q8	TF3C5_HUMAN
P30048	PRDX3_HUMAN
O14787	TNPO2_HUMAN
P51572	BAP31_HUMAN
P48444	COPD_HUMAN
Q14204	DYHC1_HUMAN
Q9Y4W6	AFG32_HUMAN
P53985	MOT1_HUMAN
P55060	XPO2_HUMAN
Q9Y5L0	TNPO3_HUMAN
Q9Y6D6	BIG1_HUMAN
O94776	MTA2_HUMAN
Q9UNE7	CHIP_HUMAN
Q9HCN8	SDF2L_HUMAN
P27635	RL10_HUMAN
Q9BSJ8	ESYT1_HUMAN
Q7L1Q6	BZW1_HUMAN
P51970	NDUA8_HUMAN
P31949	S10AB_HUMAN
Q969V3	NCLN_HUMAN
Q13724	MOGS_HUMAN
Q9H3U1	UN45A_HUMAN
Q5VYK3	ECM29_HUMAN
Q9NXW2	DJB12_HUMAN
Q01650	LAT1_HUMAN
Q9NS69	TOM22_HUMAN
Q92621	NU205_HUMAN
P04818	TYSY_HUMAN
P62491	RB11A_HUMAN
Q15363	TMED2_HUMAN
O95433	AHSA1_HUMAN
O94874	UFL1_HUMAN
P54727	RD23B_HUMAN
Q92504	S39A7_HUMAN
O15270	SPTC2_HUMAN
Q9Y3E5	PTH2_HUMAN
Q8TCG1	CIP2A_HUMAN
O95573	ACSL3_HUMAN
Q13619	CUL4A_HUMAN
Q9P032	NDUF4_HUMAN
Q13257	MD2L1_HUMAN
Q13505	MTX1_HUMAN
O43156	TTI1_HUMAN
Q53H12	AGK_HUMAN
Q9UK41	VPS28_HUMAN
Q96PM5	ZN363_HUMAN
Q9NUL7	DDX28_HUMAN
Q99569	PKP4_HUMAN
P05162	LEG2_HUMAN
P29084	T2EB_HUMAN
Q14671	PUM1_HUMAN
Q9Y520	PRC2C_HUMAN
Q9NUD5	ZCHC3_HUMAN
O95551	TYDP2_HUMAN
O75928	PIAS2_HUMAN
Q9H2X6	HIPK2_HUMAN
Q8WXF1	PSPC1_HUMAN
P32119	PRDX2_HUMAN
Q92734	TFG_HUMAN
Q9P1Q0	VPS54_HUMAN
A8MVJ9	YI028_HUMAN
Q6Q759	SPG17_HUMAN
P78347	GTF2I_HUMAN
Q9NQI0	DDX4_HUMAN
P02042	HBD_HUMAN
Q6ZN28	MACC1_HUMAN
Q9P0W8	SPAT7_HUMAN
Q13162	PRDX4_HUMAN
Q6PI48	SYDM_HUMAN
Q96M02	CJ090_HUMAN
Q9UKM7	MA1B1_HUMAN
P82979	SARNP_HUMAN
Q7L1T6	NB5R4_HUMAN
Q8IW75	SPA12_HUMAN
O75116	ROCK2_HUMAN
Q52LJ0	FA98B_HUMAN
P33176	KINH_HUMAN
Q9UER7	DAXX_HUMAN
Q709F0	ACD11_HUMAN
Q16698	DECR_HUMAN
Q01968	OCRL_HUMAN
P14649	MYL6B_HUMAN
Q5VIR6	VPS53_HUMAN
O00746	NDKM_HUMAN
Q2VIR3	IF2GL_HUMAN
Q7L273	KCTD9_HUMAN
Q9Y4K3	TRAF6_HUMAN
Q9Y6D9	MD1L1_HUMAN
Q53HC9	TSSC1_HUMAN
Q9BZW7	TSG10_HUMAN
P28340	DPOD1_HUMAN
Q9UID3	VPS51_HUMAN
Q9BYF1	ACE2_HUMAN
A2A3R6	A2A3R6_HUMAN
P25787	PSA2_HUMAN
Q9BQB6	VKOR1_HUMAN
P27448	MARK3_HUMAN
Q92843	B2CL2_HUMAN
P49069	CAMLG_HUMAN
Q92994	TF3B_HUMAN
Q9H4F8	SMOC1_HUMAN
P10415	BCL2_HUMAN
O14920	IKKB_HUMAN
Q6S8J3	POTEE_HUMAN
Q16695	H31T_HUMAN
P0CG38	POTEI_HUMAN
Q71DI3	H32_HUMAN
A5A3E0	POTEF_HUMAN
P56545	CTBP2_HUMAN
P68431	H31_HUMAN
P0CG39	POTEJ_HUMAN
Q6NXT2	H3C_HUMAN
P14314	GLU2B_HUMAN
Q14145	KEAP1_HUMAN
O15131	IMA6_HUMAN
P46934	NEDD4_HUMAN
Q6P2E9	EDC4_HUMAN
P78537	BL1S1_HUMAN
Q9UIG0	BAZ1B_HUMAN
Q96AX9	MIB2_HUMAN
Q96A08	H2B1A_HUMAN
Q96B45	CJ032_HUMAN
Q969J3	L12R1_HUMAN
O43791	SPOP_HUMAN
A8CG34	P121C_HUMAN
Q8IXQ5	KLHL7_HUMAN
Q969G3	SMCE1_HUMAN
Q9Y4I1	MYO5A_HUMAN
P39687	AN32A_HUMAN
Q9NQ55	SSF1_HUMAN
Q8TAQ2	SMRC2_HUMAN
Q9UFW8	CGBP1_HUMAN
Q9NQX4	MYO5C_HUMAN
P08708	RS17_HUMAN
F8VVM2	F8VVM2_HUMAN
Q15907	RB11B_HUMAN
P07919	QCR6_HUMAN
P10606	COX5B_HUMAN
Q9BRZ2	TRI56_HUMAN
A7E2V4	ZSWM8_HUMAN
O75674	TM1L1_HUMAN
O43255	SIAH2_HUMAN
Q9BV36	MELPH_HUMAN
Q68CP9	ARID2_HUMAN
Q06033	ITIH3_HUMAN
Q96EQ8	RN125_HUMAN
Q9H270	VPS11_HUMAN
Q9UHY1	NRBP_HUMAN
P13797	PLST_HUMAN
Q9BUZ4	TRAF4_HUMAN
Q96MT8	CEP63_HUMAN
Q6NSJ2	PHLB3_HUMAN
Q13232	NDK3_HUMAN
Q9H6S1	AZI2_HUMAN
O15169	AXIN1_HUMAN
P25963	IKBA_HUMAN
Q7Z6G3	NECA2_HUMAN
Q7Z5R6	AB1IP_HUMAN
Q96GD3	SCMH1_HUMAN
Q13554	KCC2B_HUMAN
Q9UJY5	GGA1_HUMAN
Q9BZR8	B2L14_HUMAN
Q16206	ENOX2_HUMAN
Q15025	TNIP1_HUMAN
Q8NB25	F184A_HUMAN
Q9BV73	CP250_HUMAN
P0C0L4	CO4A_HUMAN
Q8IX03	KIBRA_HUMAN
O14972	DSCR3_HUMAN
Q9ULJ7	ANR50_HUMAN
P02671	FIBA_HUMAN
P14543	NID1_HUMAN
P78344	IF4G2_HUMAN
Q96NL6	SCLT1_HUMAN
P0C7X2	ZN688_HUMAN
Q6FHW4	Q6FHW4_HUMAN
P01042	KNG1_HUMAN
Q9NX95	SYBU_HUMAN
O00584	RNT2_HUMAN
P02774	VTDB_HUMAN
O60333	KIF1B_HUMAN
Q9UQ90	SPG7_HUMAN
P02647	APOA1_HUMAN
O95154	ARK73_HUMAN
Q8IWT0	ARCH_HUMAN
Q9H6D7	HAUS4_HUMAN
O15020	SPTN2_HUMAN
O15117	FYB_HUMAN
Q14980	NUMA1_HUMAN
A6NCC3	GOG8O_HUMAN
P04114	APOB_HUMAN
Q9BWH2	FUND2_HUMAN
Q86VP1	TAXB1_HUMAN
Q8NEF9	SRFB1_HUMAN
Q15154	PCM1_HUMAN
Q9BVG3	TRI62_HUMAN
O14763	TR10B_HUMAN
Q15643	TRIPB_HUMAN
P05546	HEP2_HUMAN
Q8IVP5	FUND1_HUMAN
Q99715	COCA1_HUMAN
Q0VF96	CGNL1_HUMAN
O75521	ECI2_HUMAN
D6RB28	GG6LR_HUMAN
O75592	MYCB2_HUMAN
P68543	UBX2A_HUMAN
Q9UKX7	NUP50_HUMAN
Q13625	ASPP2_HUMAN
Q8WXH0	SYNE2_HUMAN
O95613	PCNT_HUMAN
P04040	CATA_HUMAN
Q14789	GOGB1_HUMAN
P02675	FIBB_HUMAN
A2RUB6	CCD66_HUMAN
A8MPP1	D11L8_HUMAN
Q53SF7	COBL1_HUMAN
Q9NYJ8	TAB2_HUMAN
Q99996	AKAP9_HUMAN
Q969X0	RIPL2_HUMAN
Q9Y6C2	EMIL1_HUMAN
Q5JTC6	AMER1_HUMAN
Q8IUD2	RB6I2_HUMAN
Q9BZF9	UACA_HUMAN
Q8NEZ2	VP37A_HUMAN
Q66GS9	CP135_HUMAN
Q86SQ7	SDCG8_HUMAN
Q8N302	AGGF1_HUMAN
Q86UP2	KTN1_HUMAN
P11413	G6PD_HUMAN
P62993	GRB2_HUMAN
P08631	HCK_HUMAN
P06239	LCK_HUMAN
P06241	FYN_HUMAN
P07948	LYN_HUMAN
Q13451	FKBP5_HUMAN
Q6ZRS2	SRCAP_HUMAN
O15350	P73_HUMAN
O00499	BIN1_HUMAN
Q15544	TAF11_HUMAN
P20226	TBP_HUMAN
P36941	TNR3_HUMAN
D0PNI1	D0PNI1_HUMAN
Q09472	EP300_HUMAN
B0LPF3	B0LPF3_HUMAN
Q92793	CBP_HUMAN
B3KM80	B3KM80_HUMAN
O95801	TTC4_HUMAN
Q15631	TSN_HUMAN
Q9Y3D8	KAD6_HUMAN
Q6AZW6	Q6AZW6_HUMAN
Q99941	ATF6B_HUMAN
Q9UJM8	HAOX1_HUMAN
Q9UKC9	FBXL2_HUMAN
Q9UMX0	UBQL1_HUMAN
Q9UHD2	TBK1_HUMAN
Q14164	IKKE_HUMAN
Q7Z434	MAVS_HUMAN
P00973	OAS1_HUMAN
B2R4R0	B2R4R0_HUMAN
P04553	HSP1_HUMAN
Q8WTV0	SCRB1_HUMAN
O15162	PLS1_HUMAN
O00468	AGRIN_HUMAN
O14594	NCAN_HUMAN
O14777	NDC80_HUMAN
O14874	BCKD_HUMAN
O15015	ZN646_HUMAN
O15230	LAMA5_HUMAN
O15432	COPT2_HUMAN
O43294	TGFI1_HUMAN
O43392	O43392_HUMAN
O43559	FRS3_HUMAN
O43866	CD5L_HUMAN
O60504	VINEX_HUMAN
O60687	SRPX2_HUMAN
O60711	LPXN_HUMAN
O75093	SLIT1_HUMAN
O75094	SLIT3_HUMAN
O75095	MEGF6_HUMAN
O75398	DEAF1_HUMAN
O75962	TRIO_HUMAN
O94875	SRBS2_HUMAN
O94966	UBP19_HUMAN
O95153	RIMB1_HUMAN
O95248	MTMR5_HUMAN
O96013	PAK4_HUMAN
P00414	COX3_HUMAN
P05412	JUN_HUMAN
P07196	NFL_HUMAN
P07197	NFM_HUMAN
P07332	FES_HUMAN
P07996	TSP1_HUMAN
P08572	CO4A2_HUMAN
P10253	LYAG_HUMAN
P10515	ODP2_HUMAN
P13378	HXD8_HUMAN
P13611	CSPG2_HUMAN
P20265	PO3F2_HUMAN
P20701	ITAL_HUMAN
P21675	TAF1_HUMAN
P22736	NR4A1_HUMAN
P23142	FBLN1_HUMAN
P24557	THAS_HUMAN
P27918	PROP_HUMAN
P28065	PSB9_HUMAN
P29279	CTGF_HUMAN
P31629	ZEP2_HUMAN
P32456	GBP2_HUMAN
P34810	CD68_HUMAN
P35555	FBN1_HUMAN
P35609	ACTN2_HUMAN
P36406	TRI23_HUMAN
P41182	BCL6_HUMAN
P41567	EIF1_HUMAN
P46531	NOTC1_HUMAN
P53365	ARFP2_HUMAN
P53367	ARFP1_HUMAN
P55196	AFAD_HUMAN
P55268	LAMB2_HUMAN
P55347	PKNX1_HUMAN
P56945	BCAR1_HUMAN
P57075	UBS3A_HUMAN
P60900	PSA6_HUMAN
P61769	B2MG_HUMAN
P67870	CSK2B_HUMAN
P82094	TMF1_HUMAN
P98095	FBLN2_HUMAN
Q02818	NUCB1_HUMAN
Q03188	CENPC_HUMAN
Q13164	MK07_HUMAN
Q14112	NID2_HUMAN
Q14192	FHL2_HUMAN
Q14591	ZN271_HUMAN
Q14CM0	FRPD4_HUMAN
Q15052	ARHG6_HUMAN
Q15126	PMVK_HUMAN
Q15276	RABE1_HUMAN
Q16621	NFE2_HUMAN
Q2M1P5	KIF7_HUMAN
Q2VP98	Q2VP98_HUMAN
Q3T8J9	GON4L_HUMAN
Q494V2	CCD37_HUMAN
Q58EX7	PKHG4_HUMAN
Q5MIZ7	P4R3B_HUMAN
Q5QGS0	K2022_HUMAN
Q5T3F8	CSCL2_HUMAN
Q5VST9	OBSCN_HUMAN
Q5VU43	MYOME_HUMAN
Q5VWN6	F208B_HUMAN
Q6NUQ1	RINT1_HUMAN
Q6P2H3	CEP85_HUMAN
Q6PIW4	FIGL1_HUMAN
Q6PKC3	TXD11_HUMAN
Q6UB98	ANR12_HUMAN
Q6ZS17	FA65A_HUMAN
Q75N90	FBN3_HUMAN
Q76N32	CEP68_HUMAN
Q7L4P6	BEND5_HUMAN
Q7Z4I7	LIMS2_HUMAN
Q7Z7M0	MEGF8_HUMAN
Q7Z7N9	T179B_HUMAN
Q86U70	LDB1_HUMAN
Q86UC2	RSPH3_HUMAN
Q86UE6	LRRT1_HUMAN
Q86UT2	Q86UT2_HUMAN
Q86UW7	CAPS2_HUMAN
Q86VK4	ZN410_HUMAN
Q86VW0	SESD1_HUMAN
Q8IUX7	AEBP1_HUMAN
Q8IX21	F178A_HUMAN
Q8IYH5	ZZZ3_HUMAN
Q8IZ52	CHSS2_HUMAN
Q8N0Z3	SPICE_HUMAN
Q8N2S1	LTBP4_HUMAN
Q8N2Y8	RUSC2_HUMAN
Q8N3Z6	ZCHC7_HUMAN
Q8N7W2	BEND7_HUMAN
Q8N960	CE120_HUMAN
Q4LDE5	SVEP1_HUMAN
Q8NBZ0	IN80E_HUMAN
Q8NFF5	FAD1_HUMAN
Q8TBC4	UBA3_HUMAN
Q8TE76	MORC4_HUMAN
Q8TEP8	CE192_HUMAN
Q8WUF5	IASPP_HUMAN
Q92782	DPF1_HUMAN
Q92832	NELL1_HUMAN
Q92932	PTPR2_HUMAN
Q96D15	RCN3_HUMAN
Q96EK7	F120B_HUMAN
Q96EP0	RNF31_HUMAN
Q96GW7	PGCB_HUMAN
Q96H12	MSD3_HUMAN
Q96HC4	PDLI5_HUMAN
Q96JM7	LMBL3_HUMAN
Q96M27	PRRC1_HUMAN
Q96NW7	LRRC7_HUMAN
Q99435	NELL2_HUMAN
Q99447	PCY2_HUMAN
Q9BQ16	TICN3_HUMAN
Q9BQ52	RNZ2_HUMAN
Q9BR76	COR1B_HUMAN
Q9BTY2	FUCO2_HUMAN
Q9BWF3	RBM4_HUMAN
Q9BYW2	SETD2_HUMAN
Q9GZN7	ROGDI_HUMAN
Q9H0F6	SHRPN_HUMAN
Q9H0Q3	FXYD6_HUMAN
Q9H2D6	TARA_HUMAN
Q9H4I2	ZHX3_HUMAN
Q9H7B4	SMYD3_HUMAN
Q9H869	YYAP1_HUMAN
Q9H8L6	MMRN2_HUMAN
Q9H8S9	MOB1A_HUMAN
Q9H9L4	KANL2_HUMAN
Q9HAP2	MLXIP_HUMAN
Q9HBI0	PARVG_HUMAN
Q9HCB6	SPON1_HUMAN
Q9HCM3	K1549_HUMAN
Q9HCS7	SYF1_HUMAN
Q9HCU4	CELR2_HUMAN
Q9NP73	ALG13_HUMAN
Q9NP80	PLPL8_HUMAN
Q9NRA8	4ET_HUMAN
Q9NRD5	PICK1_HUMAN
Q9NSC5	HOME3_HUMAN
Q9NUL5	CS066_HUMAN
Q9NVV9	THAP1_HUMAN
Q9NXP7	GIN1_HUMAN
Q9NY15	STAB1_HUMAN
Q9P0V9	SEP10_HUMAN
Q9P2D6	F135A_HUMAN
Q9P2E2	KIF17_HUMAN
Q9UBD0	HSFX1_HUMAN
Q9UBK9	UXT_HUMAN
Q9UBU8	MO4L1_HUMAN
Q9UHF1	EGFL7_HUMAN
Q9UHL4	DPP2_HUMAN
Q9UHV2	SRTD1_HUMAN
Q9UJF2	NGAP_HUMAN
Q9UJX2	CDC23_HUMAN
Q9UKK3	PARP4_HUMAN
Q9ULU8	CAPS1_HUMAN
Q9ULW6	NP1L2_HUMAN
Q9UMS6	SYNP2_HUMAN
Q9UPU7	TBD2B_HUMAN
Q9Y219	JAG2_HUMAN
Q9Y228	T3JAM_HUMAN
Q9Y2B5	VP9D1_HUMAN
Q9Y2X9	ZN281_HUMAN
Q9Y3M2	CBY1_HUMAN
A8K031	A8K031_HUMAN
A8K3E0	A8K3E0_HUMAN
Q53G26	Q53G26_HUMAN
Q53GC0	Q53GC0_HUMAN
B4E273	B4E273_HUMAN
A2VCK8	A2VCK8_HUMAN
Q9H6F5	CCD86_HUMAN
Q96P48	ARAP1_HUMAN
Q86XR8	CEP57_HUMAN
Q9NX38	F206A_HUMAN
P08493	MGP_HUMAN
Q92597	NDRG1_HUMAN
Q13727	Q13727_HUMAN
P09758	TACD2_HUMAN
Q8TBK9	Q8TBK9_HUMAN
P29762	RABP1_HUMAN
Q6FHJ7	SFRP4_HUMAN
Q4LE69	Q4LE69_HUMAN
Q53S24	Q53S24_HUMAN
Q86Y82	STX12_HUMAN
P08962	CD63_HUMAN
Q15485	FCN2_HUMAN
P02753	RET4_HUMAN
P81172	HEPC_HUMAN
Q9NPA0	EMC7_HUMAN
P22309	UD11_HUMAN
Q04941	PLP2_HUMAN
Q9HC24	LFG4_HUMAN
Q9Y320	TMX2_HUMAN
P03905	NU4M_HUMAN
P35354	PGH2_HUMAN
P14209	CD99_HUMAN
P27701	CD82_HUMAN
Q06481	APLP2_HUMAN
P02679	FIBG_HUMAN
Q9NY26	S39A1_HUMAN
P23378	GCSP_HUMAN
Q6UX53	MET7B_HUMAN
Q15125	EBP_HUMAN
P01009	A1AT_HUMAN
P02750	A2GL_HUMAN
Q6N075	MFSD5_HUMAN
P04920	B3A2_HUMAN
Q00765	REEP5_HUMAN
P25311	ZA2G_HUMAN
P22310	UD14_HUMAN
Q06055	AT5G2_HUMAN
P54851	EMP2_HUMAN
Q9P0B6	CC167_HUMAN
Q15388	TOM20_HUMAN
P00167	CYB5_HUMAN
Q15166	PON3_HUMAN
P02792	FRIL_HUMAN
P38117	ETFB_HUMAN
P47813	IF1AX_HUMAN
Q08830	FGL1_HUMAN
P00734	THRB_HUMAN
O95789	ZMYM6_HUMAN
Q53X94	Q53X94_HUMAN
Q5XG79	Q5XG79_HUMAN
P41225	SOX3_HUMAN
P16144	ITB4_HUMAN
A7KAX9	RHG32_HUMAN
G3V185	G3V185_HUMAN
O94817	ATG12_HUMAN
Q8TDY2	RBCC1_HUMAN
P78337	PITX1_HUMAN
P02652	APOA2_HUMAN
P61956	SUMO2_HUMAN
O95292	VAPB_HUMAN
P16949	STMN1_HUMAN
Q7L9L4	MOB1B_HUMAN
P60033	CD81_HUMAN
P57682	KLF3_HUMAN
Q6DCA0	AMERL_HUMAN
Q9Y6V0	PCLO_HUMAN
Q96PT4	DUX3_HUMAN
P26583	HMGB2_HUMAN
Q96B01	R51A1_HUMAN
Q16600	ZN239_HUMAN
O14965	AURKA_HUMAN
P01100	FOS_HUMAN
O00559	RCAS1_HUMAN
Q8N5Y2	MS3L1_HUMAN
P54274	TERF1_HUMAN
Q15651	HMGN3_HUMAN
Q9UFF9	CNOT8_HUMAN
Q14919	NC2A_HUMAN
P37231	PPARG_HUMAN
Q96PI1	SPRR4_HUMAN
P61964	WDR5_HUMAN
Q16644	MAPK3_HUMAN
Q7Z6M1	RABEK_HUMAN
Q8IW41	MAPK5_HUMAN
Q99986	VRK1_HUMAN
Q9H8X2	IPPK_HUMAN
P19784	CSK22_HUMAN
Q8N5I9	CL045_HUMAN
Q8N6L7	TM252_HUMAN
Q9P270	SLAI2_HUMAN
Q8NEG0	FA71C_HUMAN
Q9BU76	MMTA2_HUMAN
Q9BUV0	RSRP1_HUMAN
Q8NEG7	DEN6B_HUMAN
Q8IXS8	F126B_HUMAN
Q9BWK5	MRI_HUMAN
Q96E40	CI009_HUMAN
O14598	VCY1_HUMAN
Q9H7E9	CH033_HUMAN
Q8IWP9	CC28A_HUMAN
P60006	APC15_HUMAN
O95424	DEXI_HUMAN
Q12894	IFRD2_HUMAN
Q9UMY1	NOL7_HUMAN
Q9H4G4	GAPR1_HUMAN
Q8IV56	PRR15_HUMAN
Q96EH5	RL39L_HUMAN
Q9NU19	TB22B_HUMAN
P01112	RASH_HUMAN
Q6B0I6	KDM4D_HUMAN
P06746	DPOLB_HUMAN
Q96DX7	TRI44_HUMAN
P60002	ELOF1_HUMAN
Q9Y5P8	P2R3B_HUMAN
Q5MJ08	SPXN4_HUMAN
Q8N6M0	OTU6B_HUMAN
P11137	MTAP2_HUMAN
Q8WWL7	CCNB3_HUMAN
O75937	DNJC8_HUMAN
Q9Y3T9	NOC2L_HUMAN
O15205	UBD_HUMAN
P61328	FGF12_HUMAN
O14576	DC1I1_HUMAN
Q9Y3E1	HDGR3_HUMAN
Q13442	HAP28_HUMAN
Q9HCS5	E41LA_HUMAN
Q96CN9	GCC1_HUMAN
P51959	CCNG1_HUMAN
Q08426	ECHP_HUMAN
P09132	SRP19_HUMAN
O14602	IF1AY_HUMAN
Q6ZT98	TTLL7_HUMAN
Q9Y237	PIN4_HUMAN
O60603	TLR2_HUMAN
Q9UHD4	CIDEB_HUMAN
Q9NYQ3	HAOX2_HUMAN
P18850	ATF6A_HUMAN
Q9H6S0	YTDC2_HUMAN
P28070	PSB4_HUMAN
Q9BW66	CINP_HUMAN
O96017	CHK2_HUMAN
Q99836	MYD88_HUMAN
P28062	PSB8_HUMAN
Q9UPY3	DICER_HUMAN
P38936	CDN1A_HUMAN
Q14141	SEPT6_HUMAN
Q96BZ9	TBC20_HUMAN
Q86WV6	STING_HUMAN
Q9NPY3	C1QR1_HUMAN
P24666	PPAC_HUMAN
O76003	GLRX3_HUMAN
Q9Y680	FKBP7_HUMAN
Q6P1N9	TATD1_HUMAN
Q9Y694	S22A7_HUMAN
Q6ZTP6	Q6ZTP6_HUMAN
Q95HD8	Q95HD8_HUMAN
P02649	APOE_HUMAN
P05156	CFAI_HUMAN
O60844	ZG16_HUMAN
P04004	VTNC_HUMAN
P07858	CATB_HUMAN
Q63HM2	PCX4_HUMAN
P01019	ANGT_HUMAN
O75352	MPU1_HUMAN
P15907	SIAT1_HUMAN
P51522	ZNF83_HUMAN
Q9UHV9	PFD2_HUMAN
Q6UXK2	ISLR2_HUMAN
Q9H2W1	M4A6A_HUMAN
O95466	FMNL1_HUMAN
Q9H2X3	CLC4M_HUMAN
Q9NNX6	CD209_HUMAN
P11498	PYC_HUMAN
P19793	RXRA_HUMAN
Q5VT25	MRCKA_HUMAN
Q16513	PKN2_HUMAN
P84022	SMAD3_HUMAN
D2KUA6	D2KUA6_HUMAN
O75907	DGAT1_HUMAN
Q15392	DHC24_HUMAN
P48729	KC1A_HUMAN
P53350	PLK1_HUMAN
Q9Y6A9	SPCS1_HUMAN
Q14457	BECN1_HUMAN
Q8NEB9	PK3C3_HUMAN
P36897	TGFR1_HUMAN
P37173	TGFR2_HUMAN
Q969R2	OSBP2_HUMAN
Q16584	M3K11_HUMAN
P51636	CAV2_HUMAN
Q13129	RLF_HUMAN
P02749	APOH_HUMAN
P80303	NUCB2_HUMAN
Q13099	IFT88_HUMAN
Q99550	MPP9_HUMAN
O94880	PHF14_HUMAN
Q9H8Y8	GORS2_HUMAN
Q9BXC0	HCAR1_HUMAN
P22307	NLTP_HUMAN
Q14BN4	SLMAP_HUMAN
P02787	TRFE_HUMAN
Q9NQB0	TF7L2_HUMAN
O14628	ZN195_HUMAN
Q14966	ZN638_HUMAN
P04035	HMDH_HUMAN
Q9Y5W7	SNX14_HUMAN
P45973	CBX5_HUMAN
Q96KQ7	EHMT2_HUMAN
P50440	GATM_HUMAN
Q13576	IQGA2_HUMAN
Q13670	PM2PB_HUMAN
Q9UNK0	STX8_HUMAN
Q9NZM3	ITSN2_HUMAN
P26927	HGFL_HUMAN
Q96CV9	OPTN_HUMAN
Q96RK0	CIC_HUMAN
P46939	UTRO_HUMAN
Q9Y2W2	WBP11_HUMAN
Q86SX6	GLRX5_HUMAN
O43716	GATC_HUMAN
P08603	CFAH_HUMAN
Q4ZG55	GREB1_HUMAN
P04196	HRG_HUMAN
Q92802	N42L2_HUMAN
Q6Q788	APOA5_HUMAN
O60260	PRKN2_HUMAN
Q9NYF6	Q9NYF6_HUMAN
P19438	TNR1A_HUMAN
Q5JU67	CI117_HUMAN
O94983	CMTA2_HUMAN
Q9UIK5	TEFF2_HUMAN
P54259	ATN1_HUMAN
Q9NVW2	RNF12_HUMAN
Q5M9Q1	NKAPL_HUMAN
Q99848	EBP2_HUMAN
O94842	TOX4_HUMAN
Q5VV67	PPRC1_HUMAN
Q76N89	HECW1_HUMAN
Q6ZTR7	FA92B_HUMAN
Q0IIN9	ZNFS1_HUMAN
Q03112	EVI1_HUMAN
Q96NL1	TMM74_HUMAN
P78504	JAG1_HUMAN
P42331	RHG25_HUMAN
P29597	TYK2_HUMAN
Q5QJE6	TDIF2_HUMAN
Q92993	KAT5_HUMAN
Q49A88	CCD14_HUMAN
O00327	BMAL1_HUMAN
Q96EA4	SPDLY_HUMAN
Q96G01	BICD1_HUMAN
P05106	ITB3_HUMAN
O15078	CE290_HUMAN
O43291	SPIT2_HUMAN
P01903	DRA_HUMAN
P13760	2B14_HUMAN
P01737	TVA3_HUMAN
P01911	2B1F_HUMAN
Q5JVF3	PCID2_HUMAN
O60506	HNRPQ_HUMAN
O00459	P85B_HUMAN
Q9NPA8	ENY2_HUMAN
O43390	HNRPR_HUMAN
Q96PV6	LENG8_HUMAN
P46108	CRK_HUMAN
P46109	CRKL_HUMAN
O43707	ACTN4_HUMAN
Q8WYN0	ATG4A_HUMAN
Q08380	LG3BP_HUMAN
Q9HAV7	GRPE1_HUMAN
P25398	RS12_HUMAN
O95639	CPSF4_HUMAN
P21912	SDHB_HUMAN
P18583	SON_HUMAN
Q8NC69	KCTD6_HUMAN
P49589	SYCC_HUMAN
Q9NY93	DDX56_HUMAN
Q9NYF8	BCLF1_HUMAN
P06396	GELS_HUMAN
Q9NUL3	STAU2_HUMAN
Q5SXM2	SNPC4_HUMAN
P19429	TNNI3_HUMAN
O15226	NKRF_HUMAN
P15822	ZEP1_HUMAN
Q5W0U4	BSPRY_HUMAN
P63010	AP2B1_HUMAN
P35658	NU214_HUMAN
Q15633	TRBP2_HUMAN
Q8N4C6	NIN_HUMAN
Q9NS73	MBIP1_HUMAN
Q13155	AIMP2_HUMAN
Q5TA45	INT11_HUMAN
Q9BSY4	CHCH5_HUMAN
Q6PI77	BHLH9_HUMAN
P78352	DLG4_HUMAN
Q96RT1	LAP2_HUMAN
O95229	ZWINT_HUMAN
O14908	GIPC1_HUMAN
O14907	TX1B3_HUMAN
Q4J6C6	PPCEL_HUMAN
Q9Y244	POMP_HUMAN
Q96MW5	COG8_HUMAN
Q9H3R5	CENPH_HUMAN
P45984	MK09_HUMAN
Q9Y692	GMEB1_HUMAN
Q674X7	KAZRN_HUMAN
Q9Y2V7	COG6_HUMAN
Q9H1Y0	ATG5_HUMAN
Q9UIA0	CYH4_HUMAN
Q15942	ZYX_HUMAN
Q9H257	CARD9_HUMAN
Q9NPP4	NLRC4_HUMAN
P29466	CASP1_HUMAN
Q9BX69	CARD6_HUMAN
P62910	RL32_HUMAN
P62249	RS16_HUMAN
P49207	RL34_HUMAN
P61513	RL37A_HUMAN
Q9UNX3	RL26L_HUMAN
P46779	RL28_HUMAN
P62847	RS24_HUMAN
P62424	RL7A_HUMAN
Q99714	HCD2_HUMAN
P46776	RL27A_HUMAN
Q92522	H1X_HUMAN
P39019	RS19_HUMAN
P83881	RL36A_HUMAN
P63220	RS21_HUMAN
P63173	RL38_HUMAN
P62913	RL11_HUMAN
Q9UL40	ZN346_HUMAN
Q969Q0	RL36L_HUMAN
Q9UKM9	RALY_HUMAN
P52815	RM12_HUMAN
P15880	RS2_HUMAN
Q9Y2I1	NISCH_HUMAN
P46782	RS5_HUMAN
P84090	ERH_HUMAN
O43143	DHX15_HUMAN
P42336	PK3CA_HUMAN
Q92569	P55G_HUMAN
P42338	PK3CB_HUMAN
O43719	HTSF1_HUMAN
Q14258	TRI25_HUMAN
P15311	EZRI_HUMAN
P33992	MCM5_HUMAN
P33991	MCM4_HUMAN
P25205	MCM3_HUMAN
P33993	MCM7_HUMAN
P35520	CBS_HUMAN
Q8WYJ6	SEPT1_HUMAN
P02511	CRYAB_HUMAN
Q92997	DVL3_HUMAN
Q06547	GABP1_HUMAN
O14639	ABLM1_HUMAN
P43360	MAGA6_HUMAN
P43364	MAGAB_HUMAN
P50222	MEOX2_HUMAN
Q13126	MTAP_HUMAN
Q16656	NRF1_HUMAN
P23497	SP100_HUMAN
Q13190	STX5_HUMAN
O75410	TACC1_HUMAN
Q99081	HTF4_HUMAN
Q12800	TFCP2_HUMAN
Q13077	TRAF1_HUMAN
Q15654	TRIP6_HUMAN
P10746	HEM4_HUMAN
P24278	ZBT25_HUMAN
Q9H2G9	GO45_HUMAN
O14503	BHE40_HUMAN
Q8ND90	PNMA1_HUMAN
P51116	FXR2_HUMAN
Q9Y5P4	C43BP_HUMAN
Q6IB77	GLYAT_HUMAN
O75608	LYPA1_HUMAN
O75525	KHDR3_HUMAN
Q96B26	EXOS8_HUMAN
Q9UKT9	IKZF3_HUMAN
Q9H3Q1	BORG4_HUMAN
Q9Y305	ACOT9_HUMAN
Q9Y6X0	SETBP_HUMAN
Q9H190	SDCB2_HUMAN
Q9UJ41	RABX5_HUMAN
Q6IBW4	CNDH2_HUMAN
Q9NZF1	PLAC8_HUMAN
Q9H892	TTC12_HUMAN
Q8N9N5	BANP_HUMAN
Q9UHQ4	BAP29_HUMAN
Q7LBR1	CHM1B_HUMAN
Q96AT1	K1143_HUMAN
Q9P1Z2	CACO1_HUMAN
Q9HA38	ZMAT3_HUMAN
Q96IK5	GMCL1_HUMAN
Q96FZ7	CHMP6_HUMAN
Q9H898	ZMAT4_HUMAN
Q8N5R6	CCD33_HUMAN
Q8NHQ1	CEP70_HUMAN
Q8NF50	DOCK8_HUMAN
Q9BXR0	TGT_HUMAN
Q96IP2	Q96IP2_HUMAN
Q96MC5	CP045_HUMAN
Q96DZ9	CKLF5_HUMAN
Q8TD10	MIPO1_HUMAN
Q96D05	CJ035_HUMAN
Q8N448	LNX2_HUMAN
Q8N661	TM86B_HUMAN
Q8N5I3	KCNRG_HUMAN
P0C7W6	CC172_HUMAN
Q9Y3I0	RTCB_HUMAN
Q86YZ3	HORN_HUMAN
Q3BBV2	NBPF8_HUMAN
P35580	MYH10_HUMAN
Q92804	RBP56_HUMAN
Q9HAV0	GBB4_HUMAN
P07195	LDHB_HUMAN
Q8NHW5	RLA0L_HUMAN
P62873	GBB1_HUMAN
P68366	TBA4A_HUMAN
O00159	MYO1C_HUMAN
P04075	ALDOA_HUMAN
Q9GZV4	IF5A2_HUMAN
P62136	PP1A_HUMAN
Q8N0Y7	PGAM4_HUMAN
P57721	PCBP3_HUMAN
P18669	PGAM1_HUMAN
P40926	MDHM_HUMAN
P36873	PP1G_HUMAN
P22234	PUR6_HUMAN
Q6IS14	IF5AL_HUMAN
P62140	PP1B_HUMAN
O75369	FLNB_HUMAN
P15259	PGAM2_HUMAN
E9PAJ1	E9PAJ1_HUMAN
Q53SE7	Q53SE7_HUMAN
A8K8G6	A8K8G6_HUMAN
B2R6D8	B2R6D8_HUMAN
Q8WLS4	Q8WLS4_HUMAN
Q6PYX1	Q6PYX1_HUMAN
P04233	HG2A_HUMAN
Q8WUK0	PTPM1_HUMAN
Q9NTK5	OLA1_HUMAN
Q9UQ80	PA2G4_HUMAN
Q9UBU9	NXF1_HUMAN
Q32MZ4	LRRF1_HUMAN
Q9UKK6	NXT1_HUMAN
P40692	MLH1_HUMAN
P43356	MAGA2_HUMAN
Q8NBZ7	UXS1_HUMAN
Q7Z3B4	NUP54_HUMAN
Q8NF05	Q8NF05_HUMAN
Q86TT2	Q86TT2_HUMAN
Q6N030	Q6N030_HUMAN
Q10570	CPSF1_HUMAN
Q9H0C2	ADT4_HUMAN
Q14210	LY6D_HUMAN
Q9BRB3	PIGQ_HUMAN
Q5JPE7	NOMO2_HUMAN
P03973	SLPI_HUMAN
P16083	NQO2_HUMAN
P15104	GLNA_HUMAN
Q8N668	COMD1_HUMAN
P02795	MT2_HUMAN
P43365	MAGAC_HUMAN
O43186	CRX_HUMAN
Q6NT76	HMBX1_HUMAN
P29353	SHC1_HUMAN
Q96F86	EDC3_HUMAN
P35568	IRS1_HUMAN
Q9UBF8	PI4KB_HUMAN
Q13651	I10R1_HUMAN
P55957	BID_HUMAN
P55916	UCP3_HUMAN
Q92844	TANK_HUMAN
Q92934	BAD_HUMAN
O60869	EDF1_HUMAN
O43521	B2L11_HUMAN
Q9Y2T1	AXIN2_HUMAN
Q8TDD1	DDX54_HUMAN
P17655	CAN2_HUMAN
Q8NDB6	FA156_HUMAN
Q6ZMV9	KIF6_HUMAN
Q9NXX6	NSE4A_HUMAN
Q13287	NMI_HUMAN
O00299	CLIC1_HUMAN
O95147	DUS14_HUMAN
Q9H3M7	TXNIP_HUMAN
P48556	PSMD8_HUMAN
P47712	PA24A_HUMAN
Q02388	CO7A1_HUMAN
Q2TAA8	TXIP1_HUMAN
O75953	DNJB5_HUMAN
O75955	FLOT1_HUMAN
Q92905	CSN5_HUMAN
Q14134	TRI29_HUMAN
Q9UJA3	MCM8_HUMAN
Q9BRH9	ZN251_HUMAN
Q8NI08	NCOA7_HUMAN
P11274	BCR_HUMAN
Q13111	CAF1A_HUMAN
Q16587	ZNF74_HUMAN
P51948	MAT1_HUMAN
Q5VTT2	CI135_HUMAN
O15287	FANCG_HUMAN
P61916	NPC2_HUMAN
P59910	DJB13_HUMAN
Q8TDL5	BPIB1_HUMAN
P05165	PCCA_HUMAN
Q2QGD7	ZXDC_HUMAN
Q14728	MFS10_HUMAN
Q9H1D9	RPC6_HUMAN
Q6EEV4	GL1AD_HUMAN
Q9Y3D0	MIP18_HUMAN
P01106	MYC_HUMAN
P23141	EST1_HUMAN
Q99759	M3K3_HUMAN
P0CG47	UBB_HUMAN
P51784	UBP11_HUMAN
Q8IWX8	CHERP_HUMAN
P06493	CDK1_HUMAN
P00966	ASSY_HUMAN
Q14315	FLNC_HUMAN
Q7L2H7	EIF3M_HUMAN
Q9NRY2	SOSSC_HUMAN
Q03468	ERCC6_HUMAN
P20290	BTF3_HUMAN
P82914	RT15_HUMAN
P06703	S10A6_HUMAN
P29317	EPHA2_HUMAN
P19367	HXK1_HUMAN
O75688	PPM1B_HUMAN
P04632	CPNS1_HUMAN
O43684	BUB3_HUMAN
Q8N5C6	SRBD1_HUMAN
P16401	H15_HUMAN
O00217	NDUS8_HUMAN
O15260	SURF4_HUMAN
Q14152	EIF3A_HUMAN
Q9C035	TRIM5_HUMAN
P46821	MAP1B_HUMAN
Q9Y399	RT02_HUMAN
P23588	IF4B_HUMAN
P17096	HMGA1_HUMAN
Q9NY65	TBA8_HUMAN
P62851	RS25_HUMAN
Q8NBQ5	DHB11_HUMAN
P35251	RFC1_HUMAN
Q86V48	LUZP1_HUMAN
P35544	UBIM_HUMAN
Q8WWY3	PRP31_HUMAN
Q14331	FRG1_HUMAN
Q13247	SRSF6_HUMAN
P07339	CATD_HUMAN
Q9NVV4	PAPD1_HUMAN
Q13148	TADBP_HUMAN
O15371	EIF3D_HUMAN
P25686	DNJB2_HUMAN
Q7L014	DDX46_HUMAN
P61163	ACTZ_HUMAN
P35249	RFC4_HUMAN
Q00577	PURA_HUMAN
P49588	SYAC_HUMAN
P0C0S5	H2AZ_HUMAN
P13647	K2C5_HUMAN
P11388	TOP2A_HUMAN
Q8TD20	GTR12_HUMAN
Q7L2J0	MEPCE_HUMAN
Q2NL82	TSR1_HUMAN
Q9UNK9	ANGE1_HUMAN
Q9H173	SIL1_HUMAN
P40937	RFC5_HUMAN
P28072	PSB6_HUMAN
Q15427	SF3B4_HUMAN
P29692	EF1D_HUMAN
O95817	BAG3_HUMAN
Q9GZQ8	MLP3B_HUMAN
P51114	FXR1_HUMAN
O95071	UBR5_HUMAN
Q9BZE4	NOG1_HUMAN
Q5T4S7	UBR4_HUMAN
P37235	HPCL1_HUMAN
Q6NZI2	PTRF_HUMAN
Q8WZ42	TITIN_HUMAN
P18077	RL35A_HUMAN
Q9Y2Q9	RT28_HUMAN
P08621	RU17_HUMAN
P62191	PRS4_HUMAN
P18085	ARF4_HUMAN
P83111	LACTB_HUMAN
P36776	LONM_HUMAN
Q9Y696	CLIC4_HUMAN
O75934	SPF27_HUMAN
Q6YHU6	THADA_HUMAN
Q13895	BYST_HUMAN
P04899	GNAI2_HUMAN
Q9HCE6	ARGAL_HUMAN
Q99459	CDC5L_HUMAN
P26368	U2AF2_HUMAN
P11387	TOP1_HUMAN
Q9NRX1	PNO1_HUMAN
Q8WWP7	GIMA1_HUMAN
P49137	MAPK2_HUMAN
Q8WU90	ZC3HF_HUMAN
P38646	GRP75_HUMAN
O43324	MCA3_HUMAN
Q9BVI4	NOC4L_HUMAN
P62979	RS27A_HUMAN
Q14011	CIRBP_HUMAN
O75534	CSDE1_HUMAN
O15355	PPM1G_HUMAN
P17980	PRS6A_HUMAN
Q9BTE7	DCNL5_HUMAN
P06737	PYGL_HUMAN
P63313	TYB10_HUMAN
P00533	EGFR_HUMAN
Q9BQ67	GRWD1_HUMAN
Q99747	SNAG_HUMAN
Q13573	SNW1_HUMAN
Q86Y56	DAAF5_HUMAN
Q9UMS4	PRP19_HUMAN
O75390	CISY_HUMAN
Q9H4A6	GOLP3_HUMAN
P35908	K22E_HUMAN
P56537	IF6_HUMAN
P11277	SPTB1_HUMAN
P35527	K1C9_HUMAN
Q9Y2H1	ST38L_HUMAN
O00487	PSDE_HUMAN
Q9UL46	PSME2_HUMAN
Q8TF72	SHRM3_HUMAN
Q9H0A0	NAT10_HUMAN
Q9NR30	DDX21_HUMAN
P53999	TCP4_HUMAN
P62316	SMD2_HUMAN
P62277	RS13_HUMAN
P30101	PDIA3_HUMAN
Q9P2R3	ANFY1_HUMAN
Q8IUR0	TPPC5_HUMAN
Q8TEX9	IPO4_HUMAN
P11908	PRPS2_HUMAN
Q9NS86	LANC2_HUMAN
P52732	KIF11_HUMAN
Q9Y6C9	MTCH2_HUMAN
Q2TB90	HKDC1_HUMAN
Q7RTY1	MOT9_HUMAN
Q9BPX3	CND3_HUMAN
Q5BJE1	CC178_HUMAN
Q92665	RT31_HUMAN
P62308	RUXG_HUMAN
P98179	RBM3_HUMAN
P20810	ICAL_HUMAN
Q00266	METK1_HUMAN
O75533	SF3B1_HUMAN
Q8WUA2	PPIL4_HUMAN
P60953	CDC42_HUMAN
Q9Y657	SPIN1_HUMAN
Q96L21	RL10L_HUMAN
Q75N03	HAKAI_HUMAN
Q8WVM0	TFB1M_HUMAN
P68032	ACTC_HUMAN
P78362	SRPK2_HUMAN
Q01081	U2AF1_HUMAN
P07305	H10_HUMAN
P52907	CAZA1_HUMAN
O00622	CYR61_HUMAN
O15042	SR140_HUMAN
Q9Y3D9	RT23_HUMAN
Q96SB4	SRPK1_HUMAN
P62495	ERF1_HUMAN
Q08J23	NSUN2_HUMAN
A6NDU8	CE051_HUMAN
P62834	RAP1A_HUMAN
O15360	FANCA_HUMAN
O43264	ZW10_HUMAN
Q7Z4Q2	HEAT3_HUMAN
Q9H307	PININ_HUMAN
Q1KMD3	HNRL2_HUMAN
P40616	ARL1_HUMAN
P04264	K2C1_HUMAN
O43815	STRN_HUMAN
O43823	AKAP8_HUMAN
O14981	BTAF1_HUMAN
P28838	AMPL_HUMAN
Q9BUQ8	DDX23_HUMAN
P04792	HSPB1_HUMAN
P42166	LAP2A_HUMAN
P62266	RS23_HUMAN
P17812	PYRG1_HUMAN
Q9BW27	NUP85_HUMAN
O15160	RPAC1_HUMAN
P30044	PRDX5_HUMAN
O43615	TIM44_HUMAN
Q9P0J7	KCMF1_HUMAN
P50748	KNTC1_HUMAN
O94973	AP2A2_HUMAN
P62826	RAN_HUMAN
Q9Y3Z3	SAMH1_HUMAN
P06753	TPM3_HUMAN
P26038	MOES_HUMAN
Q8N3Z0	PRS35_HUMAN
P49756	RBM25_HUMAN
Q96N66	MBOA7_HUMAN
P55786	PSA_HUMAN
Q92499	DDX1_HUMAN
Q9H0H0	INT2_HUMAN
Q12879	NMDE1_HUMAN
Q29RF7	PDS5A_HUMAN
P49458	SRP09_HUMAN
P09661	RU2A_HUMAN
O75794	CD123_HUMAN
O75506	HSBP1_HUMAN
Q9Y383	LC7L2_HUMAN
P62820	RAB1A_HUMAN
Q86VP6	CAND1_HUMAN
Q86WR0	CCD25_HUMAN
Q9Y2W1	TR150_HUMAN
Q02952	AKA12_HUMAN
P09234	RU1C_HUMAN
Q9BXS6	NUSAP_HUMAN
P84077	ARF1_HUMAN
Q15208	STK38_HUMAN
P27816	MAP4_HUMAN
P59998	ARPC4_HUMAN
Q8IYD1	ERF3B_HUMAN
Q9Y4P3	TBL2_HUMAN
Q15428	SF3A2_HUMAN
P51665	PSMD7_HUMAN
P13051	UNG_HUMAN
P16402	H13_HUMAN
Q14498	RBM39_HUMAN
Q9H9Q2	CSN7B_HUMAN
P26640	SYVC_HUMAN
O60264	SMCA5_HUMAN
P62841	RS15_HUMAN
Q9C005	DPY30_HUMAN
Q9UJY1	HSPB8_HUMAN
Q9NZJ7	MTCH1_HUMAN
P47756	CAPZB_HUMAN
P46937	YAP1_HUMAN
O75340	PDCD6_HUMAN
P84085	ARF5_HUMAN
O94808	GFPT2_HUMAN
O00231	PSD11_HUMAN
Q00341	VIGLN_HUMAN
Q15417	CNN3_HUMAN
Q9Y5F1	PCDBC_HUMAN
Q15287	RNPS1_HUMAN
P60228	EIF3E_HUMAN
P62273	RS29_HUMAN
O15240	VGF_HUMAN
Q01082	SPTB2_HUMAN
Q9NXV2	KCTD5_HUMAN
Q99436	PSB7_HUMAN
Q9UKD2	MRT4_HUMAN
P47897	SYQ_HUMAN
O95267	GRP1_HUMAN
Q9BQ04	RBM4B_HUMAN
Q7L4E1	FA73B_HUMAN
P63000	RAC1_HUMAN
Q9BUA3	CK084_HUMAN
Q8IYB3	SRRM1_HUMAN
Q9H0J9	PAR12_HUMAN
Q14004	CDK13_HUMAN
P78316	NOP14_HUMAN
Q12849	GRSF1_HUMAN
P56589	PEX3_HUMAN
P43403	ZAP70_HUMAN
P17480	UBF1_HUMAN
Q6NXE6	ARMC6_HUMAN
Q9NQ29	LUC7L_HUMAN
P69905	HBA_HUMAN
Q04323	UBXN1_HUMAN
Q9H361	PABP3_HUMAN
Q8NBU5	ATAD1_HUMAN
P14678	RSMB_HUMAN
O75153	CLU_HUMAN
Q9H0S4	DDX47_HUMAN
Q13627	DYR1A_HUMAN
P81605	DCD_HUMAN
P08237	PFKAM_HUMAN
Q15046	SYK_HUMAN
P37108	SRP14_HUMAN
O60256	KPRB_HUMAN
P62304	RUXE_HUMAN
Q9Y3Y2	CHTOP_HUMAN
P05204	HMGN2_HUMAN
Q9NSD9	SYFB_HUMAN
O75190	DNJB6_HUMAN
P62244	RS15A_HUMAN
P21291	CSRP1_HUMAN
P51398	RT29_HUMAN
O60841	IF2P_HUMAN
Q9Y5A9	YTHD2_HUMAN
Q9NZT1	CALL5_HUMAN
O43680	TCF21_HUMAN
P82650	RT22_HUMAN
Q8TED0	UTP15_HUMAN
Q8IW93	ARHGJ_HUMAN
Q9HC36	MRM3_HUMAN
Q14157	UBP2L_HUMAN
Q9NZB2	F120A_HUMAN
Q99650	OSMR_HUMAN
O75821	EIF3G_HUMAN
P82673	RT35_HUMAN
Q15293	RCN1_HUMAN
O00429	DNM1L_HUMAN
P38919	IF4A3_HUMAN
P17931	LEG3_HUMAN
Q9H7D7	WDR26_HUMAN
P17858	PFKAL_HUMAN
O76071	CIAO1_HUMAN
Q16543	CDC37_HUMAN
P08133	ANXA6_HUMAN
P68133	ACTS_HUMAN
Q9HD33	RM47_HUMAN
Q68D91	MBLC2_HUMAN
P0DI81	TPC2A_HUMAN
Q9BQG0	MBB1A_HUMAN
Q96EY7	PTCD3_HUMAN
P49406	RM19_HUMAN
Q96QU8	XPO6_HUMAN
Q13445	TMED1_HUMAN
Q14847	LASP1_HUMAN
Q11206	SIA4C_HUMAN
Q96M95	CCD42_HUMAN
P14923	PLAK_HUMAN
Q14558	KPRA_HUMAN
P61927	RL37_HUMAN
Q96JJ7	TMX3_HUMAN
Q9NYU2	UGGG1_HUMAN
Q9BQ70	TCF25_HUMAN
O75643	U520_HUMAN
Q96QR8	PURB_HUMAN
O15234	CASC3_HUMAN
O94915	FRYL_HUMAN
Q9BYJ9	YTHD1_HUMAN
Q9P2K5	MYEF2_HUMAN
Q9NRN7	ADPPT_HUMAN
Q96P70	IPO9_HUMAN
Q96I25	SPF45_HUMAN
P22392	NDKB_HUMAN
Q9UM00	TMCO1_HUMAN
Q9Y287	ITM2B_HUMAN
A6NHR9	SMHD1_HUMAN
P08758	ANXA5_HUMAN
Q9Y6N5	SQRD_HUMAN
P54105	ICLN_HUMAN
P60059	SC61G_HUMAN
P35241	RADI_HUMAN
Q9H330	TM245_HUMAN
O60524	NEMF_HUMAN
Q96D53	ADCK4_HUMAN
Q3V6T2	GRDN_HUMAN
P14324	FPPS_HUMAN
Q9NXS2	QPCTL_HUMAN
O94822	LTN1_HUMAN
P49848	TAF6_HUMAN
[truncated: 640 more rows]

## Sheet: only DNA viruses
Uniprot ID	Protein Name		Pathway ID	Pathway Term	p-value
Q13547	HDAC1_HUMAN		hsa04110	Cell cycle	0.000254537
Q16611	BAK_HUMAN		hsa00190	Oxidative phosphorylation	0.0104078
P08047	SP1_HUMAN		hsa05016	Huntington's disease	0.0108964
P28749	RBL1_HUMAN		hsa05203	Viral carcinogenesis	0.0223039
P15927	RFA2_HUMAN		hsa04115	p53 signaling pathway	0.0258898
P53801	PTTG_HUMAN		hsa04668	TNF signaling pathway	0.0349165
Q9HC07	TM165_HUMAN		hsa05222	Small cell lung cancer	0.0380058
P09619	PGFRB_HUMAN		hsa04330	Notch signaling pathway	0.0380058
P50281	MMP14_HUMAN
P16070	CD44_HUMAN
P09543	CN37_HUMAN
O95297	MPZL1_HUMAN
Q14699	RFTN1_HUMAN
Q70UQ0	IKIP_HUMAN
Q9NZM1	MYOF_HUMAN
P28300	LYOX_HUMAN
Q8IZ07	AN13A_HUMAN
P11717	MPRI_HUMAN
P08240	SRPR_HUMAN
Q14790	CASP8_HUMAN
P27694	RFA1_HUMAN
P46527	CDN1B_HUMAN
Q93086	P2RX5_HUMAN
Q08999	RBL2_HUMAN
Q9H2V7	SPNS1_HUMAN
Q96AQ6	PBIP1_HUMAN
Q15434	RBMS2_HUMAN
Q9BTV4	TMM43_HUMAN
Q13586	STIM1_HUMAN
Q6PIU2	NCEH1_HUMAN
Q13308	PTK7_HUMAN
Q9BZG1	RAB34_HUMAN
O15533	TPSN_HUMAN
P48060	GLIP1_HUMAN
Q969E2	SCAM4_HUMAN
Q9HCU5	PREB_HUMAN
Q9HBH5	RDH14_HUMAN
Q6UVK1	CSPG4_HUMAN
O00560	SDCB1_HUMAN
P35813	PPM1A_HUMAN
Q969X5	ERGI1_HUMAN
P25445	TNR6_HUMAN
O75695	XRP2_HUMAN
P17302	CXA1_HUMAN
Q08117	AES_HUMAN
Q9H5V8	CDCP1_HUMAN
Q6IAA8	LTOR1_HUMAN
Q9Y5S1	TRPV2_HUMAN
Q8N4L2	TM55A_HUMAN
P17813	EGLN_HUMAN
Q9BRK3	MXRA8_HUMAN
Q9NV96	CC50A_HUMAN
P50479	PDLI4_HUMAN
Q16527	CSRP2_HUMAN
Q12959	DLG1_HUMAN
P09884	DPOLA_HUMAN
Q86X95	CIR1_HUMAN
P68400	CSK21_HUMAN
P12109	CO6A1_HUMAN
Q13443	ADAM9_HUMAN
Q9UHD8	SEPT9_HUMAN
P49023	PAXI_HUMAN
P12111	CO6A3_HUMAN
P20618	PSB1_HUMAN
Q8WWI1	LMO7_HUMAN
Q9NXH8	TOR4A_HUMAN
Q04721	NOTC2_HUMAN
P13489	RINI_HUMAN
Q9NR12	PDLI7_HUMAN
P09486	SPRC_HUMAN
Q9Y285	SYFA_HUMAN
Q9UGP8	SEC63_HUMAN
P49792	RBP2_HUMAN
Q8TBB1	LNX1_HUMAN
O75477	ERLN1_HUMAN
O00391	QSOX1_HUMAN
Q13616	CUL1_HUMAN
Q13546	RIPK1_HUMAN
P20248	CCNA2_HUMAN
P10619	PPGB_HUMAN
O95470	SGPL1_HUMAN
P11233	RALA_HUMAN
P62877	RBX1_HUMAN
P24941	CDK2_HUMAN
O00339	MATN2_HUMAN
Q66K89	E4F1_HUMAN
Q13323	BIK_HUMAN
P25490	TYY1_HUMAN
Q01860	PO5F1_HUMAN
Q99966	CITE1_HUMAN
D2IYK3	D2IYK3_HUMAN
P15336	ATF2_HUMAN
P22415	USF1_HUMAN
Q9Y4A5	TRRAP_HUMAN
Q92831	KAT2B_HUMAN
Q15326	ZMY11_HUMAN
Q01105	SET_HUMAN
P14859	PO2F1_HUMAN
Q01094	E2F1_HUMAN
Q92547	TOPB1_HUMAN
E9KL35	E9KL35_HUMAN
Q92530	PSMF1_HUMAN
Q9UMS0	NFU1_HUMAN
Q1MSJ5	CSPP1_HUMAN
Q14108	SCRB2_HUMAN
Q99523	SORT_HUMAN
Q96I24	FUBP3_HUMAN
Q96L91	EP400_HUMAN
Q969R5	LMBL2_HUMAN
Q3B820	F161A_HUMAN
Q04864	REL_HUMAN
Q14165	MLEC_HUMAN
P59768	GBG2_HUMAN
O00268	TAF4_HUMAN
P00338	LDHA_HUMAN
Q9HCC0	MCCB_HUMAN
P05166	PCCB_HUMAN
O15379	HDAC3_HUMAN
P38398	BRCA1_HUMAN
P43246	MSH2_HUMAN
Q86XP3	DDX42_HUMAN
Q92769	HDAC2_HUMAN
Q92878	RAD50_HUMAN
Q9UKL0	RCOR1_HUMAN
P30281	CCND3_HUMAN
P56524	HDAC4_HUMAN
Q8WUI4	HDAC7_HUMAN
P19838	NFKB1_HUMAN
Q92624	APBP2_HUMAN
Q14289	FAK2_HUMAN
Q5TAQ9	DCAF8_HUMAN
Q8N5U6	RNF10_HUMAN
O00585	CCL21_HUMAN
O14964	HGS_HUMAN
O00308	WWP2_HUMAN
Q9BUL8	PDC10_HUMAN
Q9BWF2	TRAIP_HUMAN
O60341	KDM1A_HUMAN
Q9BWG6	SCNM1_HUMAN
Q01850	CDR2_HUMAN
O14933	UB2L6_HUMAN
P10914	IRF1_HUMAN
Q12893	TM115_HUMAN
Q14512	FGFP1_HUMAN
Q9H0U9	TSYL1_HUMAN
Q969F0	FATE1_HUMAN
Q9Y2G8	DJC16_HUMAN
Q9BYM8	HOIL1_HUMAN
Q9Y6K9	NEMO_HUMAN
P21673	SAT1_HUMAN
O95251	KAT7_HUMAN
Q9NRP0	OSTC_HUMAN
Q8IYA8	CCD36_HUMAN
Q13432	U119A_HUMAN
Q969E8	TSR2_HUMAN
P00846	ATP6_HUMAN
Q15223	PVRL1_HUMAN
O60437	PEPL_HUMAN
Q96BA8	CR3L1_HUMAN
Q96FQ6	S10AG_HUMAN
P09914	IFIT1_HUMAN
Q96BY9	SARAF_HUMAN
P30626	SORCN_HUMAN
Q16831	UPP1_HUMAN
P53634	CATC_HUMAN
P08172	ACM2_HUMAN
O60565	GREM1_HUMAN
Q9BWM7	SFXN3_HUMAN
Q14393	GAS6_HUMAN
Q96AM1	MRGRF_HUMAN
P50416	CPT1A_HUMAN
O15031	PLXB2_HUMAN
Q96S52	PIGS_HUMAN
Q15629	TRAM1_HUMAN
P42892	ECE1_HUMAN
Q99500	S1PR3_HUMAN
Q9H0E2	TOLIP_HUMAN
Q63ZY3	KANK2_HUMAN
P30530	UFO_HUMAN
Q6PML9	ZNT9_HUMAN
Q7Z3K3	POGZ_HUMAN
P33897	ABCD1_HUMAN
P22692	IBP4_HUMAN
P12110	CO6A2_HUMAN
Q9UJ14	GGT7_HUMAN
Q6P996	PDXD1_HUMAN
P98194	AT2C1_HUMAN
Q9C0F1	CEP44_HUMAN
Q8IYX8	CE57L_HUMAN
P07093	GDN_HUMAN
Q9NPB0	SMDC1_HUMAN
Q86Y07	VRK2_HUMAN
Q9P0V3	SH3B4_HUMAN
O14672	ADA10_HUMAN
Q96CX2	KCD12_HUMAN
Q9UI14	PRAF1_HUMAN
Q8IY17	PLPL6_HUMAN
Q9HD45	TM9S3_HUMAN
Q96LI6	HSFY1_HUMAN
Q9H7F0	AT133_HUMAN
Q10472	GALT1_HUMAN
O43306	ADCY6_HUMAN
O95477	ABCA1_HUMAN
P10909	CLUS_HUMAN
O60763	USO1_HUMAN
Q92985	IRF7_HUMAN
Q8IY26	PPAC2_HUMAN
Q9UDY4	DNJB4_HUMAN
Q9Y4B5	MTCL1_HUMAN
P04626	ERBB2_HUMAN
Q06136	KDSR_HUMAN
Q8NC54	KCT2_HUMAN
O95674	CDS2_HUMAN
Q96TC7	RMD3_HUMAN
Q9H496	IFG15_HUMAN
Q99675	CGRF1_HUMAN
Q86UQ4	ABCAD_HUMAN
Q8NEW0	ZNT7_HUMAN
Q9Y282	ERGI3_HUMAN
Q7Z4N8	P4HA3_HUMAN
Q12846	STX4_HUMAN
Q9NQX7	ITM2C_HUMAN
Q15012	LAP4A_HUMAN
Q13637	RAB32_HUMAN
O14681	EI24_HUMAN
Q68CZ2	TENS3_HUMAN
O00170	AIP_HUMAN
O95429	BAG4_HUMAN
P01130	LDLR_HUMAN
P38435	VKGC_HUMAN
Q53EP0	FND3B_HUMAN
Q96B96	TM159_HUMAN
Q5SW79	CE170_HUMAN
Q7Z7M9	GALT5_HUMAN
Q13114	TRAF3_HUMAN
Q8IXI2	MIRO1_HUMAN
P33527	MRP1_HUMAN
P28074	PSB5_HUMAN
Q9NPG3	UBN1_HUMAN
Q5T1M5	FKB15_HUMAN
O15127	SCAM2_HUMAN
Q5VV42	CDKAL_HUMAN
Q16637	SMN_HUMAN
Q07960	RHG01_HUMAN
O14579	COPE_HUMAN
Q92896	GSLG1_HUMAN
Q9BSA9	TM175_HUMAN
P25116	PAR1_HUMAN
O95159	ZFPL1_HUMAN
Q969G5	PRDBP_HUMAN
Q9H1C4	UN93B_HUMAN
Q96ST2	IWS1_HUMAN
Q15582	BGH3_HUMAN
O00469	PLOD2_HUMAN
Q9UP95	S12A4_HUMAN
Q8NBM4	UBAC2_HUMAN
Q9NWV8	BABA1_HUMAN
Q96BI1	S22AI_HUMAN
P35080	PROF2_HUMAN
O75165	DJC13_HUMAN
P49591	SYSC_HUMAN
O94851	MICA2_HUMAN
Q16787	LAMA3_HUMAN
Q8WUM9	S20A1_HUMAN
P05161	ISG15_HUMAN
Q7Z4F1	LRP10_HUMAN
Q9UJ70	NAGK_HUMAN
P78357	CNTP1_HUMAN
O60220	TIM8A_HUMAN
Q8N474	SFRP1_HUMAN
Q5T9L3	WLS_HUMAN
O15321	TM9S1_HUMAN
Q7Z4V5	HDGR2_HUMAN
P30519	HMOX2_HUMAN
Q96KG9	NTKL_HUMAN
P30443	1A01_HUMAN
P10620	MGST1_HUMAN
P10276	RARA_HUMAN
O60353	FZD6_HUMAN
Q6P1M0	S27A4_HUMAN
Q03518	TAP1_HUMAN
O00203	AP3B1_HUMAN
P30411	BKRB2_HUMAN
Q9Y3C5	RNF11_HUMAN
Q9HAU0	PKHA5_HUMAN
P62891	RL39_HUMAN
Q969N2	PIGT_HUMAN
Q9Y5G0	PCDGH_HUMAN
Q13563	PKD2_HUMAN
P31947	1433S_HUMAN
Q5RI15	COX20_HUMAN
Q9UHC7	MKRN1_HUMAN
P43304	GPDM_HUMAN
Q9Y6J9	TAF6L_HUMAN
O43929	ORC4_HUMAN
Q13617	CUL2_HUMAN
P11474	ERR1_HUMAN
Q9BUN8	DERL1_HUMAN
Q99471	PFD5_HUMAN
Q969H0	FBXW7_HUMAN
P16278	BGAL_HUMAN
Q86TM6	SYVN1_HUMAN
P15954	COX7C_HUMAN
Q9UBU6	FA8A1_HUMAN
Q7Z7L7	ZER1_HUMAN
Q9NW15	ANO10_HUMAN
Q7KZN9	COX15_HUMAN
Q9UPT5	EXOC7_HUMAN
O96000	NDUBA_HUMAN
A4D1E9	GTPBA_HUMAN
P51553	IDH3G_HUMAN
Q96DZ1	ERLEC_HUMAN
Q8IWV8	UBR2_HUMAN
Q96QD8	S38A2_HUMAN
Q9Y3E0	GOT1B_HUMAN
P00395	COX1_HUMAN
Q6UN15	FIP1_HUMAN
P10176	COX8A_HUMAN
Q6PEY2	TBA3E_HUMAN
Q13748	TBA3C_HUMAN
O14896	IRF6_HUMAN
O95218	ZRAB2_HUMAN
P23025	XPA_HUMAN
P41134	ID1_HUMAN
Q8NAP3	ZBT38_HUMAN
P53041	PPP5_HUMAN
Q13769	THOC5_HUMAN
Q16665	HIF1A_HUMAN
O94763	RMP_HUMAN
O95714	HERC2_HUMAN
Q96G23	CERS2_HUMAN
Q10471	GALT2_HUMAN
O43709	WBS22_HUMAN
P36507	MP2K2_HUMAN
Q00535	CDK5_HUMAN
Q96BQ5	CC127_HUMAN
P62487	RPB7_HUMAN
Q8N0U8	VKORL_HUMAN
P62875	RPAB5_HUMAN
P18887	XRCC1_HUMAN
P78356	PI42B_HUMAN
O14733	MP2K7_HUMAN
Q9NXF1	TEX10_HUMAN
O60885	BRD4_HUMAN
Q9UDY2	ZO2_HUMAN
Q9BXF6	RFIP5_HUMAN
Q86U28	ISCA2_HUMAN
Q9H8M7	F188A_HUMAN
Q9Y291	RT33_HUMAN
P05067	A4_HUMAN
Q9H2K8	TAOK3_HUMAN
P57772	SELB_HUMAN
Q15014	MO4L2_HUMAN
Q12874	SF3A3_HUMAN
Q9BVX2	T106C_HUMAN
Q9NRL2	BAZ1A_HUMAN
P20073	ANXA7_HUMAN
Q8NC60	NOA1_HUMAN
Q96QK1	VPS35_HUMAN
Q4G0F5	VP26B_HUMAN
Q7Z7A1	CNTRL_HUMAN
P48960	CD97_HUMAN
Q8N720	ZN655_HUMAN
Q9H4A3	WNK1_HUMAN
Q16236	NF2L2_HUMAN
Q96SB8	SMC6_HUMAN
Q659C4	LAR1B_HUMAN
P23508	CRCM_HUMAN
Q9BSL1	UBAC1_HUMAN
Q15005	SPCS2_HUMAN
Q8IWZ3	ANKH1_HUMAN
Q13177	PAK2_HUMAN
Q05086	UBE3A_HUMAN
P27449	VATL_HUMAN
A8K7B7	A8K7B7_HUMAN
B3KUN1	B3KUN1_HUMAN
Q14186	TFDP1_HUMAN
Q96JC1	VPS39_HUMAN
O00716	E2F3_HUMAN
Q16254	E2F4_HUMAN
Q13158	FADD_HUMAN
P04183	KITH_HUMAN
Q13427	PPIG_HUMAN
Q6NYC8	PPR18_HUMAN
O95782	AP2A1_HUMAN
P19013	K2C4_HUMAN
Q96F44	TRI11_HUMAN
Q9Y5X3	SNX5_HUMAN
O75376	NCOR1_HUMAN
P42574	CASP3_HUMAN
O00515	LAD1_HUMAN
Q5VSL9	STRP1_HUMAN
Q9UKK9	NUDT5_HUMAN
P55327	TPD52_HUMAN
P01135	TGFA_HUMAN
Q9GZT3	SLIRP_HUMAN
Q9NP98	MYOZ1_HUMAN
O95400	CD2B2_HUMAN
Q9BT92	TCHP_HUMAN
Q9P2B4	CT2NL_HUMAN
O15037	KHNYN_HUMAN
Q14116	IL18_HUMAN
Q9GZT9	EGLN1_HUMAN
P16220	CREB1_HUMAN
P18846	ATF1_HUMAN
P31323	KAP3_HUMAN
B2R5T5	B2R5T5_HUMAN
Q12982	BNIP2_HUMAN
Q12981	SEC20_HUMAN
O60238	BNI3L_HUMAN
Q9UI95	MD2L2_HUMAN
P18847	ATF3_HUMAN
P10826	RARB_HUMAN
P08651	NFIC_HUMAN
Q92830	KAT2A_HUMAN
O15151	MDM4_HUMAN
P00742	FA10_HUMAN
P08709	FA7_HUMAN
P10144	GRAB_HUMAN
P20718	GRAH_HUMAN
P78396	CCNA1_HUMAN
Q9H204	MED28_HUMAN
Q8WXE1	ATRIP_HUMAN
Q9Y463	DYR1B_HUMAN
F1D8S6	F1D8S6_HUMAN
O60934	NBN_HUMAN
O14558	HSPB6_HUMAN
O43927	CXL13_HUMAN
A4FU69	EFCB5_HUMAN
Q0VD86	INCA1_HUMAN
Q9HAT0	ROP1A_HUMAN
P10827	THA_HUMAN
Q8IUC0	KR131_HUMAN
P00519	ABL1_HUMAN
O00273	DFFA_HUMAN
C9JLW8	F195B_HUMAN
Q96KC8	DNJC1_HUMAN
Q9NVL8	CN105_HUMAN
Q149M6	Q149M6_HUMAN
Q9Y639	NPTN_HUMAN
Q9BPX1	DHB14_HUMAN
Q9Y2J4	AMOL2_HUMAN
Q01534	TSPY1_HUMAN
Q8NI38	IKBD_HUMAN
Q147U7	SMCO1_HUMAN
Q8N5T2	TBC19_HUMAN
P51659	DHB4_HUMAN
Q8NA61	SPERT_HUMAN
Q15599	NHRF2_HUMAN
Q96KQ4	ASPP1_HUMAN
P80404	GABT_HUMAN
Q9BWT7	CAR10_HUMAN
Q9H7D0	DOCK5_HUMAN
P49901	MCSP_HUMAN
Q9NWB7	IFT57_HUMAN
Q9H2H8	PPIL3_HUMAN
P41222	PTGDS_HUMAN
P51610	HCFC1_HUMAN
Q00534	CDK6_HUMAN
P01730	CD4_HUMAN
P63172	DYLT1_HUMAN
Q9UPY8	MARE3_HUMAN
Q96B97	SH3K1_HUMAN
P22681	CBL_HUMAN
O14782	KIF3C_HUMAN
Q15056	IF4H_HUMAN
Q6NVV1	R13P3_HUMAN
Q96RQ3	MCCA_HUMAN
Q8NCM8	DYHC2_HUMAN
O76064	RNF8_HUMAN
O95602	RPA1_HUMAN
P20585	MSH3_HUMAN
P28370	SMCA1_HUMAN
P49959	MRE11_HUMAN
P52701	MSH6_HUMAN
P54132	BLM_HUMAN
Q13426	XRCC4_HUMAN
Q14191	WRN_HUMAN
Q96GM5	SMRD1_HUMAN
Q14676	MDC1_HUMAN
Q9UQL6	HDAC5_HUMAN
Q12888	TP53B_HUMAN
Q5JPT6	Q5JPT6_HUMAN
Q6IBN1	Q6IBN1_HUMAN
A7E2E1	A7E2E1_HUMAN
Q92956	TNR14_HUMAN
Q9NVP2	ASF1B_HUMAN
P51531	SMCA2_HUMAN
O00458	IFRD1_HUMAN
O43513	MED7_HUMAN
P33240	CSTF2_HUMAN
Q99856	ARI3A_HUMAN
P12931	SRC_HUMAN
Q9UKV0	HDAC9_HUMAN
P07947	YES_HUMAN
Q15750	TAB1_HUMAN
P55854	SUMO3_HUMAN
P49427	UB2R1_HUMAN
P49116	NR2C2_HUMAN
P48730	KC1D_HUMAN
P51965	UB2E1_HUMAN
P51668	UB2D1_HUMAN
Q9NPF5	DMAP1_HUMAN
Q96ST3	SIN3A_HUMAN
P48454	PP2BC_HUMAN
Q9Y6H6	KCNE3_HUMAN
Q9Y5F6	PCDGM_HUMAN
Q9Y3Q8	T22D4_HUMAN
P31260	HXA10_HUMAN
Q7L190	DPPA4_HUMAN
O60760	HPGDS_HUMAN
Q9Y2M0	FAN1_HUMAN
P19419	ELK1_HUMAN
P54920	SNAA_HUMAN
Q9NRW1	RAB6B_HUMAN
P0DJI8	SAA1_HUMAN
P13056	NR2C1_HUMAN
O76095	JTB_HUMAN
P19652	A1AG2_HUMAN
Q9NRY6	PLS3_HUMAN
Q68G74	LHX8_HUMAN
P06028	GLPB_HUMAN
Q14525	KT33B_HUMAN
Q6UWN8	ISK6_HUMAN
O75558	STX11_HUMAN
Q9Y4P9	SPEF1_HUMAN
Q14576	ELAV3_HUMAN
Q9H159	CAD19_HUMAN
O60519	CRBL2_HUMAN
P60022	DEFB1_HUMAN
P07307	ASGR2_HUMAN
P15328	FOLR1_HUMAN
Q96S65	CSRN1_HUMAN
P55774	CCL18_HUMAN
Q16864	VATF_HUMAN
Q06609	RAD51_HUMAN
O43739	CYH3_HUMAN
Q15382	RHEB_HUMAN
Q92478	CLC2B_HUMAN
O95273	CCDB1_HUMAN
Q68DY1	ZN626_HUMAN
Q8NEY4	VATC2_HUMAN
O15392	BIRC5_HUMAN
P49763	PLGF_HUMAN
Q16394	EXT1_HUMAN
Q8N682	DRAM1_HUMAN
P14555	PA2GA_HUMAN
P41240	CSK_HUMAN
Q9BX68	HINT2_HUMAN
Q12926	ELAV2_HUMAN
Q9HD23	MRS2_HUMAN
Q9UK22	FBX2_HUMAN
Q93065	Q93065_HUMAN
Q8WVF5	KCTD4_HUMAN
Q5SW96	ARH_HUMAN
Q8WXF8	DEDD2_HUMAN
P56181	NDUV3_HUMAN
Q8N9W6	BOLL_HUMAN
Q8WUH6	TM263_HUMAN
O96006	ZBED1_HUMAN
Q96EZ8	MCRS1_HUMAN
Q9BSJ6	FA64A_HUMAN
P15531	NDKA_HUMAN
Q9P1W9	PIM2_HUMAN
Q99541	PLIN2_HUMAN
Q86SE5	RALYL_HUMAN
Q96IJ6	GMPPA_HUMAN
Q9H813	TM206_HUMAN
Q8TEE9	SAP25_HUMAN
Q9NXF8	ZDHC7_HUMAN
Q7L2Z9	CENPQ_HUMAN
Q8N0V1	ZNAS1_HUMAN
Q02750	MP2K1_HUMAN
Q63ZY6	NSN5C_HUMAN
Q96MD7	CI085_HUMAN
P14770	GPIX_HUMAN
P05114	HMGN1_HUMAN
O15503	INSI1_HUMAN
Q15007	FL2D_HUMAN
Q16774	KGUA_HUMAN
P29992	GNA11_HUMAN
Q7Z4H7	HAUS6_HUMAN
Q96F46	I17RA_HUMAN
Q53RE8	ANR39_HUMAN
O75177	CREST_HUMAN
Q6ZP80	TM182_HUMAN
Q9GZV8	PRD14_HUMAN
Q9H000	MKRN2_HUMAN
O14686	KMT2D_HUMAN
P43355	MAGA1_HUMAN
Q8NFH5	NUP53_HUMAN
O43557	TNF14_HUMAN
Q9Y5A6	ZSC21_HUMAN
O95990	F107A_HUMAN
Q6PDB4	ZN880_HUMAN
Q99962	SH3G2_HUMAN
P35914	HMGCL_HUMAN
Q9NV23	SAST_HUMAN
Q8IUH3	RBM45_HUMAN
Q5JUX0	SPIN3_HUMAN
P48201	AT5G3_HUMAN
P13164	IFM1_HUMAN
P05408	7B2_HUMAN
P34903	GBRA3_HUMAN
Q9H0A8	COMD4_HUMAN
Q13404	UB2V1_HUMAN
Q5JR59	MTUS2_HUMAN
Q9BQ66	KR412_HUMAN
Q96IT1	ZN496_HUMAN
P30536	TSPOA_HUMAN
Q9NZM5	GSCR2_HUMAN
Q8N4H5	TOM5_HUMAN
O14770	MEIS2_HUMAN
Q16633	OBF1_HUMAN
Q9NS71	GKN1_HUMAN
O43865	SAHH2_HUMAN
Q8TBM7	TM254_HUMAN
Q96A35	RM24_HUMAN
P10398	ARAF_HUMAN
Q8WVX3	CD003_HUMAN
Q96GY0	ZC21A_HUMAN
Q9NQZ6	ZC4H2_HUMAN
P51808	DYLT3_HUMAN
Q8TBQ9	KISHA_HUMAN
Q8IZ63	PRR22_HUMAN
Q9NRS6	SNX15_HUMAN
O60262	GBG7_HUMAN
Q8TBF5	PIGX_HUMAN
P69892	HBG2_HUMAN
P08567	PLEK_HUMAN
Q8IYN2	TCAL8_HUMAN
O75909	CCNK_HUMAN
P82980	RET5_HUMAN
Q8N998	CCD89_HUMAN
O14807	RASM_HUMAN
Q5T7M9	FA69A_HUMAN
Q99750	MDFI_HUMAN
O95295	SNAPN_HUMAN
Q7L5A8	FA2H_HUMAN
P98066	TSG6_HUMAN
Q5VSY0	GKAP1_HUMAN
Q9Y2S0	RPAC2_HUMAN
P56378	68MP_HUMAN
Q9NX57	RAB20_HUMAN
P36955	PEDF_HUMAN
P55198	AF17_HUMAN
Q5D1E8	ZC12A_HUMAN
P17028	ZNF24_HUMAN
Q9NWS9	ZN446_HUMAN
Q7L8A9	VASH1_HUMAN
Q8N8U2	CDYL2_HUMAN
Q15661	TRYB1_HUMAN
Q8TF71	MOT10_HUMAN
O95989	NUDT3_HUMAN
P36382	CXA5_HUMAN
P25101	EDNRA_HUMAN
Q8WYH8	ING5_HUMAN
Q99731	CCL19_HUMAN
Q8WW12	PCNP_HUMAN
Q92882	OSTF1_HUMAN
P35372	OPRM_HUMAN
P14210	HGF_HUMAN
Q15772	SPEG_HUMAN
Q96BM0	I27L1_HUMAN
Q7Z7J5	DPPA2_HUMAN
Q6NXP0	EFC12_HUMAN
Q5VTL8	PR38B_HUMAN
O75828	CBR3_HUMAN
Q96QB4	Q96QB4_HUMAN
Q9UKJ1	PILRA_HUMAN
O75586	MED6_HUMAN
P49336	CDK8_HUMAN
Q12756	KIF1A_HUMAN
Q96J02	ITCH_HUMAN
P20916	MAG_HUMAN
Q15723	ELF2_HUMAN
Q8TAS6	Q8TAS6_HUMAN
P18545	CNRG_HUMAN
Q5JY77	GASP1_HUMAN
Q5T124	UBX11_HUMAN
A1KXE4	F168B_HUMAN
A1L0V1	A1L0V1_HUMAN
O95681	O95681_HUMAN
P25788	PSA3_HUMAN
P49759	CLK1_HUMAN
P04439	1A03_HUMAN
P15814	IGLL1_HUMAN
B3KS36	B3KS36_HUMAN
Q9HA82	CERS4_HUMAN
P49908	SEPP1_HUMAN
Q9Y371	SHLB1_HUMAN
Q9HB63	NET4_HUMAN
Q5SRE7	PHYD1_HUMAN
Q9NZQ3	SPN90_HUMAN
Q6FH22	Q6FH22_HUMAN
Q8WY48	Q8WY48_HUMAN
P09455	RET1_HUMAN
Q8WV28	BLNK_HUMAN
Q86WN1	FCSD1_HUMAN
Q15691	MARE1_HUMAN
Q68DS7	Q68DS7_HUMAN
Q06330	SUH_HUMAN
D9YZU5	D9YZU5_HUMAN
E5FQ95	E5FQ95_HUMAN
D7RIH8	D7RIH8_HUMAN
B1PKY1	B1PKY1_HUMAN
Q8N726	ARF_HUMAN
O15027	SC16A_HUMAN
Q00653	NFKB2_HUMAN
O15460	P4HA2_HUMAN
O43837	IDH3B_HUMAN
O75323	NIPS2_HUMAN
O60812	HNRC1_HUMAN
P13674	P4HA1_HUMAN
P30047	GFRP_HUMAN
P51649	SSDH_HUMAN
P55735	SEC13_HUMAN
Q13557	KCC2D_HUMAN
Q9NWM8	FKB14_HUMAN
P42771	CDN2A_HUMAN
Q15628	TRADD_HUMAN
P49915	GUAA_HUMAN
Q99873	ANM1_HUMAN
O76013	KRT36_HUMAN
P28676	GRAN_HUMAN
B3KR20	B3KR20_HUMAN
P22105	TENX_HUMAN
A4D177	A4D177_HUMAN
Q14517	FAT1_HUMAN
Q5SSJ5	HP1B3_HUMAN
P40189	IL6RB_HUMAN
Q9NZC7	WWOX_HUMAN
Q9NXR1	NDE1_HUMAN
Q15554	TERF2_HUMAN
Q53TN4	CYBR1_HUMAN
O14683	P5I11_HUMAN
Q8IXI1	MIRO2_HUMAN
O15400	STX7_HUMAN
P35869	AHR_HUMAN
Q9HA65	TBC17_HUMAN
Q5TGY1	TMCO4_HUMAN
O15217	GSTA4_HUMAN
Q8WX93	PALLD_HUMAN
Q9Y673	ALG5_HUMAN
Q7L5D6	GET4_HUMAN
P01023	A2MG_HUMAN
P41221	WNT5A_HUMAN
P40123	CAP2_HUMAN
Q9UPN7	PP6R1_HUMAN
P17947	SPI1_HUMAN
Q9BZ29	DOCK9_HUMAN
P38432	COIL_HUMAN
Q86T03	TM55B_HUMAN
P55145	MANF_HUMAN
Q9ULM3	YETS2_HUMAN
Q58DX5	NADL2_HUMAN
Q9NQ79	CRAC1_HUMAN
Q8TAP6	CEP76_HUMAN
P98172	EFNB1_HUMAN
Q99466	NOTC4_HUMAN
Q9NUJ3	T11L1_HUMAN
Q6UX71	PXDC2_HUMAN
P43405	KSYK_HUMAN
Q93052	LPP_HUMAN
Q9BXS4	TMM59_HUMAN
Q8N6L0	KASH5_HUMAN
A3KMH1	VWA8_HUMAN
P52943	CRIP2_HUMAN
Q6UB35	C1TM_HUMAN
Q9BVG8	KIFC3_HUMAN
Q9C0C2	TB182_HUMAN
Q96K76	UBP47_HUMAN
Q9P0P0	RN181_HUMAN
Q96NA8	TSNA1_HUMAN
O60493	SNX3_HUMAN
O43164	PJA2_HUMAN
Q9Y2U8	MAN1_HUMAN
O95236	APOL3_HUMAN
Q13459	MYO9B_HUMAN
Q8WXE0	CSKI2_HUMAN
P10301	RRAS_HUMAN
Q9HC77	CENPJ_HUMAN
P62942	FKB1A_HUMAN
Q9UKX2	MYH2_HUMAN
P27352	IF_HUMAN
O95183	VAMP5_HUMAN
Q9GZT4	SRR_HUMAN
Q99439	CNN2_HUMAN
Q12946	FOXF1_HUMAN
Q96J84	KIRR1_HUMAN
P51798	CLCN7_HUMAN
Q9UGI8	TES_HUMAN
Q13671	RIN1_HUMAN
P07384	CAN1_HUMAN
P15260	INGR1_HUMAN
P28290	SSFA2_HUMAN
P62508	ERR3_HUMAN
P40879	S26A3_HUMAN
Q15415	RBY1F_HUMAN
Q92526	TCPW_HUMAN
Q05D60	DEUP1_HUMAN
Q96RT7	GCP6_HUMAN
Q9H694	BICC1_HUMAN
Q8NDN9	RCBT1_HUMAN
Q9NYQ7	CELR3_HUMAN
Q3SXM5	HSDL1_HUMAN
P52565	GDIR1_HUMAN
Q15113	PCOC1_HUMAN
P51911	CNN1_HUMAN
P51809	VAMP7_HUMAN
Q16739	CEGT_HUMAN
O94929	ABLM3_HUMAN
Q92537	SUSD6_HUMAN
P10586	PTPRF_HUMAN
O75381	PEX14_HUMAN
Q13064	MKRN3_HUMAN
Q9HCH0	NCK5L_HUMAN
Q16832	DDR2_HUMAN
Q9NR46	SHLB2_HUMAN
Q8N357	S35F6_HUMAN
P46100	ATRX_HUMAN
Q9P266	JCAD_HUMAN
Q4G0G2	H1AS1_HUMAN
Q9BV68	RN126_HUMAN
Q4L180	FIL1L_HUMAN
Q8HWS3	RFX6_HUMAN
P62699	YPEL5_HUMAN
O60503	ADCY9_HUMAN
Q9H9B1	EHMT1_HUMAN
Q8IUH5	ZDH17_HUMAN
J3QS41	J3QS41_HUMAN
Q6N094	Q6N094_HUMAN
Q9P1T7	MDFIC_HUMAN
P29323	EPHB2_HUMAN
O60716	CTND1_HUMAN
Q9Y6I3	EPN1_HUMAN
Q8NB49	AT11C_HUMAN
Q15404	RSU1_HUMAN
P29536	LMOD1_HUMAN
O95302	FKBP9_HUMAN
A0MZ66	SHOT1_HUMAN
Q9H3U5	MFSD1_HUMAN
P22694	KAPCB_HUMAN
Q9UEW3	MARCO_HUMAN
P52926	HMGA2_HUMAN
Q15262	PTPRK_HUMAN
P29083	T2EA_HUMAN
Q63HK5	TSH3_HUMAN
Q96PU5	NED4L_HUMAN
Q13416	ORC2_HUMAN
Q6PJ69	TRI65_HUMAN
Q9GZU8	F192A_HUMAN
P10242	MYB_HUMAN
Q12955	ANK3_HUMAN
Q8N4Q1	MIA40_HUMAN
O00161	SNP23_HUMAN
Q68DQ2	CRBG3_HUMAN
O95456	PSMG1_HUMAN
P50542	PEX5_HUMAN
Q9UFD9	RIM3A_HUMAN
Q8TDB4	HUMMR_HUMAN
Q9GZM8	NDEL1_HUMAN
O00471	EXOC5_HUMAN
Q8NC42	RN149_HUMAN
Q9P2D7	DYH1_HUMAN
P54760	EPHB4_HUMAN
Q92759	TF2H4_HUMAN
Q9BT88	SYT11_HUMAN
Q9NUQ6	SPS2L_HUMAN
P49720	PSB3_HUMAN
Q9H6Y7	RN167_HUMAN
Q9Y5Z0	BACE2_HUMAN
Q14997	PSME4_HUMAN
Q9UJV3	TRIM1_HUMAN
P11441	UBL4A_HUMAN
Q5VWX1	KHDR2_HUMAN
Q6UX15	LAYN_HUMAN
Q99575	POP1_HUMAN
O60925	PFD1_HUMAN
Q9UBG0	MRC2_HUMAN
Q01892	SPIB_HUMAN
O60499	STX10_HUMAN
O75781	PALM_HUMAN
Q9HCU0	CD248_HUMAN
P42858	HD_HUMAN
Q13136	LIPA1_HUMAN
Q9BV19	CA050_HUMAN
Q8TF42	UBS3B_HUMAN
P53701	CCHL_HUMAN
Q9UJJ9	GNPTG_HUMAN
Q9BTU6	P4K2A_HUMAN
Q15036	SNX17_HUMAN
Q53G59	KLH12_HUMAN
Q86YV9	HPS6_HUMAN
Q9Y6N7	ROBO1_HUMAN
Q5JSL3	DOC11_HUMAN
P11047	LAMC1_HUMAN
O95994	AGR2_HUMAN
Q6AI12	ANR40_HUMAN
Q9BT67	NFIP1_HUMAN
Q96BW1	UPP_HUMAN
P15622	ZN250_HUMAN
Q5W0B1	RN219_HUMAN
P49006	MRP_HUMAN
O60494	CUBN_HUMAN
Q9Y5K5	UCHL5_HUMAN
Q9BXN2	CLC7A_HUMAN
Q86VY9	T200A_HUMAN
P42702	LIFR_HUMAN
Q86UA1	PRP39_HUMAN
Q96AA8	JKIP2_HUMAN
P51812	KS6A3_HUMAN
Q9UBB9	TFP11_HUMAN
Q9P2E5	CHPF2_HUMAN
Q8TCT7	SPP2B_HUMAN
Q15746	MYLK_HUMAN
Q86Y13	DZIP3_HUMAN
P05362	ICAM1_HUMAN
Q86WC4	OSTM1_HUMAN
Q9Y561	LRP12_HUMAN
Q00987	MDM2_HUMAN
Q3T906	GNPTA_HUMAN
Q8NDH2	CC168_HUMAN
Q7Z333	SETX_HUMAN
Q92692	PVRL2_HUMAN
Q9NYL2	MLTK_HUMAN
Q5R3I4	TTC38_HUMAN
Q9UNN8	EPCR_HUMAN
Q8NEY1	NAV1_HUMAN
Q9BZ71	PITM3_HUMAN
Q15334	L2GL1_HUMAN
Q9H8M9	EVA1A_HUMAN
P15586	GNS_HUMAN
Q8TB96	TIP_HUMAN
P55345	ANM2_HUMAN
Q2PZI1	D19L1_HUMAN
Q13049	TRI32_HUMAN
Q9UM47	NOTC3_HUMAN
P45378	TNNT3_HUMAN
Q9UBN6	TR10D_HUMAN
Q9NVM1	EVA1B_HUMAN
P22413	ENPP1_HUMAN
Q13643	FHL3_HUMAN
Q6N089	Q6N089_HUMAN
Q7Z351	Q7Z351_HUMAN
P0DMV9	HS71B_HUMAN
A0A024R8K8	A0A024R8K8_HUMAN
Q01831	XPC_HUMAN
A4D0U5	A4D0U5_HUMAN
Q96IR5	Q96IR5_HUMAN
B2RCM5	B2RCM5_HUMAN
Q86V58	Q86V58_HUMAN
P06756	ITAV_HUMAN
Q13415	ORC1_HUMAN
Q99741	CDC6_HUMAN
P30837	AL1B1_HUMAN
E9KL48	E9KL48_HUMAN
B0S7P4	B0S7P4_HUMAN
A4D1U3	A4D1U3_HUMAN
B2R4S9	B2R4S9_HUMAN
A8K4C8	A8K4C8_HUMAN
Q6IB29	Q6IB29_HUMAN
A8K517	A8K517_HUMAN
E5KNY5	E5KNY5_HUMAN
P03989	1B27_HUMAN
P78317	RNF4_HUMAN
Q15573	TAF1A_HUMAN
Q53T94	TAF1B_HUMAN
P21580	TNAP3_HUMAN
Q6VMQ6	MCAF1_HUMAN
Q8NAK8	Q8NAK8_HUMAN
Q16635	TAZ_HUMAN
Q9H2K2	TNKS2_HUMAN
Q6PJR7	Q6PJR7_HUMAN
O95271	TNKS1_HUMAN
Q9H252	KCNH6_HUMAN
Q9NWZ5	UCKL1_HUMAN
Q9BQ50	TREX2_HUMAN
O00182	LEG9_HUMAN
P30260	CDC27_HUMAN
Q9UJX3	APC7_HUMAN
O96019	ACL6A_HUMAN
Q9Y4B6	VPRBP_HUMAN
Q13087	PDIA2_HUMAN
P41227	NAA10_HUMAN
B2RTY4	MYO9A_HUMAN
Q70EL1	UBP54_HUMAN
P28482	MK01_HUMAN
Q9ULW3	ABT1_HUMAN
O15259	NPHP1_HUMAN
P16333	NCK1_HUMAN
P42680	TEC_HUMAN
Q9Y5X1	SNX9_HUMAN
A4FTV9	A4FTV9_HUMAN
O75446	SAP30_HUMAN
P41218	MNDA_HUMAN
Q5VUU6	Q5VUU6_HUMAN
P22830	HEMH_HUMAN
Q8TBK6	ZCH10_HUMAN
Q9NQH7	XPP3_HUMAN
Q9C0J8	WDR33_HUMAN
O14548	COX7R_HUMAN
Q5SYE7	NHSL1_HUMAN
Q96KP1	EXOC2_HUMAN
P14406	CX7A2_HUMAN
Q99735	MGST2_HUMAN
O95721	SNP29_HUMAN
Q12899	TRI26_HUMAN
Q96RF0	SNX18_HUMAN
Q9NW64	RBM22_HUMAN
Q96QT4	TRPM7_HUMAN
Q8IZT6	ASPM_HUMAN
Q9P031	TAP26_HUMAN
Q5T2T1	MPP7_HUMAN
Q9NVE7	PANK4_HUMAN
Q7L5Y9	MAEA_HUMAN
O95260	ATE1_HUMAN
Q9BYC5	FUT8_HUMAN
Q8N8J7	CD032_HUMAN
Q96JB5	CK5P3_HUMAN
Q9BRX8	F213A_HUMAN
Q06190	P2R3A_HUMAN
O00507	USP9Y_HUMAN
O75487	GPC4_HUMAN
Q96PY6	NEK1_HUMAN
O43920	NDUS5_HUMAN
Q9ULK5	VANG2_HUMAN
Q8IVS2	FABD_HUMAN
Q8TAA9	VANG1_HUMAN
O15211	RGL2_HUMAN
Q15435	PP1R7_HUMAN
Q5JV73	FRPD3_HUMAN
O43427	FIBP_HUMAN
P34741	SDC2_HUMAN
P35556	FBN2_HUMAN
Q9BW72	HIG2A_HUMAN
O95167	NDUA3_HUMAN
Q8WUA4	TF3C2_HUMAN
Q5VT98	PRA20_HUMAN
Q9Y6M9	NDUB9_HUMAN
Q9Y512	SAM50_HUMAN
Q5VWQ0	RSBN1_HUMAN
Q96QC0	PP1RA_HUMAN
Q9NZI7	UBIP1_HUMAN
Q9UET6	TRM7_HUMAN
Q96IZ0	PAWR_HUMAN
P49821	NDUV1_HUMAN
Q9ULH0	KDIS_HUMAN
Q9H871	RMD5A_HUMAN
O43464	HTRA2_HUMAN
Q9ULF5	S39AA_HUMAN
Q9P2J3	KLHL9_HUMAN
Q66PJ3	AR6P4_HUMAN
P19404	NDUV2_HUMAN
Q92901	RL3L_HUMAN
Q9HCM4	E41L5_HUMAN
Q96P47	AGAP3_HUMAN
O95249	GOSR1_HUMAN
Q1ED39	KNOP1_HUMAN
P42568	AF9_HUMAN
Q9P2N5	RBM27_HUMAN
Q9UKF6	CPSF3_HUMAN
Q9UL63	MKLN1_HUMAN
Q969S3	ZN622_HUMAN
Q6ZPD9	D19L3_HUMAN
Q53GT1	KLH22_HUMAN
P05026	AT1B1_HUMAN
P61421	VA0D1_HUMAN
Q6ZSJ8	CA122_HUMAN
Q9H0I2	ENKD1_HUMAN
Q8N567	ZCHC9_HUMAN
P20719	HXA5_HUMAN
Q6PD62	CTR9_HUMAN
Q9BY44	EIF2A_HUMAN
Q9C0H6	KLHL4_HUMAN
Q93050	VPP1_HUMAN
O75431	MTX2_HUMAN
P35610	SOAT1_HUMAN
Q8NG31	CASC5_HUMAN
Q86YS7	C2CD5_HUMAN
P01891	1A68_HUMAN
Q8IVV7	GID4_HUMAN
Q07864	DPOE1_HUMAN
Q92791	SC65_HUMAN
Q9P2I0	CPSF2_HUMAN
Q14493	SLBP_HUMAN
Q8N5P1	ZC3H8_HUMAN
O95169	NDUB8_HUMAN
Q9H4A5	GLP3L_HUMAN
Q8IUR7	ARMC8_HUMAN
Q6ZN17	LN28B_HUMAN
O75787	RENR_HUMAN
Q8NC56	LEMD2_HUMAN
Q3ZAQ7	VMA21_HUMAN
Q15904	VAS1_HUMAN
O43502	RA51C_HUMAN
O43566	RGS14_HUMAN
Q86X55	CARM1_HUMAN
O75771	RA51D_HUMAN
P15170	ERF3A_HUMAN
P27695	APEX1_HUMAN
P40337	VHL_HUMAN
Q03060	CREM_HUMAN
Q13642	FHL1_HUMAN
Q15257	PTPA_HUMAN
Q15596	NCOA2_HUMAN
Q6IPX3	TCAL6_HUMAN
Q7RTU3	OLIG3_HUMAN
Q8IV48	ERI1_HUMAN
Q8NC24	RELL2_HUMAN
Q92754	AP2C_HUMAN
Q93034	CUL5_HUMAN
Q96NC0	ZMAT2_HUMAN
Q9BRK0	REEP2_HUMAN
Q9BWU0	NADAP_HUMAN
Q9BZE9	ASPC1_HUMAN
Q9H4D5	NXF3_HUMAN
Q9UHF5	IL17B_HUMAN
Q9UNP9	PPIE_HUMAN
Q9Y4C8	RBM19_HUMAN
Q9Y5Z7	HCFC2_HUMAN
Q9NR22	ANM8_HUMAN
Q9NVM4	ANM7_HUMAN
Q96LA8	ANM6_HUMAN
P00739	HPTR_HUMAN
Q9BRQ0	PYGO2_HUMAN
O43318	M3K7_HUMAN
O60678	ANM3_HUMAN
Q04725	TLE2_HUMAN
Q71F23	CENPU_HUMAN
P38606	VATA_HUMAN
Q9UIL1	SCOC_HUMAN
Q68D85	NR3L1_HUMAN
Q8N8A2	ANR44_HUMAN
Q8NB46	ANR52_HUMAN
Q8WV44	TRI41_HUMAN
Q71UI9	H2AV_HUMAN
Q9NR28	DBLOH_HUMAN
P52435	RPB11_HUMAN
Q14574	DSC3_HUMAN
Q66LE6	2ABD_HUMAN
Q9Y3E2	BOLA1_HUMAN
Q9UQ13	SHOC2_HUMAN
P51608	MECP2_HUMAN
Q9C0C9	UBE2O_HUMAN
P54198	HIRA_HUMAN
Q9H6T3	RPAP3_HUMAN
Q9UPU5	UBP24_HUMAN
Q6ZU65	UBN2_HUMAN
Q4G0N4	NAKD2_HUMAN
P78332	RBM6_HUMAN
Q99567	NUP88_HUMAN
P53803	RPAB4_HUMAN
P25440	BRD2_HUMAN
O60547	GMDS_HUMAN
P82909	RT36_HUMAN
Q96EE3	SEH1_HUMAN
Q9H4L5	OSBL3_HUMAN
Q9Y2Z0	SGT1_HUMAN
O43172	PRP4_HUMAN
Q96C92	SDCG3_HUMAN
Q9UKV8	AGO2_HUMAN
P49916	DNLI3_HUMAN
Q8IXW5	RPAP2_HUMAN
P13798	ACPH_HUMAN
P36954	RPB9_HUMAN
O94766	B3GA3_HUMAN
Q9H5V9	CX056_HUMAN
Q8TBX8	PI42C_HUMAN
Q8IZL8	PELP1_HUMAN
Q86U38	NOP9_HUMAN
P11171	41_HUMAN
O00178	GTPB1_HUMAN
Q8WYA0	IFT81_HUMAN
Q8N878	FRMD1_HUMAN
Q02218	ODO1_HUMAN
P04066	FUCO_HUMAN
Q9UGN5	PARP2_HUMAN
Q5T0T0	MARH8_HUMAN
Q9Y2B0	CNPY2_HUMAN
P42773	CDN2C_HUMAN
Q5UCC4	EMC10_HUMAN
Q86XK2	FBX11_HUMAN
P14735	IDE_HUMAN
P10075	GLI4_HUMAN
Q8NDF8	PAPD5_HUMAN
Q9Y4C1	KDM3A_HUMAN
Q8WUD6	CHPT1_HUMAN
Q96JN8	NEUL4_HUMAN
P08559	ODPA_HUMAN
Q7Z5N4	SDK1_HUMAN
Q15042	RB3GP_HUMAN
Q14195	DPYL3_HUMAN
Q4KMP7	TB10B_HUMAN
Q9Y2J2	E41L3_HUMAN
Q08AD1	CAMP2_HUMAN
Q96RR1	PEO1_HUMAN
O43395	PRPF3_HUMAN
Q9BZF2	OSBL7_HUMAN
O94762	RECQ5_HUMAN
Q09328	MGT5A_HUMAN
O15504	NUPL2_HUMAN
Q8IV63	VRK3_HUMAN
Q00526	CDK3_HUMAN
Q5SY16	NOL9_HUMAN
P62310	LSM3_HUMAN
P35244	RFA3_HUMAN
Q9Y6Y8	S23IP_HUMAN
O43148	MCES_HUMAN
O15514	RPB4_HUMAN
Q9NUW8	TYDP1_HUMAN
Q9H4L4	SENP3_HUMAN
P0CAP2	GRL1A_HUMAN
O00330	ODPX_HUMAN
Q8N9R8	SCAI_HUMAN
Q9BV38	WDR18_HUMAN
Q96B36	AKTS1_HUMAN
Q9BZF3	OSBL6_HUMAN
Q6P587	FAHD1_HUMAN
O75170	PP6R2_HUMAN
Q96EE4	CC126_HUMAN
Q7Z739	YTHD3_HUMAN
Q9P000	COMD9_HUMAN
P43378	PTN9_HUMAN
P48426	PI42A_HUMAN
Q8IUE6	H2A2B_HUMAN
P49005	DPOD2_HUMAN
P42229	STA5A_HUMAN
O14757	CHK1_HUMAN
P23921	RIR1_HUMAN
P18074	ERCC2_HUMAN
Q7L7X3	TAOK1_HUMAN
Q96C12	ARMC5_HUMAN
P07478	TRY2_HUMAN
Q15349	KS6A2_HUMAN
Q9H4P4	RNF41_HUMAN
Q8WY36	BBX_HUMAN
Q15418	KS6A1_HUMAN
O75683	SURF6_HUMAN
Q9UIV1	CNOT7_HUMAN
O60613	SEP15_HUMAN
Q9UII4	HERC5_HUMAN
Q8N3Y7	RDHE2_HUMAN
P78346	RPP30_HUMAN
P46063	RECQ1_HUMAN
P98173	FAM3A_HUMAN
Q5T447	HECD3_HUMAN
P12955	PEPD_HUMAN
Q30KQ2	DB130_HUMAN
Q9UPY6	WASF3_HUMAN
Q9UPP1	PHF8_HUMAN
Q9BQ48	RM34_HUMAN
Q7Z478	DHX29_HUMAN
Q13370	PDE3B_HUMAN
Q9BYC8	RM32_HUMAN
Q05469	LIPS_HUMAN
Q2NKX8	ERC6L_HUMAN
O43149	ZZEF1_HUMAN
Q7KZI7	MARK2_HUMAN
Q01433	AMPD2_HUMAN
Q9NZL9	MAT2B_HUMAN
P52756	RBM5_HUMAN
Q96PD5	PGRP2_HUMAN
P27361	MK03_HUMAN
Q86T65	DAAM2_HUMAN
P58546	MTPN_HUMAN
Q8IX15	HOMEZ_HUMAN
P36969	GPX4_HUMAN
P56277	CMC4_HUMAN
O95900	TRUB2_HUMAN
Q5QP82	DCA10_HUMAN
Q9H7B2	RPF2_HUMAN
Q9Y2Z4	SYYM_HUMAN
Q96FX7	TRM61_HUMAN
A6NFI3	ZN316_HUMAN
O95478	NSA2_HUMAN
Q06124	PTN11_HUMAN
P33316	DUT_HUMAN
Q92558	WASF1_HUMAN
P0C0P6	NPS_HUMAN
P06280	AGAL_HUMAN
Q15397	K0020_HUMAN
Q96DI7	SNR40_HUMAN
P79522	PRR3_HUMAN
Q9UM13	APC10_HUMAN
Q9NZN8	CNOT2_HUMAN
Q9UJX4	APC5_HUMAN
Q6GYQ0	RGPA1_HUMAN
Q9NVS2	RT18A_HUMAN
Q9H8Y5	ANKZ1_HUMAN
O75175	CNOT3_HUMAN
O15381	NVL_HUMAN
Q9H1A3	METL9_HUMAN
Q7L0Y3	MRRP1_HUMAN
O75818	RPP40_HUMAN
Q13042	CDC16_HUMAN
Q96EL2	RT24_HUMAN
Q9HA64	KT3K_HUMAN
Q9ULM6	CNOT6_HUMAN
O94898	LRIG2_HUMAN
Q96DE5	APC16_HUMAN
Q92618	ZN516_HUMAN
Q9H171	ZBP1_HUMAN
Q9Y572	RIPK3_HUMAN
P13500	CCL2_HUMAN
P15498	VAV_HUMAN
Q9HCM1	K1551_HUMAN
P29375	KDM5A_HUMAN
Q7Z429	LFG1_HUMAN
P00439	PH4H_HUMAN
P21860	ERBB3_HUMAN
Q9NY74	ETAA1_HUMAN
Q3MJ40	C144B_HUMAN
Q4V328	GRAP1_HUMAN
O60879	DIAP2_HUMAN
O00401	WASL_HUMAN
Q8IZ21	PHAR4_HUMAN
Q96SN8	CK5P2_HUMAN
Q7Z3E2	CC186_HUMAN
Q9NXG0	CNTLN_HUMAN
Q8ND30	LIPB2_HUMAN
O75179	ANR17_HUMAN
Q9NZN5	ARHGC_HUMAN
Q9BXL7	CAR11_HUMAN
O94972	TRI37_HUMAN
Q2M3G4	SHRM1_HUMAN
Q8N8U9	BMPER_HUMAN
P29122	PCSK6_HUMAN
Q96RL1	UIMC1_HUMAN
O94953	KDM4B_HUMAN
Q13127	REST_HUMAN
Q96KR1	ZFR_HUMAN
Q9NVR5	KTU_HUMAN
P00740	FA9_HUMAN
P24043	LAMA2_HUMAN
P41235	HNF4A_HUMAN
Q8TCN5	ZN507_HUMAN
Q92748	THRSP_HUMAN
Q96RI1	NR1H4_HUMAN
Q7Z3S9	NT2NL_HUMAN
Q9NYW8	RBAK_HUMAN
Q9UJY4	GGA2_HUMAN
Q96AE4	FUBP1_HUMAN
Q5M9N0	CD158_HUMAN
O14640	DVL1_HUMAN
Q9P2M7	CING_HUMAN
P35749	MYH11_HUMAN
Q9UGI0	ZRAN1_HUMAN
Q96Q89	KI20B_HUMAN
Q96ST8	CEP89_HUMAN
Q9BVJ6	UT14A_HUMAN
P12259	FA5_HUMAN
P0C0L5	CO4B_HUMAN
Q5JSZ5	PRC2B_HUMAN
O94913	PCF11_HUMAN
F8W7T7	F8W7T7_HUMAN
Q01085	TIAR_HUMAN
Q7KZ85	SPT6H_HUMAN
Q6UXV4	MIC27_HUMAN
P56962	STX17_HUMAN
Q9NZ09	UBAP1_HUMAN
P49321	NASP_HUMAN
Q86T75	NBPFB_HUMAN
Q5W0Q7	USPL1_HUMAN
O75197	LRP5_HUMAN
Q86VE9	SERC5_HUMAN
Q9NPG4	PCD12_HUMAN
Q8NA29	NLS1_HUMAN
Q8IWB9	TEX2_HUMAN
P36956	SRBP1_HUMAN
O75387	LAT3_HUMAN
O43159	RRP8_HUMAN
Q9GZU2	PEG3_HUMAN
Q9NPI7	KRCC1_HUMAN
Q9UKL3	C8AP2_HUMAN
Q9Y4B4	ARIP4_HUMAN
Q69YQ0	CYTSA_HUMAN
P52735	VAV2_HUMAN
Q9BU62	Q9BU62_HUMAN
Q6P0N6	Q6P0N6_HUMAN
P15621	ZNF44_HUMAN
Q5VVJ2	MYSM1_HUMAN
P62987	RL40_HUMAN
Q13153	PAK1_HUMAN
E5KTA5	E5KTA5_HUMAN
P17676	CEBPB_HUMAN
P49715	CEBPA_HUMAN
Q96QZ7	MAGI1_HUMAN
Q9HBE1	PATZ1_HUMAN
Q8TAE8	G45IP_HUMAN
Q8TCT4	Q8TCT4_HUMAN
Q9GZM7	TINAL_HUMAN
O00754	MA2B1_HUMAN
Q16512	PKN1_HUMAN
Q8IWT6	LRC8A_HUMAN
P67812	SC11A_HUMAN
Q9ULG6	CCPG1_HUMAN
Q8IWI9	MGAP_HUMAN
Q9BVC4	LST8_HUMAN
P02538	K2C6A_HUMAN
Q9Y570	PPME1_HUMAN
Q86YD7	F90A1_HUMAN
P15408	FOSL2_HUMAN
Q8TB36	GDAP1_HUMAN
Q66K74	MAP1S_HUMAN
O14617	AP3D1_HUMAN
P48167	GLRB_HUMAN
Q9HBR0	S38AA_HUMAN
Q16585	SGCB_HUMAN
P35052	GPC1_HUMAN
Q96HH9	GRAM3_HUMAN
Q9UKU6	TRHDE_HUMAN
Q4ZIN3	MBRL_HUMAN
O95864	FADS2_HUMAN
Q8NBP0	TTC13_HUMAN
Q96HA8	NTAQ1_HUMAN
Q9H0H5	RGAP1_HUMAN
Q9Y6N9	USH1C_HUMAN
O15305	PMM2_HUMAN
Q9NP58	ABCB6_HUMAN
Q9BZQ6	EDEM3_HUMAN
P49760	CLK2_HUMAN
Q8TAT6	NPL4_HUMAN
Q5K4L6	S27A3_HUMAN
Q9NP81	SYSM_HUMAN
Q96G97	BSCL2_HUMAN
Q9BXK5	B2L13_HUMAN
P21980	TGM2_HUMAN
Q92629	SGCD_HUMAN
Q8WZ71	TM158_HUMAN
Q96CP6	GRM1A_HUMAN
Q08431	MFGM_HUMAN
O43670	ZN207_HUMAN
Q9Y4W2	LAS1L_HUMAN
Q92890	UFD1_HUMAN
Q96T23	RSF1_HUMAN
Q9BW85	CCD94_HUMAN
P11308	ERG_HUMAN
Q8WWH5	TRUB1_HUMAN
Q8NCL4	GALT6_HUMAN
Q9HCL0	PCD18_HUMAN
Q16825	PTN21_HUMAN
Q9UKV5	AMFR_HUMAN
Q9HD20	AT131_HUMAN
P22314	UBA1_HUMAN
Q05516	ZBT16_HUMAN
Q5VT06	CE350_HUMAN
Q9UMS5	PHTF1_HUMAN
P20020	AT2B1_HUMAN
Q6PCB7	S27A1_HUMAN
Q96C01	F136A_HUMAN
Q14978	NOLC1_HUMAN
Q14209	E2F2_HUMAN
Q5JSB6	Q5JSB6_HUMAN
Q14188	TFDP2_HUMAN
O96020	CCNE2_HUMAN
Q08050	FOXM1_HUMAN
O00220	TR10A_HUMAN
Q9H0C5	BTBD1_HUMAN
P31274	HXC9_HUMAN
Q9BX70	BTBD2_HUMAN
P49815	TSC2_HUMAN
O43166	SI1L1_HUMAN
P17936	IBP3_HUMAN
P17275	JUNB_HUMAN
P17535	JUND_HUMAN
P04198	MYCN_HUMAN
Q9NQC7	CYLD_HUMAN
O14746	TERT_HUMAN
O15304	SIVA_HUMAN
Q53X12	Q53X12_HUMAN
P26045	PTN3_HUMAN
P48029	SC6A8_HUMAN
P54646	AAPK2_HUMAN
A8MPS7	YDJC_HUMAN
Q01628	IFM3_HUMAN
Q5T7W7	TSTD2_HUMAN
Q01970	PLCB3_HUMAN
Q9H0E3	SP130_HUMAN
Q15561	TEAD4_HUMAN
Q9P2H0	CE126_HUMAN
Q15329	E2F5_HUMAN
Q8N2X6	EXAS1_HUMAN
P11802	CDK4_HUMAN
O15439	MRP4_HUMAN
Q92508	PIEZ1_HUMAN
Q5TGN6	Q5TGN6_HUMAN
O43586	PPIP1_HUMAN
P37837	TALDO_HUMAN
Q8NDX5	PHC3_HUMAN
Q13478	IL18R_HUMAN
Q9Y2Q3	GSTK1_HUMAN
O94919	ENDD1_HUMAN
Q9Y3A3	PHOCN_HUMAN
Q96CA5	BIRC7_HUMAN
Q14696	MESD_HUMAN
Q9C0E8	LNP_HUMAN
Q15022	SUZ12_HUMAN
Q9NRY4	RHG35_HUMAN
P46940	IQGA1_HUMAN
Q96EK4	THA11_HUMAN
P05186	PPBT_HUMAN
O00257	CBX4_HUMAN
P41247	PLPL4_HUMAN
Q9NVA4	T184C_HUMAN
Q9UHR5	S30BP_HUMAN
Q06587	RING1_HUMAN
Q12986	NFX1_HUMAN
Q8IZ96	CKLF1_HUMAN
Q8TCE9	PPL13_HUMAN
Q9BZK7	TBL1R_HUMAN
Q53FD0	ZC21C_HUMAN
Q6DD88	ATLA3_HUMAN
Q9GZP9	DERL2_HUMAN
Q17RD7	SYT16_HUMAN
Q13485	SMAD4_HUMAN
P24864	CCNE1_HUMAN
P61968	LMO4_HUMAN
P78383	S35B1_HUMAN
Q13123	RED_HUMAN
Q8N5A5	ZGPAT_HUMAN
Q9BYG5	PAR6B_HUMAN
Q08174	PCDH1_HUMAN
O43292	GPAA1_HUMAN
Q9H490	PIGU_HUMAN
P35250	RFC2_HUMAN
Q5UIP0	RIF1_HUMAN
O95807	TM50A_HUMAN
Q96SY0	VWA9_HUMAN
P30532	ACHA5_HUMAN
P17174	AATC_HUMAN
Q96K19	RN170_HUMAN
Q5HYI8	RABL3_HUMAN
Q8N697	S15A4_HUMAN
Q16836	HCDH_HUMAN
P54368	OAZ1_HUMAN
Q96BJ3	AIDA_HUMAN
Q9C086	IN80B_HUMAN
Q6P0N0	M18BP_HUMAN
Q8TEA8	DTD1_HUMAN
Q14332	FZD2_HUMAN
Q9GZM5	YIPF3_HUMAN
Q9BWL3	CA043_HUMAN
Q9BSR8	YIPF4_HUMAN
Q15858	SCN9A_HUMAN
Q16533	SNPC1_HUMAN
Q15788	NCOA1_HUMAN
O75526	RMXL2_HUMAN
P11217	PYGM_HUMAN
O00602	FCN1_HUMAN
P18462	1A25_HUMAN
Q9H9D4	ZN408_HUMAN
Q15678	PTN14_HUMAN
Q9Y6Q5	AP1M2_HUMAN
Q8N543	OGFD1_HUMAN
Q15831	STK11_HUMAN
P05549	AP2A_HUMAN
Q9Y6M5	ZNT1_HUMAN
O75461	E2F6_HUMAN
Q8TAU3	ZN417_HUMAN
Q9HBA0	TRPV4_HUMAN
Q14703	MBTP1_HUMAN
Q12834	CDC20_HUMAN
O75762	TRPA1_HUMAN
Q16649	NFIL3_HUMAN
Q9UPQ7	PZRN3_HUMAN
Q99496	RING2_HUMAN
P25791	RBTN2_HUMAN
P07333	CSF1R_HUMAN
Q9HCK8	CHD8_HUMAN
O95235	KI20A_HUMAN
Q8WXI9	P66B_HUMAN
Q9BQ87	TBL1Y_HUMAN
O95363	SYFM_HUMAN
Q8NBJ9	SIDT2_HUMAN
P47869	GBRA2_HUMAN
Q92643	GPI8_HUMAN
Q8IZC6	CORA1_HUMAN
Q6NUQ4	TM214_HUMAN
Q2M2I8	AAK1_HUMAN
Q9NVX7	KBTB4_HUMAN
Q13309	SKP2_HUMAN
Q14244	MAP7_HUMAN
Q9P2F8	SI1L2_HUMAN
Q9BYE7	PCGF6_HUMAN
Q86Y26	NUTM1_HUMAN
P37059	DHB2_HUMAN
Q9BVW5	TIPIN_HUMAN
Q15910	EZH2_HUMAN
Q9NZV5	SELN_HUMAN
O15258	RER1_HUMAN
Q99584	S10AD_HUMAN
O14909	O14909_HUMAN
O14936	CSKP_HUMAN
P11532	DMD_HUMAN
Q96L92	SNX27_HUMAN
Q9NQT4	EXOS5_HUMAN
Q9H1K1	ISCU_HUMAN
Q14202	ZMYM3_HUMAN
P78385	KRT83_HUMAN
Q99538	LGMN_HUMAN
Q9H840	GEMI7_HUMAN
P43003	EAA1_HUMAN
Q8TEQ8	PIGO_HUMAN
P78381	S35A2_HUMAN
P63302	SELW_HUMAN
P08779	K1C16_HUMAN
O75084	FZD7_HUMAN
Q96SL1	DIRC2_HUMAN
Q96K37	S35E1_HUMAN
O95870	ABHGA_HUMAN
Q9P225	DYH2_HUMAN
Q9Y3B6	EMC9_HUMAN
Q9HCE9	ANO8_HUMAN
Q9H0H3	KLH25_HUMAN
O75436	VP26A_HUMAN
Q9H2C2	ARV1_HUMAN
Q5BJH7	YIF1B_HUMAN
Q8N6T7	SIR6_HUMAN
Q6ZT21	TMPPE_HUMAN
Q8N6M3	FITM2_HUMAN
P04733	MT1F_HUMAN
Q9NZH0	GPC5B_HUMAN
O15382	BCAT2_HUMAN
P07199	CENPB_HUMAN
O75438	NDUB1_HUMAN
P19388	RPAB1_HUMAN
Q9Y6H3	ATP23_HUMAN
P30559	OXYR_HUMAN
Q6UWJ1	TMCO3_HUMAN
P08571	CD14_HUMAN
P84157	MXRA7_HUMAN
Q16563	SYPL1_HUMAN
P23510	TNFL4_HUMAN
Q4KMQ2	ANO6_HUMAN
P00156	CYB_HUMAN
Q9UIJ7	KAD3_HUMAN
P00505	AATM_HUMAN
O15235	RT12_HUMAN
Q15006	EMC2_HUMAN
Q8WVQ1	CANT1_HUMAN
O43909	EXTL3_HUMAN
Q9UBQ0	VPS29_HUMAN
Q9BSV6	SEN34_HUMAN
Q567V2	M17L2_HUMAN
P21731	TA2R_HUMAN
Q9BZG9	LYNX1_HUMAN
Q5H8A4	PIGG_HUMAN
Q08722	CD47_HUMAN
Q9HBM0	VEZA_HUMAN
Q13425	SNTB2_HUMAN
P28331	NDUS1_HUMAN
Q5TFE4	NT5D1_HUMAN
Q9NRX5	SERC1_HUMAN
Q92633	LPAR1_HUMAN
Q9UL45	BL1S6_HUMAN
Q53FP2	TMM35_HUMAN
Q9P0J6	RM36_HUMAN
P23219	PGH1_HUMAN
Q13572	ITPK1_HUMAN
Q14376	GALE_HUMAN
Q9NRG1	PRDC1_HUMAN
O75414	NDK6_HUMAN
Q15361	TTF1_HUMAN
P10321	1C07_HUMAN
O43278	SPIT1_HUMAN
Q96PE1	GP124_HUMAN
P03923	NU6M_HUMAN
Q03519	TAP2_HUMAN
Q8TF32	ZN431_HUMAN
Q6ICM0	Q6ICM0_HUMAN
O95425	SVIL_HUMAN
Q86SG4	DPCA2_HUMAN
Q8IYS2	K2013_HUMAN
Q8IZQ1	WDFY3_HUMAN
Q9NVZ3	NECP2_HUMAN
O15374	MOT5_HUMAN
Q9H061	T126A_HUMAN
Q9BVG9	PTSS2_HUMAN
Q96K49	TM87B_HUMAN
Q5VWQ8	DAB2P_HUMAN
Q9BY07	S4A5_HUMAN
P49810	PSN2_HUMAN
Q9Y653	GPR56_HUMAN
Q92540	SMG7_HUMAN
Q9BXJ8	T120A_HUMAN
Q7Z6J9	SEN54_HUMAN
Q8TB61	S35B2_HUMAN
Q13950	RUNX2_HUMAN
O95190	OAZ2_HUMAN
O14957	QCR10_HUMAN
Q14439	GP176_HUMAN
P12272	PTHR_HUMAN
Q8TBZ0	CC110_HUMAN
Q9H4Y5	GSTO2_HUMAN
O75110	ATP9A_HUMAN
Q8NHG7	SVIP_HUMAN
O75880	SCO1_HUMAN
P04156	PRIO_HUMAN
P56385	ATP5I_HUMAN
Q9NVV0	TM38B_HUMAN
Q9NW81	AT5SL_HUMAN
P11684	UTER_HUMAN
Q9NRX4	PHP14_HUMAN
Q8TBR4	ST3L4_HUMAN
Q8NDA8	MROH1_HUMAN
Q9NWX6	THG1_HUMAN
P25106	ACKR3_HUMAN
Q9Y6X1	SERP1_HUMAN
Q96N11	CG026_HUMAN
P18283	GPX2_HUMAN
Q96LL9	DJC30_HUMAN
A6PVS8	LRIQ3_HUMAN
P24385	CCND1_HUMAN
Q86W33	TPRA1_HUMAN
Q8NCG7	DGLB_HUMAN
P14550	AK1A1_HUMAN
Q96BJ8	ELMO3_HUMAN
O15315	RA51B_HUMAN
P13807	GYS1_HUMAN
P01034	CYTC_HUMAN
P07203	GPX1_HUMAN
Q13084	RM28_HUMAN
Q969X2	SIA7F_HUMAN
O95182	NDUA7_HUMAN
Q9UQ26	RIMS2_HUMAN
P61160	ARP2_HUMAN
Q9H396	Q9H396_HUMAN
Q8TAS2	Q8TAS2_HUMAN
Q14533	KRT81_HUMAN
Q14511	CASL_HUMAN
Q9Y3D3	RT16_HUMAN
Q9HB07	MYG1_HUMAN
P15514	AREG_HUMAN
P36952	SPB5_HUMAN
Q7L622	G2E3_HUMAN
Q9UM11	FZR_HUMAN
Q96QE5	TEFM_HUMAN
P80188	NGAL_HUMAN
P42772	CDN2B_HUMAN
P55210	CASP7_HUMAN
Q8N3J9	ZN664_HUMAN
P50616	TOB1_HUMAN
Q8WVL7	ANR49_HUMAN
Q9NYF3	FA53C_HUMAN
Q8NDL9	CBPC5_HUMAN
Q496F6	CLM2_HUMAN
Q8WVN8	UB2Q2_HUMAN
P36404	ARL2_HUMAN
Q6NSJ5	LRC8E_HUMAN
Q96SW2	CRBN_HUMAN
Q86XZ4	SPAS2_HUMAN
Q6ZN55	ZN574_HUMAN
P55769	NH2L1_HUMAN
Q9NSG2	CA112_HUMAN
P50995	ANX11_HUMAN
Q99698	LYST_HUMAN
P40306	PSB10_HUMAN
Q8IVS8	GLCTK_HUMAN
Q9NQY0	BIN3_HUMAN
Q8NEZ5	FBX22_HUMAN
Q6WKZ4	RFIP1_HUMAN
Q0P5N6	ARL16_HUMAN
P20807	CAN3_HUMAN
Q9NQ31	AKIP1_HUMAN
Q9Y2L1	RRP44_HUMAN
Q96LT9	RBM40_HUMAN
Q9BT43	RPC7L_HUMAN
Q8N2W9	PIAS4_HUMAN
Q9NPC7	MYNN_HUMAN
Q8TAP4	LMO3_HUMAN
P53597	SUCA_HUMAN
Q9UJD0	RIMS3_HUMAN
Q96GC5	RM48_HUMAN
Q96ME1	FXL18_HUMAN
Q96BR6	ZN669_HUMAN
Q969W3	F104A_HUMAN
P55081	MFAP1_HUMAN
Q96BZ8	LENG1_HUMAN
Q96T49	PP16B_HUMAN
Q9BUB7	TMM70_HUMAN
Q96KB5	TOPK_HUMAN
Q9NP87	DPOLM_HUMAN
Q15819	UB2V2_HUMAN
O43741	AAKB2_HUMAN
P00915	CAH1_HUMAN
O95377	CXB5_HUMAN
Q86V42	F124A_HUMAN
P78330	SERB_HUMAN
O95872	GPAN1_HUMAN
Q9UPY5	XCT_HUMAN
P99999	CYC_HUMAN
Q9BUP3	HTAI2_HUMAN
Q9Y624	JAM1_HUMAN
Q6PF18	MORN3_HUMAN
Q5T0F9	C2D1B_HUMAN
Q9Y3A4	RRP7A_HUMAN
P03886	NU1M_HUMAN
Q96EL3	RM53_HUMAN
Q16589	CCNG2_HUMAN
O95971	BY55_HUMAN
Q9NZV6	MSRB1_HUMAN
Q9BUK6	MSTO1_HUMAN
O43790	KRT86_HUMAN
Q9BYD3	RM04_HUMAN
P48645	NMU_HUMAN
Q9BUB5	MKNK1_HUMAN
Q9BRV3	SWET1_HUMAN
Q9GZR2	REXO4_HUMAN
P13928	ANXA8_HUMAN
Q3B726	RPA43_HUMAN
Q9UBQ7	GRHPR_HUMAN
Q95604	1C17_HUMAN
P09668	CATH_HUMAN
O95471	CLD7_HUMAN
Q8NC44	F134A_HUMAN
P60602	ROMO1_HUMAN
P98170	XIAP_HUMAN
Q9NPD8	UBE2T_HUMAN
Q8IYJ3	SYTL1_HUMAN
O95394	AGM1_HUMAN
Q6KB66	K2C80_HUMAN
O14613	BORG1_HUMAN
O00115	DNS2A_HUMAN
Q99640	PMYT1_HUMAN
Q6P1K1	HRG1_HUMAN
Q8WVP5	TP8L1_HUMAN
Q9Y5Y6	ST14_HUMAN
P49662	CASP4_HUMAN
P61086	UBE2K_HUMAN
P29400	CO4A5_HUMAN
P78545	ELF3_HUMAN
P61158	ARP3_HUMAN
Q08397	LOXL1_HUMAN
O95067	CCNB2_HUMAN
Q6RW13	ATRAP_HUMAN
P20839	IMDH1_HUMAN
P29218	IMPA1_HUMAN
Q9C0A6	SETD5_HUMAN
P62952	BLCAP_HUMAN
Q9H2Y7	ZN106_HUMAN
Q86YB8	ERO1B_HUMAN
P30408	T4S1_HUMAN
Q8TCP9	F200A_HUMAN
Q92876	KLK6_HUMAN
Q719H9	KCTD1_HUMAN
P22570	ADRO_HUMAN
O95999	BCL10_HUMAN
Q9P086	MED11_HUMAN
Q5TAP6	UT14C_HUMAN
Q9NXA8	SIR5_HUMAN
Q2YD98	UVSSA_HUMAN
Q6IBJ0	Q6IBJ0_HUMAN
Q7Z695	ADCK2_HUMAN
P09958	FURIN_HUMAN
Q15906	VPS72_HUMAN
Q9NX07	TSAP1_HUMAN
Q15796	SMAD2_HUMAN
Q9H972	CN093_HUMAN
Q8WWI5	CTL1_HUMAN
P11216	PYGB_HUMAN
O75132	ZBED4_HUMAN
P52740	ZN132_HUMAN
P39060	COIA1_HUMAN
Q9H497	TOR3A_HUMAN
O95832	CLD1_HUMAN
Q6NXQ0	Q6NXQ0_HUMAN
O60888	CUTA_HUMAN
P49459	UBE2A_HUMAN
Q9UJ37	SIA7B_HUMAN
Q69YH5	CDCA2_HUMAN
P31431	SDC4_HUMAN
P51523	ZNF84_HUMAN
Q9NYY3	PLK2_HUMAN
O75528	TADA3_HUMAN
Q15562	TEAD2_HUMAN
Q13131	AAPK1_HUMAN
O75817	POP7_HUMAN
Q9BY21	GPR87_HUMAN
Q9UBV8	PEF1_HUMAN
P35219	CAH8_HUMAN
Q86WA6	BPHL_HUMAN
P09086	PO2F2_HUMAN
P07602	SAP_HUMAN
Q9BRD0	BUD13_HUMAN
P57078	RIPK4_HUMAN
Q7L523	RRAGA_HUMAN
Q9H4H8	FA83D_HUMAN
P14635	CCNB1_HUMAN
A0AV02	S12A8_HUMAN
Q8NFJ5	RAI3_HUMAN
P52739	ZN131_HUMAN
Q8N6R0	MET13_HUMAN
P78417	GSTO1_HUMAN
Q9Y617	SERC_HUMAN
Q12796	PNRC1_HUMAN
Q8NBN3	TM87A_HUMAN
A2AJT9	CX023_HUMAN
Q8N287	Q8N287_HUMAN
Q9UBD5	ORC3_HUMAN
Q8NEM0	MCPH1_HUMAN
P24752	THIL_HUMAN
O94901	SUN1_HUMAN
Q92604	LGAT1_HUMAN
O43731	ERD23_HUMAN
Q8TD43	TRPM4_HUMAN
Q9NUJ1	ABHDA_HUMAN
Q8WV83	S35F5_HUMAN
Q8IWA5	CTL2_HUMAN
Q9UBS3	DNJB9_HUMAN
O75027	ABCB7_HUMAN
Q8TBM8	DJB14_HUMAN
Q9Y6R0	NUMBL_HUMAN
Q5M7Z0	RNFT1_HUMAN
O60427	FADS1_HUMAN
Q8ND23	LR16B_HUMAN
O75800	ZMY10_HUMAN
Q9Y6D0	SELK_HUMAN
Q9P2C4	TM181_HUMAN
Q86VR2	F134C_HUMAN
O76024	WFS1_HUMAN
Q8WUY8	NAT14_HUMAN
P03928	ATP8_HUMAN
Q96GC9	VMP1_HUMAN
Q9Y5Z9	UBIA1_HUMAN
Q6NUM9	RETST_HUMAN
O60502	OGA_HUMAN
Q6P1A2	MBOA5_HUMAN
Q8WUG5	S22AH_HUMAN
O75915	PRAF3_HUMAN
Q92543	SNX19_HUMAN
Q9Y337	KLK5_HUMAN
P49643	PRI2_HUMAN
Q9NQL9	DMRT3_HUMAN
Q9H082	RB33B_HUMAN
Q9Y6X8	ZHX2_HUMAN
Q92851	CASPA_HUMAN
Q9Y3M8	STA13_HUMAN
Q96HB5	CC120_HUMAN
P29350	PTN6_HUMAN
Q8TB72	PUM2_HUMAN
P03897	NU3M_HUMAN
Q9Y3L5	RAP2C_HUMAN
Q7L4I2	RSRC2_HUMAN
Q96DU7	IP3KC_HUMAN
Q9HC73	CRLF2_HUMAN
Q92982	NINJ1_HUMAN
Q9Y247	FA50B_HUMAN
O15498	YKT6_HUMAN
Q14088	RB33A_HUMAN
Q8WUB2	F216A_HUMAN
Q8N6N6	NATD1_HUMAN
Q8NI22	MCFD2_HUMAN
P28702	RXRB_HUMAN
P32519	ELF1_HUMAN
Q9NX14	NDUBB_HUMAN
Q9H1X3	DJC25_HUMAN
Q9BRJ6	CG050_HUMAN
Q86UR1	NOXA1_HUMAN
Q96DB9	FXYD5_HUMAN
Q14D33	RTP5_HUMAN
Q9NXB0	MKS1_HUMAN
P11766	ADHX_HUMAN
Q8N271	PROM2_HUMAN
Q14118	DAG1_HUMAN
Q9HCY8	S10AE_HUMAN
P12429	ANXA3_HUMAN
Q5T280	CI114_HUMAN
Q8TAK5	GABP2_HUMAN
Q6P1R4	DUS1L_HUMAN
O95166	GBRAP_HUMAN
A8K8P3	SFI1_HUMAN
Q96M63	CC114_HUMAN
Q15648	MED1_HUMAN
Q8IYI6	EXOC8_HUMAN
O14684	PTGES_HUMAN
Q7L5N7	PCAT2_HUMAN
Q8NEC5	CTSR1_HUMAN
P19012	K1C15_HUMAN
Q13488	VPP3_HUMAN
Q9NYK1	TLR7_HUMAN
Q9P0N9	TBCD7_HUMAN
Q99576	T22D3_HUMAN
O94964	SOGA1_HUMAN
Q9NP84	TNR12_HUMAN
O95428	PPN_HUMAN
Q9H1Z4	WDR13_HUMAN
Q96JT2	S45A3_HUMAN
Q9NVR2	INT10_HUMAN
Q9H4A4	AMPB_HUMAN
Q9ULJ6	ZMIZ1_HUMAN
Q08ER8	ZN543_HUMAN
P32242	OTX1_HUMAN
Q9UHA4	LTOR3_HUMAN
P18848	ATF4_HUMAN
Q8NEM2	SHCBP_HUMAN
Q5EBL8	PDZ11_HUMAN
P55040	GEM_HUMAN
Q9NRF9	DPOE3_HUMAN
[truncated: 305 more rows]

## Sheet: only RNA viruses
Uniprot ID	Protein Name		Pathway ID	Pathway Term	p-value
Q6PKG0	LARP1_HUMAN		hsa03013	RNA transport	1.17716e-11
O15523	DDX3Y_HUMAN		hsa03040	Spliceosome	6.43473e-08
P35579	MYH9_HUMAN		hsa03015	mRNA surveillance pathway	0.000535775
O95786	DDX58_HUMAN		hsa05130	Pathogenic Escherichia coli infection	0.0141195
P61604	CH10_HUMAN		hsa00970	Aminoacyl-tRNA biosynthesis	0.0215961
Q92945	FUBP2_HUMAN		hsa03008	Ribosome biogenesis in eukaryotes	0.0304724
P22087	FBRL_HUMAN
Q9BUF5	TBB6_HUMAN
O94979	SC31A_HUMAN
O60884	DNJA2_HUMAN
P30876	RPB2_HUMAN
Q13509	TBB3_HUMAN
P04350	TBB4A_HUMAN
Q9HAV4	XPO5_HUMAN
Q13561	DCTN2_HUMAN
Q32P51	RA1L2_HUMAN
P21796	VDAC1_HUMAN
P45880	VDAC2_HUMAN
P52630	STAT2_HUMAN
P51648	AL3A2_HUMAN
P07737	PROF1_HUMAN
P47914	RL29_HUMAN
P23528	COF1_HUMAN
P61106	RAB14_HUMAN
Q86YP4	P66A_HUMAN
P13639	EF2_HUMAN
Q8NI27	THOC2_HUMAN
P17066	HSP76_HUMAN
Q9BT40	INP5K_HUMAN
P06730	IF4E_HUMAN
Q92615	LAR4B_HUMAN
P62318	SMD3_HUMAN
Q9H2U1	DHX36_HUMAN
O43432	IF4G3_HUMAN
Q9Y3F4	STRAP_HUMAN
Q7L2E3	DHX30_HUMAN
P20591	MX1_HUMAN
O75475	PSIP1_HUMAN
P23526	SAHH_HUMAN
Q56VL3	OCAD2_HUMAN
Q9Y4L1	HYOU1_HUMAN
Q9UK99	FBX3_HUMAN
Q53EZ4	CEP55_HUMAN
P41091	IF2G_HUMAN
Q9Y224	CN166_HUMAN
P49770	EI2BB_HUMAN
Q9NR50	EI2BG_HUMAN
P60660	MYL6_HUMAN
Q9UI10	EI2BD_HUMAN
Q13144	EI2BE_HUMAN
Q14232	EI2BA_HUMAN
P05155	IC1_HUMAN
Q07820	MCL1_HUMAN
Q16548	B2LA1_HUMAN
P22102	PUR2_HUMAN
Q92688	AN32B_HUMAN
P14866	HNRPL_HUMAN
P10412	H14_HUMAN
P50570	DYN2_HUMAN
O75569	PRKRA_HUMAN
Q14999	CUL7_HUMAN
Q92667	AKAP1_HUMAN
Q9Y6B2	EID1_HUMAN
Q99614	TTC1_HUMAN
Q92564	DCNL4_HUMAN
Q9P219	DAPLE_HUMAN
P00558	PGK1_HUMAN
Q9UJC3	HOOK1_HUMAN
P04049	RAF1_HUMAN
P02788	TRFL_HUMAN
P62314	SMD1_HUMAN
P0CG04	LAC1_HUMAN
P10643	CO7_HUMAN
P14136	GFAP_HUMAN
P17661	DESM_HUMAN
P62328	TYB4_HUMAN
Q14764	MVP_HUMAN
Q86U42	PABP2_HUMAN
Q8IXJ9	ASXL1_HUMAN
Q8N1W1	ARG28_HUMAN
Q8TES7	FBF1_HUMAN
Q96T21	SEBP2_HUMAN
Q9BXP5	SRRT_HUMAN
Q9C099	LRCC1_HUMAN
Q9H0D6	XRN2_HUMAN
Q9NRR5	UBQL4_HUMAN
Q9UBW7	ZMYM2_HUMAN
Q9Y2K1	ZBTB1_HUMAN
Q9Y6N6	LAMC3_HUMAN
P42356	PI4KA_HUMAN
P61020	RAB5B_HUMAN
P23284	PPIB_HUMAN
Q96EC8	YIPF6_HUMAN
Q8N6L1	KTAP2_HUMAN
O75306	NDUS2_HUMAN
P27540	ARNT_HUMAN
P80723	BASP1_HUMAN
P60174	TPIS_HUMAN
Q562R1	ACTBL_HUMAN
Q8NBT2	SPC24_HUMAN
Q9Y2S6	TMA7_HUMAN
Q8N3C7	CLIP4_HUMAN
Q16763	UBE2S_HUMAN
O43852	CALU_HUMAN
Q68E01	INT3_HUMAN
Q53F19	CQ085_HUMAN
Q13315	ATM_HUMAN
Q96SI9	STRBP_HUMAN
P20339	RAB5A_HUMAN
P98175	RBM10_HUMAN
P67936	TPM4_HUMAN
Q13464	ROCK1_HUMAN
Q9UNS2	CSN3_HUMAN
P02760	AMBP_HUMAN
Q9H814	PHAX_HUMAN
O14530	TXND9_HUMAN
Q13105	ZBT17_HUMAN
Q9P2Y5	UVRAG_HUMAN
Q08AM6	VAC14_HUMAN
Q9NNW5	WDR6_HUMAN
O75489	NDUS3_HUMAN
Q13362	2A5G_HUMAN
P81877	SSBP2_HUMAN
P16520	GBB3_HUMAN
P62306	RUXF_HUMAN
O75891	AL1L1_HUMAN
Q01130	SRSF2_HUMAN
P54136	SYRC_HUMAN
P31153	METK2_HUMAN
Q9UBX3	DIC_HUMAN
P13645	K1C10_HUMAN
Q9Y3B4	SF3B6_HUMAN
Q9H078	CLPB_HUMAN
P50454	SERPH_HUMAN
Q9NU22	MDN1_HUMAN
P33947	ERD22_HUMAN
Q15149	PLEC_HUMAN
P37802	TAGL2_HUMAN
Q9NVJ2	ARL8B_HUMAN
P50502	F10A1_HUMAN
P31948	STIP1_HUMAN
O14925	TIM23_HUMAN
P05387	RLA2_HUMAN
Q9Y295	DRG1_HUMAN
Q9UN86	G3BP2_HUMAN
Q15738	NSDHL_HUMAN
Q9UBM7	DHCR7_HUMAN
Q14738	2A5D_HUMAN
Q8NF37	PCAT1_HUMAN
O00743	PPP6_HUMAN
Q86UE4	LYRIC_HUMAN
Q96A33	CCD47_HUMAN
O76094	SRP72_HUMAN
P43487	RANG_HUMAN
P43307	SSRA_HUMAN
Q9NTJ3	SMC4_HUMAN
Q9P2J5	SYLC_HUMAN
Q9Y6D5	BIG2_HUMAN
Q9BRX2	PELO_HUMAN
P30048	PRDX3_HUMAN
P48444	COPD_HUMAN
P53985	MOT1_HUMAN
Q9Y6D6	BIG1_HUMAN
P51970	NDUA8_HUMAN
Q969V3	NCLN_HUMAN
Q9H3U1	UN45A_HUMAN
Q5VYK3	ECM29_HUMAN
Q9NS69	TOM22_HUMAN
Q92621	NU205_HUMAN
P62491	RB11A_HUMAN
Q15363	TMED2_HUMAN
O94874	UFL1_HUMAN
P54727	RD23B_HUMAN
Q9P032	NDUF4_HUMAN
Q13257	MD2L1_HUMAN
Q13505	MTX1_HUMAN
O43156	TTI1_HUMAN
Q9UK41	VPS28_HUMAN
Q96PM5	ZN363_HUMAN
Q99569	PKP4_HUMAN
P05162	LEG2_HUMAN
Q9NUD5	ZCHC3_HUMAN
Q8WXF1	PSPC1_HUMAN
P32119	PRDX2_HUMAN
Q9P1Q0	VPS54_HUMAN
A8MVJ9	YI028_HUMAN
Q6Q759	SPG17_HUMAN
Q9NQI0	DDX4_HUMAN
P02042	HBD_HUMAN
Q6ZN28	MACC1_HUMAN
Q9P0W8	SPAT7_HUMAN
Q6PI48	SYDM_HUMAN
Q96M02	CJ090_HUMAN
Q7L1T6	NB5R4_HUMAN
Q8IW75	SPA12_HUMAN
O75116	ROCK2_HUMAN
Q52LJ0	FA98B_HUMAN
Q16698	DECR_HUMAN
Q01968	OCRL_HUMAN
P14649	MYL6B_HUMAN
Q5VIR6	VPS53_HUMAN
O00746	NDKM_HUMAN
Q2VIR3	IF2GL_HUMAN
Q7L273	KCTD9_HUMAN
Q9Y6D9	MD1L1_HUMAN
Q53HC9	TSSC1_HUMAN
Q9BZW7	TSG10_HUMAN
P28340	DPOD1_HUMAN
Q9UID3	VPS51_HUMAN
Q9BYF1	ACE2_HUMAN
P27448	MARK3_HUMAN
Q92843	B2CL2_HUMAN
Q92994	TF3B_HUMAN
Q9H4F8	SMOC1_HUMAN
P0CG38	POTEI_HUMAN
P0CG39	POTEJ_HUMAN
Q6NXT2	H3C_HUMAN
Q14145	KEAP1_HUMAN
Q6P2E9	EDC4_HUMAN
P78537	BL1S1_HUMAN
Q9UIG0	BAZ1B_HUMAN
Q96AX9	MIB2_HUMAN
Q96A08	H2B1A_HUMAN
Q96B45	CJ032_HUMAN
Q969J3	L12R1_HUMAN
A8CG34	P121C_HUMAN
Q8IXQ5	KLHL7_HUMAN
Q9Y4I1	MYO5A_HUMAN
P39687	AN32A_HUMAN
Q9NQ55	SSF1_HUMAN
Q9UFW8	CGBP1_HUMAN
Q9NQX4	MYO5C_HUMAN
F8VVM2	F8VVM2_HUMAN
Q15907	RB11B_HUMAN
P07919	QCR6_HUMAN
Q9BRZ2	TRI56_HUMAN
A7E2V4	ZSWM8_HUMAN
O75674	TM1L1_HUMAN
Q9BV36	MELPH_HUMAN
Q96EQ8	RN125_HUMAN
P13797	PLST_HUMAN
Q9H6S1	AZI2_HUMAN
O15169	AXIN1_HUMAN
Q7Z5R6	AB1IP_HUMAN
Q96GD3	SCMH1_HUMAN
Q13554	KCC2B_HUMAN
Q9BZR8	B2L14_HUMAN
Q8NB25	F184A_HUMAN
Q9BV73	CP250_HUMAN
Q8IX03	KIBRA_HUMAN
P14543	NID1_HUMAN
P0C7X2	ZN688_HUMAN
Q6FHW4	Q6FHW4_HUMAN
P01042	KNG1_HUMAN
Q9NX95	SYBU_HUMAN
O00584	RNT2_HUMAN
P02774	VTDB_HUMAN
Q9UQ90	SPG7_HUMAN
O95154	ARK73_HUMAN
Q8IWT0	ARCH_HUMAN
O15117	FYB_HUMAN
A6NCC3	GOG8O_HUMAN
Q9BWH2	FUND2_HUMAN
Q8NEF9	SRFB1_HUMAN
Q15154	PCM1_HUMAN
Q9BVG3	TRI62_HUMAN
P05546	HEP2_HUMAN
Q8IVP5	FUND1_HUMAN
Q99715	COCA1_HUMAN
Q0VF96	CGNL1_HUMAN
D6RB28	GG6LR_HUMAN
P68543	UBX2A_HUMAN
Q9UKX7	NUP50_HUMAN
Q13625	ASPP2_HUMAN
O95613	PCNT_HUMAN
P04040	CATA_HUMAN
A2RUB6	CCD66_HUMAN
A8MPP1	D11L8_HUMAN
Q969X0	RIPL2_HUMAN
Q5JTC6	AMER1_HUMAN
Q8NEZ2	VP37A_HUMAN
Q8N302	AGGF1_HUMAN
P11413	G6PD_HUMAN
Q13451	FKBP5_HUMAN
Q15544	TAF11_HUMAN
D0PNI1	D0PNI1_HUMAN
B0LPF3	B0LPF3_HUMAN
B3KM80	B3KM80_HUMAN
O95801	TTC4_HUMAN
Q9Y3D8	KAD6_HUMAN
Q6AZW6	Q6AZW6_HUMAN
Q99941	ATF6B_HUMAN
Q9UJM8	HAOX1_HUMAN
Q9UKC9	FBXL2_HUMAN
Q14164	IKKE_HUMAN
P00973	OAS1_HUMAN
B2R4R0	B2R4R0_HUMAN
P04553	HSP1_HUMAN
Q8WTV0	SCRB1_HUMAN
O14594	NCAN_HUMAN
O14874	BCKD_HUMAN
O15015	ZN646_HUMAN
O15432	COPT2_HUMAN
O43392	O43392_HUMAN
O60504	VINEX_HUMAN
O60687	SRPX2_HUMAN
O60711	LPXN_HUMAN
O75093	SLIT1_HUMAN
O94966	UBP19_HUMAN
O95248	MTMR5_HUMAN
P07197	NFM_HUMAN
P07332	FES_HUMAN
P10253	LYAG_HUMAN
P13378	HXD8_HUMAN
P13611	CSPG2_HUMAN
P20265	PO3F2_HUMAN
P20701	ITAL_HUMAN
P27918	PROP_HUMAN
P29279	CTGF_HUMAN
P31629	ZEP2_HUMAN
P32456	GBP2_HUMAN
P34810	CD68_HUMAN
P35609	ACTN2_HUMAN
P53367	ARFP1_HUMAN
P55196	AFAD_HUMAN
P55347	PKNX1_HUMAN
P56945	BCAR1_HUMAN
P57075	UBS3A_HUMAN
Q03188	CENPC_HUMAN
Q14112	NID2_HUMAN
Q14591	ZN271_HUMAN
Q15052	ARHG6_HUMAN
Q15126	PMVK_HUMAN
Q15276	RABE1_HUMAN
Q2M1P5	KIF7_HUMAN
Q2VP98	Q2VP98_HUMAN
Q3T8J9	GON4L_HUMAN
Q494V2	CCD37_HUMAN
Q58EX7	PKHG4_HUMAN
Q5MIZ7	P4R3B_HUMAN
Q5QGS0	K2022_HUMAN
Q5T3F8	CSCL2_HUMAN
Q5VST9	OBSCN_HUMAN
Q6P2H3	CEP85_HUMAN
Q6PIW4	FIGL1_HUMAN
Q6UB98	ANR12_HUMAN
Q75N90	FBN3_HUMAN
Q76N32	CEP68_HUMAN
Q7Z4I7	LIMS2_HUMAN
Q86U70	LDB1_HUMAN
Q86UC2	RSPH3_HUMAN
Q86UE6	LRRT1_HUMAN
Q86UT2	Q86UT2_HUMAN
Q86UW7	CAPS2_HUMAN
Q8IUX7	AEBP1_HUMAN
Q8N0Z3	SPICE_HUMAN
Q8N2Y8	RUSC2_HUMAN
Q8N3Z6	ZCHC7_HUMAN
Q8N960	CE120_HUMAN
Q4LDE5	SVEP1_HUMAN
Q8NBZ0	IN80E_HUMAN
Q8NFF5	FAD1_HUMAN
Q8TBC4	UBA3_HUMAN
Q8TEP8	CE192_HUMAN
Q8WUF5	IASPP_HUMAN
Q92782	DPF1_HUMAN
Q92832	NELL1_HUMAN
Q92932	PTPR2_HUMAN
Q96GW7	PGCB_HUMAN
Q96H12	MSD3_HUMAN
Q96M27	PRRC1_HUMAN
Q96NW7	LRRC7_HUMAN
Q99435	NELL2_HUMAN
Q99447	PCY2_HUMAN
Q9BQ16	TICN3_HUMAN
Q9BQ52	RNZ2_HUMAN
Q9BR76	COR1B_HUMAN
Q9BTY2	FUCO2_HUMAN
Q9BYW2	SETD2_HUMAN
Q9GZN7	ROGDI_HUMAN
Q9H0F6	SHRPN_HUMAN
Q9H0Q3	FXYD6_HUMAN
Q9H2D6	TARA_HUMAN
Q9H4I2	ZHX3_HUMAN
Q9H7B4	SMYD3_HUMAN
Q9H869	YYAP1_HUMAN
Q9H8S9	MOB1A_HUMAN
Q9H9L4	KANL2_HUMAN
Q9HAP2	MLXIP_HUMAN
Q9HCB6	SPON1_HUMAN
Q9HCM3	K1549_HUMAN
Q9HCS7	SYF1_HUMAN
Q9HCU4	CELR2_HUMAN
Q9NP73	ALG13_HUMAN
Q9NP80	PLPL8_HUMAN
Q9NUL5	CS066_HUMAN
Q9NXP7	GIN1_HUMAN
Q9NY15	STAB1_HUMAN
Q9P0V9	SEP10_HUMAN
Q9P2D6	F135A_HUMAN
Q9P2E2	KIF17_HUMAN
Q9UBD0	HSFX1_HUMAN
Q9UBK9	UXT_HUMAN
Q9UBU8	MO4L1_HUMAN
Q9UJF2	NGAP_HUMAN
Q9ULU8	CAPS1_HUMAN
Q9ULW6	NP1L2_HUMAN
Q9UPU7	TBD2B_HUMAN
Q9Y219	JAG2_HUMAN
Q9Y2B5	VP9D1_HUMAN
Q9Y2X9	ZN281_HUMAN
Q9Y3M2	CBY1_HUMAN
A8K031	A8K031_HUMAN
A8K3E0	A8K3E0_HUMAN
B4E273	B4E273_HUMAN
A2VCK8	A2VCK8_HUMAN
Q96P48	ARAP1_HUMAN
Q86XR8	CEP57_HUMAN
Q9NX38	F206A_HUMAN
P08493	MGP_HUMAN
Q13727	Q13727_HUMAN
Q8TBK9	Q8TBK9_HUMAN
P29762	RABP1_HUMAN
Q6FHJ7	SFRP4_HUMAN
Q4LE69	Q4LE69_HUMAN
Q53S24	Q53S24_HUMAN
Q15485	FCN2_HUMAN
P02753	RET4_HUMAN
P81172	HEPC_HUMAN
Q9NPA0	EMC7_HUMAN
P22309	UD11_HUMAN
Q04941	PLP2_HUMAN
Q9HC24	LFG4_HUMAN
P35354	PGH2_HUMAN
P14209	CD99_HUMAN
P27701	CD82_HUMAN
P02679	FIBG_HUMAN
Q9NY26	S39A1_HUMAN
P23378	GCSP_HUMAN
Q6UX53	MET7B_HUMAN
P01009	A1AT_HUMAN
P02750	A2GL_HUMAN
Q6N075	MFSD5_HUMAN
P25311	ZA2G_HUMAN
P22310	UD14_HUMAN
Q06055	AT5G2_HUMAN
P54851	EMP2_HUMAN
Q9P0B6	CC167_HUMAN
Q15388	TOM20_HUMAN
P00167	CYB5_HUMAN
Q15166	PON3_HUMAN
P38117	ETFB_HUMAN
P47813	IF1AX_HUMAN
Q08830	FGL1_HUMAN
P00734	THRB_HUMAN
O95789	ZMYM6_HUMAN
Q53X94	Q53X94_HUMAN
Q5XG79	Q5XG79_HUMAN
P41225	SOX3_HUMAN
A7KAX9	RHG32_HUMAN
G3V185	G3V185_HUMAN
O94817	ATG12_HUMAN
Q8TDY2	RBCC1_HUMAN
P78337	PITX1_HUMAN
P02652	APOA2_HUMAN
P16949	STMN1_HUMAN
Q7L9L4	MOB1B_HUMAN
P60033	CD81_HUMAN
P57682	KLF3_HUMAN
Q6DCA0	AMERL_HUMAN
Q96PT4	DUX3_HUMAN
Q96B01	R51A1_HUMAN
Q16600	ZN239_HUMAN
O14965	AURKA_HUMAN
O00559	RCAS1_HUMAN
Q8N5Y2	MS3L1_HUMAN
Q15651	HMGN3_HUMAN
Q9UFF9	CNOT8_HUMAN
Q14919	NC2A_HUMAN
P37231	PPARG_HUMAN
Q96PI1	SPRR4_HUMAN
Q16644	MAPK3_HUMAN
Q8IW41	MAPK5_HUMAN
Q99986	VRK1_HUMAN
Q9H8X2	IPPK_HUMAN
Q8N5I9	CL045_HUMAN
Q8N6L7	TM252_HUMAN
Q9BU76	MMTA2_HUMAN
Q9BUV0	RSRP1_HUMAN
Q8NEG7	DEN6B_HUMAN
Q8IXS8	F126B_HUMAN
Q9BWK5	MRI_HUMAN
Q96E40	CI009_HUMAN
O14598	VCY1_HUMAN
Q9H7E9	CH033_HUMAN
Q8IWP9	CC28A_HUMAN
P60006	APC15_HUMAN
O95424	DEXI_HUMAN
Q9UMY1	NOL7_HUMAN
Q8IV56	PRR15_HUMAN
Q96EH5	RL39L_HUMAN
Q9NU19	TB22B_HUMAN
P01112	RASH_HUMAN
Q6B0I6	KDM4D_HUMAN
Q96DX7	TRI44_HUMAN
P60002	ELOF1_HUMAN
Q9Y5P8	P2R3B_HUMAN
Q5MJ08	SPXN4_HUMAN
Q8N6M0	OTU6B_HUMAN
P11137	MTAP2_HUMAN
Q8WWL7	CCNB3_HUMAN
O75937	DNJC8_HUMAN
Q9Y3T9	NOC2L_HUMAN
O15205	UBD_HUMAN
P61328	FGF12_HUMAN
O14576	DC1I1_HUMAN
Q9Y3E1	HDGR3_HUMAN
Q13442	HAP28_HUMAN
Q9HCS5	E41LA_HUMAN
Q96CN9	GCC1_HUMAN
P51959	CCNG1_HUMAN
Q08426	ECHP_HUMAN
O14602	IF1AY_HUMAN
Q6ZT98	TTLL7_HUMAN
O60603	TLR2_HUMAN
Q9UHD4	CIDEB_HUMAN
Q9NYQ3	HAOX2_HUMAN
Q9H6S0	YTDC2_HUMAN
Q9BW66	CINP_HUMAN
O96017	CHK2_HUMAN
Q9UPY3	DICER_HUMAN
Q96BZ9	TBC20_HUMAN
Q86WV6	STING_HUMAN
Q9NPY3	C1QR1_HUMAN
O76003	GLRX3_HUMAN
Q9Y680	FKBP7_HUMAN
Q6P1N9	TATD1_HUMAN
Q9Y694	S22A7_HUMAN
Q6ZTP6	Q6ZTP6_HUMAN
Q95HD8	Q95HD8_HUMAN
P05156	CFAI_HUMAN
O60844	ZG16_HUMAN
P04004	VTNC_HUMAN
Q63HM2	PCX4_HUMAN
P01019	ANGT_HUMAN
P15907	SIAT1_HUMAN
P51522	ZNF83_HUMAN
Q6UXK2	ISLR2_HUMAN
Q9H2W1	M4A6A_HUMAN
O95466	FMNL1_HUMAN
Q9H2X3	CLC4M_HUMAN
Q9NNX6	CD209_HUMAN
P11498	PYC_HUMAN
Q5VT25	MRCKA_HUMAN
Q16513	PKN2_HUMAN
D2KUA6	D2KUA6_HUMAN
P48729	KC1A_HUMAN
P53350	PLK1_HUMAN
Q9Y6A9	SPCS1_HUMAN
Q8NEB9	PK3C3_HUMAN
Q969R2	OSBP2_HUMAN
P51636	CAV2_HUMAN
Q13129	RLF_HUMAN
P02749	APOH_HUMAN
Q13099	IFT88_HUMAN
Q99550	MPP9_HUMAN
O94880	PHF14_HUMAN
Q9H8Y8	GORS2_HUMAN
Q9BXC0	HCAR1_HUMAN
P22307	NLTP_HUMAN
Q14BN4	SLMAP_HUMAN
P02787	TRFE_HUMAN
Q9NQB0	TF7L2_HUMAN
O14628	ZN195_HUMAN
P04035	HMDH_HUMAN
P50440	GATM_HUMAN
Q13670	PM2PB_HUMAN
P26927	HGFL_HUMAN
Q96RK0	CIC_HUMAN
Q86SX6	GLRX5_HUMAN
O43716	GATC_HUMAN
P08603	CFAH_HUMAN
Q4ZG55	GREB1_HUMAN
Q92802	N42L2_HUMAN
Q6Q788	APOA5_HUMAN
O60260	PRKN2_HUMAN
Q9NYF6	Q9NYF6_HUMAN
Q5JU67	CI117_HUMAN
O94983	CMTA2_HUMAN
Q9UIK5	TEFF2_HUMAN
P54259	ATN1_HUMAN
Q5M9Q1	NKAPL_HUMAN
Q5VV67	PPRC1_HUMAN
Q76N89	HECW1_HUMAN
Q6ZTR7	FA92B_HUMAN
Q0IIN9	ZNFS1_HUMAN
Q03112	EVI1_HUMAN
Q96NL1	TMM74_HUMAN
P78504	JAG1_HUMAN
P42331	RHG25_HUMAN
Q5QJE6	TDIF2_HUMAN
Q96G01	BICD1_HUMAN
O15078	CE290_HUMAN
P13760	2B14_HUMAN
P01737	TVA3_HUMAN
P01911	2B1F_HUMAN
Q5JVF3	PCID2_HUMAN
Q96PV6	LENG8_HUMAN
P46109	CRKL_HUMAN
Q8WYN0	ATG4A_HUMAN
Q8NC69	KCTD6_HUMAN
P49589	SYCC_HUMAN
P06396	GELS_HUMAN
Q5SXM2	SNPC4_HUMAN
P19429	TNNI3_HUMAN
P15822	ZEP1_HUMAN
Q5W0U4	BSPRY_HUMAN
Q15633	TRBP2_HUMAN
Q8N4C6	NIN_HUMAN
Q13155	AIMP2_HUMAN
Q5TA45	INT11_HUMAN
Q9BSY4	CHCH5_HUMAN
Q6PI77	BHLH9_HUMAN
Q96RT1	LAP2_HUMAN
O95229	ZWINT_HUMAN
Q9H3R5	CENPH_HUMAN
Q9Y692	GMEB1_HUMAN
Q674X7	KAZRN_HUMAN
Q9H1Y0	ATG5_HUMAN
Q9UIA0	CYH4_HUMAN
Q9NPP4	NLRC4_HUMAN
Q9BX69	CARD6_HUMAN
Q99714	HCD2_HUMAN
P63220	RS21_HUMAN
P63173	RL38_HUMAN
Q9UKM9	RALY_HUMAN
P84090	ERH_HUMAN
O43143	DHX15_HUMAN
O43719	HTSF1_HUMAN
Q14258	TRI25_HUMAN
P33991	MCM4_HUMAN
Q8WYJ6	SEPT1_HUMAN
Q92997	DVL3_HUMAN
Q06547	GABP1_HUMAN
O14639	ABLM1_HUMAN
P43364	MAGAB_HUMAN
Q13126	MTAP_HUMAN
Q13190	STX5_HUMAN
O75410	TACC1_HUMAN
Q99081	HTF4_HUMAN
P10746	HEM4_HUMAN
Q9H2G9	GO45_HUMAN
O14503	BHE40_HUMAN
P51116	FXR2_HUMAN
Q9Y5P4	C43BP_HUMAN
Q6IB77	GLYAT_HUMAN
O75608	LYPA1_HUMAN
O75525	KHDR3_HUMAN
Q96B26	EXOS8_HUMAN
Q9H3Q1	BORG4_HUMAN
Q9Y6X0	SETBP_HUMAN
Q9UJ41	RABX5_HUMAN
Q6IBW4	CNDH2_HUMAN
Q9NZF1	PLAC8_HUMAN
Q9UHQ4	BAP29_HUMAN
Q7LBR1	CHM1B_HUMAN
Q96AT1	K1143_HUMAN
Q9HA38	ZMAT3_HUMAN
Q96FZ7	CHMP6_HUMAN
Q9H898	ZMAT4_HUMAN
Q8NF50	DOCK8_HUMAN
Q9BXR0	TGT_HUMAN
Q96IP2	Q96IP2_HUMAN
Q96MC5	CP045_HUMAN
Q96DZ9	CKLF5_HUMAN
Q96D05	CJ035_HUMAN
Q8N661	TM86B_HUMAN
Q8N5I3	KCNRG_HUMAN
Q9Y3I0	RTCB_HUMAN
Q3BBV2	NBPF8_HUMAN
Q9HAV0	GBB4_HUMAN
Q8NHW5	RLA0L_HUMAN
O00159	MYO1C_HUMAN
P04075	ALDOA_HUMAN
Q9GZV4	IF5A2_HUMAN
Q8N0Y7	PGAM4_HUMAN
P57721	PCBP3_HUMAN
P18669	PGAM1_HUMAN
P40926	MDHM_HUMAN
Q6IS14	IF5AL_HUMAN
P15259	PGAM2_HUMAN
E9PAJ1	E9PAJ1_HUMAN
Q53SE7	Q53SE7_HUMAN
A8K8G6	A8K8G6_HUMAN
B2R6D8	B2R6D8_HUMAN
Q6PYX1	Q6PYX1_HUMAN
Q8WUK0	PTPM1_HUMAN
Q32MZ4	LRRF1_HUMAN
Q9UKK6	NXT1_HUMAN
P40692	MLH1_HUMAN
P43356	MAGA2_HUMAN
Q8NBZ7	UXS1_HUMAN
Q7Z3B4	NUP54_HUMAN
Q8NF05	Q8NF05_HUMAN
Q86TT2	Q86TT2_HUMAN
Q6N030	Q6N030_HUMAN
Q10570	CPSF1_HUMAN
Q9H0C2	ADT4_HUMAN
Q14210	LY6D_HUMAN
Q9BRB3	PIGQ_HUMAN
Q5JPE7	NOMO2_HUMAN
P16083	NQO2_HUMAN
P15104	GLNA_HUMAN
Q8N668	COMD1_HUMAN
P43365	MAGAC_HUMAN
Q6NT76	HMBX1_HUMAN
Q96F86	EDC3_HUMAN
P55916	UCP3_HUMAN
O60869	EDF1_HUMAN
Q9Y2T1	AXIN2_HUMAN
Q8TDD1	DDX54_HUMAN
Q8NDB6	FA156_HUMAN
Q6ZMV9	KIF6_HUMAN
O95147	DUS14_HUMAN
P47712	PA24A_HUMAN
Q02388	CO7A1_HUMAN
Q2TAA8	TXIP1_HUMAN
Q9UJA3	MCM8_HUMAN
Q8NI08	NCOA7_HUMAN
P11274	BCR_HUMAN
Q13111	CAF1A_HUMAN
Q16587	ZNF74_HUMAN
P51948	MAT1_HUMAN
Q5VTT2	CI135_HUMAN
O15287	FANCG_HUMAN
P59910	DJB13_HUMAN
Q2QGD7	ZXDC_HUMAN
Q9H1D9	RPC6_HUMAN
Q6EEV4	GL1AD_HUMAN
P23141	EST1_HUMAN
Q99759	M3K3_HUMAN
Q03468	ERCC6_HUMAN
P82914	RT15_HUMAN
P29317	EPHA2_HUMAN
Q8N5C6	SRBD1_HUMAN
P16401	H15_HUMAN
Q9C035	TRIM5_HUMAN
P46821	MAP1B_HUMAN
Q9Y399	RT02_HUMAN
Q9NY65	TBA8_HUMAN
Q8NBQ5	DHB11_HUMAN
P35251	RFC1_HUMAN
Q14331	FRG1_HUMAN
Q9NVV4	PAPD1_HUMAN
O15371	EIF3D_HUMAN
Q7L014	DDX46_HUMAN
P61163	ACTZ_HUMAN
P35249	RFC4_HUMAN
P49588	SYAC_HUMAN
P11388	TOP2A_HUMAN
Q8TD20	GTR12_HUMAN
Q7L2J0	MEPCE_HUMAN
Q2NL82	TSR1_HUMAN
Q9UNK9	ANGE1_HUMAN
Q9H173	SIL1_HUMAN
Q9GZQ8	MLP3B_HUMAN
P51114	FXR1_HUMAN
Q9BZE4	NOG1_HUMAN
P37235	HPCL1_HUMAN
Q9Y2Q9	RT28_HUMAN
P18085	ARF4_HUMAN
P36776	LONM_HUMAN
Q99459	CDC5L_HUMAN
P26368	U2AF2_HUMAN
Q9NRX1	PNO1_HUMAN
Q8WWP7	GIMA1_HUMAN
P49137	MAPK2_HUMAN
Q8WU90	ZC3HF_HUMAN
O43324	MCA3_HUMAN
Q9BVI4	NOC4L_HUMAN
Q14011	CIRBP_HUMAN
O75534	CSDE1_HUMAN
P06737	PYGL_HUMAN
Q9BQ67	GRWD1_HUMAN
Q99747	SNAG_HUMAN
Q86Y56	DAAF5_HUMAN
P35908	K22E_HUMAN
P11277	SPTB1_HUMAN
P35527	K1C9_HUMAN
Q9Y2H1	ST38L_HUMAN
Q9H0A0	NAT10_HUMAN
Q9P2R3	ANFY1_HUMAN
P11908	PRPS2_HUMAN
Q9NS86	LANC2_HUMAN
P52732	KIF11_HUMAN
Q2TB90	HKDC1_HUMAN
Q7RTY1	MOT9_HUMAN
Q9BPX3	CND3_HUMAN
Q5BJE1	CC178_HUMAN
Q92665	RT31_HUMAN
P62308	RUXG_HUMAN
Q00266	METK1_HUMAN
Q8WUA2	PPIL4_HUMAN
P60953	CDC42_HUMAN
Q9Y657	SPIN1_HUMAN
Q96L21	RL10L_HUMAN
Q75N03	HAKAI_HUMAN
Q8WVM0	TFB1M_HUMAN
O00622	CYR61_HUMAN
O15042	SR140_HUMAN
Q9Y3D9	RT23_HUMAN
Q08J23	NSUN2_HUMAN
A6NDU8	CE051_HUMAN
O15360	FANCA_HUMAN
Q1KMD3	HNRL2_HUMAN
P04264	K2C1_HUMAN
P17812	PYRG1_HUMAN
Q9BW27	NUP85_HUMAN
P30044	PRDX5_HUMAN
P50748	KNTC1_HUMAN
P06753	TPM3_HUMAN
P26038	MOES_HUMAN
Q8N3Z0	PRS35_HUMAN
Q92499	DDX1_HUMAN
Q9H0H0	INT2_HUMAN
Q12879	NMDE1_HUMAN
Q29RF7	PDS5A_HUMAN
P09661	RU2A_HUMAN
O75794	CD123_HUMAN
O75506	HSBP1_HUMAN
P09234	RU1C_HUMAN
P59998	ARPC4_HUMAN
Q8IYD1	ERF3B_HUMAN
Q15428	SF3A2_HUMAN
Q14498	RBM39_HUMAN
Q9H9Q2	CSN7B_HUMAN
P46937	YAP1_HUMAN
O75340	PDCD6_HUMAN
P84085	ARF5_HUMAN
Q15417	CNN3_HUMAN
Q9Y5F1	PCDBC_HUMAN
Q15287	RNPS1_HUMAN
P60228	EIF3E_HUMAN
P62273	RS29_HUMAN
O15240	VGF_HUMAN
Q9UKD2	MRT4_HUMAN
O95267	GRP1_HUMAN
Q7L4E1	FA73B_HUMAN
P63000	RAC1_HUMAN
Q9BUA3	CK084_HUMAN
Q9H0J9	PAR12_HUMAN
Q14004	CDK13_HUMAN
P78316	NOP14_HUMAN
Q12849	GRSF1_HUMAN
P56589	PEX3_HUMAN
Q6NXE6	ARMC6_HUMAN
P69905	HBA_HUMAN
Q04323	UBXN1_HUMAN
Q9H361	PABP3_HUMAN
Q9H0S4	DDX47_HUMAN
Q13627	DYR1A_HUMAN
P81605	DCD_HUMAN
Q15046	SYK_HUMAN
O60256	KPRB_HUMAN
Q9Y3Y2	CHTOP_HUMAN
Q9NSD9	SYFB_HUMAN
P51398	RT29_HUMAN
O60841	IF2P_HUMAN
Q9Y5A9	YTHD2_HUMAN
O43680	TCF21_HUMAN
Q8TED0	UTP15_HUMAN
Q8IW93	ARHGJ_HUMAN
Q9HC36	MRM3_HUMAN
Q14157	UBP2L_HUMAN
Q9NZB2	F120A_HUMAN
O75821	EIF3G_HUMAN
P82673	RT35_HUMAN
P17931	LEG3_HUMAN
P68133	ACTS_HUMAN
Q9HD33	RM47_HUMAN
Q68D91	MBLC2_HUMAN
P0DI81	TPC2A_HUMAN
Q96EY7	PTCD3_HUMAN
P49406	RM19_HUMAN
Q13445	TMED1_HUMAN
Q14847	LASP1_HUMAN
Q11206	SIA4C_HUMAN
Q96M95	CCD42_HUMAN
Q14558	KPRA_HUMAN
P61927	RL37_HUMAN
Q9NYU2	UGGG1_HUMAN
Q9BQ70	TCF25_HUMAN
Q96QR8	PURB_HUMAN
O15234	CASC3_HUMAN
O94915	FRYL_HUMAN
Q9P2K5	MYEF2_HUMAN
Q9NRN7	ADPPT_HUMAN
Q96I25	SPF45_HUMAN
P54105	ICLN_HUMAN
P60059	SC61G_HUMAN
P35241	RADI_HUMAN
O60524	NEMF_HUMAN
Q96D53	ADCK4_HUMAN
Q3V6T2	GRDN_HUMAN
P14324	FPPS_HUMAN
Q9HCK1	ZDBF2_HUMAN
P58340	MLF1_HUMAN
Q15424	SAFB1_HUMAN
P13804	ETFA_HUMAN
Q13428	TCOF_HUMAN
P51151	RAB9A_HUMAN
Q12979	ABR_HUMAN
Q6ZMG9	CERS6_HUMAN
O60313	OPA1_HUMAN
Q2TAY7	SMU1_HUMAN
Q70IA6	MOB2_HUMAN
Q8IWA4	MFN1_HUMAN
Q7L8L6	FAKD5_HUMAN
Q9BQ61	CS043_HUMAN
Q13098	CSN1_HUMAN
Q9H900	ZWILC_HUMAN
Q6ZUJ4	CC062_HUMAN
Q96C19	EFHD2_HUMAN
A6NHL2	TBAL3_HUMAN
P41250	SYG_HUMAN
Q9UG63	ABCF2_HUMAN
Q07157	ZO1_HUMAN
Q5T2S8	ARMC4_HUMAN
Q86Y46	K2C73_HUMAN
Q8NE71	ABCF1_HUMAN
P19105	ML12A_HUMAN
Q13395	TARB1_HUMAN
Q16222	UAP1_HUMAN
Q13405	RM49_HUMAN
Q9Y266	NUDC_HUMAN
Q9BRV8	SIKE1_HUMAN
P57678	GEMI4_HUMAN
Q6P3W7	SCYL2_HUMAN
P49585	PCY1A_HUMAN
Q9UBW8	CSN7A_HUMAN
Q12904	AIMP1_HUMAN
Q8WVS4	WDR60_HUMAN
P42695	CNDD3_HUMAN
Q16875	F263_HUMAN
Q9H0E9	BRD8_HUMAN
O43617	TPPC3_HUMAN
Q01518	CAP1_HUMAN
P60891	PRPS1_HUMAN
Q7Z417	NUFP2_HUMAN
Q15051	IQCB1_HUMAN
P42285	SK2L2_HUMAN
P84095	RHOG_HUMAN
Q9UBT7	CTNL1_HUMAN
P23297	S10A1_HUMAN
Q86U86	PB1_HUMAN
D3DNK7	D3DNK7_HUMAN
P16403	H12_HUMAN
Q8N4L4	SPEM1_HUMAN
O43447	PPIH_HUMAN
Q9P253	VPS18_HUMAN
Q9H1J1	REN3A_HUMAN
Q9UNQ2	DIM1_HUMAN
O00422	SAP18_HUMAN
Q9BRS2	RIOK1_HUMAN
Q86UR5	RIMS1_HUMAN
P61081	UBC12_HUMAN
O60825	F262_HUMAN
P61758	PFD3_HUMAN
O43776	SYNC_HUMAN
Q9UDW1	QCR9_HUMAN
Q13595	TRA2A_HUMAN
Q9BRL6	SRSF8_HUMAN
O60783	RT14_HUMAN
P49902	5NTC_HUMAN
P07951	TPM2_HUMAN
Q8TDI0	CHD5_HUMAN
Q15021	CND1_HUMAN
Q8IY37	DHX37_HUMAN
Q8WX92	NELFB_HUMAN
Q99595	TI17A_HUMAN
Q07954	LRP1_HUMAN
Q02338	BDH_HUMAN
Q8N6N3	CA052_HUMAN
Q9NRY5	F1142_HUMAN
P18754	RCC1_HUMAN
Q86YL7	PDPN_HUMAN
Q9UHB7	AFF4_HUMAN
O75400	PR40A_HUMAN
P05121	PAI1_HUMAN
O95758	PTBP3_HUMAN
P47974	TISD_HUMAN
Q96AV8	E2F7_HUMAN
Q9Y490	TLN1_HUMAN
Q9NYY8	FAKD2_HUMAN
O14732	IMPA2_HUMAN
Q9NR09	BIRC6_HUMAN
Q9BSB4	ATGA1_HUMAN
O96011	PX11B_HUMAN
Q15181	IPYR_HUMAN
Q08945	SSRP1_HUMAN
Q8TDF6	GRP4_HUMAN
Q5T4B2	GT253_HUMAN
Q9NVH0	EXD2_HUMAN
Q96Q05	TPPC9_HUMAN
O43795	MYO1B_HUMAN
Q9NZ52	GGA3_HUMAN
O43896	KIF1C_HUMAN
Q9Y5S9	RBM8A_HUMAN
Q01484	ANK2_HUMAN
Q5SWX8	ODR4_HUMAN
O75494	SRS10_HUMAN
Q7RTV0	PHF5A_HUMAN
Q8N3E9	PLCD3_HUMAN
O95716	RAB3D_HUMAN
O15013	ARHGA_HUMAN
Q4G0N8	SL9C1_HUMAN
Q8NEE8	TTC16_HUMAN
Q92620	PRP16_HUMAN
Q92574	TSC1_HUMAN
Q9H875	PKRI1_HUMAN
Q5SRE5	NU188_HUMAN
Q14562	DHX8_HUMAN
Q8N684	CPSF7_HUMAN
Q8TEQ6	GEMI5_HUMAN
Q13610	PWP1_HUMAN
O60701	UGDH_HUMAN
P26447	S10A4_HUMAN
P29033	CXB2_HUMAN
Q12769	NU160_HUMAN
Q96RY5	CRML_HUMAN
P08574	CY1_HUMAN
Q14151	SAFB2_HUMAN
P50993	AT1A2_HUMAN
P11177	ODPB_HUMAN
Q9Y3Q3	TMED3_HUMAN
P22090	RS4Y1_HUMAN
Q92974	ARHG2_HUMAN
Q9BYN8	RT26_HUMAN
O95299	NDUAA_HUMAN
Q15029	U5S1_HUMAN
O75531	BAF_HUMAN
Q2WGJ9	FR1L6_HUMAN
Q6P3R8	NEK5_HUMAN
Q9H773	DCTP1_HUMAN
P55160	NCKPL_HUMAN
Q9BZX2	UCK2_HUMAN
Q8WVR3	CG043_HUMAN
Q8WXA9	SREK1_HUMAN
P07477	TRY1_HUMAN
Q05682	CALD1_HUMAN
Q9NPQ8	RIC8A_HUMAN
Q9NYH9	UTP6_HUMAN
Q6ZN66	GBP6_HUMAN
P06702	S10A9_HUMAN
Q9Y6Y0	NS1BP_HUMAN
Q8IY82	DRC7_HUMAN
Q16643	DREB_HUMAN
A8K855	EFCB7_HUMAN
O14929	HAT1_HUMAN
Q96BS2	CHP3_HUMAN
Q69YU5	CL073_HUMAN
Q8IWS0	PHF6_HUMAN
Q8NBJ5	GT251_HUMAN
Q01469	FABP5_HUMAN
P31150	GDIA_HUMAN
P52306	GDS1_HUMAN
Q9BPZ3	PAIP2_HUMAN
O43663	PRC1_HUMAN
Q14739	LBR_HUMAN
P60981	DEST_HUMAN
Q9Y3D6	FIS1_HUMAN
Q9H0U3	MAGT1_HUMAN
P82933	RT09_HUMAN
Q99708	COM1_HUMAN
Q6PJG6	BRAT1_HUMAN
Q86SZ2	TPC6B_HUMAN
P57740	NU107_HUMAN
P63218	GBG5_HUMAN
Q9H3T2	SEM6C_HUMAN
Q9Y3B7	RM11_HUMAN
Q8NGL6	O4A15_HUMAN
P52298	NCBP2_HUMAN
Q96DT0	LEG12_HUMAN
P82930	RT34_HUMAN
O94992	HEXI1_HUMAN
P06744	G6PI_HUMAN
Q9UPT9	UBP22_HUMAN
Q9UKV3	ACINU_HUMAN
Q96EB1	ELP4_HUMAN
Q9Y6W3	CAN7_HUMAN
Q5T749	KPRP_HUMAN
Q9P2X0	DPM3_HUMAN
Q99627	CSN8_HUMAN
P61326	MGN_HUMAN
O15417	TNC18_HUMAN
P29034	S10A2_HUMAN
O60518	RNBP6_HUMAN
A1L443	NTM2F_HUMAN
Q9ULH1	ASAP1_HUMAN
Q8WXX5	DNJC9_HUMAN
Q9UBB6	NCDN_HUMAN
P54277	PMS1_HUMAN
O75607	NPM3_HUMAN
Q9NRZ9	HELLS_HUMAN
Q7L576	CYFP1_HUMAN
Q9BYD2	RM09_HUMAN
Q14241	ELOA1_HUMAN
P46087	NOP2_HUMAN
P17707	DCAM_HUMAN
Q9BWJ5	SF3B5_HUMAN
O60568	PLOD3_HUMAN
Q13439	GOGA4_HUMAN
Q6NUK1	SCMC1_HUMAN
Q9C0B9	ZCHC2_HUMAN
Q86VU5	CMTD1_HUMAN
Q9Y608	LRRF2_HUMAN
P46459	NSF_HUMAN
O00255	MEN1_HUMAN
Q5HYJ3	FA76B_HUMAN
Q02880	TOP2B_HUMAN
Q9Y6A4	CFA20_HUMAN
Q6P2I0	Q6P2I0_HUMAN
P02745	C1QA_HUMAN
Q9BV20	MTNA_HUMAN
P34949	MPI_HUMAN
Q8TD26	CHD6_HUMAN
P61457	PHS_HUMAN
Q9BVV6	TALD3_HUMAN
Q8WXF7	ATLA1_HUMAN
Q96DT6	ATG4C_HUMAN
O75808	CAN15_HUMAN
Q96EY5	MB12A_HUMAN
Q9H7P6	MB12B_HUMAN
Q9UGM3	DMBT1_HUMAN
P0CF74	LAC6_HUMAN
P01834	IGKC_HUMAN
P12838	DEF4_HUMAN
P59666	DEF3_HUMAN
P59665	DEF1_HUMAN
P0CG06	LAC3_HUMAN
P01859	IGHG2_HUMAN
P08311	CATG_HUMAN
P61626	LYSC_HUMAN
P08246	ELNE_HUMAN
P0CG05	LAC2_HUMAN
P05164	PERM_HUMAN
P24158	PRTN3_HUMAN
P01876	IGHA1_HUMAN
Q9BYX4	IFIH1_HUMAN
Q93074	MED12_HUMAN
Q9Y2I7	FYV1_HUMAN
Q9BWU1	CDK19_HUMAN
Q05048	CSTF1_HUMAN
Q12907	LMAN2_HUMAN
P37268	FDFT_HUMAN
Q9UQE7	SMC3_HUMAN
Q92544	TM9S4_HUMAN
P00387	NB5R3_HUMAN
P54709	AT1B3_HUMAN
O95202	LETM1_HUMAN
Q86UT6	NLRX1_HUMAN
P61006	RAB8A_HUMAN
Q9UHV7	MED13_HUMAN
Q16850	CP51A_HUMAN
Q8NBN7	RDH13_HUMAN
Q9H7Z7	PGES2_HUMAN
Q9Y2X3	NOP58_HUMAN
Q6IAN0	DRS7B_HUMAN
P27544	CERS1_HUMAN
Q9Y2U9	KLDC2_HUMAN
P20338	RAB4A_HUMAN
Q9BXW9	FACD2_HUMAN
P33121	ACSL1_HUMAN
O00116	ADAS_HUMAN
Q9Y6G9	DC1L1_HUMAN
Q8WVP7	LMBR1_HUMAN
Q86YD1	PTOV1_HUMAN
P61019	RAB2A_HUMAN
Q13409	DC1I2_HUMAN
Q9H583	HEAT1_HUMAN
O60244	MED14_HUMAN
O75448	MED24_HUMAN
Q9P2R7	SUCB1_HUMAN
O15397	IPO8_HUMAN
Q9Y2X0	MED16_HUMAN
Q6P2C8	MED27_HUMAN
Q5T9A4	ATD3B_HUMAN
Q8N9F7	GDPD1_HUMAN
Q9H944	MED20_HUMAN
P20340	RAB6A_HUMAN
O95402	MED26_HUMAN
P30508	1C12_HUMAN
P07099	HYEP_HUMAN
Q71F56	MD13L_HUMAN
Q8TEM1	PO210_HUMAN
Q13291	SLAF1_HUMAN
Q76NI1	VKIND_HUMAN
P53007	TXTP_HUMAN
Q9BQP7	MGME1_HUMAN
Q8IZP2	ST134_HUMAN
Q16718	NDUA5_HUMAN
O75844	FACE1_HUMAN
Q15836	VAMP3_HUMAN
P62072	TIM10_HUMAN
Q8WW22	DNJA4_HUMAN
A6NKD9	CC85C_HUMAN
Q9H0U4	RAB1B_HUMAN
P56134	ATPK_HUMAN
Q7L0J3	SV2A_HUMAN
Q14061	COX17_HUMAN
P69849	NOMO3_HUMAN
Q63HR2	TNS2_HUMAN
Q9UL25	RAB21_HUMAN
P62714	PP2AB_HUMAN
O43826	G6PT1_HUMAN
Q9BW92	SYTM_HUMAN
Q9NVI1	FANCI_HUMAN
O43169	CYB5B_HUMAN
O75420	PERQ1_HUMAN
Q9BU61	NDUF3_HUMAN
P20674	COX5A_HUMAN
P30049	ATPD_HUMAN
Q96A26	F162A_HUMAN
O75251	NDUS7_HUMAN
Q9H1K4	GHC2_HUMAN
Q13015	AF1Q_HUMAN
Q4V339	CBWD6_HUMAN
Q8IYM0	F186B_HUMAN
P23786	CPT2_HUMAN
Q9H9B4	SFXN1_HUMAN
Q9P0J0	NDUAD_HUMAN
Q96BM9	ARL8A_HUMAN
Q16740	CLPP_HUMAN
Q9NWW5	CLN6_HUMAN
Q9BQT8	ODC_HUMAN
Q9BSK2	S2533_HUMAN
Q9HC21	TPC_HUMAN
Q92947	GCDH_HUMAN
O95983	MBD3_HUMAN
P13995	MTDC_HUMAN
Q8N653	LZTR1_HUMAN
O43747	AP1G1_HUMAN
P42167	LAP2B_HUMAN
Q6NTF9	RHBD2_HUMAN
Q9Y241	HIG1A_HUMAN
Q969F1	TF3C6_HUMAN
Q9NPL8	TIDC1_HUMAN
Q14657	LAGE3_HUMAN
Q8IZD9	DOCK3_HUMAN
Q9NZD2	GLTP_HUMAN
Q9NPH2	INO1_HUMAN
Q6T4R5	NHS_HUMAN
Q15768	EFNB3_HUMAN
P61586	RHOA_HUMAN
P22528	SPR1B_HUMAN
P35321	SPR1A_HUMAN
P08174	DAF_HUMAN
P98155	VLDLR_HUMAN
P48741	HSP77_HUMAN
Q6ZU67	BEND4_HUMAN
Q8IWT3	CUL9_HUMAN
Q96PK6	RBM14_HUMAN
P30419	NMT1_HUMAN
Q9UGR2	Z3H7B_HUMAN
P17301	ITA2_HUMAN
P56199	ITA1_HUMAN
O95476	CNEP1_HUMAN
Q12840	KIF5A_HUMAN
Q8TEL6	TP4AP_HUMAN
Q9NWC5	TM45A_HUMAN
C3PTT6	C3PTT6_HUMAN
Q13422	IKZF1_HUMAN
O43298	ZBT43_HUMAN
Q9Y6A5	TACC3_HUMAN
P12270	TPR_HUMAN
P13796	PLSL_HUMAN
Q15119	PDK2_HUMAN
Q86TV6	TTC7B_HUMAN
Q9H1I8	ASCC2_HUMAN
P54253	ATX1_HUMAN
Q9NSK0	KLC4_HUMAN
O60239	3BP5_HUMAN
Q8TDG4	HELQ_HUMAN
O60508	PRP17_HUMAN
P09488	GSTM1_HUMAN

## Sheet: 4-DNA viruses
Uniprot ID	Protein Name		Pathway ID	Pathway Term	p-value
P52292	IMA1_HUMAN		hsa05169	Epstein-Barr virus infection	0.00106181
P04637	P53_HUMAN		hsa05203	Viral carcinogenesis	0.00495967
P20226	TBP_HUMAN
Q13547	HDAC1_HUMAN
P62195	PRS8_HUMAN
Q92793	CBP_HUMAN
Q16611	BAK_HUMAN
Q09472	EP300_HUMAN
P62826	RAN_HUMAN
P06400	RB_HUMAN
P06493	CDK1_HUMAN
P08047	SP1_HUMAN
P06748	NPM_HUMAN
P17980	PRS6A_HUMAN
P62333	PRS10_HUMAN
P28749	RBL1_HUMAN
P63244	GBLP_HUMAN
P15927	RFA2_HUMAN
P53801	PTTG_HUMAN
P02751	FINC_HUMAN
Q9Y6N5	SQRD_HUMAN
Q9NQC3	RTN4_HUMAN
Q9HC07	TM165_HUMAN
P09619	PGFRB_HUMAN
P50281	MMP14_HUMAN
Q8N2K0	ABD12_HUMAN
Q9Y5M8	SRPRB_HUMAN
O00483	NDUA4_HUMAN
P16070	CD44_HUMAN
P29966	MARCS_HUMAN
P16615	AT2A2_HUMAN
Q9NP72	RAB18_HUMAN
P09543	CN37_HUMAN
P50402	EMD_HUMAN
Q96IX5	USMG5_HUMAN
Q9Y6C9	MTCH2_HUMAN
O95297	MPZL1_HUMAN
Q9P0L0	VAPA_HUMAN
O75688	PPM1B_HUMAN
Q14699	RFTN1_HUMAN
Q96JJ7	TMX3_HUMAN
Q70UQ0	IKIP_HUMAN
O15173	PGRC2_HUMAN
Q9NZM1	MYOF_HUMAN
P28300	LYOX_HUMAN
Q8IZ07	AN13A_HUMAN
P05023	AT1A1_HUMAN
Q9BQB6	VKOR1_HUMAN
P11717	MPRI_HUMAN
Q96N66	MBOA7_HUMAN
P60468	SC61B_HUMAN
P08240	SRPR_HUMAN
O60831	PRAF2_HUMAN
P61978	HNRPK_HUMAN
Q14790	CASP8_HUMAN
P27986	P85A_HUMAN
P46778	RL21_HUMAN
P67809	YBOX1_HUMAN
P27694	RFA1_HUMAN
P05412	JUN_HUMAN

## Sheet: 4-RNA viruses
Uniprot ID	Protein Name		Pathway ID	Pathway Term	p-value
P07437	TBB5_HUMAN		hsa05322	Systemic lupus erythematosus	1.78569e-06
P68104	EF1A1_HUMAN		hsa05034	Alcoholism	1.74067e-05
Q9BQE3	TBA1C_HUMAN		hsa05130	Pathogenic Escherichia coli infection	0.000169488
P48643	TCPE_HUMAN		hsa03010	Ribosome	0.00113928
Q71U36	TBA1A_HUMAN		hsa04141	Protein processing in endoplasmic reticulum	0.00193926
P67809	YBOX1_HUMAN		hsa04612	Antigen processing and presentation	0.00520162
P09651	ROA1_HUMAN		hsa03040	Spliceosome	0.00774042
P22626	ROA2_HUMAN		hsa05134	Legionellosis	0.0204109
P11940	PABP1_HUMAN		hsa04145	Phagosome	0.0251916
P61978	HNRPK_HUMAN
P52597	HNRPF_HUMAN
P31943	HNRH1_HUMAN
P08238	HS90B_HUMAN
P11021	GRP78_HUMAN
P05141	ADT2_HUMAN
P17987	TCPA_HUMAN
P49368	TCPG_HUMAN
P50991	TCPD_HUMAN
P17844	DDX5_HUMAN
Q8WWM7	ATX2L_HUMAN
P31942	HNRH3_HUMAN
P07910	HNRPC_HUMAN
P35637	FUS_HUMAN
P55795	HNRH2_HUMAN
Q5VTE0	EF1A3_HUMAN
P62258	1433E_HUMAN
P34931	HS71L_HUMAN
P62805	H4_HUMAN
Q9BTM1	H2AJ_HUMAN
Q7L7L0	H2A3_HUMAN
Q93077	H2A1C_HUMAN
Q96KK5	H2A1H_HUMAN
P0C0S8	H2A1_HUMAN
Q16777	H2A2C_HUMAN
Q6FI13	H2A2A_HUMAN
P20671	H2A1D_HUMAN
Q99878	H2A1J_HUMAN
P04908	H2A1B_HUMAN
P11142	HSP7C_HUMAN
Q99832	TCPH_HUMAN
P40227	TCPZ_HUMAN
P78371	TCPB_HUMAN
P43243	MATR3_HUMAN
Q08211	DHX9_HUMAN
Q6PKG0	LARP1_HUMAN
P23246	SFPQ_HUMAN
O15523	DDX3Y_HUMAN
P63244	GBLP_HUMAN
Q15366	PCBP2_HUMAN
Q92841	DDX17_HUMAN
Q12906	ILF3_HUMAN
P63279	UBC9_HUMAN
Q06830	PRDX1_HUMAN
Q96EY1	DNJA3_HUMAN
P35579	MYH9_HUMAN
O95831	AIFM1_HUMAN
Q8N163	CCAR2_HUMAN
O00571	DDX3X_HUMAN
Q13263	TIF1B_HUMAN
P07900	HS90A_HUMAN
P68371	TBB4B_HUMAN
P31689	DNJA1_HUMAN
P10809	CH60_HUMAN
Q08379	GOGA2_HUMAN
P62753	RS6_HUMAN
P60866	RS20_HUMAN
Q00325	MPCP_HUMAN
P12036	NFH_HUMAN
P35268	RL22_HUMAN
P42677	RS27_HUMAN
P51571	SSRD_HUMAN
Q15370	ELOB_HUMAN
P60709	ACTB_HUMAN
P08670	VIME_HUMAN
P31946	1433B_HUMAN
P42224	STAT1_HUMAN
P62269	RS18_HUMAN
P27824	CALX_HUMAN
P06748	NPM_HUMAN
P12236	ADT3_HUMAN
P19338	NUCL_HUMAN
P18124	RL7_HUMAN
Q02878	RL6_HUMAN
P12235	ADT1_HUMAN

## Sheet: DNA-RNA viruses
Uniprot ID	Protein Name		Pathway ID	Pathway Term	p-value
P52292	IMA1_HUMAN		hsa03010	Ribosome	1.58064e-22
P04637	P53_HUMAN		hsa05169	Epstein-Barr virus infection	1.22687e-11
P20226	TBP_HUMAN		hsa03050	Proteasome	1.22687e-11
P62195	PRS8_HUMAN		hsa04141	Protein processing in endoplasmic reticulum	4.80942e-08
Q92793	CBP_HUMAN		hsa03040	Spliceosome	8.67992e-07
Q09472	EP300_HUMAN		hsa05203	Viral carcinogenesis	3.03925e-06
P62826	RAN_HUMAN		hsa05168	Herpes simplex infection	5.6901e-05
P06400	RB_HUMAN		hsa03013	RNA transport	0.000126352
P06493	CDK1_HUMAN		hsa05322	Systemic lupus erythematosus	0.00482044
P06748	NPM_HUMAN		hsa05130	Pathogenic Escherichia coli infection	0.00956426
P17980	PRS6A_HUMAN		hsa05164	Influenza A	0.0122651
P62333	PRS10_HUMAN		hsa05145	Toxoplasmosis	0.0122651
P63244	GBLP_HUMAN		hsa05222	Small cell lung cancer	0.0146288
P02751	FINC_HUMAN		hsa05161	Hepatitis B	0.0175506
Q9Y6N5	SQRD_HUMAN		hsa03015	mRNA surveillance pathway	0.0177839
Q9NQC3	RTN4_HUMAN		hsa05160	Hepatitis C	0.0181898
Q8N2K0	ABD12_HUMAN		hsa05162	Measles	0.0193173
Q9Y5M8	SRPRB_HUMAN		hsa05034	Alcoholism	0.0412835
O00483	NDUA4_HUMAN		hsa05220	Chronic myeloid leukemia	0.049482
P29966	MARCS_HUMAN
P16615	AT2A2_HUMAN
Q9NP72	RAB18_HUMAN
P50402	EMD_HUMAN
Q96IX5	USMG5_HUMAN
Q9Y6C9	MTCH2_HUMAN
Q9P0L0	VAPA_HUMAN
O75688	PPM1B_HUMAN
Q96JJ7	TMX3_HUMAN
O15173	PGRC2_HUMAN
P05023	AT1A1_HUMAN
Q9BQB6	VKOR1_HUMAN
Q96N66	MBOA7_HUMAN
P60468	SC61B_HUMAN
O60831	PRAF2_HUMAN
P61978	HNRPK_HUMAN
P27986	P85A_HUMAN
P46778	RL21_HUMAN
P67809	YBOX1_HUMAN
P05412	JUN_HUMAN
P10644	KAP0_HUMAN
Q07812	BAX_HUMAN
P02545	LMNA_HUMAN
P21675	TAF1_HUMAN
Q07021	C1QBP_HUMAN
P42224	STAT1_HUMAN
P27708	PYR1_HUMAN
Q9H4G4	GAPR1_HUMAN
Q9Y5V3	MAGD1_HUMAN
P26196	DDX6_HUMAN
O14773	TPP1_HUMAN
P35613	BASI_HUMAN
Q9NTJ5	SAC1_HUMAN
O75396	SC22B_HUMAN
P11166	GTR1_HUMAN
P46977	STT3A_HUMAN
P42166	LAP2A_HUMAN
O00264	PGRC1_HUMAN
P39656	OST48_HUMAN
P05556	ITB1_HUMAN
Q8TD31	CCHCR_HUMAN
P51148	RAB5C_HUMAN
P40227	TCPZ_HUMAN
P62834	RAP1A_HUMAN
Q16891	MIC60_HUMAN
Q8TED1	GPX8_HUMAN
P49368	TCPG_HUMAN
A0FGR8	ESYT2_HUMAN
P63151	2ABA_HUMAN
P63167	DYL1_HUMAN
Q00403	TF2B_HUMAN
Q04637	IF4G1_HUMAN
O43390	HNRPR_HUMAN
P05141	ADT2_HUMAN
P68104	EF1A1_HUMAN
Q5VTE0	EF1A3_HUMAN
O14654	IRS4_HUMAN
O95816	BAG2_HUMAN
Q71UM5	RS27L_HUMAN
Q9BQE3	TBA1C_HUMAN
P62266	RS23_HUMAN
O60814	H2B1K_HUMAN
P09651	ROA1_HUMAN
O95793	STAU1_HUMAN
P06733	ENOA_HUMAN
P49458	SRP09_HUMAN
P46776	RL27A_HUMAN
P46782	RS5_HUMAN
P0CG48	UBC_HUMAN
P09874	PARP1_HUMAN
P12004	PCNA_HUMAN
P63165	SUMO1_HUMAN
P31946	1433B_HUMAN
Q9NZL4	HPBP1_HUMAN
P63010	AP2B1_HUMAN
O95071	UBR5_HUMAN
O95817	BAG3_HUMAN
P04792	HSPB1_HUMAN
P11021	GRP78_HUMAN
P25685	DNJB1_HUMAN
P35998	PRS7_HUMAN
Q14103	HNRPD_HUMAN
Q8NC51	PAIRB_HUMAN
Q99729	ROAA_HUMAN
O95967	FBLN4_HUMAN
P55036	PSMD4_HUMAN
P31689	DNJA1_HUMAN
P25789	PSA4_HUMAN
Q6NZI2	PTRF_HUMAN
Q5VU43	MYOME_HUMAN
P07858	CATB_HUMAN
O15260	SURF4_HUMAN
P63279	UBC9_HUMAN
Q12797	ASPH_HUMAN
P07237	PDIA1_HUMAN
P43686	PRS6B_HUMAN
Q01813	PFKAP_HUMAN
Q99460	PSMD1_HUMAN
Q9H3P7	GCP60_HUMAN
P53618	COPB_HUMAN
P27816	MAP4_HUMAN
Q9P270	SLAI2_HUMAN
P35221	CTNA1_HUMAN
P60900	PSA6_HUMAN
P23458	JAK1_HUMAN
Q8TD10	MIPO1_HUMAN
O14980	XPO1_HUMAN
O00505	IMA4_HUMAN
P30153	2AAA_HUMAN
P25786	PSA1_HUMAN
Q9H270	VPS11_HUMAN
P49327	FAS_HUMAN
Q99615	DNJC7_HUMAN
Q14974	IMB1_HUMAN
P46734	MP2K3_HUMAN
P01106	MYC_HUMAN
Q00325	MPCP_HUMAN
Q15369	ELOC_HUMAN
P13051	UNG_HUMAN
O00629	IMA3_HUMAN
P55265	DSRAD_HUMAN
Q9BS26	ERP44_HUMAN
P68371	TBB4B_HUMAN
P46939	UTRO_HUMAN
Q01082	SPTB2_HUMAN
P07910	HNRPC_HUMAN
P35232	PHB_HUMAN
Q13363	CTBP1_HUMAN
P13861	KAP2_HUMAN
Q9UER7	DAXX_HUMAN
P78527	PRKDC_HUMAN
Q13200	PSMD2_HUMAN
P29590	PML_HUMAN
Q9NYF8	BCLF1_HUMAN
Q9BUJ2	HNRL1_HUMAN
Q9UJX2	CDC23_HUMAN
Q8WWY3	PRP31_HUMAN
P56545	CTBP2_HUMAN
Q13724	MOGS_HUMAN
P48643	TCPE_HUMAN
O00425	IF2B3_HUMAN
Q9NZI8	IF2B1_HUMAN
Q93062	RBPMS_HUMAN
P55795	HNRH2_HUMAN
Q9Y6C2	EMIL1_HUMAN
P06703	S10A6_HUMAN
P05106	ITB3_HUMAN
Q99700	ATX2_HUMAN
Q9Y6M1	IF2B2_HUMAN
Q92900	RENT1_HUMAN
Q8N9N5	BANP_HUMAN
P82932	RT06_HUMAN
P36873	PP1G_HUMAN
P06239	LCK_HUMAN
P52294	IMA5_HUMAN
Q9UBU9	NXF1_HUMAN
Q96SB4	SRPK1_HUMAN
O94776	MTA2_HUMAN
Q16594	TAF9_HUMAN
Q6P2Q9	PRP8_HUMAN
Q99613	EIF3C_HUMAN
P11142	HSP7C_HUMAN
P60709	ACTB_HUMAN
O75369	FLNB_HUMAN
P21333	FLNA_HUMAN
Q92841	DDX17_HUMAN
O00303	EIF3F_HUMAN
P62136	PP1A_HUMAN
Q93009	UBP7_HUMAN
P23396	RS3_HUMAN
Q05639	EF1A2_HUMAN
P07437	TBB5_HUMAN
Q16543	CDC37_HUMAN
P08238	HS90B_HUMAN
P62269	RS18_HUMAN
P78371	TCPB_HUMAN
P50990	TCPQ_HUMAN
P50991	TCPD_HUMAN
P12236	ADT3_HUMAN
Q13162	PRDX4_HUMAN
P31943	HNRH1_HUMAN
P62249	RS16_HUMAN
P12036	NFH_HUMAN
P62829	RL23_HUMAN
P42677	RS27_HUMAN
Q71U36	TBA1A_HUMAN
P62805	H4_HUMAN
Q99879	H2B1M_HUMAN
P58876	H2B1D_HUMAN
Q08211	DHX9_HUMAN
P05386	RLA1_HUMAN
P12277	KCRB_HUMAN
P46781	RS9_HUMAN
Q07020	RL18_HUMAN
P30050	RL12_HUMAN
P46779	RL28_HUMAN
P68431	H31_HUMAN
P62807	H2B1C_HUMAN
P19338	NUCL_HUMAN
P36578	RL4_HUMAN
Q99878	H2A1J_HUMAN
P0C0S8	H2A1_HUMAN
P04908	H2A1B_HUMAN
P62906	RL10A_HUMAN
P40429	RL13A_HUMAN
Q5QNW6	H2B2F_HUMAN
P61513	RL37A_HUMAN
P04406	G3P_HUMAN
Q16695	H31T_HUMAN
P83731	RL24_HUMAN
P84098	RL19_HUMAN
P16989	YBOX3_HUMAN
Q71DI3	H32_HUMAN
P32969	RL9_HUMAN
P52597	HNRPF_HUMAN
P20671	H2A1D_HUMAN
Q99623	PHB2_HUMAN
P62280	RS11_HUMAN
Q99880	H2B1L_HUMAN
P46783	RS10_HUMAN
P25398	RS12_HUMAN
P05388	RLA0_HUMAN
Q02878	RL6_HUMAN
P62424	RL7A_HUMAN
P62937	PPIA_HUMAN
P08865	RSSA_HUMAN
P62241	RS8_HUMAN
Q96KK5	H2A1H_HUMAN
P62899	RL31_HUMAN
P22061	PIMT_HUMAN
P62750	RL23A_HUMAN
P61247	RS3A_HUMAN
P18124	RL7_HUMAN
P62081	RS7_HUMAN
Q7L7L0	H2A3_HUMAN
P39023	RL3_HUMAN
P62753	RS6_HUMAN
Q6FI13	H2A2A_HUMAN
Q9BTM1	H2AJ_HUMAN
Q93077	H2A1C_HUMAN
Q00839	HNRPU_HUMAN
Q16777	H2A2C_HUMAN
P62277	RS13_HUMAN
Q93079	H2B1H_HUMAN
P46777	RL5_HUMAN
P62913	RL11_HUMAN
P84243	H33_HUMAN
Q99877	H2B1N_HUMAN
P35268	RL22_HUMAN
P57053	H2BFS_HUMAN
O60506	HNRPQ_HUMAN
O75533	SF3B1_HUMAN
P12956	XRCC6_HUMAN
P13010	XRCC5_HUMAN
P35659	DEK_HUMAN
P55209	NP1L1_HUMAN
Q14683	SMC1A_HUMAN
Q8TAQ2	SMRC2_HUMAN
P67870	CSK2B_HUMAN
P06241	FYN_HUMAN
Q96RN5	MED15_HUMAN
P61956	SUMO2_HUMAN
Q9Y4K3	TRAF6_HUMAN
P62258	1433E_HUMAN
O75928	PIAS2_HUMAN
Q04206	TF65_HUMAN
Q96EY1	DNJA3_HUMAN
Q9UHD2	TBK1_HUMAN
P07339	CATD_HUMAN
P26641	EF1G_HUMAN
P08237	PFKAM_HUMAN
Q8TC12	RDH11_HUMAN
P31151	S10A7_HUMAN
Q9HD26	GOPC_HUMAN
Q9BRK4	LZTS2_HUMAN
Q08379	GOGA2_HUMAN
P02511	CRYAB_HUMAN
P01100	FOS_HUMAN
O00327	BMAL1_HUMAN
P29692	EF1D_HUMAN
Q6P1W5	CA094_HUMAN
P40616	ARL1_HUMAN
P18859	ATP5J_HUMAN
Q8NHQ1	CEP70_HUMAN
O00459	P85B_HUMAN
Q12933	TRAF2_HUMAN
Q9UKT9	IKZF3_HUMAN
Q49A26	GLYR1_HUMAN
Q96JM7	LMBL3_HUMAN
Q14203	DCTN1_HUMAN
P62263	RS14_HUMAN
Q14240	IF4A2_HUMAN
Q9UBQ5	EIF3K_HUMAN
P61769	B2MG_HUMAN
P05783	K1C18_HUMAN
P08670	VIME_HUMAN
Q9UHV2	SRTD1_HUMAN
P12814	ACTN1_HUMAN
P14618	KPYM_HUMAN
Q13077	TRAF1_HUMAN
Q96EP0	RNF31_HUMAN
P22736	NR4A1_HUMAN
Q15942	ZYX_HUMAN
Q53GC0	Q53GC0_HUMAN
O00165	HAX1_HUMAN
Q92993	KAT5_HUMAN
O75190	DNJB6_HUMAN
P09012	SNRPA_HUMAN
P08579	RU2B_HUMAN
P22626	ROA2_HUMAN
P23246	SFPQ_HUMAN
P27635	RL10_HUMAN
P26373	RL13_HUMAN
P47897	SYQ_HUMAN
P42704	LPPRC_HUMAN
P49755	TMEDA_HUMAN
P52272	HNRPM_HUMAN
Q14257	RCN2_HUMAN
P62851	RS25_HUMAN
Q00610	CLH1_HUMAN
Q12906	ILF3_HUMAN
Q07955	SRSF1_HUMAN
Q07666	KHDR1_HUMAN
Q8N1F7	NUP93_HUMAN
Q15293	RCN1_HUMAN
Q15365	PCBP1_HUMAN
Q15366	PCBP2_HUMAN
Q16576	RBBP7_HUMAN
Q3ZCQ8	TIM50_HUMAN
Q92616	GCN1L_HUMAN
Q9BPW8	NIPS1_HUMAN
Q9BQA1	MEP50_HUMAN
Q9ULX6	AKP8L_HUMAN
Q9Y230	RUVB2_HUMAN
P34932	HSP74_HUMAN
O14920	IKKB_HUMAN
O14744	ANM5_HUMAN
P51991	ROA3_HUMAN
P06454	PTMA_HUMAN
Q13185	CBX3_HUMAN
P27824	CALX_HUMAN
P28070	PSB4_HUMAN
O00410	IPO5_HUMAN
Q3KQU3	MA7D1_HUMAN
Q86UL3	GPAT4_HUMAN
Q9UNE7	CHIP_HUMAN
Q9UQ35	SRRM2_HUMAN
P02786	TFR1_HUMAN
Q14192	FHL2_HUMAN
P48556	PSMD8_HUMAN
P00533	EGFR_HUMAN
P36542	ATPG_HUMAN
Q9BRK5	CAB45_HUMAN
Q8IV08	PLD3_HUMAN
P13667	PDIA4_HUMAN
Q9UL15	BAG5_HUMAN
Q12824	SNF5_HUMAN
Q14204	DYHC1_HUMAN
O43294	TGFI1_HUMAN
Q96QF0	RAB3I_HUMAN
P53621	COPA_HUMAN
P27797	CALR_HUMAN
O60725	ICMT_HUMAN
Q9P2E9	RRBP1_HUMAN
P38159	RBMX_HUMAN
P38936	CDN1A_HUMAN
O96005	CLPT1_HUMAN
Q9UHL4	DPP2_HUMAN
P49848	TAF6_HUMAN
P17612	KAPCA_HUMAN
O95831	AIFM1_HUMAN
Q5T4S7	UBR4_HUMAN
O14735	CDIPT_HUMAN
Q9H936	GHC1_HUMAN
P56192	SYMC_HUMAN
O43889	CREB3_HUMAN
Q9NX61	T161A_HUMAN
O14828	SCAM3_HUMAN
P51665	PSMD7_HUMAN
Q9BSJ8	ESYT1_HUMAN
P25787	PSA2_HUMAN
Q27J81	INF2_HUMAN
P17858	PFKAL_HUMAN
Q15008	PSMD6_HUMAN
P07196	NFL_HUMAN
Q9Y4P3	TBL2_HUMAN
O14545	TRAD1_HUMAN
P21964	COMT_HUMAN
Q9NXW2	DJB12_HUMAN
Q96IK5	GMCL1_HUMAN
Q8WUM4	PDC6I_HUMAN
P23634	AT2B4_HUMAN
P20700	LMNB1_HUMAN
O43242	PSMD3_HUMAN
O95573	ACSL3_HUMAN
Q9NVI7	ATD3A_HUMAN
O00231	PSD11_HUMAN
Q99442	SEC62_HUMAN
Q99653	CHP1_HUMAN
Q9NXS2	QPCTL_HUMAN
Q9UNM6	PSD13_HUMAN
Q8IZ52	CHSS2_HUMAN
Q9BT22	ALG1_HUMAN
Q9HDC9	APMAP_HUMAN
Q9Y305	ACOT9_HUMAN
O15270	SPTC2_HUMAN
P18031	PTN1_HUMAN
O15269	SPTC1_HUMAN
Q53H12	AGK_HUMAN
Q99805	TM9S2_HUMAN
Q86VP6	CAND1_HUMAN
P02794	FRIH_HUMAN
Q06210	GFPT1_HUMAN
P08195	4F2_HUMAN
P28066	PSA5_HUMAN
P35520	CBS_HUMAN
Q92973	TNPO1_HUMAN
P30101	PDIA3_HUMAN
Q14566	MCM6_HUMAN
P27105	STOM_HUMAN
Q7Z434	MAVS_HUMAN
Q01650	LAT1_HUMAN
O00487	PSDE_HUMAN
Q9NX63	MIC19_HUMAN
Q9UMX0	UBQL1_HUMAN
Q8NBX0	SCPDL_HUMAN
Q00341	VIGLN_HUMAN
Q93008	USP9X_HUMAN
Q15392	DHC24_HUMAN
Q15165	PON2_HUMAN
P57088	TMM33_HUMAN
P49721	PSB2_HUMAN
Q9NZN4	EHD2_HUMAN
O94905	ERLN2_HUMAN
O75947	ATP5H_HUMAN
P51571	SSRD_HUMAN
P48047	ATPO_HUMAN
O15427	MOT4_HUMAN
Q9NX40	OCAD1_HUMAN
Q02809	PLOD1_HUMAN
P49756	RBM25_HUMAN
Q9UNF1	MAGD2_HUMAN
P61619	S61A1_HUMAN
Q9Y6K0	CEPT1_HUMAN
P62191	PRS4_HUMAN
Q8IYB3	SRRM1_HUMAN
O75964	ATP5L_HUMAN
Q9Y394	DHRS7_HUMAN
Q96CS3	FAF2_HUMAN
P21912	SDHB_HUMAN
Q9P035	HACD3_HUMAN
O00232	PSD12_HUMAN
P24557	THAS_HUMAN
O75153	CLU_HUMAN
P24534	EF1B_HUMAN
Q86VP1	TAXB1_HUMAN
Q8N7W2	BEND7_HUMAN
P35606	COPB2_HUMAN
Q9NZ01	TECR_HUMAN
Q9UJZ1	STML2_HUMAN
E9PAV3	NACAM_HUMAN
P00403	COX2_HUMAN
P04844	RPN2_HUMAN
Q8TCT9	HM13_HUMAN
P60903	S10AA_HUMAN
Q8WVM8	SCFD1_HUMAN
P08962	CD63_HUMAN
O75925	PIAS1_HUMAN
P22392	NDKB_HUMAN
Q13263	TIF1B_HUMAN
O43809	CPSF5_HUMAN
P50395	GDIB_HUMAN
Q15155	NOMO1_HUMAN
Q9UBS4	DJB11_HUMAN
P13073	COX41_HUMAN
Q6YHU6	THADA_HUMAN
Q12789	TF3C1_HUMAN
Q8N1B4	VPS52_HUMAN
P31930	QCR1_HUMAN
Q9Y2W1	TR150_HUMAN
O43759	SNG1_HUMAN
Q96HS1	PGAM5_HUMAN
P17096	HMGA1_HUMAN
Q00765	REEP5_HUMAN
Q15057	ACAP2_HUMAN
Q15370	ELOB_HUMAN
Q16656	NRF1_HUMAN
P09429	HMGB1_HUMAN
Q13838	DX39B_HUMAN
Q14653	IRF3_HUMAN
O15111	IKKA_HUMAN
Q09161	NCBP1_HUMAN
P49069	CAMLG_HUMAN
Q13438	OS9_HUMAN
P22234	PUR6_HUMAN
O14787	TNPO2_HUMAN
O15131	IMA6_HUMAN
O75592	MYCB2_HUMAN
Q9UI12	VATH_HUMAN
Q969Z0	TBRG4_HUMAN
Q9UH99	SUN2_HUMAN
Q92905	CSN5_HUMAN
Q9BTE7	DCNL5_HUMAN
P56537	IF6_HUMAN
P85037	FOXK1_HUMAN
P02792	FRIL_HUMAN
Q13813	SPTN1_HUMAN
P14625	ENPL_HUMAN
P35222	CTNB1_HUMAN
Q9UNK0	STX8_HUMAN
Q9P0J7	KCMF1_HUMAN
P05787	K2C8_HUMAN
P02795	MT2_HUMAN
Q7Z406	MYH14_HUMAN
Q15643	TRIPB_HUMAN
P04114	APOB_HUMAN
Q9GZR7	DDX24_HUMAN
O15020	SPTN2_HUMAN
Q14980	NUMA1_HUMAN
Q07817	B2CL1_HUMAN
Q13227	GPS2_HUMAN
P07305	H10_HUMAN
P67775	PP2AA_HUMAN
P33993	MCM7_HUMAN
Q9Y678	COPG1_HUMAN
P11387	TOP1_HUMAN
Q13885	TBB2A_HUMAN
P35637	FUS_HUMAN
P24278	ZBT25_HUMAN
Q9Y679	AUP1_HUMAN
Q8IWX8	CHERP_HUMAN
Q13895	BYST_HUMAN
Q96CW1	AP2M1_HUMAN
P37108	SRP14_HUMAN
P24539	AT5F1_HUMAN
P28288	ABCD3_HUMAN
P04083	ANXA1_HUMAN
P29353	SHC1_HUMAN
P14923	PLAK_HUMAN
P62979	RS27A_HUMAN
P18583	SON_HUMAN
P28838	AMPL_HUMAN
P07355	ANXA2_HUMAN
P62158	CALM_HUMAN
Q06481	APLP2_HUMAN
Q99836	MYD88_HUMAN
O95292	VAPB_HUMAN
P50222	MEOX2_HUMAN
P33992	MCM5_HUMAN
P22492	H1T_HUMAN
P54652	HSP72_HUMAN
Q02539	H11_HUMAN
O43815	STRN_HUMAN
P78310	CXAR_HUMAN
Q12983	BNIP3_HUMAN
Q12857	NFIA_HUMAN
Q6ZRS2	SRCAP_HUMAN
P45984	MK09_HUMAN
Q13535	ATR_HUMAN
P29558	RBMS1_HUMAN
P31040	SDHA_HUMAN
P41182	BCL6_HUMAN
Q71RC2	LARP4_HUMAN
Q14CM0	FRPD4_HUMAN
Q15717	ELAV1_HUMAN
P62873	GBB1_HUMAN
Q9NPA8	ENY2_HUMAN
P26006	ITA3_HUMAN
P07948	LYN_HUMAN
P25963	IKBA_HUMAN
P84103	SRSF3_HUMAN
P55072	TERA_HUMAN
P11940	PABP1_HUMAN
P35658	NU214_HUMAN
P55884	EIF3B_HUMAN
Q13310	PABP4_HUMAN
Q9NVC6	MED17_HUMAN
Q96G25	MED8_HUMAN
Q9NX70	MED29_HUMAN
P01857	IGHG1_HUMAN
Q08380	LG3BP_HUMAN
Q6NSJ2	PHLB3_HUMAN
P07900	HS90A_HUMAN
P17987	TCPA_HUMAN
Q8NF91	SYNE1_HUMAN
P24666	PPAC_HUMAN
O14734	ACOT8_HUMAN
Q06830	PRDX1_HUMAN
P19474	RO52_HUMAN
P62736	ACTA_HUMAN
P63267	ACTH_HUMAN
P18621	RL17_HUMAN
Q9HCE1	MOV10_HUMAN
P62854	RS26_HUMAN
P39019	RS19_HUMAN
Q13247	SRSF6_HUMAN
Q92522	H1X_HUMAN
Q9BQG0	MBB1A_HUMAN
Q08170	SRSF4_HUMAN
P10809	CH60_HUMAN
P15880	RS2_HUMAN
P62888	RL30_HUMAN
Q8N257	H2B3B_HUMAN
P18077	RL35A_HUMAN
Q16778	H2B2E_HUMAN
Q8WWM7	ATX2L_HUMAN
P62244	RS15A_HUMAN
Q9Y3U8	RL36_HUMAN
Q9UNX3	RL26L_HUMAN
P25705	ATPA_HUMAN
P83881	RL36A_HUMAN
P60866	RS20_HUMAN
Q9HAV7	GRPE1_HUMAN
A5A3E0	POTEF_HUMAN
P62861	RS30_HUMAN
P06899	H2B1J_HUMAN
P50914	RL14_HUMAN
P62847	RS24_HUMAN
Q6S8J3	POTEE_HUMAN
Q13243	SRSF5_HUMAN
P61254	RL26_HUMAN
P61353	RL27_HUMAN
P62917	RL8_HUMAN
P49207	RL34_HUMAN
Q969Q0	RL36L_HUMAN
P62701	RS4X_HUMAN
Q9NR30	DDX21_HUMAN
P05165	PCCA_HUMAN
P62910	RL32_HUMAN
P33778	H2B1B_HUMAN
P42766	RL35_HUMAN
P61313	RL15_HUMAN
P23527	H2B1O_HUMAN
P07195	LDHB_HUMAN
Q02543	RL18A_HUMAN
O14981	BTAF1_HUMAN
O60264	SMCA5_HUMAN
P12268	IMDH2_HUMAN
P49736	MCM2_HUMAN
P51532	SMCA4_HUMAN
P78347	GTF2I_HUMAN
Q09028	RBBP4_HUMAN
Q12873	CHD3_HUMAN
Q15393	SF3B3_HUMAN
Q92922	SMRC1_HUMAN
Q969G3	SMCE1_HUMAN
Q9H2P0	ADNP_HUMAN
Q9UMS4	PRP19_HUMAN
Q9Y265	RUVB1_HUMAN
Q9Y5B9	SP16H_HUMAN
P23497	SP100_HUMAN
P24863	CCNC_HUMAN
Q71SY5	MED25_HUMAN
Q9ULK4	MED23_HUMAN
Q8IUQ4	SIAH1_HUMAN
Q9NYJ8	TAB2_HUMAN
Q15843	NEDD8_HUMAN
Q99816	TS101_HUMAN
P27348	1433T_HUMAN
P61981	1433G_HUMAN
Q04917	1433F_HUMAN
Q01081	U2AF1_HUMAN
Q9H3M7	TXNIP_HUMAN
Q9HAU4	SMUF2_HUMAN
P51617	IRAK1_HUMAN
P17844	DDX5_HUMAN
Q9HCD5	NCOA5_HUMAN
P0CW22	RS17L_HUMAN
O43805	SSNA1_HUMAN
Q15233	NONO_HUMAN
Q13137	CACO2_HUMAN
P16152	CBR1_HUMAN
Q92552	RT27_HUMAN
Q86VW0	SESD1_HUMAN
Q9BUZ4	TRAF4_HUMAN
P62857	RS28_HUMAN
Q15427	SF3B4_HUMAN
Q8N6Y0	USBP1_HUMAN
P62304	RUXE_HUMAN
Q9BXS6	NUSAP_HUMAN
Q9H2X6	HIPK2_HUMAN
Q96FJ2	DYL2_HUMAN
P43360	MAGA6_HUMAN
P52789	HXK2_HUMAN
P57105	SYJ2B_HUMAN
Q16621	NFE2_HUMAN
Q8N5R6	CCD33_HUMAN
Q9NVV9	THAP1_HUMAN
Q14457	BECN1_HUMAN
P63241	IF5A1_HUMAN
O95153	RIMB1_HUMAN
P04259	K2C6B_HUMAN
Q8ND90	PNMA1_HUMAN
P0C7W6	CC172_HUMAN
Q4J6C6	PPCEL_HUMAN
Q7L4P6	BEND5_HUMAN
O15162	PLS1_HUMAN
Q9H9H4	VP37B_HUMAN
Q01844	EWS_HUMAN
O43559	FRS3_HUMAN
Q9NRA8	4ET_HUMAN
Q15654	TRIP6_HUMAN
O95639	CPSF4_HUMAN
Q9C005	DPY30_HUMAN
Q9Y4E8	UBP15_HUMAN
Q9Y2W2	WBP11_HUMAN
Q9NWA0	MED9_HUMAN
Q9NPJ6	MED4_HUMAN
P46934	NEDD4_HUMAN
Q9UHI6	DDX20_HUMAN
Q9UBX5	FBLN5_HUMAN
P28799	GRN_HUMAN
Q8N2S1	LTBP4_HUMAN
P04275	VWF_HUMAN
Q9NRD5	PICK1_HUMAN
Q9HCE6	ARGAL_HUMAN
Q02818	NUCB1_HUMAN
Q9NSC5	HOME3_HUMAN
Q13576	IQGA2_HUMAN
P04233	HG2A_HUMAN
P68871	HBB_HUMAN
P01889	1B07_HUMAN
P80303	NUCB2_HUMAN
Q9UKK3	PARP4_HUMAN
Q12805	FBLN3_HUMAN
O95219	SNX4_HUMAN
P61289	PSME3_HUMAN
Q9H8L6	MMRN2_HUMAN
Q16206	ENOX2_HUMAN
Q96D09	GASP2_HUMAN
O43866	CD5L_HUMAN
P15529	MCP_HUMAN
O43707	ACTN4_HUMAN
Q9UHF1	EGFL7_HUMAN
P62995	TRA2B_HUMAN
Q13651	I10R1_HUMAN
O76031	CLPX_HUMAN
O43592	XPOT_HUMAN
O76021	RL1D1_HUMAN
O75953	DNJB5_HUMAN
O75643	U520_HUMAN
P00367	DHE3_HUMAN
P05198	IF2A_HUMAN
P07814	SYEP_HUMAN
P08708	RS17_HUMAN
P16402	H13_HUMAN
P14868	SYDC_HUMAN
P62316	SMD2_HUMAN
P41252	SYIC_HUMAN
P26599	PTBP1_HUMAN
P28072	PSB6_HUMAN
P40938	RFC3_HUMAN
P55060	XPO2_HUMAN
P47756	CAPZB_HUMAN
P50213	IDH3A_HUMAN
P52907	CAZA1_HUMAN
P62841	RS15_HUMAN
Q04837	SSBP_HUMAN
Q13151	ROA0_HUMAN
Q13435	SF3B2_HUMAN
Q14315	FLNC_HUMAN
Q15773	MLF2_HUMAN
Q96C36	P5CR2_HUMAN
Q9BVK6	TMED9_HUMAN
P68363	TBA1B_HUMAN
P19784	CSK22_HUMAN
P05455	LA_HUMAN
O75094	SLIT3_HUMAN
Q49A88	CCD14_HUMAN
Q13164	MK07_HUMAN
O60684	IMA7_HUMAN
Q06033	ITIH3_HUMAN
Q86Y82	STX12_HUMAN
Q6PKC3	TXD11_HUMAN
Q9Y2I1	NISCH_HUMAN
Q7KZF4	SND1_HUMAN
P62070	RRAS2_HUMAN
Q6NUQ1	RINT1_HUMAN
Q9Y228	T3JAM_HUMAN
Q7Z6G3	NECA2_HUMAN
P78362	SRPK2_HUMAN
O14641	DVL2_HUMAN
Q9UHV9	PFD2_HUMAN
Q9NZV1	CRIM1_HUMAN
P46379	BAG6_HUMAN
A5YKK6	CNOT1_HUMAN
Q99848	EBP2_HUMAN
Q86SQ0	PHLB2_HUMAN
Q7Z5K2	WAPL_HUMAN
Q96R06	SPAG5_HUMAN
P61916	NPC2_HUMAN
Q5JTV8	TOIP1_HUMAN
Q9UJY1	HSPB8_HUMAN
Q8TF72	SHRM3_HUMAN
Q96BR5	COA7_HUMAN
Q8N163	CCAR2_HUMAN
Q5H9R7	PP6R3_HUMAN
Q7Z3U7	MON2_HUMAN
P20290	BTF3_HUMAN
Q9UL46	PSME2_HUMAN
P98095	FBLN2_HUMAN
O14763	TR10B_HUMAN
O60762	DPM1_HUMAN
Q9NYU1	UGGG2_HUMAN
P55268	LAMB2_HUMAN
Q92538	GBF1_HUMAN
P46531	NOTC1_HUMAN
Q12800	TFCP2_HUMAN
O43264	ZW10_HUMAN
O14818	PSA7_HUMAN
Q9UBP4	DKK3_HUMAN
Q02952	AKA12_HUMAN
Q13232	NDK3_HUMAN
Q9UIA9	XPO7_HUMAN
Q9H3N1	TMX1_HUMAN
Q99436	PSB7_HUMAN
P15151	PVR_HUMAN
P14373	TRI27_HUMAN
Q9Y520	PRC2C_HUMAN
Q9Y4F1	FARP1_HUMAN
Q8IX21	F178A_HUMAN
P40855	PEX19_HUMAN
Q8IUD2	RB6I2_HUMAN
P08758	ANXA5_HUMAN
Q9Y5L4	TIM13_HUMAN
Q14728	MFS10_HUMAN
Q9H0M0	WWP1_HUMAN
Q14008	CKAP5_HUMAN
Q96CV9	OPTN_HUMAN
P43403	ZAP70_HUMAN
P37173	TGFR2_HUMAN
Q96P70	IPO9_HUMAN
P19793	RXRA_HUMAN
Q9H892	TTC12_HUMAN
Q96HC4	PDLI5_HUMAN
Q8TC07	TBC15_HUMAN
Q99536	VAT1_HUMAN
P28062	PSB8_HUMAN
Q32P28	P3H1_HUMAN
O14777	NDC80_HUMAN
P26640	SYVC_HUMAN
O43819	SCO2_HUMAN
O15294	OGT1_HUMAN
P28065	PSB9_HUMAN
P11279	LAMP1_HUMAN
O75907	DGAT1_HUMAN
Q8N490	PNKD_HUMAN
Q06323	PSME1_HUMAN
O75962	TRIO_HUMAN
Q16186	ADRM1_HUMAN
O60333	KIF1B_HUMAN
Q99650	OSMR_HUMAN
O94813	SLIT2_HUMAN
P08133	ANXA6_HUMAN
P07942	LAMB1_HUMAN
Q9Y2D8	ADIP_HUMAN
Q5XKP0	MIC13_HUMAN
Q92734	TFG_HUMAN
Q9UKA4	AKA11_HUMAN
P29084	T2EB_HUMAN
P82650	RT22_HUMAN
P25686	DNJB2_HUMAN
Q96D15	RCN3_HUMAN
P17655	CAN2_HUMAN
P55786	PSA_HUMAN
P45973	CBX5_HUMAN
Q13765	NACA_HUMAN
Q9Y676	RT18B_HUMAN
A8K5I0	A8K5I0_HUMAN
A2A3R6	A2A3R6_HUMAN
Q13618	CUL3_HUMAN
Q99733	NP1L4_HUMAN
Q13619	CUL4A_HUMAN
P26583	HMGB2_HUMAN
P06746	DPOLB_HUMAN
Q9H190	SDCB2_HUMAN
P0DMV8	HS71A_HUMAN
Q8WLS4	Q8WLS4_HUMAN
P40763	STAT3_HUMAN
P31942	HNRH3_HUMAN
P53396	ACLY_HUMAN
P62820	RAB1A_HUMAN
Q96AY3	FKB10_HUMAN
Q16531	DDB1_HUMAN
Q9H7D7	WDR26_HUMAN
P36406	TRI23_HUMAN
Q15020	SART3_HUMAN
Q8TEX9	IPO4_HUMAN
Q9BW61	DDA1_HUMAN
P04843	RPN1_HUMAN
Q9NUL7	DDX28_HUMAN
P61026	RAB10_HUMAN
P08631	HCK_HUMAN
Q9NZM3	ITSN2_HUMAN
P10606	COX5B_HUMAN
Q9HCN8	SDF2L_HUMAN
O94822	LTN1_HUMAN
Q6VN20	RBP10_HUMAN
Q9H074	PAIP1_HUMAN
P55084	ECHB_HUMAN
Q9H3G5	CPVL_HUMAN
Q9BRQ6	MIC25_HUMAN
P17152	TMM11_HUMAN
Q9NPF4	OSGEP_HUMAN
Q86SQ7	SDCG8_HUMAN
Q9H4A6	GOLP3_HUMAN
O14949	QCR8_HUMAN
P49257	LMAN1_HUMAN
P62140	PP1B_HUMAN
O15228	GNPAT_HUMAN
Q9NWU2	GID8_HUMAN
O95232	LC7L3_HUMAN
Q8N5Z5	KCD17_HUMAN
Q9NV70	EXOC1_HUMAN
Q14681	KCTD2_HUMAN
Q9UKN8	TF3C4_HUMAN
Q9BZF1	OSBL8_HUMAN
Q9BRP8	WIBG_HUMAN
Q9Y5Q8	TF3C5_HUMAN
Q9NP64	NO40_HUMAN
P09669	COX6C_HUMAN
Q99470	SDF2_HUMAN
Q9NXV2	KCTD5_HUMAN
Q96S59	RANB9_HUMAN
Q9Y2R0	COA3_HUMAN
Q9H6F5	CCD86_HUMAN
Q9BQ04	RBM4B_HUMAN
Q16630	CPSF6_HUMAN
Q9UL40	ZN346_HUMAN
Q9NZT1	CALL5_HUMAN
P34931	HS71L_HUMAN
Q86V81	THOC4_HUMAN
O14519	CDKA1_HUMAN
O76071	CIAO1_HUMAN
P08621	RU17_HUMAN
Q05519	SRS11_HUMAN
Q16537	2A5E_HUMAN
Q86WR0	CCD25_HUMAN
Q9NVW2	RNF12_HUMAN
P54274	TERF1_HUMAN
P38919	IF4A3_HUMAN
P10415	BCL2_HUMAN
Q9Y287	ITM2B_HUMAN
O75390	CISY_HUMAN
P19387	RPB3_HUMAN
P04818	TYSY_HUMAN
O75521	ECI2_HUMAN
O15084	ANR28_HUMAN
Q9UBB4	ATX10_HUMAN
Q9C0E2	XPO4_HUMAN
Q9BYJ9	YTHD1_HUMAN
P0C0L4	CO4A_HUMAN
P37198	NUP62_HUMAN
Q9UHW5	GPN3_HUMAN
Q8TCG1	CIP2A_HUMAN
Q9UI26	IPO11_HUMAN
Q15386	UBE3C_HUMAN
Q96ER3	SAAL1_HUMAN
O00429	DNM1L_HUMAN
P78406	RAE1L_HUMAN
P14314	GLU2B_HUMAN
P62993	GRB2_HUMAN
P51149	RAB7A_HUMAN
Q14697	GANAB_HUMAN
P52434	RPAB3_HUMAN
Q7Z4Q2	HEAT3_HUMAN
Q14527	HLTF_HUMAN
Q96HA1	P121A_HUMAN
P10515	ODP2_HUMAN
P36957	ODO2_HUMAN
P46108	CRK_HUMAN
P52948	NUP98_HUMAN
Q9Y6E2	BZW2_HUMAN
P24928	RPB1_HUMAN
Q96QU8	XPO6_HUMAN
O43615	TIM44_HUMAN
Q9Y5L0	TNPO3_HUMAN
Q9BTW9	TBCD_HUMAN
Q7Z6M1	RABEK_HUMAN
P36897	TGFR1_HUMAN
O94826	TOM70_HUMAN
P0C0S5	H2AZ_HUMAN
O94808	GFPT2_HUMAN
Q7L2H7	EIF3M_HUMAN
Q01167	FOXK2_HUMAN
O43255	SIAH2_HUMAN
P30566	PUR8_HUMAN
P26358	DNMT1_HUMAN
P50897	PPT1_HUMAN
Q96PZ0	PUS7_HUMAN
O43237	DC1L2_HUMAN
P58107	EPIPL_HUMAN
Q14694	UBP10_HUMAN
P83111	LACTB_HUMAN
Q7L1Q6	BZW1_HUMAN
O96008	TOM40_HUMAN
O75127	PTCD1_HUMAN
Q15172	2A5A_HUMAN
Q96MW5	COG8_HUMAN
Q709F0	ACD11_HUMAN
Q9P258	RCC2_HUMAN
P49411	EFTU_HUMAN
Q13330	MTA1_HUMAN
Q92598	HS105_HUMAN
P02768	ALBU_HUMAN
P04196	HRG_HUMAN
P02675	FIBB_HUMAN
Q9UMS6	SYNP2_HUMAN
Q96EA4	SPDLY_HUMAN
P35580	MYH10_HUMAN
O14972	DSCR3_HUMAN
Q9P1Z2	CACO1_HUMAN
Q14789	GOGB1_HUMAN
P02671	FIBA_HUMAN
P61201	CSN2_HUMAN
P11310	ACADM_HUMAN
Q14966	ZN638_HUMAN
Q03001	DYST_HUMAN
Q9Y383	LC7L2_HUMAN
P30622	CLIP1_HUMAN
Q9ULJ7	ANR50_HUMAN
Q86UP2	KTN1_HUMAN
O15226	NKRF_HUMAN
Q8TDM6	DLG5_HUMAN
O94875	SRBS2_HUMAN
Q9BUQ8	DDX23_HUMAN
Q86V48	LUZP1_HUMAN
Q86W92	LIPB1_HUMAN
Q96KQ7	EHMT2_HUMAN
P02647	APOA1_HUMAN
Q9UHX1	PUF60_HUMAN
Q9ULT8	HECD1_HUMAN
O95373	IPO7_HUMAN
Q9UL03	INT6_HUMAN
Q96MT8	CEP63_HUMAN
P18850	ATF6A_HUMAN
P36941	TNR3_HUMAN
Q8IYH5	ZZZ3_HUMAN
Q14152	EIF3A_HUMAN
P29144	TPP2_HUMAN
Q15025	TNIP1_HUMAN
Q99996	AKAP9_HUMAN
Q9UPN3	MACF1_HUMAN
P23142	FBLN1_HUMAN
O15350	P73_HUMAN
P29597	TYK2_HUMAN
Q8TCJ2	STT3B_HUMAN
Q9Y2S7	PDIP2_HUMAN
Q9BRH9	ZN251_HUMAN
Q9UH62	ARMX3_HUMAN
O43765	SGTA_HUMAN
Q7Z7M0	MEGF8_HUMAN
Q14318	FKBP8_HUMAN
O96013	PAK4_HUMAN
Q9UHG3	PCYOX_HUMAN
P16144	ITB4_HUMAN
Q15758	AAAT_HUMAN
Q8WVX9	FACR1_HUMAN
Q9Y5W7	SNX14_HUMAN
P02649	APOE_HUMAN
Q9UHB9	SRP68_HUMAN
P53365	ARFP2_HUMAN
Q9NVH1	DJC11_HUMAN
Q02978	M2OM_HUMAN
Q9BVC6	TM109_HUMAN
Q9Y244	POMP_HUMAN
Q13287	NMI_HUMAN
O75746	CMC1_HUMAN
Q96S55	WRIP1_HUMAN
O94842	TOX4_HUMAN
O00767	ACOD_HUMAN
Q9Y4W6	AFG32_HUMAN
O43791	SPOP_HUMAN
Q53GQ0	DHB12_HUMAN
Q16629	SRSF7_HUMAN
Q9UNL2	SSRG_HUMAN
P62879	GBB2_HUMAN
P51784	UBP11_HUMAN
O14907	TX1B3_HUMAN
Q15637	SF01_HUMAN
P82094	TMF1_HUMAN
Q14839	CHD4_HUMAN
Q13573	SNW1_HUMAN
P19438	TNR1A_HUMAN
Q15645	PCH2_HUMAN
Q14160	SCRIB_HUMAN
Q53G26	Q53G26_HUMAN
Q14671	PUM1_HUMAN
P41219	PERI_HUMAN
P68032	ACTC_HUMAN
Q09666	AHNK_HUMAN
Q9Y3D0	MIP18_HUMAN
P61803	DAD1_HUMAN
P78352	DLG4_HUMAN
Q13148	TADBP_HUMAN
Q13347	EIF3I_HUMAN
P03905	NU4M_HUMAN
P68366	TBA4A_HUMAN
P14174	MIF_HUMAN
P43243	MATR3_HUMAN
P51572	BAP31_HUMAN
Q96S66	CLCC1_HUMAN
Q9NZJ7	MTCH1_HUMAN
Q9Y237	PIN4_HUMAN
P09132	SRP19_HUMAN
Q8NBS9	TXND5_HUMAN
P40939	ECHA_HUMAN
Q13501	SQSTM_HUMAN
P60842	IF4A1_HUMAN
P04920	B3A2_HUMAN
O43175	SERA_HUMAN
Q15208	STK38_HUMAN
P30041	PRDX6_HUMAN
O15160	RPAC1_HUMAN
P61964	WDR5_HUMAN
Q9Y3E5	PTH2_HUMAN
O43823	AKAP8_HUMAN
Q14247	SRC8_HUMAN
Q03135	CAV1_HUMAN
P23588	IF4B_HUMAN
Q92804	RBP56_HUMAN
O14908	GIPC1_HUMAN
Q8NBU5	ATAD1_HUMAN
Q6UW68	TM205_HUMAN
Q15038	DAZP2_HUMAN
Q96AA3	RFT1_HUMAN
Q96PU8	QKI_HUMAN
Q8N448	LNX2_HUMAN
O00217	NDUS8_HUMAN
O75095	MEGF6_HUMAN
Q9Y320	TMX2_HUMAN
Q5T160	SYRM_HUMAN
P05204	HMGN2_HUMAN
P20810	ICAL_HUMAN
Q8WUY1	THEM6_HUMAN
Q7Z7N9	T179B_HUMAN
Q9UM00	TMCO1_HUMAN
Q13751	LAMB3_HUMAN
P04632	CPNS1_HUMAN
O60664	PLIN3_HUMAN
Q92597	NDRG1_HUMAN
Q96N67	DOCK7_HUMAN
Q7L5N1	CSN6_HUMAN
O75955	FLOT1_HUMAN
Q68CP9	ARID2_HUMAN
P54725	RD23A_HUMAN
P63313	TYB10_HUMAN
O15372	EIF3H_HUMAN
P15311	EZRI_HUMAN
Q9H6D7	HAUS4_HUMAN
O75348	VATG1_HUMAN
Q99832	TCPH_HUMAN
P07996	TSP1_HUMAN
O00762	UBE2C_HUMAN
P08727	K1C19_HUMAN
P05109	S10A8_HUMAN
O95433	AHSA1_HUMAN
Q9Y6X2	PIAS3_HUMAN
Q9UJY5	GGA1_HUMAN
P00414	COX3_HUMAN
Q9UHY1	NRBP_HUMAN
O95905	ECD_HUMAN
Q9NY93	DDX56_HUMAN
O94986	CE152_HUMAN
Q96EK7	F120B_HUMAN
P52799	EFNB2_HUMAN
P84077	ARF1_HUMAN
P03973	SLPI_HUMAN
Q15631	TSN_HUMAN
Q86VK4	ZN410_HUMAN
Q8NEG0	FA71C_HUMAN
Q14669	TRIPC_HUMAN
Q9NR33	DPOE4_HUMAN
Q9BWF3	RBM4_HUMAN
Q12894	IFRD2_HUMAN
P52815	RM12_HUMAN
Q06787	FMR1_HUMAN
O15230	LAMA5_HUMAN
P06576	ATPB_HUMAN
P22695	QCR2_HUMAN
Q13045	FLII_HUMAN
Q13242	SRSF9_HUMAN
Q9BZF9	UACA_HUMAN
Q12931	TRAP1_HUMAN
Q9BT78	CSN4_HUMAN
Q96GD4	AURKB_HUMAN
P08572	CO4A2_HUMAN
Q14134	TRI29_HUMAN
P02533	K1C14_HUMAN
P84022	SMAD3_HUMAN
Q9BZZ5	API5_HUMAN
Q5VWN6	F208B_HUMAN
Q8IXB1	DJC10_HUMAN
Q9NS73	MBIP1_HUMAN
Q16584	M3K11_HUMAN
P20930	FILA_HUMAN
Q96TA2	YMEL1_HUMAN
Q7Z6Z7	HUWE1_HUMAN
Q9UBF8	PI4KB_HUMAN
Q5VWZ2	LYPL1_HUMAN
P63261	ACTG_HUMAN
P53992	SC24C_HUMAN
Q9Y696	CLIC4_HUMAN
Q15185	TEBP_HUMAN
Q9UQ80	PA2G4_HUMAN
P38646	GRP75_HUMAN
Q9UJS0	CMC2_HUMAN
Q8WWC4	CB047_HUMAN
O60488	ACSL4_HUMAN
O75882	ATRN_HUMAN
O94973	AP2A2_HUMAN
P53680	AP2S1_HUMAN
Q9Y6V0	PCLO_HUMAN
O43505	B4GA1_HUMAN
Q99942	RNF5_HUMAN
Q9H330	TM245_HUMAN
Q96AG4	LRC59_HUMAN
P55010	IF5_HUMAN
Q658P3	STEA3_HUMAN
P61221	ABCE1_HUMAN
Q9Y2V7	COG6_HUMAN
O75934	SPF27_HUMAN
O00299	CLIC1_HUMAN
P40937	RFC5_HUMAN
P04899	GNAI2_HUMAN
Q9NRY2	SOSSC_HUMAN
P25205	MCM3_HUMAN
Q00587	BORG5_HUMAN
Q6ZS17	FA65A_HUMAN
Q96T76	MMS19_HUMAN
Q9HBI0	PARVG_HUMAN
P14678	RSMB_HUMAN
Q9H257	CARD9_HUMAN
P01024	CO3_HUMAN
P10599	THIO_HUMAN
P20645	MPRD_HUMAN
P62495	ERF1_HUMAN
O75352	MPU1_HUMAN
Q9UKM7	MA1B1_HUMAN
Q9P003	CNIH4_HUMAN
Q96CT7	CC124_HUMAN
P41567	EIF1_HUMAN
P09382	LEG1_HUMAN
P08729	K2C7_HUMAN
Q15125	EBP_HUMAN
Q8IXK0	PHC2_HUMAN
P19367	HXK1_HUMAN
Q96HT8	MR1L1_HUMAN
P49790	NU153_HUMAN
Q58WW2	DCAF6_HUMAN
O00468	AGRIN_HUMAN
Q9Y262	EIF3L_HUMAN
Q07065	CKAP4_HUMAN
Q8TE76	MORC4_HUMAN
O14979	HNRDL_HUMAN
Q15003	CND2_HUMAN
P31949	S10AB_HUMAN
P09758	TACD2_HUMAN
Q9Y3C1	NOP16_HUMAN
P35544	UBIM_HUMAN
P13647	K2C5_HUMAN
Q9UBE0	SAE1_HUMAN
P00966	ASSY_HUMAN
O95551	TYDP2_HUMAN
P0CG47	UBB_HUMAN
P09496	CLCA_HUMAN
O43291	SPIT2_HUMAN
P53999	TCP4_HUMAN
P63104	1433Z_HUMAN
Q00577	PURA_HUMAN
O15355	PPM1G_HUMAN
Q9UBF2	COPG2_HUMAN
Q9UKB1	FBW1B_HUMAN
O43684	BUB3_HUMAN
P35568	IRS1_HUMAN
P30154	2AAB_HUMAN
P17480	UBF1_HUMAN
Q14692	BMS1_HUMAN
O95757	HS74L_HUMAN
Q9NXX6	NSE4A_HUMAN
P35555	FBN1_HUMAN
A6NHR9	SMHD1_HUMAN
Q9NTK5	OLA1_HUMAN
Q96NL6	SCLT1_HUMAN
O43186	CRX_HUMAN
P21291	CSRP1_HUMAN
Q9Y3Z3	SAMH1_HUMAN
Q9H307	PININ_HUMAN
O95819	M4K4_HUMAN
Q8NHQ9	DDX55_HUMAN
P29466	CASP1_HUMAN
P63208	SKP1_HUMAN
P98179	RBM3_HUMAN
O43521	B2L11_HUMAN
Q92934	BAD_HUMAN
P55957	BID_HUMAN
Q92844	TANK_HUMAN
P19525	E2AK2_HUMAN
O00571	DDX3X_HUMAN
P42336	PK3CA_HUMAN
P42338	PK3CB_HUMAN
Q92569	P55G_HUMAN
P12235	ADT1_HUMAN
Q86YZ3	HORN_HUMAN
Q9BVA1	TBB2B_HUMAN
Q12905	ILF2_HUMAN
P12273	PIP_HUMAN
Q53SF7	COBL1_HUMAN
Q14444	CAPR1_HUMAN
P33176	KINH_HUMAN
Q13283	G3BP1_HUMAN
Q14141	SEPT6_HUMAN
O14578	CTRO_HUMAN
Q9NUL3	STAU2_HUMAN
Q8TDL5	BPIB1_HUMAN
O15021	MAST4_HUMAN
P78344	IF4G2_HUMAN
Q9P0K7	RAI14_HUMAN
P01903	DRA_HUMAN
O00499	BIN1_HUMAN
Q8WXH0	SYNE2_HUMAN
Q4G0J3	LARP7_HUMAN
Q8IXT5	RB12B_HUMAN
Q9NQ29	LUC7L_HUMAN
Q9Y5Q9	TF3C3_HUMAN
Q8IVF2	AHNK2_HUMAN
Q15084	PDIA6_HUMAN
Q66GS9	CP135_HUMAN
Q8IUR0	TPPC5_HUMAN
P20042	IF2B_HUMAN
O75398	DEAF1_HUMAN
Q8WZ42	TITIN_HUMAN
P82979	SARNP_HUMAN
P09493	TPM1_HUMAN
Q92504	S39A7_HUMAN

## Sheet: Viruses
Uniprot ID	Protein Name		Pathway ID	Pathway Term	p-value
P52292	IMA1_HUMAN		hsa03010	Ribosome	1.43011e-11
P04637	P53_HUMAN		hsa03040	Spliceosome	6.50486e-06
P20226	TBP_HUMAN		hsa03013	RNA transport	6.50486e-06
Q13547	HDAC1_HUMAN		hsa05203	Viral carcinogenesis	8.53532e-06
P62195	PRS8_HUMAN		hsa05169	Epstein-Barr virus infection	4.27639e-05
Q92793	CBP_HUMAN		hsa03050	Proteasome	5.50512e-05
Q16611	BAK_HUMAN		hsa05016	Huntington's disease	0.00014678
Q09472	EP300_HUMAN		hsa00190	Oxidative phosphorylation	0.00105041
P62826	RAN_HUMAN		hsa04110	Cell cycle	0.00105041
P06400	RB_HUMAN		hsa03015	mRNA surveillance pathway	0.00184515
P06493	CDK1_HUMAN		hsa04141	Protein processing in endoplasmic reticulum	0.0021407
P08047	SP1_HUMAN		hsa05130	Pathogenic Escherichia coli infection	0.00339332
P06748	NPM_HUMAN		hsa05161	Hepatitis B	0.00417017
P17980	PRS6A_HUMAN		hsa05168	Herpes simplex infection	0.00684524
P62333	PRS10_HUMAN		hsa05222	Small cell lung cancer	0.00760189
P28749	RBL1_HUMAN		hsa05012	Parkinson's disease	0.0127968
P63244	GBLP_HUMAN		hsa05220	Chronic myeloid leukemia	0.0191247
P15927	RFA2_HUMAN		hsa04919	Thyroid hormone signaling pathway	0.0489271
P53801	PTTG_HUMAN
P02751	FINC_HUMAN
Q9Y6N5	SQRD_HUMAN
Q9NQC3	RTN4_HUMAN
Q9HC07	TM165_HUMAN
P09619	PGFRB_HUMAN
P50281	MMP14_HUMAN
Q8N2K0	ABD12_HUMAN
Q9Y5M8	SRPRB_HUMAN
O00483	NDUA4_HUMAN
P16070	CD44_HUMAN
P29966	MARCS_HUMAN
P16615	AT2A2_HUMAN
Q9NP72	RAB18_HUMAN
P09543	CN37_HUMAN
P50402	EMD_HUMAN
Q96IX5	USMG5_HUMAN
Q9Y6C9	MTCH2_HUMAN
O95297	MPZL1_HUMAN
Q9P0L0	VAPA_HUMAN
O75688	PPM1B_HUMAN
Q14699	RFTN1_HUMAN
Q96JJ7	TMX3_HUMAN
Q70UQ0	IKIP_HUMAN
O15173	PGRC2_HUMAN
Q9NZM1	MYOF_HUMAN
P28300	LYOX_HUMAN
Q8IZ07	AN13A_HUMAN
P05023	AT1A1_HUMAN
Q9BQB6	VKOR1_HUMAN
P11717	MPRI_HUMAN
Q96N66	MBOA7_HUMAN
P60468	SC61B_HUMAN
P08240	SRPR_HUMAN
O60831	PRAF2_HUMAN
P61978	HNRPK_HUMAN
Q14790	CASP8_HUMAN
P27986	P85A_HUMAN
P46778	RL21_HUMAN
P67809	YBOX1_HUMAN
P27694	RFA1_HUMAN
P05412	JUN_HUMAN
P10644	KAP0_HUMAN
Q07812	BAX_HUMAN
P46527	CDN1B_HUMAN
P02545	LMNA_HUMAN
P21675	TAF1_HUMAN
Q93086	P2RX5_HUMAN
Q07021	C1QBP_HUMAN
P42224	STAT1_HUMAN
P27708	PYR1_HUMAN
Q08999	RBL2_HUMAN
Q9H2V7	SPNS1_HUMAN
Q96AQ6	PBIP1_HUMAN
Q9H4G4	GAPR1_HUMAN
Q9Y5V3	MAGD1_HUMAN
Q15434	RBMS2_HUMAN
Q9BTV4	TMM43_HUMAN
Q13586	STIM1_HUMAN
P26196	DDX6_HUMAN
O14773	TPP1_HUMAN
P35613	BASI_HUMAN
Q6PIU2	NCEH1_HUMAN
Q13308	PTK7_HUMAN
Q9BZG1	RAB34_HUMAN
O15533	TPSN_HUMAN
P48060	GLIP1_HUMAN
Q9NTJ5	SAC1_HUMAN
Q969E2	SCAM4_HUMAN
O75396	SC22B_HUMAN
Q9HCU5	PREB_HUMAN
Q9HBH5	RDH14_HUMAN
P11166	GTR1_HUMAN
Q6UVK1	CSPG4_HUMAN
O00560	SDCB1_HUMAN
P35813	PPM1A_HUMAN
P46977	STT3A_HUMAN
P42166	LAP2A_HUMAN
Q969X5	ERGI1_HUMAN
O00264	PGRC1_HUMAN
P25445	TNR6_HUMAN
P39656	OST48_HUMAN
O75695	XRP2_HUMAN
P05556	ITB1_HUMAN
P17302	CXA1_HUMAN
Q08117	AES_HUMAN
Q9H5V8	CDCP1_HUMAN
Q8TD31	CCHCR_HUMAN
P51148	RAB5C_HUMAN
P40227	TCPZ_HUMAN
Q6IAA8	LTOR1_HUMAN
P62834	RAP1A_HUMAN
Q9Y5S1	TRPV2_HUMAN
Q8N4L2	TM55A_HUMAN
P17813	EGLN_HUMAN
Q16891	MIC60_HUMAN
Q8TED1	GPX8_HUMAN
Q9BRK3	MXRA8_HUMAN
Q9NV96	CC50A_HUMAN
P49368	TCPG_HUMAN
A0FGR8	ESYT2_HUMAN
P50479	PDLI4_HUMAN
Q16527	CSRP2_HUMAN
Q12959	DLG1_HUMAN
P63151	2ABA_HUMAN
P63167	DYL1_HUMAN
Q00403	TF2B_HUMAN
Q04637	IF4G1_HUMAN
O43390	HNRPR_HUMAN
P05141	ADT2_HUMAN
P68104	EF1A1_HUMAN
Q5VTE0	EF1A3_HUMAN
O14654	IRS4_HUMAN
O95816	BAG2_HUMAN
Q71UM5	RS27L_HUMAN
Q9BQE3	TBA1C_HUMAN
P62266	RS23_HUMAN
O60814	H2B1K_HUMAN
P09651	ROA1_HUMAN
O95793	STAU1_HUMAN
P06733	ENOA_HUMAN
P49458	SRP09_HUMAN
P46776	RL27A_HUMAN
P46782	RS5_HUMAN
P0CG48	UBC_HUMAN
P09874	PARP1_HUMAN
P12004	PCNA_HUMAN
P09884	DPOLA_HUMAN
P63165	SUMO1_HUMAN
P31946	1433B_HUMAN
Q9NZL4	HPBP1_HUMAN
P63010	AP2B1_HUMAN
Q86X95	CIR1_HUMAN
O95071	UBR5_HUMAN
O95817	BAG3_HUMAN
P04792	HSPB1_HUMAN
P11021	GRP78_HUMAN
P25685	DNJB1_HUMAN
P35998	PRS7_HUMAN
Q14103	HNRPD_HUMAN
Q8NC51	PAIRB_HUMAN
Q99729	ROAA_HUMAN
P68400	CSK21_HUMAN
O95967	FBLN4_HUMAN
P12109	CO6A1_HUMAN
Q13443	ADAM9_HUMAN
P55036	PSMD4_HUMAN
P31689	DNJA1_HUMAN
P25789	PSA4_HUMAN
Q6NZI2	PTRF_HUMAN
Q9UHD8	SEPT9_HUMAN
P49023	PAXI_HUMAN
Q5VU43	MYOME_HUMAN
P07858	CATB_HUMAN
O15260	SURF4_HUMAN
P63279	UBC9_HUMAN
Q12797	ASPH_HUMAN
P12111	CO6A3_HUMAN
P20618	PSB1_HUMAN
P07237	PDIA1_HUMAN
P43686	PRS6B_HUMAN
Q01813	PFKAP_HUMAN
Q99460	PSMD1_HUMAN
Q8WWI1	LMO7_HUMAN
Q9H3P7	GCP60_HUMAN
Q9NXH8	TOR4A_HUMAN
P53618	COPB_HUMAN
P27816	MAP4_HUMAN
Q04721	NOTC2_HUMAN
P13489	RINI_HUMAN
Q9NR12	PDLI7_HUMAN
Q9P270	SLAI2_HUMAN
P09486	SPRC_HUMAN
P35221	CTNA1_HUMAN
Q9Y285	SYFA_HUMAN
Q9UGP8	SEC63_HUMAN
P60900	PSA6_HUMAN
P23458	JAK1_HUMAN
P49792	RBP2_HUMAN
Q8TD10	MIPO1_HUMAN
Q8TBB1	LNX1_HUMAN
O14980	XPO1_HUMAN
O00505	IMA4_HUMAN
P30153	2AAA_HUMAN
P25786	PSA1_HUMAN
Q9H270	VPS11_HUMAN
P49327	FAS_HUMAN
O75477	ERLN1_HUMAN
O00391	QSOX1_HUMAN
Q99615	DNJC7_HUMAN
Q14974	IMB1_HUMAN
P46734	MP2K3_HUMAN
Q13616	CUL1_HUMAN
P01106	MYC_HUMAN
Q13546	RIPK1_HUMAN
P20248	CCNA2_HUMAN
P10619	PPGB_HUMAN
O95470	SGPL1_HUMAN
P11233	RALA_HUMAN
Q00325	MPCP_HUMAN
P62877	RBX1_HUMAN
Q15369	ELOC_HUMAN
P13051	UNG_HUMAN
O00629	IMA3_HUMAN
P24941	CDK2_HUMAN
P55265	DSRAD_HUMAN
Q9BS26	ERP44_HUMAN
P68371	TBB4B_HUMAN
P46939	UTRO_HUMAN
Q01082	SPTB2_HUMAN
O00339	MATN2_HUMAN
P07910	HNRPC_HUMAN
P35232	PHB_HUMAN
Q66K89	E4F1_HUMAN
Q13363	CTBP1_HUMAN
P13861	KAP2_HUMAN
Q13323	BIK_HUMAN
Q9UER7	DAXX_HUMAN
P25490	TYY1_HUMAN
Q01860	PO5F1_HUMAN
Q99966	CITE1_HUMAN
D2IYK3	D2IYK3_HUMAN
P78527	PRKDC_HUMAN
P15336	ATF2_HUMAN
P22415	USF1_HUMAN
Q9Y4A5	TRRAP_HUMAN
Q92831	KAT2B_HUMAN
Q15326	ZMY11_HUMAN
Q13200	PSMD2_HUMAN
Q01105	SET_HUMAN
P29590	PML_HUMAN
Q9NYF8	BCLF1_HUMAN
P14859	PO2F1_HUMAN
Q01094	E2F1_HUMAN
Q92547	TOPB1_HUMAN
E9KL35	E9KL35_HUMAN
Q9BUJ2	HNRL1_HUMAN
Q9UJX2	CDC23_HUMAN
Q92530	PSMF1_HUMAN
Q8WWY3	PRP31_HUMAN
P56545	CTBP2_HUMAN
Q9UMS0	NFU1_HUMAN
Q13724	MOGS_HUMAN
Q1MSJ5	CSPP1_HUMAN
Q14108	SCRB2_HUMAN
P48643	TCPE_HUMAN
Q99523	SORT_HUMAN
O00425	IF2B3_HUMAN
Q9NZI8	IF2B1_HUMAN
Q93062	RBPMS_HUMAN
Q96I24	FUBP3_HUMAN
P55795	HNRH2_HUMAN
Q96L91	EP400_HUMAN
Q969R5	LMBL2_HUMAN
Q3B820	F161A_HUMAN
Q04864	REL_HUMAN
Q14165	MLEC_HUMAN
Q9Y6C2	EMIL1_HUMAN
P06703	S10A6_HUMAN
P05106	ITB3_HUMAN
Q99700	ATX2_HUMAN
P59768	GBG2_HUMAN
Q9Y6M1	IF2B2_HUMAN
Q92900	RENT1_HUMAN
Q8N9N5	BANP_HUMAN
P82932	RT06_HUMAN
O00268	TAF4_HUMAN
P36873	PP1G_HUMAN
P06239	LCK_HUMAN
P52294	IMA5_HUMAN
Q9UBU9	NXF1_HUMAN
Q96SB4	SRPK1_HUMAN
O94776	MTA2_HUMAN
Q16594	TAF9_HUMAN
Q6P2Q9	PRP8_HUMAN
Q99613	EIF3C_HUMAN
P11142	HSP7C_HUMAN
P60709	ACTB_HUMAN
O75369	FLNB_HUMAN
P21333	FLNA_HUMAN
Q92841	DDX17_HUMAN
O00303	EIF3F_HUMAN
P62136	PP1A_HUMAN
Q93009	UBP7_HUMAN
P23396	RS3_HUMAN
Q05639	EF1A2_HUMAN
P07437	TBB5_HUMAN
Q16543	CDC37_HUMAN
P08238	HS90B_HUMAN
P62269	RS18_HUMAN
P78371	TCPB_HUMAN
P50990	TCPQ_HUMAN
P50991	TCPD_HUMAN
P12236	ADT3_HUMAN
Q13162	PRDX4_HUMAN
P31943	HNRH1_HUMAN
P62249	RS16_HUMAN
P12036	NFH_HUMAN
P62829	RL23_HUMAN
P42677	RS27_HUMAN
Q71U36	TBA1A_HUMAN
P62805	H4_HUMAN
Q99879	H2B1M_HUMAN
P58876	H2B1D_HUMAN
Q08211	DHX9_HUMAN
P00338	LDHA_HUMAN
P05386	RLA1_HUMAN
P12277	KCRB_HUMAN
P46781	RS9_HUMAN
Q07020	RL18_HUMAN
P30050	RL12_HUMAN
P46779	RL28_HUMAN
P68431	H31_HUMAN
P62807	H2B1C_HUMAN
P19338	NUCL_HUMAN
P36578	RL4_HUMAN
Q99878	H2A1J_HUMAN
P0C0S8	H2A1_HUMAN
P04908	H2A1B_HUMAN
P62906	RL10A_HUMAN
Q9HCC0	MCCB_HUMAN
P40429	RL13A_HUMAN
Q5QNW6	H2B2F_HUMAN
P05166	PCCB_HUMAN
P61513	RL37A_HUMAN
P04406	G3P_HUMAN
Q16695	H31T_HUMAN
P83731	RL24_HUMAN
P84098	RL19_HUMAN
P16989	YBOX3_HUMAN
Q71DI3	H32_HUMAN
P32969	RL9_HUMAN
P52597	HNRPF_HUMAN
P20671	H2A1D_HUMAN
Q99623	PHB2_HUMAN
P62280	RS11_HUMAN
Q99880	H2B1L_HUMAN
P46783	RS10_HUMAN
P25398	RS12_HUMAN
P05388	RLA0_HUMAN
Q02878	RL6_HUMAN
P62424	RL7A_HUMAN
P62937	PPIA_HUMAN
P08865	RSSA_HUMAN
P62241	RS8_HUMAN
Q96KK5	H2A1H_HUMAN
P62899	RL31_HUMAN
P22061	PIMT_HUMAN
P62750	RL23A_HUMAN
P61247	RS3A_HUMAN
P18124	RL7_HUMAN
P62081	RS7_HUMAN
Q7L7L0	H2A3_HUMAN
P39023	RL3_HUMAN
P62753	RS6_HUMAN
Q6FI13	H2A2A_HUMAN
Q9BTM1	H2AJ_HUMAN
Q93077	H2A1C_HUMAN
Q00839	HNRPU_HUMAN
Q16777	H2A2C_HUMAN
P62277	RS13_HUMAN
Q93079	H2B1H_HUMAN
P46777	RL5_HUMAN
P62913	RL11_HUMAN
P84243	H33_HUMAN
Q99877	H2B1N_HUMAN
P35268	RL22_HUMAN
P57053	H2BFS_HUMAN
O15379	HDAC3_HUMAN
O60506	HNRPQ_HUMAN
O75533	SF3B1_HUMAN
P12956	XRCC6_HUMAN
P13010	XRCC5_HUMAN
P35659	DEK_HUMAN
P38398	BRCA1_HUMAN
P43246	MSH2_HUMAN
P55209	NP1L1_HUMAN
Q14683	SMC1A_HUMAN
Q86XP3	DDX42_HUMAN
Q8TAQ2	SMRC2_HUMAN
Q92769	HDAC2_HUMAN
Q92878	RAD50_HUMAN
Q9UKL0	RCOR1_HUMAN
P30281	CCND3_HUMAN
P56524	HDAC4_HUMAN
Q8WUI4	HDAC7_HUMAN
P67870	CSK2B_HUMAN
P19838	NFKB1_HUMAN
P06241	FYN_HUMAN
Q96RN5	MED15_HUMAN
P61956	SUMO2_HUMAN
Q92624	APBP2_HUMAN
Q9Y4K3	TRAF6_HUMAN
P62258	1433E_HUMAN
Q14289	FAK2_HUMAN
Q5TAQ9	DCAF8_HUMAN
Q8N5U6	RNF10_HUMAN
O75928	PIAS2_HUMAN
Q04206	TF65_HUMAN
O00585	CCL21_HUMAN
Q96EY1	DNJA3_HUMAN
Q9UHD2	TBK1_HUMAN
O14964	HGS_HUMAN
O00308	WWP2_HUMAN
P07339	CATD_HUMAN
Q9BUL8	PDC10_HUMAN
Q9BWF2	TRAIP_HUMAN
O60341	KDM1A_HUMAN
P26641	EF1G_HUMAN
Q9BWG6	SCNM1_HUMAN
Q01850	CDR2_HUMAN
O14933	UB2L6_HUMAN
P08237	PFKAM_HUMAN
P10914	IRF1_HUMAN
Q12893	TM115_HUMAN
Q8TC12	RDH11_HUMAN
P31151	S10A7_HUMAN
Q9HD26	GOPC_HUMAN
Q14512	FGFP1_HUMAN
Q9BRK4	LZTS2_HUMAN
Q08379	GOGA2_HUMAN
Q9H0U9	TSYL1_HUMAN
P02511	CRYAB_HUMAN
Q969F0	FATE1_HUMAN
P01100	FOS_HUMAN
O00327	BMAL1_HUMAN
Q9Y2G8	DJC16_HUMAN
P29692	EF1D_HUMAN
Q6P1W5	CA094_HUMAN
P40616	ARL1_HUMAN
Q9BYM8	HOIL1_HUMAN
Q9Y6K9	NEMO_HUMAN
P18859	ATP5J_HUMAN
P21673	SAT1_HUMAN
Q8NHQ1	CEP70_HUMAN
O00459	P85B_HUMAN
Q12933	TRAF2_HUMAN
O95251	KAT7_HUMAN
Q9NRP0	OSTC_HUMAN
Q9UKT9	IKZF3_HUMAN
Q8IYA8	CCD36_HUMAN
Q49A26	GLYR1_HUMAN
Q13432	U119A_HUMAN
Q96JM7	LMBL3_HUMAN
Q14203	DCTN1_HUMAN
P62263	RS14_HUMAN
Q969E8	TSR2_HUMAN
P00846	ATP6_HUMAN
Q14240	IF4A2_HUMAN
Q15223	PVRL1_HUMAN
O60437	PEPL_HUMAN
Q96BA8	CR3L1_HUMAN
Q96FQ6	S10AG_HUMAN
P09914	IFIT1_HUMAN
Q9UBQ5	EIF3K_HUMAN
P61769	B2MG_HUMAN
P05783	K1C18_HUMAN
P08670	VIME_HUMAN
Q9UHV2	SRTD1_HUMAN
P12814	ACTN1_HUMAN
P14618	KPYM_HUMAN
Q96BY9	SARAF_HUMAN
Q13077	TRAF1_HUMAN
Q96EP0	RNF31_HUMAN
P30626	SORCN_HUMAN
P22736	NR4A1_HUMAN
Q15942	ZYX_HUMAN
Q53GC0	Q53GC0_HUMAN
O00165	HAX1_HUMAN
Q92993	KAT5_HUMAN
O75190	DNJB6_HUMAN
P09012	SNRPA_HUMAN
P08579	RU2B_HUMAN
P22626	ROA2_HUMAN
P23246	SFPQ_HUMAN
P27635	RL10_HUMAN
P26373	RL13_HUMAN
P47897	SYQ_HUMAN
P42704	LPPRC_HUMAN
P49755	TMEDA_HUMAN
P52272	HNRPM_HUMAN
Q14257	RCN2_HUMAN
P62851	RS25_HUMAN
Q00610	CLH1_HUMAN
Q12906	ILF3_HUMAN
Q07955	SRSF1_HUMAN
Q07666	KHDR1_HUMAN
Q8N1F7	NUP93_HUMAN
Q15293	RCN1_HUMAN
Q15365	PCBP1_HUMAN
Q15366	PCBP2_HUMAN
Q16831	UPP1_HUMAN
Q16576	RBBP7_HUMAN
Q3ZCQ8	TIM50_HUMAN
Q92616	GCN1L_HUMAN
Q9BPW8	NIPS1_HUMAN
Q9BQA1	MEP50_HUMAN
Q9ULX6	AKP8L_HUMAN
Q9Y230	RUVB2_HUMAN
P34932	HSP74_HUMAN
O14920	IKKB_HUMAN
O14744	ANM5_HUMAN
P51991	ROA3_HUMAN
P06454	PTMA_HUMAN
P53634	CATC_HUMAN
Q13185	CBX3_HUMAN
P08172	ACM2_HUMAN
P27824	CALX_HUMAN
O60565	GREM1_HUMAN
Q9BWM7	SFXN3_HUMAN
Q14393	GAS6_HUMAN
P28070	PSB4_HUMAN
Q96AM1	MRGRF_HUMAN
P50416	CPT1A_HUMAN
O15031	PLXB2_HUMAN
O00410	IPO5_HUMAN
Q3KQU3	MA7D1_HUMAN
Q96S52	PIGS_HUMAN
Q15629	TRAM1_HUMAN
Q86UL3	GPAT4_HUMAN
Q9UNE7	CHIP_HUMAN
Q9UQ35	SRRM2_HUMAN
P02786	TFR1_HUMAN
Q14192	FHL2_HUMAN
P42892	ECE1_HUMAN
Q99500	S1PR3_HUMAN
Q9H0E2	TOLIP_HUMAN
P48556	PSMD8_HUMAN
Q63ZY3	KANK2_HUMAN
P30530	UFO_HUMAN
P00533	EGFR_HUMAN
Q6PML9	ZNT9_HUMAN
P36542	ATPG_HUMAN
Q7Z3K3	POGZ_HUMAN
Q9BRK5	CAB45_HUMAN
Q8IV08	PLD3_HUMAN
P13667	PDIA4_HUMAN
P33897	ABCD1_HUMAN
Q9UL15	BAG5_HUMAN
Q12824	SNF5_HUMAN
Q14204	DYHC1_HUMAN
P22692	IBP4_HUMAN
O43294	TGFI1_HUMAN
Q96QF0	RAB3I_HUMAN
P12110	CO6A2_HUMAN
Q9UJ14	GGT7_HUMAN
P53621	COPA_HUMAN
Q6P996	PDXD1_HUMAN
P98194	AT2C1_HUMAN
Q9C0F1	CEP44_HUMAN
Q8IYX8	CE57L_HUMAN
P07093	GDN_HUMAN
P27797	CALR_HUMAN
O60725	ICMT_HUMAN
Q9P2E9	RRBP1_HUMAN
Q9NPB0	SMDC1_HUMAN
Q86Y07	VRK2_HUMAN
Q9P0V3	SH3B4_HUMAN
P38159	RBMX_HUMAN
O14672	ADA10_HUMAN
Q96CX2	KCD12_HUMAN
Q9UI14	PRAF1_HUMAN
P38936	CDN1A_HUMAN
Q8IY17	PLPL6_HUMAN
Q9HD45	TM9S3_HUMAN
O96005	CLPT1_HUMAN
Q96LI6	HSFY1_HUMAN
Q9H7F0	AT133_HUMAN
Q10472	GALT1_HUMAN
Q9UHL4	DPP2_HUMAN
O43306	ADCY6_HUMAN
P49848	TAF6_HUMAN
O95477	ABCA1_HUMAN
P10909	CLUS_HUMAN
O60763	USO1_HUMAN
Q92985	IRF7_HUMAN
P17612	KAPCA_HUMAN
O95831	AIFM1_HUMAN
Q8IY26	PPAC2_HUMAN
Q5T4S7	UBR4_HUMAN
Q9UDY4	DNJB4_HUMAN
O14735	CDIPT_HUMAN
Q9Y4B5	MTCL1_HUMAN
Q9H936	GHC1_HUMAN
P56192	SYMC_HUMAN
O43889	CREB3_HUMAN
Q9NX61	T161A_HUMAN
P04626	ERBB2_HUMAN
O14828	SCAM3_HUMAN
Q06136	KDSR_HUMAN
Q8NC54	KCT2_HUMAN
O95674	CDS2_HUMAN
P51665	PSMD7_HUMAN
Q9BSJ8	ESYT1_HUMAN
P25787	PSA2_HUMAN
Q27J81	INF2_HUMAN
P17858	PFKAL_HUMAN
Q15008	PSMD6_HUMAN
Q96TC7	RMD3_HUMAN
P07196	NFL_HUMAN
Q9Y4P3	TBL2_HUMAN
Q9H496	IFG15_HUMAN
Q99675	CGRF1_HUMAN
Q86UQ4	ABCAD_HUMAN
O14545	TRAD1_HUMAN
P21964	COMT_HUMAN
Q8NEW0	ZNT7_HUMAN
Q9Y282	ERGI3_HUMAN
Q9NXW2	DJB12_HUMAN
Q7Z4N8	P4HA3_HUMAN
Q12846	STX4_HUMAN
Q9NQX7	ITM2C_HUMAN
Q96IK5	GMCL1_HUMAN
Q15012	LAP4A_HUMAN
Q8WUM4	PDC6I_HUMAN
Q13637	RAB32_HUMAN
P23634	AT2B4_HUMAN
P20700	LMNB1_HUMAN
O43242	PSMD3_HUMAN
O95573	ACSL3_HUMAN
O14681	EI24_HUMAN
Q68CZ2	TENS3_HUMAN
O00170	AIP_HUMAN
O95429	BAG4_HUMAN
Q9NVI7	ATD3A_HUMAN
O00231	PSD11_HUMAN
P01130	LDLR_HUMAN
Q99442	SEC62_HUMAN
Q99653	CHP1_HUMAN
P38435	VKGC_HUMAN
Q53EP0	FND3B_HUMAN
Q9NXS2	QPCTL_HUMAN
Q9UNM6	PSD13_HUMAN
Q96B96	TM159_HUMAN
Q5SW79	CE170_HUMAN
Q8IZ52	CHSS2_HUMAN
Q7Z7M9	GALT5_HUMAN
Q9BT22	ALG1_HUMAN
Q9HDC9	APMAP_HUMAN
Q9Y305	ACOT9_HUMAN
O15270	SPTC2_HUMAN
P18031	PTN1_HUMAN
O15269	SPTC1_HUMAN
Q13114	TRAF3_HUMAN
Q8IXI2	MIRO1_HUMAN
P33527	MRP1_HUMAN
P28074	PSB5_HUMAN
Q53H12	AGK_HUMAN
Q99805	TM9S2_HUMAN
Q86VP6	CAND1_HUMAN
P02794	FRIH_HUMAN
Q9NPG3	UBN1_HUMAN
Q06210	GFPT1_HUMAN
P08195	4F2_HUMAN
P28066	PSA5_HUMAN
Q5T1M5	FKB15_HUMAN
P35520	CBS_HUMAN
Q92973	TNPO1_HUMAN
P30101	PDIA3_HUMAN
O15127	SCAM2_HUMAN
Q5VV42	CDKAL_HUMAN
Q16637	SMN_HUMAN
Q14566	MCM6_HUMAN
Q07960	RHG01_HUMAN
O14579	COPE_HUMAN
P27105	STOM_HUMAN
Q7Z434	MAVS_HUMAN
Q92896	GSLG1_HUMAN
Q01650	LAT1_HUMAN
O00487	PSDE_HUMAN
Q9NX63	MIC19_HUMAN
Q9UMX0	UBQL1_HUMAN
Q9BSA9	TM175_HUMAN
P25116	PAR1_HUMAN
O95159	ZFPL1_HUMAN
Q8NBX0	SCPDL_HUMAN
Q969G5	PRDBP_HUMAN
Q00341	VIGLN_HUMAN
Q93008	USP9X_HUMAN
Q15392	DHC24_HUMAN
Q9H1C4	UN93B_HUMAN
Q15165	PON2_HUMAN
P57088	TMM33_HUMAN
Q96ST2	IWS1_HUMAN
Q15582	BGH3_HUMAN
P49721	PSB2_HUMAN
Q9NZN4	EHD2_HUMAN
O00469	PLOD2_HUMAN
O94905	ERLN2_HUMAN
O75947	ATP5H_HUMAN
P51571	SSRD_HUMAN
P48047	ATPO_HUMAN
O15427	MOT4_HUMAN
Q9NX40	OCAD1_HUMAN
Q9UP95	S12A4_HUMAN
Q02809	PLOD1_HUMAN
P49756	RBM25_HUMAN
Q9UNF1	MAGD2_HUMAN
Q8NBM4	UBAC2_HUMAN
Q9NWV8	BABA1_HUMAN
Q96BI1	S22AI_HUMAN
P35080	PROF2_HUMAN
O75165	DJC13_HUMAN
P49591	SYSC_HUMAN
O94851	MICA2_HUMAN
Q16787	LAMA3_HUMAN
Q8WUM9	S20A1_HUMAN
P05161	ISG15_HUMAN
P61619	S61A1_HUMAN
Q7Z4F1	LRP10_HUMAN
Q9Y6K0	CEPT1_HUMAN
Q9UJ70	NAGK_HUMAN
P78357	CNTP1_HUMAN
O60220	TIM8A_HUMAN
P62191	PRS4_HUMAN
Q8IYB3	SRRM1_HUMAN
O75964	ATP5L_HUMAN
Q9Y394	DHRS7_HUMAN
Q8N474	SFRP1_HUMAN
Q5T9L3	WLS_HUMAN
O15321	TM9S1_HUMAN
Q96CS3	FAF2_HUMAN
P21912	SDHB_HUMAN
Q9P035	HACD3_HUMAN
O00232	PSD12_HUMAN
Q7Z4V5	HDGR2_HUMAN
P30519	HMOX2_HUMAN
P24557	THAS_HUMAN
Q96KG9	NTKL_HUMAN
P30443	1A01_HUMAN
O75153	CLU_HUMAN
P24534	EF1B_HUMAN
Q86VP1	TAXB1_HUMAN
Q8N7W2	BEND7_HUMAN
P10620	MGST1_HUMAN
P10276	RARA_HUMAN
O60353	FZD6_HUMAN
Q6P1M0	S27A4_HUMAN
Q03518	TAP1_HUMAN
P35606	COPB2_HUMAN
O00203	AP3B1_HUMAN
P30411	BKRB2_HUMAN
Q9NZ01	TECR_HUMAN
Q9UJZ1	STML2_HUMAN
E9PAV3	NACAM_HUMAN
P00403	COX2_HUMAN
Q9Y3C5	RNF11_HUMAN
P04844	RPN2_HUMAN
Q9HAU0	PKHA5_HUMAN
P62891	RL39_HUMAN
Q8TCT9	HM13_HUMAN
Q969N2	PIGT_HUMAN
Q9Y5G0	PCDGH_HUMAN
Q13563	PKD2_HUMAN
P31947	1433S_HUMAN
Q5RI15	COX20_HUMAN
Q9UHC7	MKRN1_HUMAN
P60903	S10AA_HUMAN
Q8WVM8	SCFD1_HUMAN
P43304	GPDM_HUMAN
Q9Y6J9	TAF6L_HUMAN
O43929	ORC4_HUMAN
P08962	CD63_HUMAN
Q13617	CUL2_HUMAN
O75925	PIAS1_HUMAN
P22392	NDKB_HUMAN
P11474	ERR1_HUMAN
Q13263	TIF1B_HUMAN
Q9BUN8	DERL1_HUMAN
O43809	CPSF5_HUMAN
P50395	GDIB_HUMAN
Q99471	PFD5_HUMAN
Q969H0	FBXW7_HUMAN
P16278	BGAL_HUMAN
Q86TM6	SYVN1_HUMAN
P15954	COX7C_HUMAN
Q15155	NOMO1_HUMAN
Q9UBU6	FA8A1_HUMAN
Q7Z7L7	ZER1_HUMAN
Q9NW15	ANO10_HUMAN
Q9UBS4	DJB11_HUMAN
Q7KZN9	COX15_HUMAN
P13073	COX41_HUMAN
Q9UPT5	EXOC7_HUMAN
O96000	NDUBA_HUMAN
Q6YHU6	THADA_HUMAN
Q12789	TF3C1_HUMAN
Q8N1B4	VPS52_HUMAN
A4D1E9	GTPBA_HUMAN
P51553	IDH3G_HUMAN
Q96DZ1	ERLEC_HUMAN
P31930	QCR1_HUMAN
Q8IWV8	UBR2_HUMAN
Q96QD8	S38A2_HUMAN
Q9Y3E0	GOT1B_HUMAN
Q9Y2W1	TR150_HUMAN
P00395	COX1_HUMAN
O43759	SNG1_HUMAN
Q6UN15	FIP1_HUMAN
P10176	COX8A_HUMAN
Q96HS1	PGAM5_HUMAN
Q6PEY2	TBA3E_HUMAN
Q13748	TBA3C_HUMAN
O14896	IRF6_HUMAN
O95218	ZRAB2_HUMAN
P17096	HMGA1_HUMAN
P23025	XPA_HUMAN
P41134	ID1_HUMAN
Q00765	REEP5_HUMAN
Q15057	ACAP2_HUMAN
Q15370	ELOB_HUMAN
Q16656	NRF1_HUMAN
Q8NAP3	ZBT38_HUMAN
P09429	HMGB1_HUMAN
Q13838	DX39B_HUMAN
P53041	PPP5_HUMAN
Q13769	THOC5_HUMAN
Q14653	IRF3_HUMAN
O15111	IKKA_HUMAN
Q09161	NCBP1_HUMAN
P49069	CAMLG_HUMAN
Q16665	HIF1A_HUMAN
O94763	RMP_HUMAN
O95714	HERC2_HUMAN
Q96G23	CERS2_HUMAN
Q10471	GALT2_HUMAN
Q13438	OS9_HUMAN
O43709	WBS22_HUMAN
P36507	MP2K2_HUMAN
P22234	PUR6_HUMAN
O14787	TNPO2_HUMAN
Q00535	CDK5_HUMAN
Q96BQ5	CC127_HUMAN
P62487	RPB7_HUMAN
O15131	IMA6_HUMAN
Q8N0U8	VKORL_HUMAN
O75592	MYCB2_HUMAN
Q9UI12	VATH_HUMAN
P62875	RPAB5_HUMAN
P18887	XRCC1_HUMAN
P78356	PI42B_HUMAN
O14733	MP2K7_HUMAN
Q9NXF1	TEX10_HUMAN
Q969Z0	TBRG4_HUMAN
O60885	BRD4_HUMAN
Q9UH99	SUN2_HUMAN
Q92905	CSN5_HUMAN
Q9UDY2	ZO2_HUMAN
Q9BXF6	RFIP5_HUMAN
Q86U28	ISCA2_HUMAN
Q9H8M7	F188A_HUMAN
Q9Y291	RT33_HUMAN
P05067	A4_HUMAN
Q9H2K8	TAOK3_HUMAN
P57772	SELB_HUMAN
Q15014	MO4L2_HUMAN
Q12874	SF3A3_HUMAN
Q9BVX2	T106C_HUMAN
Q9NRL2	BAZ1A_HUMAN
Q9BTE7	DCNL5_HUMAN
P20073	ANXA7_HUMAN
P56537	IF6_HUMAN
P85037	FOXK1_HUMAN
Q8NC60	NOA1_HUMAN
Q96QK1	VPS35_HUMAN
Q4G0F5	VP26B_HUMAN
P02792	FRIL_HUMAN
Q13813	SPTN1_HUMAN
P14625	ENPL_HUMAN
Q7Z7A1	CNTRL_HUMAN
P35222	CTNB1_HUMAN
Q9UNK0	STX8_HUMAN
Q9P0J7	KCMF1_HUMAN
P48960	CD97_HUMAN
Q8N720	ZN655_HUMAN
P05787	K2C8_HUMAN
Q9H4A3	WNK1_HUMAN
P02795	MT2_HUMAN
Q7Z406	MYH14_HUMAN
Q15643	TRIPB_HUMAN
Q16236	NF2L2_HUMAN
P04114	APOB_HUMAN
Q9GZR7	DDX24_HUMAN
Q96SB8	SMC6_HUMAN
Q659C4	LAR1B_HUMAN
P23508	CRCM_HUMAN
Q9BSL1	UBAC1_HUMAN
O15020	SPTN2_HUMAN
Q15005	SPCS2_HUMAN
Q8IWZ3	ANKH1_HUMAN
Q14980	NUMA1_HUMAN
Q07817	B2CL1_HUMAN
Q13177	PAK2_HUMAN
Q13227	GPS2_HUMAN
Q05086	UBE3A_HUMAN
P27449	VATL_HUMAN
P07305	H10_HUMAN
P67775	PP2AA_HUMAN
P33993	MCM7_HUMAN
A8K7B7	A8K7B7_HUMAN
B3KUN1	B3KUN1_HUMAN
Q14186	TFDP1_HUMAN
Q96JC1	VPS39_HUMAN
Q9Y678	COPG1_HUMAN
O00716	E2F3_HUMAN
Q16254	E2F4_HUMAN
Q13158	FADD_HUMAN
P11387	TOP1_HUMAN
Q13885	TBB2A_HUMAN
P35637	FUS_HUMAN
P04183	KITH_HUMAN
P24278	ZBT25_HUMAN
Q13427	PPIG_HUMAN
Q6NYC8	PPR18_HUMAN
Q9Y679	AUP1_HUMAN
O95782	AP2A1_HUMAN
Q8IWX8	CHERP_HUMAN
Q13895	BYST_HUMAN
Q96CW1	AP2M1_HUMAN
P37108	SRP14_HUMAN
P19013	K2C4_HUMAN
Q96F44	TRI11_HUMAN
Q9Y5X3	SNX5_HUMAN
P24539	AT5F1_HUMAN
P28288	ABCD3_HUMAN
P04083	ANXA1_HUMAN
P29353	SHC1_HUMAN
P14923	PLAK_HUMAN
O75376	NCOR1_HUMAN
P42574	CASP3_HUMAN
P62979	RS27A_HUMAN
P18583	SON_HUMAN
P28838	AMPL_HUMAN
O00515	LAD1_HUMAN
P07355	ANXA2_HUMAN
P62158	CALM_HUMAN
Q5VSL9	STRP1_HUMAN
Q9UKK9	NUDT5_HUMAN
Q06481	APLP2_HUMAN
P55327	TPD52_HUMAN
P01135	TGFA_HUMAN
Q99836	MYD88_HUMAN
O95292	VAPB_HUMAN
Q9GZT3	SLIRP_HUMAN
P50222	MEOX2_HUMAN
Q9NP98	MYOZ1_HUMAN
O95400	CD2B2_HUMAN
Q9BT92	TCHP_HUMAN
Q9P2B4	CT2NL_HUMAN
P33992	MCM5_HUMAN
O15037	KHNYN_HUMAN
Q14116	IL18_HUMAN
P22492	H1T_HUMAN
P54652	HSP72_HUMAN
Q02539	H11_HUMAN
Q9GZT9	EGLN1_HUMAN
O43815	STRN_HUMAN
P16220	CREB1_HUMAN
P18846	ATF1_HUMAN
P78310	CXAR_HUMAN
P31323	KAP3_HUMAN
B2R5T5	B2R5T5_HUMAN
Q12982	BNIP2_HUMAN
Q12981	SEC20_HUMAN
Q12983	BNIP3_HUMAN
Q12857	NFIA_HUMAN
O60238	BNI3L_HUMAN
Q9UI95	MD2L2_HUMAN
Q6ZRS2	SRCAP_HUMAN
P18847	ATF3_HUMAN
P45984	MK09_HUMAN
P10826	RARB_HUMAN
P08651	NFIC_HUMAN
Q92830	KAT2A_HUMAN
O15151	MDM4_HUMAN
P00742	FA10_HUMAN
P08709	FA7_HUMAN
P10144	GRAB_HUMAN
P20718	GRAH_HUMAN
P78396	CCNA1_HUMAN
Q9H204	MED28_HUMAN
Q8WXE1	ATRIP_HUMAN
Q13535	ATR_HUMAN
Q9Y463	DYR1B_HUMAN
F1D8S6	F1D8S6_HUMAN
O60934	NBN_HUMAN
O14558	HSPB6_HUMAN
O43927	CXL13_HUMAN
A4FU69	EFCB5_HUMAN
Q0VD86	INCA1_HUMAN
Q9HAT0	ROP1A_HUMAN
P10827	THA_HUMAN
P29558	RBMS1_HUMAN
Q8IUC0	KR131_HUMAN
P00519	ABL1_HUMAN
P31040	SDHA_HUMAN
O00273	DFFA_HUMAN
C9JLW8	F195B_HUMAN
Q96KC8	DNJC1_HUMAN
Q9NVL8	CN105_HUMAN
Q149M6	Q149M6_HUMAN
Q9Y639	NPTN_HUMAN
Q9BPX1	DHB14_HUMAN
Q9Y2J4	AMOL2_HUMAN
Q01534	TSPY1_HUMAN
P41182	BCL6_HUMAN
Q8NI38	IKBD_HUMAN
Q71RC2	LARP4_HUMAN
Q147U7	SMCO1_HUMAN
Q14CM0	FRPD4_HUMAN
Q8N5T2	TBC19_HUMAN
P51659	DHB4_HUMAN
Q8NA61	SPERT_HUMAN
Q15599	NHRF2_HUMAN
Q96KQ4	ASPP1_HUMAN
Q15717	ELAV1_HUMAN
P80404	GABT_HUMAN
P62873	GBB1_HUMAN
Q9BWT7	CAR10_HUMAN
Q9NPA8	ENY2_HUMAN
P26006	ITA3_HUMAN
Q9H7D0	DOCK5_HUMAN
P49901	MCSP_HUMAN
Q9NWB7	IFT57_HUMAN
Q9H2H8	PPIL3_HUMAN
P41222	PTGDS_HUMAN
P51610	HCFC1_HUMAN
Q00534	CDK6_HUMAN
P01730	CD4_HUMAN
P07948	LYN_HUMAN
P25963	IKBA_HUMAN
P84103	SRSF3_HUMAN
P63172	DYLT1_HUMAN
Q9UPY8	MARE3_HUMAN
P55072	TERA_HUMAN
P11940	PABP1_HUMAN
P35658	NU214_HUMAN
P55884	EIF3B_HUMAN
Q13310	PABP4_HUMAN
Q9NVC6	MED17_HUMAN
Q96G25	MED8_HUMAN
Q9NX70	MED29_HUMAN
P01857	IGHG1_HUMAN
Q96B97	SH3K1_HUMAN
P22681	CBL_HUMAN
Q08380	LG3BP_HUMAN
Q6NSJ2	PHLB3_HUMAN
P07900	HS90A_HUMAN
P17987	TCPA_HUMAN
Q8NF91	SYNE1_HUMAN
P24666	PPAC_HUMAN
O14734	ACOT8_HUMAN
Q06830	PRDX1_HUMAN
P19474	RO52_HUMAN
O14782	KIF3C_HUMAN
Q15056	IF4H_HUMAN
P62736	ACTA_HUMAN
P63267	ACTH_HUMAN
P18621	RL17_HUMAN
Q9HCE1	MOV10_HUMAN
P62854	RS26_HUMAN
P39019	RS19_HUMAN
Q13247	SRSF6_HUMAN
Q92522	H1X_HUMAN
Q9BQG0	MBB1A_HUMAN
Q08170	SRSF4_HUMAN
P10809	CH60_HUMAN
P15880	RS2_HUMAN
P62888	RL30_HUMAN
Q8N257	H2B3B_HUMAN
P18077	RL35A_HUMAN
Q6NVV1	R13P3_HUMAN
Q16778	H2B2E_HUMAN
Q96RQ3	MCCA_HUMAN
Q8WWM7	ATX2L_HUMAN
P62244	RS15A_HUMAN
Q9Y3U8	RL36_HUMAN
Q9UNX3	RL26L_HUMAN
P25705	ATPA_HUMAN
P83881	RL36A_HUMAN
P60866	RS20_HUMAN
Q9HAV7	GRPE1_HUMAN
A5A3E0	POTEF_HUMAN
P62861	RS30_HUMAN
P06899	H2B1J_HUMAN
P50914	RL14_HUMAN
P62847	RS24_HUMAN
Q6S8J3	POTEE_HUMAN
Q13243	SRSF5_HUMAN
P61254	RL26_HUMAN
P61353	RL27_HUMAN
P62917	RL8_HUMAN
P49207	RL34_HUMAN
Q969Q0	RL36L_HUMAN
P62701	RS4X_HUMAN
Q9NR30	DDX21_HUMAN
P05165	PCCA_HUMAN
P62910	RL32_HUMAN
P33778	H2B1B_HUMAN
Q8NCM8	DYHC2_HUMAN
P42766	RL35_HUMAN
P61313	RL15_HUMAN
P23527	H2B1O_HUMAN
P07195	LDHB_HUMAN
Q02543	RL18A_HUMAN
O76064	RNF8_HUMAN
O14981	BTAF1_HUMAN
O60264	SMCA5_HUMAN
O95602	RPA1_HUMAN
P12268	IMDH2_HUMAN
P20585	MSH3_HUMAN
P28370	SMCA1_HUMAN
P49736	MCM2_HUMAN
P49959	MRE11_HUMAN
P51532	SMCA4_HUMAN
P52701	MSH6_HUMAN
P54132	BLM_HUMAN
P78347	GTF2I_HUMAN
Q09028	RBBP4_HUMAN
Q12873	CHD3_HUMAN
Q13426	XRCC4_HUMAN
Q14191	WRN_HUMAN
Q15393	SF3B3_HUMAN
Q92922	SMRC1_HUMAN
Q969G3	SMCE1_HUMAN
Q96GM5	SMRD1_HUMAN
Q9H2P0	ADNP_HUMAN
Q9UMS4	PRP19_HUMAN
Q9Y265	RUVB1_HUMAN
Q9Y5B9	SP16H_HUMAN
Q14676	MDC1_HUMAN
Q9UQL6	HDAC5_HUMAN
Q12888	TP53B_HUMAN
Q5JPT6	Q5JPT6_HUMAN
Q6IBN1	Q6IBN1_HUMAN
A7E2E1	A7E2E1_HUMAN
Q92956	TNR14_HUMAN
Q9NVP2	ASF1B_HUMAN
P51531	SMCA2_HUMAN
P23497	SP100_HUMAN
O00458	IFRD1_HUMAN
O43513	MED7_HUMAN
P24863	CCNC_HUMAN
P33240	CSTF2_HUMAN
Q71SY5	MED25_HUMAN
Q9ULK4	MED23_HUMAN
Q99856	ARI3A_HUMAN
Q8IUQ4	SIAH1_HUMAN
Q9NYJ8	TAB2_HUMAN
P12931	SRC_HUMAN
Q9UKV0	HDAC9_HUMAN
P07947	YES_HUMAN
Q15750	TAB1_HUMAN
P55854	SUMO3_HUMAN
Q15843	NEDD8_HUMAN
Q99816	TS101_HUMAN
P27348	1433T_HUMAN
P61981	1433G_HUMAN
Q04917	1433F_HUMAN
Q01081	U2AF1_HUMAN
Q9H3M7	TXNIP_HUMAN
Q9HAU4	SMUF2_HUMAN
P49427	UB2R1_HUMAN
P49116	NR2C2_HUMAN
P48730	KC1D_HUMAN
P51965	UB2E1_HUMAN
P51617	IRAK1_HUMAN
P51668	UB2D1_HUMAN
Q9NPF5	DMAP1_HUMAN
P17844	DDX5_HUMAN
Q96ST3	SIN3A_HUMAN
P48454	PP2BC_HUMAN
Q9HCD5	NCOA5_HUMAN
Q9Y6H6	KCNE3_HUMAN
Q9Y5F6	PCDGM_HUMAN
Q9Y3Q8	T22D4_HUMAN
P31260	HXA10_HUMAN
P0CW22	RS17L_HUMAN
Q7L190	DPPA4_HUMAN
O60760	HPGDS_HUMAN
Q9Y2M0	FAN1_HUMAN
O43805	SSNA1_HUMAN
P19419	ELK1_HUMAN
Q15233	NONO_HUMAN
P54920	SNAA_HUMAN
Q13137	CACO2_HUMAN
Q9NRW1	RAB6B_HUMAN
P0DJI8	SAA1_HUMAN
P13056	NR2C1_HUMAN
O76095	JTB_HUMAN
P16152	CBR1_HUMAN
Q92552	RT27_HUMAN
P19652	A1AG2_HUMAN
Q9NRY6	PLS3_HUMAN
Q68G74	LHX8_HUMAN
P06028	GLPB_HUMAN
Q86VW0	SESD1_HUMAN
Q14525	KT33B_HUMAN
Q6UWN8	ISK6_HUMAN
Q9BUZ4	TRAF4_HUMAN
O75558	STX11_HUMAN
Q9Y4P9	SPEF1_HUMAN
Q14576	ELAV3_HUMAN
Q9H159	CAD19_HUMAN
O60519	CRBL2_HUMAN
P60022	DEFB1_HUMAN
P07307	ASGR2_HUMAN
P15328	FOLR1_HUMAN
Q96S65	CSRN1_HUMAN
P55774	CCL18_HUMAN
Q16864	VATF_HUMAN
P62857	RS28_HUMAN
Q06609	RAD51_HUMAN
Q15427	SF3B4_HUMAN
Q8N6Y0	USBP1_HUMAN
O43739	CYH3_HUMAN
Q15382	RHEB_HUMAN
Q92478	CLC2B_HUMAN
P62304	RUXE_HUMAN
O95273	CCDB1_HUMAN
Q9BXS6	NUSAP_HUMAN
Q68DY1	ZN626_HUMAN
Q9H2X6	HIPK2_HUMAN
Q8NEY4	VATC2_HUMAN
O15392	BIRC5_HUMAN
P49763	PLGF_HUMAN
Q96FJ2	DYL2_HUMAN
Q16394	EXT1_HUMAN
Q8N682	DRAM1_HUMAN
P14555	PA2GA_HUMAN
P41240	CSK_HUMAN
Q9BX68	HINT2_HUMAN
P43360	MAGA6_HUMAN
Q12926	ELAV2_HUMAN
Q9HD23	MRS2_HUMAN
Q9UK22	FBX2_HUMAN
Q93065	Q93065_HUMAN
Q8WVF5	KCTD4_HUMAN
Q5SW96	ARH_HUMAN
Q8WXF8	DEDD2_HUMAN
P52789	HXK2_HUMAN
P56181	NDUV3_HUMAN
Q8N9W6	BOLL_HUMAN
Q8WUH6	TM263_HUMAN
P57105	SYJ2B_HUMAN
O96006	ZBED1_HUMAN
Q96EZ8	MCRS1_HUMAN
Q16621	NFE2_HUMAN
Q8N5R6	CCD33_HUMAN
Q9NVV9	THAP1_HUMAN
Q9BSJ6	FA64A_HUMAN
P15531	NDKA_HUMAN
Q9P1W9	PIM2_HUMAN
Q99541	PLIN2_HUMAN
Q86SE5	RALYL_HUMAN
Q96IJ6	GMPPA_HUMAN
Q9H813	TM206_HUMAN
Q8TEE9	SAP25_HUMAN
Q9NXF8	ZDHC7_HUMAN
Q7L2Z9	CENPQ_HUMAN
Q8N0V1	ZNAS1_HUMAN
Q02750	MP2K1_HUMAN
Q63ZY6	NSN5C_HUMAN
Q96MD7	CI085_HUMAN
P14770	GPIX_HUMAN
P05114	HMGN1_HUMAN
O15503	INSI1_HUMAN
Q15007	FL2D_HUMAN
Q16774	KGUA_HUMAN
P29992	GNA11_HUMAN
Q7Z4H7	HAUS6_HUMAN
Q96F46	I17RA_HUMAN
Q53RE8	ANR39_HUMAN
Q14457	BECN1_HUMAN
O75177	CREST_HUMAN
Q6ZP80	TM182_HUMAN
Q9GZV8	PRD14_HUMAN
Q9H000	MKRN2_HUMAN
O14686	KMT2D_HUMAN
P43355	MAGA1_HUMAN
Q8NFH5	NUP53_HUMAN
P63241	IF5A1_HUMAN
O43557	TNF14_HUMAN
Q9Y5A6	ZSC21_HUMAN
O95990	F107A_HUMAN
Q6PDB4	ZN880_HUMAN
O95153	RIMB1_HUMAN
Q99962	SH3G2_HUMAN
P35914	HMGCL_HUMAN
Q9NV23	SAST_HUMAN
Q8IUH3	RBM45_HUMAN
Q5JUX0	SPIN3_HUMAN
P48201	AT5G3_HUMAN
P13164	IFM1_HUMAN
P05408	7B2_HUMAN
P04259	K2C6B_HUMAN
Q8ND90	PNMA1_HUMAN
P34903	GBRA3_HUMAN
Q9H0A8	COMD4_HUMAN
P0C7W6	CC172_HUMAN
Q13404	UB2V1_HUMAN
Q5JR59	MTUS2_HUMAN
Q9BQ66	KR412_HUMAN
Q4J6C6	PPCEL_HUMAN
Q96IT1	ZN496_HUMAN
P30536	TSPOA_HUMAN
Q9NZM5	GSCR2_HUMAN
Q8N4H5	TOM5_HUMAN
O14770	MEIS2_HUMAN
Q16633	OBF1_HUMAN
Q9NS71	GKN1_HUMAN
O43865	SAHH2_HUMAN
Q8TBM7	TM254_HUMAN
Q96A35	RM24_HUMAN
P10398	ARAF_HUMAN
Q8WVX3	CD003_HUMAN
Q96GY0	ZC21A_HUMAN
Q9NQZ6	ZC4H2_HUMAN
Q7L4P6	BEND5_HUMAN
P51808	DYLT3_HUMAN
Q8TBQ9	KISHA_HUMAN
O15162	PLS1_HUMAN
Q9H9H4	VP37B_HUMAN
Q01844	EWS_HUMAN
Q8IZ63	PRR22_HUMAN
O43559	FRS3_HUMAN
Q9NRS6	SNX15_HUMAN
Q9NRA8	4ET_HUMAN
O60262	GBG7_HUMAN
Q8TBF5	PIGX_HUMAN
P69892	HBG2_HUMAN
P08567	PLEK_HUMAN
Q8IYN2	TCAL8_HUMAN
Q15654	TRIP6_HUMAN
O75909	CCNK_HUMAN
P82980	RET5_HUMAN
Q8N998	CCD89_HUMAN
O95639	CPSF4_HUMAN
O14807	RASM_HUMAN
Q9C005	DPY30_HUMAN
Q5T7M9	FA69A_HUMAN
Q99750	MDFI_HUMAN
O95295	SNAPN_HUMAN
Q7L5A8	FA2H_HUMAN
P98066	TSG6_HUMAN
Q5VSY0	GKAP1_HUMAN
Q9Y2S0	RPAC2_HUMAN
P56378	68MP_HUMAN
Q9NX57	RAB20_HUMAN
P36955	PEDF_HUMAN
P55198	AF17_HUMAN
Q5D1E8	ZC12A_HUMAN
P17028	ZNF24_HUMAN
Q9NWS9	ZN446_HUMAN
Q7L8A9	VASH1_HUMAN
Q8N8U2	CDYL2_HUMAN
Q15661	TRYB1_HUMAN
Q8TF71	MOT10_HUMAN
O95989	NUDT3_HUMAN
P36382	CXA5_HUMAN
P25101	EDNRA_HUMAN
Q9Y4E8	UBP15_HUMAN
Q8WYH8	ING5_HUMAN
Q9Y2W2	WBP11_HUMAN
Q99731	CCL19_HUMAN
Q8WW12	PCNP_HUMAN
Q92882	OSTF1_HUMAN
P35372	OPRM_HUMAN
P14210	HGF_HUMAN
Q15772	SPEG_HUMAN
Q96BM0	I27L1_HUMAN
Q7Z7J5	DPPA2_HUMAN
Q6NXP0	EFC12_HUMAN
Q5VTL8	PR38B_HUMAN
O75828	CBR3_HUMAN
Q96QB4	Q96QB4_HUMAN
Q9UKJ1	PILRA_HUMAN
O75586	MED6_HUMAN
Q9NWA0	MED9_HUMAN
P49336	CDK8_HUMAN
Q9NPJ6	MED4_HUMAN
Q12756	KIF1A_HUMAN
Q96J02	ITCH_HUMAN
P46934	NEDD4_HUMAN
P20916	MAG_HUMAN
Q9UHI6	DDX20_HUMAN
Q15723	ELF2_HUMAN
Q9UBX5	FBLN5_HUMAN
P28799	GRN_HUMAN
Q8N2S1	LTBP4_HUMAN
Q8TAS6	Q8TAS6_HUMAN
P18545	CNRG_HUMAN
P04275	VWF_HUMAN
Q5JY77	GASP1_HUMAN
Q5T124	UBX11_HUMAN
A1KXE4	F168B_HUMAN
Q9NRD5	PICK1_HUMAN
Q9HCE6	ARGAL_HUMAN
Q02818	NUCB1_HUMAN
Q9NSC5	HOME3_HUMAN
Q13576	IQGA2_HUMAN
A1L0V1	A1L0V1_HUMAN
O95681	O95681_HUMAN
P25788	PSA3_HUMAN
P04233	HG2A_HUMAN
P49759	CLK1_HUMAN
P68871	HBB_HUMAN
P04439	1A03_HUMAN
P01889	1B07_HUMAN
P15814	IGLL1_HUMAN
B3KS36	B3KS36_HUMAN
Q9HA82	CERS4_HUMAN
P80303	NUCB2_HUMAN
Q9UKK3	PARP4_HUMAN
Q12805	FBLN3_HUMAN
P49908	SEPP1_HUMAN
O95219	SNX4_HUMAN
Q9Y371	SHLB1_HUMAN
Q9HB63	NET4_HUMAN
Q5SRE7	PHYD1_HUMAN
Q9NZQ3	SPN90_HUMAN
P61289	PSME3_HUMAN
Q6FH22	Q6FH22_HUMAN
Q9H8L6	MMRN2_HUMAN
Q16206	ENOX2_HUMAN
Q96D09	GASP2_HUMAN
Q8WY48	Q8WY48_HUMAN
O43866	CD5L_HUMAN
P15529	MCP_HUMAN
P09455	RET1_HUMAN
Q8WV28	BLNK_HUMAN
Q86WN1	FCSD1_HUMAN
O43707	ACTN4_HUMAN
Q9UHF1	EGFL7_HUMAN
Q15691	MARE1_HUMAN
P62995	TRA2B_HUMAN
Q68DS7	Q68DS7_HUMAN
Q06330	SUH_HUMAN
D9YZU5	D9YZU5_HUMAN
Q13651	I10R1_HUMAN
E5FQ95	E5FQ95_HUMAN
D7RIH8	D7RIH8_HUMAN
B1PKY1	B1PKY1_HUMAN
Q8N726	ARF_HUMAN
O15027	SC16A_HUMAN
Q00653	NFKB2_HUMAN
O76031	CLPX_HUMAN
O15460	P4HA2_HUMAN
O43837	IDH3B_HUMAN
O43592	XPOT_HUMAN
O76021	RL1D1_HUMAN
O75323	NIPS2_HUMAN
O60812	HNRC1_HUMAN
O75953	DNJB5_HUMAN
O75643	U520_HUMAN
P00367	DHE3_HUMAN
P05198	IF2A_HUMAN
P07814	SYEP_HUMAN
P08708	RS17_HUMAN
P16402	H13_HUMAN
P13674	P4HA1_HUMAN
P14868	SYDC_HUMAN
P62316	SMD2_HUMAN
P41252	SYIC_HUMAN
P26599	PTBP1_HUMAN
P28072	PSB6_HUMAN
P40938	RFC3_HUMAN
P30047	GFRP_HUMAN
P55060	XPO2_HUMAN
P47756	CAPZB_HUMAN
P50213	IDH3A_HUMAN
P52907	CAZA1_HUMAN
P51649	SSDH_HUMAN
P55735	SEC13_HUMAN
P62841	RS15_HUMAN
Q04837	SSBP_HUMAN
Q13151	ROA0_HUMAN
Q13557	KCC2D_HUMAN
Q13435	SF3B2_HUMAN
Q14315	FLNC_HUMAN
Q15773	MLF2_HUMAN
Q96C36	P5CR2_HUMAN
Q9BVK6	TMED9_HUMAN
Q9NWM8	FKB14_HUMAN
P68363	TBA1B_HUMAN
P42771	CDN2A_HUMAN
Q15628	TRADD_HUMAN
P19784	CSK22_HUMAN
P49915	GUAA_HUMAN
P05455	LA_HUMAN
Q99873	ANM1_HUMAN
O75094	SLIT3_HUMAN
Q49A88	CCD14_HUMAN
Q13164	MK07_HUMAN
O76013	KRT36_HUMAN
P28676	GRAN_HUMAN
B3KR20	B3KR20_HUMAN
P22105	TENX_HUMAN
A4D177	A4D177_HUMAN
Q14517	FAT1_HUMAN
Q5SSJ5	HP1B3_HUMAN
P40189	IL6RB_HUMAN
Q9NZC7	WWOX_HUMAN
O60684	IMA7_HUMAN
Q9NXR1	NDE1_HUMAN
Q15554	TERF2_HUMAN
Q53TN4	CYBR1_HUMAN
Q06033	ITIH3_HUMAN
Q86Y82	STX12_HUMAN
Q6PKC3	TXD11_HUMAN
O14683	P5I11_HUMAN
Q8IXI1	MIRO2_HUMAN
Q9Y2I1	NISCH_HUMAN
O15400	STX7_HUMAN
P35869	AHR_HUMAN
Q9HA65	TBC17_HUMAN
Q5TGY1	TMCO4_HUMAN
Q7KZF4	SND1_HUMAN
O15217	GSTA4_HUMAN
Q8WX93	PALLD_HUMAN
Q9Y673	ALG5_HUMAN
Q7L5D6	GET4_HUMAN
P01023	A2MG_HUMAN
P41221	WNT5A_HUMAN
P40123	CAP2_HUMAN
Q9UPN7	PP6R1_HUMAN
P17947	SPI1_HUMAN
Q9BZ29	DOCK9_HUMAN
P62070	RRAS2_HUMAN
P38432	COIL_HUMAN
Q86T03	TM55B_HUMAN
P55145	MANF_HUMAN
Q6NUQ1	RINT1_HUMAN
Q9Y228	T3JAM_HUMAN
Q7Z6G3	NECA2_HUMAN
P78362	SRPK2_HUMAN
Q9ULM3	YETS2_HUMAN
O14641	DVL2_HUMAN
Q58DX5	NADL2_HUMAN
Q9NQ79	CRAC1_HUMAN
Q9UHV9	PFD2_HUMAN
Q9NZV1	CRIM1_HUMAN
Q8TAP6	CEP76_HUMAN
P98172	EFNB1_HUMAN
Q99466	NOTC4_HUMAN
P46379	BAG6_HUMAN
Q9NUJ3	T11L1_HUMAN
Q6UX71	PXDC2_HUMAN
P43405	KSYK_HUMAN
A5YKK6	CNOT1_HUMAN
Q93052	LPP_HUMAN
Q9BXS4	TMM59_HUMAN
Q99848	EBP2_HUMAN
Q86SQ0	PHLB2_HUMAN
Q8N6L0	KASH5_HUMAN
A3KMH1	VWA8_HUMAN
P52943	CRIP2_HUMAN
Q7Z5K2	WAPL_HUMAN
Q96R06	SPAG5_HUMAN
Q6UB35	C1TM_HUMAN
Q9BVG8	KIFC3_HUMAN
Q9C0C2	TB182_HUMAN
P61916	NPC2_HUMAN
Q5JTV8	TOIP1_HUMAN
Q96K76	UBP47_HUMAN
Q9P0P0	RN181_HUMAN
Q9UJY1	HSPB8_HUMAN
Q8TF72	SHRM3_HUMAN
Q96NA8	TSNA1_HUMAN
O60493	SNX3_HUMAN
O43164	PJA2_HUMAN
Q9Y2U8	MAN1_HUMAN
Q96BR5	COA7_HUMAN
Q8N163	CCAR2_HUMAN
Q5H9R7	PP6R3_HUMAN
O95236	APOL3_HUMAN
Q13459	MYO9B_HUMAN
Q8WXE0	CSKI2_HUMAN
P10301	RRAS_HUMAN
Q9HC77	CENPJ_HUMAN
Q7Z3U7	MON2_HUMAN
P20290	BTF3_HUMAN
P62942	FKB1A_HUMAN
Q9UKX2	MYH2_HUMAN
Q9UL46	PSME2_HUMAN
P27352	IF_HUMAN
P98095	FBLN2_HUMAN
O95183	VAMP5_HUMAN
Q9GZT4	SRR_HUMAN
O14763	TR10B_HUMAN
O60762	DPM1_HUMAN
Q99439	CNN2_HUMAN
Q12946	FOXF1_HUMAN
Q9NYU1	UGGG2_HUMAN
Q96J84	KIRR1_HUMAN
P51798	CLCN7_HUMAN
Q9UGI8	TES_HUMAN
Q13671	RIN1_HUMAN
P55268	LAMB2_HUMAN
P07384	CAN1_HUMAN
P15260	INGR1_HUMAN
P28290	SSFA2_HUMAN
P62508	ERR3_HUMAN
Q92538	GBF1_HUMAN
P46531	NOTC1_HUMAN
P40879	S26A3_HUMAN
Q15415	RBY1F_HUMAN
Q12800	TFCP2_HUMAN
Q92526	TCPW_HUMAN
O43264	ZW10_HUMAN
Q05D60	DEUP1_HUMAN
O14818	PSA7_HUMAN
Q96RT7	GCP6_HUMAN
Q9UBP4	DKK3_HUMAN
Q9H694	BICC1_HUMAN
Q02952	AKA12_HUMAN
Q13232	NDK3_HUMAN
Q8NDN9	RCBT1_HUMAN
Q9NYQ7	CELR3_HUMAN
Q9UIA9	XPO7_HUMAN
Q3SXM5	HSDL1_HUMAN
Q9H3N1	TMX1_HUMAN
Q99436	PSB7_HUMAN
P52565	GDIR1_HUMAN
Q15113	PCOC1_HUMAN
P51911	CNN1_HUMAN
P51809	VAMP7_HUMAN
Q16739	CEGT_HUMAN
P15151	PVR_HUMAN
P14373	TRI27_HUMAN
O94929	ABLM3_HUMAN
Q92537	SUSD6_HUMAN
P10586	PTPRF_HUMAN
O75381	PEX14_HUMAN
Q9Y520	PRC2C_HUMAN
Q13064	MKRN3_HUMAN
Q9HCH0	NCK5L_HUMAN
Q16832	DDR2_HUMAN
Q9NR46	SHLB2_HUMAN
Q8N357	S35F6_HUMAN
P46100	ATRX_HUMAN
Q9Y4F1	FARP1_HUMAN
Q8IX21	F178A_HUMAN
Q9P266	JCAD_HUMAN
Q4G0G2	H1AS1_HUMAN
Q9BV68	RN126_HUMAN
P40855	PEX19_HUMAN
Q4L180	FIL1L_HUMAN
Q8HWS3	RFX6_HUMAN
P62699	YPEL5_HUMAN
O60503	ADCY9_HUMAN
Q9H9B1	EHMT1_HUMAN
Q8IUH5	ZDH17_HUMAN
J3QS41	J3QS41_HUMAN
Q6N094	Q6N094_HUMAN
Q9P1T7	MDFIC_HUMAN
P29323	EPHB2_HUMAN
O60716	CTND1_HUMAN
Q9Y6I3	EPN1_HUMAN
Q8NB49	AT11C_HUMAN
Q15404	RSU1_HUMAN
Q8IUD2	RB6I2_HUMAN
P29536	LMOD1_HUMAN
O95302	FKBP9_HUMAN
P08758	ANXA5_HUMAN
A0MZ66	SHOT1_HUMAN
Q9H3U5	MFSD1_HUMAN
P22694	KAPCB_HUMAN
Q9UEW3	MARCO_HUMAN
P52926	HMGA2_HUMAN
Q9Y5L4	TIM13_HUMAN
Q14728	MFS10_HUMAN
Q9H0M0	WWP1_HUMAN
Q15262	PTPRK_HUMAN
Q14008	CKAP5_HUMAN
P29083	T2EA_HUMAN
Q63HK5	TSH3_HUMAN
Q96CV9	OPTN_HUMAN
Q96PU5	NED4L_HUMAN
Q13416	ORC2_HUMAN
P43403	ZAP70_HUMAN
Q6PJ69	TRI65_HUMAN
P37173	TGFR2_HUMAN
Q9GZU8	F192A_HUMAN
P10242	MYB_HUMAN
Q12955	ANK3_HUMAN
Q8N4Q1	MIA40_HUMAN
Q96P70	IPO9_HUMAN
P19793	RXRA_HUMAN
O00161	SNP23_HUMAN
Q9H892	TTC12_HUMAN
Q96HC4	PDLI5_HUMAN
Q8TC07	TBC15_HUMAN
Q99536	VAT1_HUMAN
Q68DQ2	CRBG3_HUMAN
P28062	PSB8_HUMAN
Q32P28	P3H1_HUMAN
O95456	PSMG1_HUMAN
P50542	PEX5_HUMAN
O14777	NDC80_HUMAN
Q9UFD9	RIM3A_HUMAN
Q8TDB4	HUMMR_HUMAN
Q9GZM8	NDEL1_HUMAN
O00471	EXOC5_HUMAN
Q8NC42	RN149_HUMAN
Q9P2D7	DYH1_HUMAN
P54760	EPHB4_HUMAN
Q92759	TF2H4_HUMAN
Q9BT88	SYT11_HUMAN
Q9NUQ6	SPS2L_HUMAN
P49720	PSB3_HUMAN
Q9H6Y7	RN167_HUMAN
P26640	SYVC_HUMAN
Q9Y5Z0	BACE2_HUMAN
O43819	SCO2_HUMAN
O15294	OGT1_HUMAN
Q14997	PSME4_HUMAN
Q9UJV3	TRIM1_HUMAN
P11441	UBL4A_HUMAN
Q5VWX1	KHDR2_HUMAN
P28065	PSB9_HUMAN
Q6UX15	LAYN_HUMAN
Q99575	POP1_HUMAN
O60925	PFD1_HUMAN
Q9UBG0	MRC2_HUMAN
P11279	LAMP1_HUMAN
Q01892	SPIB_HUMAN
O60499	STX10_HUMAN
O75907	DGAT1_HUMAN
O75781	PALM_HUMAN
Q9HCU0	CD248_HUMAN
P42858	HD_HUMAN
Q13136	LIPA1_HUMAN
Q9BV19	CA050_HUMAN
Q8TF42	UBS3B_HUMAN
Q8N490	PNKD_HUMAN
Q06323	PSME1_HUMAN
O75962	TRIO_HUMAN
P53701	CCHL_HUMAN
Q9UJJ9	GNPTG_HUMAN
Q9BTU6	P4K2A_HUMAN
Q15036	SNX17_HUMAN
Q53G59	KLH12_HUMAN
Q86YV9	HPS6_HUMAN
Q9Y6N7	ROBO1_HUMAN
Q16186	ADRM1_HUMAN
Q5JSL3	DOC11_HUMAN
O60333	KIF1B_HUMAN
P11047	LAMC1_HUMAN
O95994	AGR2_HUMAN
Q99650	OSMR_HUMAN
Q6AI12	ANR40_HUMAN
Q9BT67	NFIP1_HUMAN
Q96BW1	UPP_HUMAN
P15622	ZN250_HUMAN
Q5W0B1	RN219_HUMAN
P49006	MRP_HUMAN
O94813	SLIT2_HUMAN
P08133	ANXA6_HUMAN
O60494	CUBN_HUMAN
Q9Y5K5	UCHL5_HUMAN
Q9BXN2	CLC7A_HUMAN
P07942	LAMB1_HUMAN
Q86VY9	T200A_HUMAN
P42702	LIFR_HUMAN
Q86UA1	PRP39_HUMAN
Q9Y2D8	ADIP_HUMAN
Q96AA8	JKIP2_HUMAN
Q5XKP0	MIC13_HUMAN
P51812	KS6A3_HUMAN
Q9UBB9	TFP11_HUMAN
Q92734	TFG_HUMAN
Q9P2E5	CHPF2_HUMAN
Q9UKA4	AKA11_HUMAN
Q8TCT7	SPP2B_HUMAN
Q15746	MYLK_HUMAN
Q86Y13	DZIP3_HUMAN
P05362	ICAM1_HUMAN
Q86WC4	OSTM1_HUMAN
P29084	T2EB_HUMAN
Q9Y561	LRP12_HUMAN
Q00987	MDM2_HUMAN
Q3T906	GNPTA_HUMAN
Q8NDH2	CC168_HUMAN
P82650	RT22_HUMAN
Q7Z333	SETX_HUMAN
P25686	DNJB2_HUMAN
Q92692	PVRL2_HUMAN
Q96D15	RCN3_HUMAN
Q9NYL2	MLTK_HUMAN
Q5R3I4	TTC38_HUMAN
Q9UNN8	EPCR_HUMAN
Q8NEY1	NAV1_HUMAN
Q9BZ71	PITM3_HUMAN
Q15334	L2GL1_HUMAN
Q9H8M9	EVA1A_HUMAN
P15586	GNS_HUMAN
Q8TB96	TIP_HUMAN
P55345	ANM2_HUMAN
Q2PZI1	D19L1_HUMAN
Q13049	TRI32_HUMAN
Q9UM47	NOTC3_HUMAN
P45378	TNNT3_HUMAN
P17655	CAN2_HUMAN
Q9UBN6	TR10D_HUMAN
Q9NVM1	EVA1B_HUMAN
P22413	ENPP1_HUMAN
Q13643	FHL3_HUMAN
P55786	PSA_HUMAN
P45973	CBX5_HUMAN
Q6N089	Q6N089_HUMAN
Q7Z351	Q7Z351_HUMAN
P0DMV9	HS71B_HUMAN
A0A024R8K8	A0A024R8K8_HUMAN
Q13765	NACA_HUMAN
Q9Y676	RT18B_HUMAN
Q01831	XPC_HUMAN
A4D0U5	A4D0U5_HUMAN
Q96IR5	Q96IR5_HUMAN
B2RCM5	B2RCM5_HUMAN
Q86V58	Q86V58_HUMAN
P06756	ITAV_HUMAN
Q13415	ORC1_HUMAN
Q99741	CDC6_HUMAN
P30837	AL1B1_HUMAN
E9KL48	E9KL48_HUMAN
B0S7P4	B0S7P4_HUMAN
A4D1U3	A4D1U3_HUMAN
B2R4S9	B2R4S9_HUMAN
A8K5I0	A8K5I0_HUMAN
A8K4C8	A8K4C8_HUMAN
Q6IB29	Q6IB29_HUMAN
A8K517	A8K517_HUMAN
A2A3R6	A2A3R6_HUMAN
E5KNY5	E5KNY5_HUMAN
P03989	1B27_HUMAN
Q13618	CUL3_HUMAN
P78317	RNF4_HUMAN
Q15573	TAF1A_HUMAN
Q53T94	TAF1B_HUMAN
Q99733	NP1L4_HUMAN
P21580	TNAP3_HUMAN
Q13619	CUL4A_HUMAN
P26583	HMGB2_HUMAN
Q6VMQ6	MCAF1_HUMAN
Q8NAK8	Q8NAK8_HUMAN
Q16635	TAZ_HUMAN
Q9H2K2	TNKS2_HUMAN
Q6PJR7	Q6PJR7_HUMAN
O95271	TNKS1_HUMAN
Q9H252	KCNH6_HUMAN
Q9NWZ5	UCKL1_HUMAN
Q9BQ50	TREX2_HUMAN
P06746	DPOLB_HUMAN
Q9H190	SDCB2_HUMAN
O00182	LEG9_HUMAN
P0DMV8	HS71A_HUMAN
Q8WLS4	Q8WLS4_HUMAN
P30260	CDC27_HUMAN
Q9UJX3	APC7_HUMAN
O96019	ACL6A_HUMAN
P40763	STAT3_HUMAN
P31942	HNRH3_HUMAN
P53396	ACLY_HUMAN
P62820	RAB1A_HUMAN
Q96AY3	FKB10_HUMAN
Q16531	DDB1_HUMAN
Q9H7D7	WDR26_HUMAN
P36406	TRI23_HUMAN
Q15020	SART3_HUMAN
Q8TEX9	IPO4_HUMAN
Q9BW61	DDA1_HUMAN
Q9Y4B6	VPRBP_HUMAN
Q13087	PDIA2_HUMAN
P41227	NAA10_HUMAN
P04843	RPN1_HUMAN
B2RTY4	MYO9A_HUMAN
Q9NUL7	DDX28_HUMAN
Q70EL1	UBP54_HUMAN
P61026	RAB10_HUMAN
P28482	MK01_HUMAN
Q9ULW3	ABT1_HUMAN
O15259	NPHP1_HUMAN
P08631	HCK_HUMAN
P16333	NCK1_HUMAN
P42680	TEC_HUMAN
Q9NZM3	ITSN2_HUMAN
Q9Y5X1	SNX9_HUMAN
A4FTV9	A4FTV9_HUMAN
O75446	SAP30_HUMAN
P41218	MNDA_HUMAN
Q5VUU6	Q5VUU6_HUMAN
P10606	COX5B_HUMAN
Q9HCN8	SDF2L_HUMAN
P22830	HEMH_HUMAN
Q8TBK6	ZCH10_HUMAN
Q9NQH7	XPP3_HUMAN
Q9C0J8	WDR33_HUMAN
O94822	LTN1_HUMAN
O14548	COX7R_HUMAN
Q5SYE7	NHSL1_HUMAN
Q6VN20	RBP10_HUMAN
Q96KP1	EXOC2_HUMAN
P14406	CX7A2_HUMAN
Q99735	MGST2_HUMAN
O95721	SNP29_HUMAN
Q12899	TRI26_HUMAN
Q96RF0	SNX18_HUMAN
Q9NW64	RBM22_HUMAN
Q96QT4	TRPM7_HUMAN
Q8IZT6	ASPM_HUMAN
Q9P031	TAP26_HUMAN
Q5T2T1	MPP7_HUMAN
Q9H074	PAIP1_HUMAN
Q9NVE7	PANK4_HUMAN
Q7L5Y9	MAEA_HUMAN
O95260	ATE1_HUMAN
Q9BYC5	FUT8_HUMAN
Q8N8J7	CD032_HUMAN
Q96JB5	CK5P3_HUMAN
P55084	ECHB_HUMAN
Q9BRX8	F213A_HUMAN
Q06190	P2R3A_HUMAN
O00507	USP9Y_HUMAN
O75487	GPC4_HUMAN
Q96PY6	NEK1_HUMAN
O43920	NDUS5_HUMAN
Q9H3G5	CPVL_HUMAN
Q9ULK5	VANG2_HUMAN
Q8IVS2	FABD_HUMAN
Q8TAA9	VANG1_HUMAN
O15211	RGL2_HUMAN
Q9BRQ6	MIC25_HUMAN
Q15435	PP1R7_HUMAN
Q5JV73	FRPD3_HUMAN
O43427	FIBP_HUMAN
P34741	SDC2_HUMAN
P17152	TMM11_HUMAN
P35556	FBN2_HUMAN
Q9NPF4	OSGEP_HUMAN
Q9BW72	HIG2A_HUMAN
Q86SQ7	SDCG8_HUMAN
O95167	NDUA3_HUMAN
Q8WUA4	TF3C2_HUMAN
Q9H4A6	GOLP3_HUMAN
O14949	QCR8_HUMAN
Q5VT98	PRA20_HUMAN
P49257	LMAN1_HUMAN
Q9Y6M9	NDUB9_HUMAN
P62140	PP1B_HUMAN
O15228	GNPAT_HUMAN
Q9Y512	SAM50_HUMAN
Q9NWU2	GID8_HUMAN
O95232	LC7L3_HUMAN
Q5VWQ0	RSBN1_HUMAN
Q8N5Z5	KCD17_HUMAN
Q96QC0	PP1RA_HUMAN
Q9NZI7	UBIP1_HUMAN
Q9UET6	TRM7_HUMAN
Q96IZ0	PAWR_HUMAN
P49821	NDUV1_HUMAN
Q9ULH0	KDIS_HUMAN
Q9NV70	EXOC1_HUMAN
Q14681	KCTD2_HUMAN
Q9UKN8	TF3C4_HUMAN
Q9H871	RMD5A_HUMAN
O43464	HTRA2_HUMAN
Q9ULF5	S39AA_HUMAN
Q9P2J3	KLHL9_HUMAN
Q66PJ3	AR6P4_HUMAN
P19404	NDUV2_HUMAN
Q92901	RL3L_HUMAN
Q9HCM4	E41L5_HUMAN
Q96P47	AGAP3_HUMAN
O95249	GOSR1_HUMAN
Q1ED39	KNOP1_HUMAN
P42568	AF9_HUMAN
Q9P2N5	RBM27_HUMAN
Q9BZF1	OSBL8_HUMAN
Q9BRP8	WIBG_HUMAN
Q9UKF6	CPSF3_HUMAN
[truncated: 2,944 more rows]
